# Supplementary material for: Omics Analyses Uncover Host Networks Defining Virus-Permissive and -Hostile Cellular States
Source: Mol Cell Proteomics. 2025 Apr 7;24(5):100966. doi: 10.1016/j.mcpro.2025.100966 (PMC12136899; doi:10.1016/j.mcpro.2025.100966)
Supplement: Table S1 [file mmc7.xlsx]

## Sheet: test result, HEK293vsHEK293T
GeneName	logFC	AveExpr	P.Value	FDR	ON.OFF_HEK	Majority.protein.IDs	Protein.ID
AAAS	0.0101897	32.7117	0.931775	0.952922		Q9NRG9;Q9NRG9-2	Q9NRG9
AACS	-1.84128	30.7822	0.00222364	0.0147614		Q86V21;Q86V21-2;Q86V21-3	Q86V21
AAED1	NA	NA	NA	NA		Q7RTV5	Q7RTV5
AAGAB	0.274613	30.8595	0.35062	0.474751		Q6PD74	Q6PD74
AAK1	-0.0949742	30.7364	0.650191	0.746014		Q2M2I8;Q2M2I8-2	Q2M2I8
AAMDC	0.768355	30.161	0.0188434	0.0604938		Q9H7C9	Q9H7C9
AAMP	0.960873	32.6632	0.000992983	0.00894889		Q13685	Q13685
AAR2	-0.466002	31.2518	0.00902101	0.036563		Q9Y312	Q9Y312
AARS	0.622091	35.6839	0.00376644	0.0206973		P49588;P49588-2	P49588
AARS2	-0.321871	32.7215	0.0554777	0.126063		Q5JTZ9	Q5JTZ9
AARSD1	0.00689852	31.9182	0.960094	0.97133		Q9BTE6;Q9BTE6-2;Q9BTE6-3	Q9BTE6
AASDH	NA	NA	NA	NA		Q4L235;Q4L235-3;Q4L235-4;Q4L235-2	Q4L235
AASDHPPT	0.530713	32.5029	0.0435576	0.10677		Q9NRN7	Q9NRN7
AASS	-0.264043	32.0767	0.129315	0.230344		Q9UDR5	Q9UDR5
AATF	0.18947	31.9078	0.370928	0.495943		Q9NY61	Q9NY61
ABAT	-1.50559	26.841	0.0375178	0.096737		P80404	P80404
ABCB1	-2.36781	31.1671	0.000142378	0.00299881		P08183;P08183-2	P08183
ABCB10	0.25515	30.568	0.151232	0.258425		Q9NRK6	Q9NRK6
ABCB6	-1.7395	27.6372	0.00241807	0.0154453		Q9NP58;Q9NP58-4	Q9NP58
ABCB7	0.129004	30.9033	0.472476	0.591989		O75027;O75027-2;O75027-3	O75027
ABCB8	0.575851	26.0835	0.33015	0.454853		Q9NUT2;Q9NUT2-5;Q9NUT2-4;Q9NUT2-2	Q9NUT2
ABCC1	-0.143797	30.6501	0.447343	0.569511		P33527;P33527-3;P33527-9;P33527-4;P33527-2;P33527-7;P33527-5;P33527-6;P33527-8	P33527
ABCC10	-1.67003	26.3241	0.0163766	0.0550451		Q5T3U5;Q5T3U5-2	Q5T3U5
ABCC4	-0.157912	30.1048	0.572627	0.682617		O15439;O15439-2;O15439-3;O15439-4	O15439
ABCC5	2.57322	26.4599	0.000614269	0.00658605		O15440;O15440-5	O15440
ABCD1	3.8295	29.0607	1.11455e-05	0.000826107		P33897	P33897
ABCD3	0.455943	33.0982	0.0272145	0.0782443		P28288;P28288-2	P28288
ABCD4	-0.588003	25.7989	0.0654462	0.141905		O14678	O14678
ABCE1	0.449194	34.9295	0.0120464	0.0445792		P61221	P61221
ABCF1	0.0168678	34.6246	0.909635	0.938022		Q8NE71;Q8NE71-2	Q8NE71
ABCF2	1.10485	34.5836	0.000985176	0.00892129		Q9UG63;Q9UG63-2	Q9UG63
ABCF3	0.850256	31.3205	0.00186101	0.0131527		Q9NUQ8;Q9NUQ8-2	Q9NUQ8
ABHD10	0.943046	33.3607	0.000473964	0.00592891		Q9NUJ1;Q9NUJ1-2	Q9NUJ1
ABHD11	0.841252	30.0138	0.00253137	0.0158557		Q8NFV4;Q8NFV4-4;Q8NFV4-6	Q8NFV4
ABHD12	-1.60247	28.8088	0.000597942	0.00656543		Q8N2K0;Q8N2K0-3;Q8N2K0-2	Q8N2K0
ABHD14B	1.34602	31.3186	0.000466253	0.00590786		Q96IU4	Q96IU4
ABHD15	NA	NA	NA	NA	HEK293_only	Q6UXT9	Q6UXT9
ABHD16A	-0.783045	29.8337	0.00436658	0.0227988		O95870;O95870-2	O95870
ABHD17B	-0.864608	27.5852	0.0391573	0.0997037		Q5VST6;Q5VST6-2	Q5VST6
ABHD4	0.844513	24.6917	0.0836407	0.168757		Q8TB40;Q8TB40-2	Q8TB40
ABHD5	1.2012	28.373	0.00267973	0.0165069		Q8WTS1	Q8WTS1
ABHD6	0.947681	27.913	0.00222066	0.0147614		Q9BV23	Q9BV23
ABI1	-0.186801	32.3827	0.249425	0.371118		Q8IZP0;Q8IZP0-3;Q8IZP0-2;Q8IZP0-10;Q8IZP0-8;Q8IZP0-7;Q8IZP0-4;Q8IZP0-5;Q8IZP0-6;Q8IZP0-9;Q8IZP0-12;Q8IZP0-11	Q8IZP0
ABI2	-0.441742	29.7808	0.0733119	0.153585		Q9NYB9-2;Q9NYB9;Q9NYB9-4;Q9NYB9-3	Q9NYB9
ABL1	-0.367232	27.6043	0.415447	0.538596		P00519-2;P00519	P00519
ABL2	0.365539	29.5047	0.218069	0.338638		P42684;P42684-6;P42684-7;P42684-5;P42684-4;P42684-10;P42684-2;P42684-3	P42684
ABLIM1	-1.21749	29.925	0.269939	0.39376		O14639-6;O14639;O14639-2	O14639
ABP1	NA	NA	NA	NA		P19801;P19801-2	P19801
ABR	-2.61029	29.1539	6.40737e-06	0.000610753		Q12979;Q12979-4;Q12979-2	Q12979
ABRACL	-0.550416	32.7229	0.0251058	0.0738085		Q9P1F3	Q9P1F3
ABT1	0.205567	30.726	0.466891	0.587092		Q9ULW3	Q9ULW3
ABTB2	-0.708037	24.8465	0.365002	0.489608		Q8N961;Q8N961-2	Q8N961
ACAA1	-0.0169994	31.898	0.936086	0.955754		P09110;P09110-2	P09110
ACAA2	-1.59129	34.7359	7.71941e-05	0.00232364		P42765	P42765
ACACA	-0.314994	34.0492	0.0441462	0.107863		Q13085;Q13085-4;Q13085-3;Q13085-2	Q13085
ACAD10	1.57626	24.063	0.0178664	0.058493		Q6JQN1;Q6JQN1-2;Q6JQN1-5	Q6JQN1
ACAD11	0.568693	28.9827	0.31675	0.440515		Q709F0;Q709F0-3;Q709F0-2	Q709F0
ACAD8	0.123051	28.6249	0.576978	0.685824		Q9UKU7;Q9UKU7-3;Q9UKU7-2	Q9UKU7
ACAD9	0.695379	32.2379	0.00855099	0.035242		Q9H845	Q9H845
ACADL	NA	NA	NA	NA		P28330	P28330
ACADM	0.863983	33.2636	0.00562545	0.02688		P11310;P11310-2	P11310
ACADS	-1.08993	29.4155	0.000251536	0.00414638		P16219	P16219
ACADSB	-0.449354	32.8903	0.0178175	0.0584608		P45954;P45954-2	P45954
ACADVL	-3.54311	32.0525	9.86312e-07	0.000208087		P49748;P49748-2;P49748-3	P49748
ACAP2	1.19158	30.2556	0.00120761	0.010084		Q15057	Q15057
ACAT1	0.288524	35.5738	0.156746	0.265529		P24752	P24752
ACAT2	-0.904614	35.425	0.00270292	0.0165948		Q9BWD1;Q9BWD1-2	Q9BWD1
ACBD3	0.088176	33.1488	0.49153	0.608885		Q9H3P7	Q9H3P7
ACBD5	-1.33048	29.715	0.00167765	0.012362		Q5T8D3-3;Q5T8D3-2;Q5T8D3-4	Q5T8D3
ACBD6	0.22646	30.954	0.197169	0.314125		Q9BR61	Q9BR61
ACD	0.194294	26.7275	0.65195	0.747417		Q96AP0;Q96AP0-2	Q96AP0
ACIN1	0.218417	34.0777	0.226068	0.345583		Q9UKV3;Q9UKV3-5;Q9UKV3-3;Q9UKV3-2	Q9UKV3
ACLY	0.223221	37.0508	0.116541	0.213472		P53396;P53396-2;P53396-3	P53396
ACO1	-0.786386	33.8649	0.000539353	0.00626577		P21399	P21399
ACO2	0.267458	35.4427	0.101133	0.193744		Q99798	Q99798
ACOT1	0.146676	31.7745	0.39657	0.521129		Q86TX2;P49753	Q86TX2
ACOT13	0.193583	32.2464	0.27761	0.40211		Q9NPJ3;Q9NPJ3-2	Q9NPJ3
ACOT7	-0.807033	34.8135	0.00114	0.00974245		O00154-4;O00154;O00154-6;O00154-7;O00154-5;O00154-2;O00154-3	O00154
ACOT8	-0.373029	30.1447	0.24904	0.370768		O14734	O14734
ACOT9	-1.81843	32.1385	0.000193299	0.00352023		Q9Y305;Q9Y305-2;Q9Y305-4;Q9Y305-3	Q9Y305
ACOX1	-0.704499	32.0252	0.004997	0.0249183		Q15067	Q15067
ACOX1 (Q15067-2)	-1.28857	27.7089	0.396325	0.521075		Q15067-2;Q15067-3	Q15067
ACOX3	-1.10362	27.4272	0.0155825	0.0530232		O15254;O15254-2	O15254
ACP1	0.168854	34.4962	0.367807	0.492729		P24666;P24666-4;P24666-3	P24666
ACP1 (P24666-2)	NA	NA	NA	NA		P24666-2	P24666
ACP2	-0.833325	30.7412	0.00260484	0.0162339		P11117	P11117
ACP6	NA	NA	NA	NA		Q9NPH0;Q9NPH0-2	Q9NPH0
ACSF2	-0.868085	30.053	0.00187191	0.0132171		Q96CM8-3;Q96CM8;Q96CM8-2;Q96CM8-4	Q96CM8
ACSF3	0.0886066	30.5802	0.527618	0.641729		Q4G176	Q4G176
ACSL1	-0.428013	31.6418	0.0663103	0.143191		P33121;P33121-2;P33121-3	P33121
ACSL3	-0.752253	33.4721	0.00115021	0.0097934		O95573	O95573
ACSL4	-0.635965	33.2673	0.0066719	0.0299484		O60488;O60488-2	O60488
ACSS1	-0.0905266	28.6929	0.800279	0.864459		Q9NUB1;Q9NUB1-2;Q9NUB1-3;Q9NUB1-4	Q9NUB1
ACSS2	-1.06021	29.0169	0.00759426	0.0325357		Q9NR19;Q9NR19-2	Q9NR19
ACSS3	1.76318	28.4518	2.69243e-05	0.00133455		Q9H6R3;Q9H6R3-2	Q9H6R3
ACTB	-0.612408	33.5437	0.0261198	0.0758596		P60709	P60709
ACTBL2	-3.9345	29.748	0.00294708	0.0175482		Q562R1	Q562R1
ACTC1	-1.30177	34.9698	0.00323616	0.0186911		P68032	P68032
ACTG1	-1.02572	39.5843	0.000907002	0.00849315		P63261	P63261
ACTL6A	0.494463	33.7038	0.0129545	0.0468468		O96019;O96019-2	O96019
ACTN1	-1.58025	35.9361	0.000433177	0.00563337		P12814;P12814-3;P12814-2;P12814-4	P12814
ACTN4	-1.55055	37.9863	0.000148453	0.00310042		O43707;O43707-2	O43707
ACTR10	0.0461943	31.6071	0.722757	0.801847		Q9NZ32	Q9NZ32
ACTR1A	-0.289396	34.2833	0.0793675	0.162115		P61163	P61163
ACTR1B	-0.800308	30.514	0.00458858	0.0235527		P42025	P42025
ACTR2	-0.348173	34.638	0.0258432	0.0752622		P61160;P61160-2	P61160
ACTR3	-0.637912	34.9222	0.00149584	0.0114562		P61158	P61158
ACTR3B	NA	NA	NA	NA		Q9P1U1;Q9P1U1-3;Q9P1U1-2	Q9P1U1
ACTR5	0.482922	29.6738	0.101599	0.194438		Q9H9F9	Q9H9F9
ACTR6	0.731449	28.4652	0.00436045	0.0227918		Q9GZN1	Q9GZN1
ACTR8	1.78275	30.0993	1.45453e-05	0.000946188		Q9H981;Q9H981-2;Q9H981-3	Q9H981
ACY1	0.146365	28.5849	0.533038	0.646199		Q03154;Q03154-2;Q03154-3;Q03154-4	Q03154
ACYP1	0.481992	31.1486	0.0216545	0.0663649		P07311	P07311
ADA	0.553668	28.6897	0.0800896	0.163365		P00813	P00813
ADAL	-0.779689	25.15	0.347926	0.472824		Q6DHV7-2;Q6DHV7-3;Q6DHV7	Q6DHV7
ADAM10	-0.233494	30.469	0.0780747	0.160222		O14672;O14672-2	O14672
ADAM15	0.185531	27.794	0.569568	0.679733		Q13444-9;Q13444;Q13444-13;Q13444-10;Q13444-8;Q13444-2;Q13444-7;Q13444-6;Q13444-12;Q13444-5;Q13444-4;Q13444-3	Q13444
ADAM17	-0.00125063	27.8064	0.996515	0.997454		P78536;P78536-2	P78536
ADAM9	-0.471531	29.1678	0.192768	0.308819		Q13443;Q13443-2	Q13443
ADAMTS1	-2.20712	26.8917	0.0978135	0.189042		Q9UHI8	Q9UHI8
ADAMTS3	NA	NA	NA	NA		O15072	O15072
ADAP1	NA	NA	NA	NA		O75689;O75689-3;O75689-2	O75689
ADAR	0.530147	34.7718	0.00601195	0.0280419		P55265;P55265-4;P55265-5	P55265
ADAR (P55265-2)	0.480797	29.0444	0.132645	0.234479		P55265-2;P55265-3	P55265
ADARB1	-1.16512	25.6	0.170539	0.282442		P78563;P78563-3;P78563-5;P78563-6;P78563-2;P78563-4	P78563
ADAT1	NA	NA	NA	NA	HEK293_only	Q9BUB4;Q9BUB4-2	Q9BUB4
ADAT2	1.40266	26.0044	0.153082	0.260628		Q7Z6V5;Q7Z6V5-2	Q7Z6V5
ADAT3	0.26635	27.8279	0.526298	0.640781		Q96EY9	Q96EY9
ADCK3	0.385074	31.014	0.0290897	0.0817702		Q8NI60;Q8NI60-3;Q8NI60-4	Q8NI60
ADCK4	-1.72571	29.9223	0.000597341	0.00656543		Q96D53;Q96D53-2	Q96D53
ADCY3	-0.500497	25.3497	0.379413	0.503982		O60266;O60266-2	O60266
ADCY9	-0.119964	28.0973	0.851367	0.900724		O60503	O60503
ADD1	0.25586	32.5864	0.167062	0.277942		P35611;P35611-3;P35611-2;P35611-6;P35611-4;P35611-5	P35611
ADD2	-0.514793	30.8796	0.0844457	0.169966		P35612;P35612-2;P35612-8;P35612-9;P35612-4;P35612-3	P35612
ADD3	0.358424	31.5736	0.179922	0.293597		Q9UEY8-2;Q9UEY8	Q9UEY8
ADH5	0.719835	34.135	0.00143062	0.0111496		P11766	P11766
ADI1	0.93	32.81	0.00492238	0.0247283		Q9BV57;Q9BV57-2	Q9BV57
ADIPOR1	1.21271	25.421	0.179496	0.293138		Q96A54	Q96A54
ADIPOR2	NA	NA	NA	NA		Q86V24	Q86V24
ADK	-0.0608911	33.3012	0.769112	0.839122		P55263;P55263-3;P55263-2;P55263-4	P55263
ADNP	0.390396	32.446	0.061653	0.135739		Q9H2P0	Q9H2P0
ADNP2	NA	NA	NA	NA		Q6IQ32	Q6IQ32
ADO	-0.523463	30.4682	0.0769747	0.159041		Q96SZ5	Q96SZ5
ADPGK	-0.812365	31.4148	0.0217476	0.0664939		Q9BRR6;Q9BRR6-2	Q9BRR6
ADPRHL2	-0.382253	30.9471	0.0980919	0.189285		Q9NX46	Q9NX46
ADRBK1	-0.794736	30.3404	0.00438186	0.0228336		P25098	P25098
ADRM1	-0.170103	32.0114	0.225194	0.344865		Q16186	Q16186
ADSL	0.0330884	35.068	0.862807	0.90698		P30566;P30566-2	P30566
ADSS	-0.0395891	34.3442	0.744979	0.820095		P30520	P30520
AEBP2	0.936535	25.1857	0.322434	0.447029		Q6ZN18;Q6ZN18-3;Q6ZN18-2	Q6ZN18
AEN	2.30771	25.7201	0.0103718	0.0406079		Q8WTP8;Q8WTP8-2	Q8WTP8
AES	-1.79007	27.7069	0.0748805	0.155861		Q08117;Q08117-2	Q08117
AFAP1	0.956931	25.3787	0.00596861	0.0279725		Q8N556;Q8N556-2	Q8N556
AFF1	NA	NA	NA	NA		P51825;P51825-3;P51825-2	P51825
AFF4	0.163706	29.5976	0.616566	0.720554		Q9UHB7;Q9UHB7-2;Q9UHB7-3	Q9UHB7
AFG3L2	-0.373741	33.3983	0.044463	0.108494		Q9Y4W6	Q9Y4W6
AFTPH	-0.522978	29.0892	0.200962	0.31865		Q6ULP2;Q6ULP2-5;Q6ULP2-2;Q6ULP2-4;Q6ULP2-3	Q6ULP2
AGAP1	-0.279764	27.4128	0.343088	0.467619		Q9UPQ3-2;Q9UPQ3	Q9UPQ3
AGAP3	1.09697	28.8616	0.0298881	0.0831344		Q96P47;Q96P47-2;Q96P47-4;Q96P47-3;Q96P47-6	Q96P47
AGFG1	-0.594492	31.7081	0.0434978	0.106686		P52594;P52594-2;P52594-3;P52594-4	P52594
AGFG2	-3.10882	25.4562	0.0152623	0.0521724		O95081;O95081-2	O95081
AGGF1	-0.321534	31.3171	0.467624	0.587692		Q8N302	Q8N302
AGK	0.580864	33.6402	0.00613734	0.0284288		Q53H12	Q53H12
AGL	1.0221	33.6168	0.000184702	0.00341606		P35573;P35573-2;P35573-3	P35573
AGO1	-0.762802	29.031	0.013352	0.047704		Q9UL18	Q9UL18
AGO2	0.413143	30.9942	0.11769	0.214915		Q9UKV8;Q9UKV8-2	Q9UKV8
AGO3	0.434043	25.8939	0.667101	0.759207		Q9H9G7;Q9H9G7-2	Q9H9G7
AGPAT1	-1.08644	28.332	0.0148179	0.0511947		Q99943	Q99943
AGPAT2	-1.7662	27.3472	0.00742953	0.0321758		O15120	O15120
AGPAT3	-2.52831	25.879	0.00212926	0.014353		Q9NRZ7-3;Q9NRZ7;Q9NRZ7-2	Q9NRZ7
AGPAT4	0.387743	29.6622	0.67128	0.762354		Q9NRZ5;Q9NRZ5-2	Q9NRZ5
AGPAT5	-0.654401	28.1502	0.348916	0.473393		Q9NUQ2	Q9NUQ2
AGPAT6	2.40548	26.5056	0.0597729	0.132998		Q86UL3	Q86UL3
AGPAT9	-0.383611	26.5191	0.576068	0.685477		Q53EU6	Q53EU6
AGPS	-0.339449	34.1799	0.038145	0.0977284		O00116	O00116
AGRN	-2.34026	27.5199	0.00138084	0.0109338		O00468-5;O00468;O00468-6;O00468-3;O00468-4;O00468-7;O00468-2	O00468
AGTPBP1	0.384335	29.9785	0.0406835	0.10205		Q9UPW5;Q9UPW5-2;Q9UPW5-3	Q9UPW5
AGTRAP	0.356929	28.415	0.331527	0.456357		Q6RW13;Q6RW13-2	Q6RW13
AHCTF1	0.342455	30.9344	0.191867	0.307641		Q8WYP5;Q8WYP5-2;Q8WYP5-3	Q8WYP5
AHCY	-0.242379	36.7926	0.145303	0.251038		P23526;P23526-2	P23526
AHCYL1	0.277737	33.4011	0.0988106	0.190276		O43865;O43865-2	O43865
AHCYL2	-0.521126	29.9681	0.0260392	0.0756847		Q96HN2;Q96HN2-2;Q96HN2-4;Q96HN2-3	Q96HN2
AHDC1	NA	NA	NA	NA		Q5TGY3	Q5TGY3
AHNAK	-2.51194	36.2307	7.55743e-06	0.000695479		Q09666	Q09666
AHNAK2	-1.64001	27.2176	0.356163	0.480681		Q8IVF2;Q8IVF2-3	Q8IVF2
AHR	-3.27839	26.2402	5.08748e-05	0.00187692		P35869	P35869
AHSA1	0.34882	35.0548	0.029187	0.0819507		O95433;O95433-2	O95433
AIDA	-0.076735	30.5625	0.709979	0.792359		Q96BJ3;Q96BJ3-3	Q96BJ3
AIF1L	-0.92191	29.1679	0.00434303	0.0227718		Q9BQI0;Q9BQI0-3;Q9BQI0-2;Q9BQI0-4	Q9BQI0
AIFM1	0.529003	34.9398	0.00463314	0.023685		O95831;O95831-3;O95831-6;O95831-4	O95831
AIFM2	NA	NA	NA	NA		Q9BRQ8;Q9BRQ8-2	Q9BRQ8
AIM1	-3.69862	24.4936	4.08917e-07	0.000152015	HEK293_only	Q9Y4K1	Q9Y4K1
AIMP1	0.202608	34.8532	0.218199	0.338757		Q12904;Q12904-2	Q12904
AIMP2	0.293115	33.3079	0.0401688	0.101136		Q13155	Q13155
AIP	-0.0467914	33.754	0.699824	0.783956		O00170	O00170
AJUBA	-2.65607	25.1997	0.00267349	0.0164821		Q96IF1	Q96IF1
AK1	-0.55203	33.2305	0.0131641	0.0473653		P00568	P00568
AK2	0.289954	34.5978	0.0714375	0.150723		P54819;P54819-2;P54819-3;P54819-5;P54819-6;P54819-4	P54819
AK3	-1.59894	32.7607	6.73933e-05	0.00212836		Q9UIJ7;Q9UIJ7-3;Q9UIJ7-2	Q9UIJ7
AK4	-0.415173	32.0548	0.0898397	0.177601		P27144	P27144
AKAP1	0.813714	31.9803	0.0502147	0.117865		Q92667;Q92667-2	Q92667
AKAP10	-1.40085	29.8458	0.000926839	0.00861005		O43572	O43572
AKAP11	1.26155	27.8492	0.00546629	0.026408		Q9UKA4	Q9UKA4
AKAP12	-0.849975	34.6034	0.000525691	0.00616557		Q02952;Q02952-3;Q02952-2	Q02952
AKAP13	-0.880172	31.0393	0.00402495	0.0216537		Q12802;Q12802-2;Q12802-4	Q12802
AKAP17A	-0.80554	30.8891	0.0128381	0.0465816		Q02040;Q02040-2;Q02040-3	Q02040
AKAP2	-1.27034	30.9679	0.00196904	0.0137077		Q9Y2D5-4;Q9Y2D5-6;Q9Y2D5-5;Q9Y2D5-7;Q9Y2D5	Q9Y2D5
AKAP7	NA	NA	NA	NA		Q9P0M2	Q9P0M2
AKAP8	0.54155	30.5304	0.0282949	0.0802641		O43823	O43823
AKAP8L	0.471161	31.8639	0.0602339	0.133643		Q9ULX6;Q9ULX6-2	Q9ULX6
AKAP9	-0.698801	32.4195	0.0955181	0.185716		Q99996;Q99996-5;Q99996-2;Q99996-3;Q99996-6	Q99996
AKIRIN2	NA	NA	NA	NA		Q53H80	Q53H80
AKR1A1	-0.35965	33.8774	0.0470756	0.112796		P14550	P14550
AKR1B1	0.62111	35.8598	0.00816275	0.0341916		P15121	P15121
AKR1C3	-2.85581	25.6445	0.00205566	0.0140865		P42330	P42330
AKR7A2	0.205566	33.1865	0.32251	0.447029		O43488	O43488
AKT1	-0.981992	29.8174	0.00352313	0.0198		P31749;P31749-2	P31749
AKT1S1	0.0528595	31.2293	0.894245	0.927592		Q96B36	Q96B36
AKT2	-1.37733	31.5388	3.27504e-05	0.00145832		P31751;P31751-2	P31751
AKT3	-0.575749	30.6756	0.0301986	0.0834866		Q9Y243;Q9Y243-2	Q9Y243
AKTIP	-1.54424	26.8539	0.340127	0.465033		Q9H8T0;Q9H8T0-2	Q9H8T0
ALAD	0.3698	29.714	0.266982	0.390597		P13716;P13716-2	P13716
ALAS1	0.901564	28.2306	0.0360847	0.0942224		P13196	P13196
ALCAM	-1.3173	30.8238	0.00278629	0.0169632		Q13740;Q13740-2	Q13740
ALDH16A1	-0.990023	31.4548	0.000593054	0.00656543		Q8IZ83;Q8IZ83-3	Q8IZ83
ALDH18A1	0.315302	35.8898	0.0783218	0.160508		P54886;P54886-2	P54886
ALDH1A1	4.09853	24.6935	0.00112131	0.0096604	HEK293T_only	P00352	P00352
ALDH1A2	-0.811649	32.0926	0.00327539	0.0187884		O94788;O94788-2;O94788-3;O94788-4	O94788
ALDH1A3	-4.24297	24.7657	2.1302e-07	9.31651e-05	HEK293_only	P47895	P47895
ALDH1B1	0.427468	34.0926	0.0341555	0.0904045		P30837	P30837
ALDH1L1	NA	NA	NA	NA	HEK293T_only	O75891;O75891-4;O75891-3	O75891
ALDH1L2	6.92566	26.6183	2.21356e-06	0.000310525		Q3SY69;Q3SY69-3	Q3SY69
ALDH2	0.373131	33.9168	0.0861092	0.172334		P05091;P05091-2	P05091
ALDH3A2	-0.3423	32.6924	0.150934	0.25807		P51648;P51648-2	P51648
ALDH4A1	-1.1227	30.3702	0.0122777	0.0453251		P30038;P30038-2;P30038-3	P30038
ALDH5A1	-1.06936	33.0157	0.00245331	0.0155237		P51649;P51649-2	P51649
ALDH6A1	0.0917432	32.1256	0.610373	0.715341		Q02252;Q02252-2	Q02252
ALDH7A1	-0.580432	34.5248	0.0338379	0.0898517		P49419-2;P49419;P49419-4	P49419
ALDH9A1	0.311739	34.4571	0.174778	0.287621		P49189;P49189-2	P49189
ALDOA	0.764488	38.2377	0.00272223	0.016672		P04075;P04075-2	P04075
ALDOC	0.990156	33.6821	0.000600156	0.00656543		P09972	P09972
ALG1	-0.0511855	30.2752	0.682865	0.771014		Q9BT22;Q9BT22-2	Q9BT22
ALG10	-0.00670438	28.7027	0.975133	0.9832		Q5BKT4;Q5I7T1	Q5BKT4
ALG11	-0.496841	28.6945	0.0289415	0.0814787		Q2TAA5	Q2TAA5
ALG12	1.01466	26.0584	0.339347	0.464136		Q9BV10	Q9BV10
ALG13	0.190085	30.9972	0.323969	0.448299		Q9NP73;Q9NP73-3	Q9NP73
ALG2	-1.27807	30.8284	6.11846e-05	0.00203994		Q9H553;Q9H553-2	Q9H553
ALG5	-0.765931	30.4889	0.000505806	0.00606473		Q9Y673;Q9Y673-2	Q9Y673
ALG6	0.192053	28.9201	0.612399	0.717069		Q9Y672	Q9Y672
ALG9	-1.43674	28.1371	0.02254	0.0680962		Q9H6U8;Q9H6U8-3;Q9H6U8-2;Q9H6U8-4	Q9H6U8
ALKBH1	0.526377	29.1616	0.135771	0.238597		Q13686	Q13686
ALKBH2	NA	NA	NA	NA		Q6NS38;Q6NS38-2	Q6NS38
ALKBH3	0.464216	28.581	0.121248	0.219712		Q96Q83	Q96Q83
ALKBH4	0.214417	30.2577	0.806249	0.868385		Q9NXW9	Q9NXW9
ALKBH5	0.228176	31.758	0.450932	0.572325		Q6P6C2;Q6P6C2-1;Q6P6C2-3	Q6P6C2
ALKBH6	-1.60964	27.9288	0.00294791	0.0175482		Q3KRA9;Q3KRA9-2	Q3KRA9
ALKBH7	1.21549	27.7844	0.0193551	0.0615242		Q9BT30	Q9BT30
ALKBH8	0.557286	28.3527	0.0313586	0.08556		Q96BT7;Q96BT7-4	Q96BT7
ALMS1	0.48541	27.6814	0.394174	0.51898		Q8TCU4;Q8TCU4-2;Q8TCU4-3	Q8TCU4
ALS2	-1.73291	26.3322	0.0440563	0.10775		Q96Q42	Q96Q42
ALX4	NA	NA	NA	NA	HEK293T_only	Q9H161	Q9H161
ALYREF	-0.28384	34.7977	0.10934	0.204051		Q86V81	Q86V81
AMBRA1	0.947682	27.2614	0.110074	0.205062		Q9C0C7;Q9C0C7-4;Q9C0C7-2;Q9C0C7-5;Q9C0C7-3	Q9C0C7
AMD1	2.14807	28.6982	2.81243e-06	0.000368584		P17707	P17707
AMDHD2	0.568181	28.5191	0.0205268	0.0640295		Q9Y303;Q9Y303-2;Q9Y303-3	Q9Y303
AMFR	-0.348134	29.8114	0.318828	0.442503		Q9UKV5	Q9UKV5
AMMECR1	1.91446	26.9426	2.85355e-05	0.00136878		Q9Y4X0;Q9Y4X0-4;Q9Y4X0-3	Q9Y4X0
AMMECR1L	2.31727	26.1075	0.0187973	0.0604476		Q6DCA0	Q6DCA0
AMOT	4.24915	32.4377	1.95422e-06	0.000290592		Q4VCS5;Q4VCS5-2	Q4VCS5
AMOTL1	NA	NA	NA	NA		Q8IY63;Q8IY63-2	Q8IY63
AMPD2	0.241749	32.3088	0.153465	0.261162		Q01433;Q01433-2;Q01433-5;Q01433-3;Q01433-4	Q01433
AMPH	2.27009	24.8853	0.0220221	0.0670234		P49418;P49418-2	P49418
AMZ2	0.644766	27.6341	0.0597821	0.132998		Q86W34	Q86W34
ANAPC1	-0.269643	31.9645	0.115891	0.212595		Q9H1A4	Q9H1A4
ANAPC10	0.0854966	29.6363	0.604257	0.710525		Q9UM13	Q9UM13
ANAPC15	NA	NA	NA	NA		P60006;P60006-2	P60006
ANAPC16	-0.197845	28.7036	0.156553	0.265323		Q96DE5	Q96DE5
ANAPC2	-0.384979	30.3722	0.0699875	0.148674		Q9UJX6;Q9UJX6-2	Q9UJX6
ANAPC4	0.211198	30.0077	0.306001	0.429672		Q9UJX5;Q9UJX5-3;Q9UJX5-2	Q9UJX5
ANAPC5	-0.0974677	30.4754	0.652335	0.747435		Q9UJX4;Q9UJX4-3	Q9UJX4
ANAPC7	0.113335	33.0132	0.505627	0.621069		Q9UJX3;Q9UJX3-2	Q9UJX3
ANGEL1	1.43011	25.1621	0.104689	0.19827		Q9UNK9	Q9UNK9
ANGEL2	0.220234	28.6357	0.306143	0.429742		Q5VTE6;Q5VTE6-2	Q5VTE6
ANK2	-0.140962	29.7967	0.594737	0.701025		Q01484;Q01484-2;Q01484-5	Q01484
ANK3	0.649291	31.0572	0.00281064	0.0170728		Q12955-5;Q12955-4;Q12955;Q12955-7;Q12955-6	Q12955
ANKFY1	-0.0677353	32.6758	0.60624	0.71234		Q9P2R3;Q9P2R3-2;Q9P2R3-4	Q9P2R3
ANKHD1	NA	NA	NA	NA		Q8IWZ3;Q8IWZ3-4	Q8IWZ3
ANKHD1 (Q8IWZ3-6)	0.498269	32.7962	0.0189081	0.0605464		Q8IWZ3-6	Q8IWZ3
ANKIB1	NA	NA	NA	NA		Q9P2G1	Q9P2G1
ANKLE2	-0.418479	31.9647	0.0469129	0.112552		Q86XL3;Q86XL3-2	Q86XL3
ANKMY2	1.86003	29.4665	0.000503781	0.00606473		Q8IV38	Q8IV38
ANKRD1	NA	NA	NA	NA		Q15327	Q15327
ANKRD11	-1.7376	25.7715	0.0737145	0.154217		Q6UB99	Q6UB99
ANKRD13A	0.0499202	28.8163	0.80841	0.869453		Q8IZ07	Q8IZ07
ANKRD13C	NA	NA	NA	NA		Q8N6S4;Q8N6S4-2	Q8N6S4
ANKRD16	1.81985	27.0162	0.176367	0.289329		Q6P6B7;Q6P6B7-2	Q6P6B7
ANKRD17	0.717632	32.2006	0.00287278	0.0172808		O75179;O75179-2;O75179-7;O75179-6;O75179-4	O75179
ANKRD26	-0.510635	27.46	0.190384	0.305825		Q9UPS8;Q9UPS8-3;Q9UPS8-2	Q9UPS8
ANKRD27	-0.625934	28.4746	0.0238554	0.0711073		Q96NW4	Q96NW4
ANKRD28	-0.627072	31.6084	0.00323794	0.0186911		O15084;O15084-4;O15084-1;O15084-2	O15084
ANKRD39	0.161326	28.9976	0.452876	0.573812		Q53RE8	Q53RE8
ANKRD40	0.168578	28.2981	0.654048	0.748821		Q6AI12	Q6AI12
ANKRD44	-1.54879	26.4906	0.0151101	0.051795		Q8N8A2-2;Q8N8A2;Q8N8A2-4	Q8N8A2
ANKRD46	0.0463021	27.3893	0.908006	0.937251		Q86W74;Q86W74-2	Q86W74
ANKRD49	-0.238934	26.7556	0.411612	0.535211		Q8WVL7	Q8WVL7
ANKRD50	0.659185	28.367	0.139291	0.243449		Q9ULJ7;Q9ULJ7-2	Q9ULJ7
ANKRD52	-0.41761	31.0579	0.111226	0.206484		Q8NB46	Q8NB46
ANKRD54	0.726443	29.7574	0.00361715	0.0202055		Q6NXT1	Q6NXT1
ANKRD7	NA	NA	NA	NA		Q92527;Q92527-2	Q92527
ANKS1A	0.0980971	30.9804	0.559217	0.670177		Q92625	Q92625
ANKS3	-0.492501	26.2223	0.038071	0.0976398		Q6ZW76;Q6ZW76-2	Q6ZW76
ANKZF1	-0.244923	30.3622	0.181523	0.295388		Q9H8Y5	Q9H8Y5
ANLN	-1.30166	32.9033	0.000485568	0.00602208		Q9NQW6;Q9NQW6-2	Q9NQW6
ANO10	0.0160687	27.8306	0.932386	0.953154		Q9NW15;Q9NW15-2;Q9NW15-4;Q9NW15-3;Q9NW15-5	Q9NW15
ANO6	-1.46449	30.0464	0.000323679	0.00479682		Q4KMQ2;Q4KMQ2-3;Q4KMQ2-2;Q4KMQ2-4	Q4KMQ2
ANP32A	0.989306	35.3569	0.00092875	0.00861005		P39687	P39687
ANP32B	0.465324	35.0065	0.0225295	0.0680962		Q92688;Q92688-2	Q92688
ANP32E	1.12817	33.3487	0.00154117	0.0117164		Q9BTT0;Q9BTT0-3	Q9BTT0
ANTXR2	NA	NA	NA	NA		P58335;P58335-4;P58335-2	P58335
ANXA1	-7.99662	33.5615	1.21401e-05	0.000843567		P04083	P04083
ANXA11	-0.306051	34.261	0.087418	0.174297		P50995;P50995-2	P50995
ANXA2	-2.12491	36.206	3.27558e-05	0.00145832		P07355;P07355-2;A6NMY6	P07355
ANXA3	-5.99101	31.5909	2.91641e-05	0.00138997		P12429	P12429
ANXA4	-1.0174	31.7724	0.0510123	0.119082		P09525;P09525-2	P09525
ANXA5	-0.324842	35.8184	0.187734	0.302711		P08758	P08758
ANXA6	1.76126	35.402	7.25255e-05	0.00221904		P08133;P08133-2	P08133
ANXA7	-0.250132	33.9219	0.135777	0.238597		P20073;P20073-2	P20073
AP1AR	NA	NA	NA	NA		Q63HQ0	Q63HQ0
AP1B1	0.0368009	35.3631	0.813204	0.872968		Q10567;Q10567-2	Q10567
AP1B1 (Q10567-3)	-0.274951	30.4836	0.122521	0.22121		Q10567-3;Q10567-4	Q10567
AP1G1	-0.213524	33.5138	0.233881	0.354236		O43747;O43747-2	O43747
AP1G2	-1.31618	28.5761	0.00713934	0.0314089		O75843	O75843
AP1M1	-0.235718	33.2818	0.109491	0.204283		Q9BXS5;Q9BXS5-2	Q9BXS5
AP1S1	0.997753	28.4416	0.00312892	0.0182889		P61966;P61966-2	P61966
AP1S2	-0.656104	30.9842	0.00557557	0.0267103		P56377	P56377
AP1S3	-0.472579	25.2381	0.278931	0.403709		Q96PC3;Q96PC3-4;Q96PC3-3;Q96PC3-2	Q96PC3
AP2A1	-0.0308041	34.6182	0.85884	0.904586		O95782;O95782-2	O95782
AP2A2	0.377985	32.9861	0.0357408	0.0934364		O94973	O94973
AP2B1	-0.049702	34.1618	0.709772	0.792247		P63010;P63010-2;P63010-3	P63010
AP2M1	0.409516	33.3818	0.0333294	0.089063		Q96CW1;Q96CW1-2	Q96CW1
AP2S1	0.286125	31.1653	0.263019	0.386621		P53680;P53680-2	P53680
AP3B1	-0.00705485	34.1064	0.962667	0.972741		O00203;O00203-3	O00203
AP3D1	0.0341729	33.9203	0.796413	0.861409		O14617;O14617-5;O14617-4;O14617-2;O14617-3	O14617
AP3M1	-0.0149121	32.9848	0.907683	0.937157		Q9Y2T2	Q9Y2T2
AP3M2	0.229631	27.5348	0.406864	0.530987		P53677	P53677
AP3S1	-0.280574	31.1387	0.223242	0.343401		Q92572	Q92572
AP3S2	0.641641	27.0112	0.128477	0.229346		P59780;P59780-2	P59780
AP4B1	-0.23693	28.886	0.224965	0.344796		Q9Y6B7	Q9Y6B7
AP4E1	-0.84507	28.1136	0.00034571	0.00493796		Q9UPM8;Q9UPM8-2	Q9UPM8
AP4M1	-0.645155	26.4239	0.323094	0.447587		O00189	O00189
AP4S1	-0.196877	27.3808	0.36342	0.488056		Q9Y587;Q9Y587-2;Q9Y587-3;Q9Y587-4	Q9Y587
AP5B1	-0.729224	26.6294	0.15935	0.268777		Q2VPB7	Q2VPB7
AP5M1	-0.356843	27.1335	0.563379	0.67397		Q9H0R1;Q9H0R1-2	Q9H0R1
AP5S1	-0.558589	28.0115	0.0475302	0.113483		Q9NUS5	Q9NUS5
AP5Z1	-0.647303	28.2494	0.0664247	0.143316		O43299;O43299-2	O43299
APAF1	-1.03604	31.2642	0.00130438	0.0105414		O14727;O14727-4;O14727-5;O14727-3;O14727-2	O14727
APBA3	0.7003	25.2599	0.389864	0.514582		O96018	O96018
APBB1	-0.174568	28.8512	0.621941	0.724578		O00213-2;O00213;O00213-3;O00213-4;O00213-6;O00213-5	O00213
APBB2	NA	NA	NA	NA	HEK293T_only	Q92870;Q92870-2;Q92870-4;Q92870-3	Q92870
APC	0.0564294	29.3515	0.70135	0.78485		P25054;P25054-2	P25054
APEH	-0.268693	32.7586	0.148579	0.254829		P13798	P13798
APEX1	0.87922	34.2766	0.000350954	0.00496073		P27695	P27695
APEX2	0.843665	28.1832	0.00230277	0.015098		Q9UBZ4	Q9UBZ4
APH1A	-1.00961	26.1639	0.452096	0.573216		Q96BI3;Q96BI3-2;Q96BI3-3	Q96BI3
API5	0.894035	25.9861	0.0694282	0.148062		Q9BZZ5;Q9BZZ5-6	Q9BZZ5
API5 (Q9BZZ5-1)	NA	NA	NA	NA		Q9BZZ5-1	Q9BZZ5
API5 (Q9BZZ5-2)	0.365569	34.5847	0.0413257	0.103072		Q9BZZ5-2;Q9BZZ5-3;Q9BZZ5-5	Q9BZZ5
APIP	-0.158919	30.6641	0.417418	0.540571		Q96GX9;Q96GX9-3	Q96GX9
APITD1	-0.217319	24.2048	0.686235	0.773523		Q8N2Z9;Q8N2Z9-3	Q8N2Z9
APLP2	-0.605826	29.4224	0.0582327	0.13037		Q06481;Q06481-3;Q06481-6;Q06481-5;Q06481-4;Q06481-2	Q06481
APMAP	-1.25574	33.2894	0.000310498	0.00466282		Q9HDC9;Q9HDC9-2	Q9HDC9
APOA1BP	0.183224	33.5449	0.323627	0.448075		Q8NCW5;Q8NCW5-2	Q8NCW5
APOB	0.945088	27.615	0.0427164	0.105409		P04114	P04114
APOBEC3B	-3.13139	29.0805	5.94098e-06	0.000588747		Q9UH17;Q9UH17-3	Q9UH17
APOBEC3C	0.76118	29.1229	0.00261757	0.0162995		Q9NRW3	Q9NRW3
APOBEC3F	-3.1376	25.1383	0.00905493	0.0366247		Q8IUX4	Q8IUX4
APOC3	NA	NA	NA	NA		P02656	P02656
APOE	NA	NA	NA	NA	HEK293_only	P02649	P02649
APOL2	NA	NA	NA	NA		Q9BQE5	Q9BQE5
APOO	0.298475	31.5207	0.148371	0.254708		Q9BUR5;Q9BUR5-2	Q9BUR5
APOOL	-0.22404	30.6632	0.416304	0.539519		Q6UXV4	Q6UXV4
APP	-0.997441	29.5322	0.0053418	0.0260519		P05067;P05067-8;P05067-7;P05067-11;P05067-9;P05067-4;P05067-10;P05067-3;P05067-5;P05067-6	P05067
APPBP2	0.372733	26.9037	0.68854	0.775416		Q92624	Q92624
APPL1	0.283829	32.6333	0.0769683	0.159041		Q9UKG1	Q9UKG1
APPL2	-2.10016	29.4776	0.000203156	0.00361355		Q8NEU8;Q8NEU8-2;Q8NEU8-3	Q8NEU8
APRT	0.409278	34.2111	0.0420571	0.104197		P07741;P07741-2	P07741
APTX	-0.622563	30.3093	0.010591	0.0411246		Q7Z2E3;Q7Z2E3-7;Q7Z2E3-8;Q7Z2E3-3;Q7Z2E3-5;Q7Z2E3-10;Q7Z2E3-9;Q7Z2E3-11;Q7Z2E3-4;Q7Z2E3-2;Q7Z2E3-13	Q7Z2E3
AQR	-0.033338	32.8879	0.823046	0.880688		O60306	O60306
ARAF	0.297458	31.2563	0.115451	0.212058		P10398	P10398
ARAP1	0.600402	29.6415	0.10632	0.200531		Q96P48-3;Q96P48;Q96P48-1;Q96P48-7;Q96P48-2;Q96P48-4;Q96P48-5	Q96P48
ARAP2	NA	NA	NA	NA		Q8WZ64	Q8WZ64
ARCN1	0.230772	35.2563	0.149046	0.25528		P48444;P48444-2	P48444
ARF1	0.31678	35.2478	0.120623	0.218888		P84077	P84077
ARF4	0.0104781	33.0342	0.984118	0.990245		P18085	P18085
ARF5	-0.217141	31.5687	0.14639	0.25259		P84085	P84085
ARF6	-0.232684	31.2453	0.201514	0.319049		P62330	P62330
ARFGAP1	-0.162335	31.9702	0.449854	0.57164		Q8N6T3;Q8N6T3-2;Q8N6T3-5;Q8N6T3-3;Q8N6T3-4	Q8N6T3
ARFGAP2	0.181003	31.5571	0.222076	0.342489		Q8N6H7;Q8N6H7-2;Q8N6H7-3	Q8N6H7
ARFGAP3	-0.174825	31.4372	0.468994	0.588861		Q9NP61;Q9NP61-2	Q9NP61
ARFGEF1	-0.259951	31.5751	0.0679619	0.145997		Q9Y6D6	Q9Y6D6
ARFGEF2	0.177082	30.5044	0.544946	0.656887		Q9Y6D5	Q9Y6D5
ARFGEF3	-5.35859	26.9368	0.000402759	0.00539701		Q5TH69	Q5TH69
ARFIP1	0.199865	31.6914	0.190461	0.305849		P53367	P53367
ARFIP1 (P53367-2)	0.406396	28.2183	0.0575749	0.129287		P53367-2	P53367
ARFIP2	0.871955	31.968	0.0578151	0.12967		P53365;P53365-3;P53365-2	P53365
ARFRP1	0.0303413	27.6128	0.887202	0.923599		Q13795;Q13795-3	Q13795
ARG2	1.64076	29.6946	0.0042709	0.0225047		P78540	P78540
ARHGAP1	-0.466308	31.8632	0.042665	0.105317		Q07960	Q07960
ARHGAP10	-0.209835	26.6098	0.828687	0.88448		A1A4S6	A1A4S6
ARHGAP11A	NA	NA	NA	NA		Q6P4F7;Q6P4F7-3;Q6P4F7-2	Q6P4F7
ARHGAP12	0.00396061	27.549	0.995536	0.997011		Q8IWW6;Q8IWW6-3;Q8IWW6-2;Q8IWW6-4	Q8IWW6
ARHGAP17	0.368187	31.5918	0.0425737	0.105196		Q68EM7;Q68EM7-6;Q68EM7-5;Q68EM7-2	Q68EM7
ARHGAP18	-0.566025	28.0512	0.0962651	0.186826		Q8N392;Q8N392-2	Q8N392
ARHGAP19	0.173223	27.0575	0.725588	0.804346		Q14CB8;Q14CB8-7;Q14CB8-2;Q14CB8-6;Q14CB8-3;Q14CB8-5	Q14CB8
ARHGAP21	-0.617528	28.0582	0.0115539	0.0433259		Q5T5U3;Q5T5U3-3	Q5T5U3
ARHGAP23	-0.465354	25.2653	0.0117114	0.0437558		Q9P227;Q9P227-2	Q9P227
ARHGAP26	NA	NA	NA	NA		Q9UNA1;Q9UNA1-2	Q9UNA1
ARHGAP27	0.289438	25.7503	0.433	0.555828		Q6ZUM4;Q6ZUM4-2;Q6ZUM4-3	Q6ZUM4
ARHGAP29	-2.0738	26.758	0.0202037	0.0634084		Q52LW3	Q52LW3
ARHGAP32	NA	NA	NA	NA		A7KAX9-2;A7KAX9	A7KAX9
ARHGAP35	-0.501635	31.2849	0.0104809	0.040863		Q9NRY4	Q9NRY4
ARHGAP44	-3.44348	25.655	0.00288122	0.0173176		Q17R89;Q17R89-2;Q17R89-3	Q17R89
ARHGAP5	-0.0772761	30.9369	0.720502	0.800263		Q13017;Q13017-2	Q13017
ARHGAP8	-1.15571	29.5939	0.000488604	0.00602449		P85298;P85298-4;P85298-3;P85298-2;P85298-5	P85298
ARHGDIA	-0.995852	35.4938	0.000201843	0.0035988		P52565;P52565-2	P52565
ARHGEF1	-1.89486	32.5675	2.06208e-05	0.00110299		Q92888-3;Q92888;Q92888-2;Q92888-4	Q92888
ARHGEF10	-0.396119	28.9331	0.0909619	0.179225		O15013;O15013-7;O15013-4;O15013-5;O15013-6	O15013
ARHGEF11	-0.651105	29.1234	0.00740531	0.0321603		O15085;O15085-2	O15085
ARHGEF12	-0.701143	31.0442	0.00953566	0.0380965		Q9NZN5-2;Q9NZN5	Q9NZN5
ARHGEF16	-3.29315	26.7891	0.0273488	0.078388		Q5VV41;Q5VV41-2	Q5VV41
ARHGEF17	NA	NA	NA	NA	HEK293_only	Q96PE2	Q96PE2
ARHGEF18	-0.119263	29.747	0.753087	0.826085		Q6ZSZ5;Q6ZSZ5-2	Q6ZSZ5
ARHGEF2	-0.165268	32.9681	0.29072	0.414484		Q92974;Q92974-2;Q92974-3	Q92974
ARHGEF26	2.65171	25.56	0.017984	0.0587623		Q96DR7;Q96DR7-4	Q96DR7
ARHGEF28	NA	NA	NA	NA	HEK293_only	Q8N1W1;Q8N1W1-5;Q8N1W1-4;Q8N1W1-3;Q8N1W1-6	Q8N1W1
ARHGEF39	NA	NA	NA	NA		Q8N4T4;Q8N4T4-2;Q8N4T4-4	Q8N4T4
ARHGEF40	-3.24447	27.6042	0.00231588	0.0151339		Q8TER5;Q8TER5-4;Q8TER5-3;Q8TER5-2	Q8TER5
ARHGEF5	-5.2099	26.5264	6.98624e-05	0.00216428		Q12774;Q12774-2	Q12774
ARHGEF6	-0.515324	27.934	0.0256459	0.0749222		Q15052;Q15052-2	Q15052
ARHGEF7	-1.49894	30.8399	0.000302663	0.00461907		Q14155-1;Q14155-5;Q14155;Q14155-6;Q14155-2;Q14155-3	Q14155
ARID1A	-0.0129303	32.9089	0.913548	0.940328		O14497;O14497-2;O14497-3	O14497
ARID1B	0.187774	30.7266	0.356461	0.480909		Q8NFD5;Q8NFD5-3;Q8NFD5-2;Q8NFD5-4	Q8NFD5
ARID2	-0.0718904	31.3356	0.703524	0.786335		Q68CP9;Q68CP9-3	Q68CP9
ARID3A	1.38851	26.3192	0.307878	0.43125		Q99856	Q99856
ARID3B	0.403305	30.1459	0.0458114	0.110812		Q8IVW6;Q8IVW6-4;Q8IVW6-3	Q8IVW6
ARID4B	0.134265	30.175	0.515892	0.631072		Q4LE39;Q4LE39-2;Q4LE39-3	Q4LE39
ARIH1	-0.303318	32.6179	0.255536	0.378091		Q9Y4X5	Q9Y4X5
ARIH2	0.964463	30.7384	0.000868638	0.00834409		O95376	O95376
ARL1	0.089243	31.5244	0.640065	0.738886		P40616;P40616-2	P40616
ARL10	1.50688	25.3961	0.00216533	0.0145038		Q8N8L6	Q8N8L6
ARL14EP	1.37025	28.2891	0.0289707	0.0815281		Q8N8R7	Q8N8R7
ARL15	0.176148	29.0266	0.588392	0.69561		Q9NXU5	Q9NXU5
ARL2	0.448635	31.6069	0.152125	0.259594		P36404;P36404-2	P36404
ARL2BP	-0.356587	28.1523	0.225569	0.345155		Q9Y2Y0;Q9Y2Y0-2	Q9Y2Y0
ARL3	-0.0689378	32.8343	0.655699	0.750365		P36405	P36405
ARL5A	NA	NA	NA	NA		Q9Y689-2;Q9Y689	Q9Y689
ARL5B	0.0829975	26.6069	0.844491	0.895563		Q96KC2	Q96KC2
ARL6	0.473079	29.2772	0.131654	0.233281		Q9H0F7;Q9H0F7-2	Q9H0F7
ARL6IP1	-0.198034	32.517	0.461363	0.58179		Q15041;Q15041-2	Q15041
ARL6IP4	-0.0627834	30.7605	0.781395	0.849492		Q66PJ3;Q66PJ3-2;Q66PJ3-3;Q66PJ3-7;Q66PJ3-4	Q66PJ3
ARL6IP5	0.273912	30.7284	0.125286	0.225		O75915	O75915
ARL6IP6	-2.61331	26.1865	0.0342483	0.0905176		Q8N6S5	Q8N6S5
ARL8A	-0.596908	28.9964	0.0537268	0.123252		Q96BM9	Q96BM9
ARL8B	-0.22084	32.1417	0.3513	0.47524		Q9NVJ2	Q9NVJ2
ARMC1	0.818822	30.5038	0.00569813	0.0271748		Q9NVT9	Q9NVT9
ARMC10	-0.412637	28.3748	0.302651	0.426257		Q8N2F6;Q8N2F6-2;Q8N2F6-4;Q8N2F6-3;Q8N2F6-6;Q8N2F6-5	Q8N2F6
ARMC5	0.288216	26.5998	0.158429	0.267769		Q96C12;Q96C12-2	Q96C12
ARMC6	0.496918	32.9165	0.0200327	0.0631114		Q6NXE6;Q6NXE6-2	Q6NXE6
ARMC8	0.0799762	30.1024	0.646331	0.742967		Q8IUR7;Q8IUR7-7;Q8IUR7-2;Q8IUR7-3;Q8IUR7-8	Q8IUR7
ARMC8 (Q8IUR7-6)	-1.55261	26.1615	0.183486	0.297994		Q8IUR7-6	Q8IUR7
ARMC9	-0.476731	29.6101	0.055873	0.126813		Q7Z3E5;Q7Z3E5-2	Q7Z3E5
ARMCX2	-4.08265	24.8999	9.90858e-06	0.000811672		Q7L311	Q7L311
ARMCX3	0.427775	30.5609	0.0133387	0.0477033		Q9UH62	Q9UH62
ARNT	1.76656	28.7401	0.000884716	0.00838652		P27540;P27540-2;P27540-3;P27540-4	P27540
ARNTL	NA	NA	NA	NA		O00327;O00327-8;O00327-4;O00327-9;O00327-1;O00327-7	O00327
ARPC1A	-0.557089	34.3511	0.00868876	0.0356124		Q92747;Q92747-2	Q92747
ARPC1B	-0.420035	33.5094	0.0503916	0.118115		O15143	O15143
ARPC2	-0.425399	34.5496	0.083338	0.168374		O15144	O15144
ARPC3	-0.447829	33.918	0.0176318	0.058144		O15145	O15145
ARPC4	-0.525472	33.6708	0.00803062	0.0338259		P59998;P59998-3;P59998-2;P59998-4	P59998
ARPC5	-0.167821	32.0509	0.316744	0.440515		O15511;O15511-2	O15511
ARPC5L	-1.11582	31.5486	0.0130519	0.04713		Q9BPX5	Q9BPX5
ARPP19	-0.949073	30.2831	0.0779311	0.160016		P56211;P56211-2	P56211
ARRB1	1.49795	27.4539	0.00242747	0.0154762		P49407-2;P49407	P49407
ARRB2	-0.125607	31.4936	0.46691	0.587092		P32121;P32121-3;P32121-5;P32121-2	P32121
ARRDC1	-1.07597	27.5319	0.00180545	0.0129196		Q8N5I2	Q8N5I2
ARSA	-2.92649	27.6104	0.0013151	0.0105854		P15289;P15289-2	P15289
ARSB	-1.45529	27.8105	0.00611906	0.0284167		P15848;P15848-2	P15848
ARV1	1.3123	25.71	0.143339	0.248166		Q9H2C2	Q9H2C2
ARVCF	-2.88089	27.3333	0.0130917	0.047251		O00192;O00192-2	O00192
AS3MT	-1.23487	30.6222	0.00464157	0.023685		Q9HBK9;Q9HBK9-2	Q9HBK9
ASAH1	-0.472719	28.9681	0.301479	0.425251		Q13510;Q13510-2;Q13510-3	Q13510
ASAP1	-0.370412	28.7532	0.146208	0.252335		Q9ULH1;Q9ULH1-2	Q9ULH1
ASAP2	-1.7112	27.9963	0.000129408	0.00291214		O43150;O43150-2	O43150
ASAP3	-0.655624	28.884	0.206208	0.325028		Q8TDY4;Q8TDY4-3;Q8TDY4-2	Q8TDY4
ASB1	NA	NA	NA	NA		Q9Y576	Q9Y576
ASB3	0.280041	28.0382	0.0763707	0.158298		Q9Y575;Q9Y575-2;Q9Y575-3	Q9Y575
ASB6	0.388537	30.612	0.0364319	0.0948428		Q9NWX5	Q9NWX5
ASCC1	-0.177195	30.234	0.63803	0.737439		Q8N9N2-2;Q8N9N2	Q8N9N2
ASCC2	0.0486383	31.2119	0.722228	0.801577		Q9H1I8;Q9H1I8-3	Q9H1I8
ASCC3	0.0654745	33.5754	0.744828	0.82005		Q8N3C0	Q8N3C0
ASF1A	0.926346	30.3083	0.0863513	0.172609		Q9Y294	Q9Y294
ASF1B	-0.446699	28.7832	0.701049	0.78463		Q9NVP2	Q9NVP2
ASH2L	0.517762	31.3267	0.0367503	0.0953711		Q9UBL3;Q9UBL3-3;Q9UBL3-2	Q9UBL3
ASL	0.514843	25.9993	0.607146	0.712683		P04424;P04424-2;P04424-3	P04424
ASMTL	1.05262	30.5584	0.000194647	0.00352117		O95671;O95671-2;O95671-3	O95671
ASNA1	-0.56107	32.7697	0.00613395	0.0284288		O43681	O43681
ASNS	0.740216	34.799	0.0049361	0.0247805		P08243;P08243-2;P08243-3	P08243
ASNSD1	1.5231	27.0736	0.0252282	0.0740638		Q9NWL6	Q9NWL6
ASPH	-0.432667	30.6364	0.102578	0.1956		Q12797;Q12797-10	Q12797
ASPM	0.21759	30.2081	0.525625	0.64024		Q8IZT6	Q8IZT6
ASPSCR1	-0.634779	31.3752	0.0480483	0.114353		Q9BZE9;Q9BZE9-2;Q9BZE9-3	Q9BZE9
ASRGL1	-0.0706143	30.889	0.576401	0.685577		Q7L266;Q7L266-2	Q7L266
ASS1	0.47813	31.4847	0.125438	0.225161		P00966	P00966
ASTE1	0.696319	25.3819	0.315143	0.439027		Q2TB18;Q2TB18-2	Q2TB18
ASUN	0.805534	31.502	0.00127184	0.0104028		Q9NVM9;Q9NVM9-2	Q9NVM9
ASXL2	0.648272	26.081	0.125776	0.2255		Q76L83;Q76L83-2	Q76L83
ATAD1	-0.488681	32.7046	0.0561666	0.127036		Q8NBU5;Q8NBU5-2	Q8NBU5
ATAD2	0.186589	31.884	0.217832	0.338471		Q6PL18	Q6PL18
ATAD2B	-0.263365	29.0787	0.217272	0.337812		Q9ULI0;Q9ULI0-2	Q9ULI0
ATAD3A	0.307534	33.4973	0.0860838	0.17233		Q9NVI7-2;Q9NVI7;Q9NVI7-3	Q9NVI7
ATAD3B	0.604557	34.2991	0.0144098	0.0502518		Q5T9A4;Q5T9A4-3	Q5T9A4
ATAD5	-0.383296	28.2313	0.0651775	0.141612		Q96QE3;Q96QE3-2	Q96QE3
ATAT1	0.0931721	28.2538	0.622741	0.725036		Q5SQI0;Q5SQI0-3;Q5SQI0-2;Q5SQI0-7;Q5SQI0-6;Q5SQI0-5;Q5SQI0-4	Q5SQI0
ATE1	-1.47301	31.4596	0.00582904	0.0275868		O95260-2;O95260	O95260
ATF1	0.26992	27.2564	0.625575	0.726856		P18846;P18846-2	P18846
ATF2	NA	NA	NA	NA		P15336-5;P15336;P15336-7;P15336-2;P15336-4	P15336
ATF3	-4.98851	25.1385	1.06747e-06	0.000208087	HEK293_only	P18847-5;P18847	P18847
ATF6	0.460314	26.9425	0.355882	0.480389		P18850	P18850
ATF6B	NA	NA	NA	NA	HEK293_only	Q99941;Q99941-2	Q99941
ATF7	2.21379	26.8143	0.0188842	0.0605449		P17544;P17544-2;P17544-4;P17544-3;P17544-6	P17544
ATF7IP	-0.00744752	30.6482	0.985486	0.99095		Q6VMQ6;Q6VMQ6-5;Q6VMQ6-4;Q6VMQ6-2	Q6VMQ6
ATG10	0.177897	25.21	0.571599	0.681828		Q9H0Y0	Q9H0Y0
ATG101	0.0526584	28.5885	0.903577	0.935241		Q9BSB4	Q9BSB4
ATG12	-0.33818	27.3435	0.689739	0.775596		O94817	O94817
ATG13	-2.36077	32.7827	4.63529e-05	0.00180527		O75143;O75143-3;O75143-2;O75143-5;O75143-4	O75143
ATG14	NA	NA	NA	NA	HEK293_only	Q6ZNE5;Q6ZNE5-2	Q6ZNE5
ATG16L1	-0.719932	30.3933	0.00459015	0.0235527		Q676U5;Q676U5-2;Q676U5-5;Q676U5-4	Q676U5
ATG2A	-0.548703	29.856	0.0167922	0.056062		Q2TAZ0;Q2TAZ0-3	Q2TAZ0
ATG2B	-0.544516	30.684	0.0719415	0.151397		Q96BY7	Q96BY7
ATG3	1.47442	31.1675	9.94444e-05	0.00261261		Q9NT62;Q9NT62-2	Q9NT62
ATG4A	0.753479	27.2819	0.151402	0.258658		Q8WYN0;Q8WYN0-3;Q8WYN0-5;Q8WYN0-2	Q8WYN0
ATG4B	0.244615	30.7886	0.214903	0.334899		Q9Y4P1;Q9Y4P1-6;Q9Y4P1-2;Q9Y4P1-4;Q9Y4P1-3	Q9Y4P1
ATG4C	0.531511	26.3024	0.39022	0.514777		Q96DT6	Q96DT6
ATG5	-0.566587	30.8816	0.00569152	0.0271608		Q9H1Y0;Q9H1Y0-2	Q9H1Y0
ATG7	-0.221698	30.8734	0.131869	0.233551		O95352;O95352-3;O95352-2	O95352
ATG9A	0.325636	31.1829	0.0616814	0.135761		Q7Z3C6;Q7Z3C6-2;Q7Z3C6-3	Q7Z3C6
ATIC	0.507613	36.5853	0.0127338	0.0464554		P31939;P31939-2	P31939
ATL1	NA	NA	NA	NA		Q8WXF7;Q8WXF7-2	Q8WXF7
ATL2	0.0137471	30.9227	0.951854	0.965254		Q8NHH9;Q8NHH9-5;Q8NHH9-2;Q8NHH9-4;Q8NHH9-3	Q8NHH9
ATL3	-0.647856	31.2656	0.0122336	0.0451848		Q6DD88	Q6DD88
ATM	-0.472332	30.1328	0.190975	0.306542		Q13315	Q13315
ATN1	-2.63255	25.1782	0.0707492	0.149809		P54259	P54259
ATOX1	0.810237	33.3958	0.00190291	0.0133805		O00244	O00244
ATP11A	-3.58423	24.4364	0.000270057	0.00429951	HEK293_only	P98196	P98196
ATP11B	-0.810094	27.9823	0.0628164	0.137689		Q9Y2G3	Q9Y2G3
ATP11C	0.428644	31.1847	0.0436487	0.106893		Q8NB49;Q8NB49-2;Q8NB49-3;Q8NB49-4	Q8NB49
ATP13A1	-1.25452	31.9345	6.33438e-05	0.00208365		Q9HD20;Q9HD20-2	Q9HD20
ATP13A2	-4.06728	25.2729	0.0014028	0.0110136		Q9NQ11;Q9NQ11-3;Q9NQ11-2	Q9NQ11
ATP13A3	-0.951529	28.148	0.0138444	0.0488531		Q9H7F0;Q9H7F0-2	Q9H7F0
ATP1A1	0.37286	36.6052	0.0771279	0.15907		P05023;P05023-4;P05023-3;P05023-2	P05023
ATP1A3	NA	NA	NA	NA	HEK293T_only	P13637;P13637-2;P13637-3	P13637
ATP1B1	-1.31965	31.894	0.000528676	0.00618036		P05026;P05026-2	P05026
ATP1B3	0.81261	33.9894	0.000726491	0.00736898		P54709;P54709-2	P54709
ATP2A2	-0.40836	35.0796	0.0338373	0.0898517		P16615;P16615-5;P16615-2;P16615-3;P16615-4	P16615
ATP2B1	-0.359348	32.9459	0.0408642	0.102332		P20020;P20020-6;P20020-3;P20020-4;P20020-5;P20020-2	P20020
ATP2B3	-1.80775	27.0855	0.1763	0.289329		Q16720;Q16720-2;Q16720-8;Q16720-7;Q16720-6;Q16720-3;Q16720-5;Q16720-4	Q16720
ATP2B4	1.38168	28.9539	0.00792535	0.0335373		P23634;P23634-6;P23634-7;P23634-8;P23634-2;P23634-5;P23634-4;P23634-3	P23634
ATP2C1	-0.133407	30.3163	0.645315	0.742252		P98194-3;P98194-4;P98194-5;P98194-8;P98194-9;P98194-6;P98194-7;P98194;P98194-2	P98194
ATP5A1	-0.131739	37.6847	0.435874	0.558649		P25705;P25705-2;P25705-3	P25705
ATP5B	-0.151327	37.7084	0.272919	0.397095		P06576	P06576
ATP5C1	0.312563	34.613	0.208606	0.327489		P36542	P36542
ATP5D	0.2731	33.1527	0.293167	0.417326		P30049	P30049
ATP5E	0.448813	32.0641	0.202503	0.320206		P56381;Q5VTU8	P56381
ATP5F1	-0.0805844	35.0292	0.700831	0.784504		P24539	P24539
ATP5H	-0.0906731	34.3923	0.517915	0.632923		O75947;O75947-2	O75947
ATP5I	-0.171066	33.4478	0.623655	0.725532		P56385	P56385
ATP5J	-0.241068	33.226	0.0844758	0.16998		P18859;P18859-2	P18859
ATP5J2	-0.0714549	32.283	0.59316	0.69969		P56134;P56134-3;P56134-4;P56134-2	P56134
ATP5L	-0.0326659	34.09	0.798339	0.862771		O75964	O75964
ATP5O	-0.188243	35.1172	0.270934	0.394825		P48047	P48047
ATP5S	0.123746	28.3419	0.764997	0.836189		Q99766	Q99766
ATP5SL	-0.574831	27.8617	0.167064	0.277942		Q9NW81;Q9NW81-4;Q9NW81-5	Q9NW81
ATP6AP1	0.0841899	31.0163	0.68449	0.772141		Q15904	Q15904
ATP6AP2	0.0996794	30.3585	0.666808	0.758997		O75787;O75787-2	O75787
ATP6V0A1 (Q93050-3)	-0.259855	32.4731	0.0709702	0.150118		Q93050-3	Q93050
ATP6V0A2	-0.623311	30.8001	0.00428364	0.0225559		Q9Y487	Q9Y487
ATP6V0C	0.966387	26.4429	0.390687	0.515303		P27449	P27449
ATP6V0D1	-0.137578	32.2502	0.336959	0.461465		P61421	P61421
ATP6V0D2	0.142476	26.5355	0.844214	0.89549		Q8N8Y2	Q8N8Y2
ATP6V1A	0.303548	34.5567	0.0909135	0.179215		P38606;P38606-2	P38606
ATP6V1B2	-0.1683	33.5826	0.242394	0.363402		P21281	P21281
ATP6V1C1	0.525359	31.83	0.0431713	0.106179		P21283	P21283
ATP6V1D	0.172618	31.6371	0.429891	0.552792		Q9Y5K8	Q9Y5K8
ATP6V1E1	-0.0118359	32.3139	0.938086	0.957533		P36543;P36543-3;P36543-2	P36543
ATP6V1F	0.192071	31.5598	0.325074	0.449273		Q16864;Q16864-2	Q16864
ATP6V1G1	0.384989	31.1439	0.0652726	0.141694		O75348	O75348
ATP6V1H	0.202172	32.5086	0.269145	0.393065		Q9UI12;Q9UI12-2	Q9UI12
ATP7A	-0.548973	29.0411	0.0687438	0.146955		Q04656;Q04656-5;Q04656-2;Q04656-3	Q04656
ATP7B	-0.148434	27.2988	0.564571	0.67507		P35670;P35670-2;P35670-3;P35670-4	P35670
ATP8A1	0.195072	26.7111	0.686716	0.77383		Q9Y2Q0-3;Q9Y2Q0;Q9Y2Q0-2	Q9Y2Q0
ATP9A	NA	NA	NA	NA		O75110;O75110-2	O75110
ATP9B	-3.04018	24.5461	0.00552562	0.0266254		O43861;O43861-2	O43861
ATPAF1	0.768307	32.0128	0.000912264	0.00853168		Q5TC12;Q5TC12-2	Q5TC12
ATPAF2	-0.451666	28.5528	0.199968	0.31748		Q8N5M1	Q8N5M1
ATPIF1	0.784935	31.5925	0.0124503	0.045735		Q9UII2	Q9UII2
ATR	1.08589	30.1276	0.00118633	0.00994407		Q13535;Q13535-2;Q13535-3	Q13535
ATRIP	0.903278	28.8502	0.0282731	0.0802329		Q8WXE1;Q8WXE1-2;Q8WXE1-3;Q8WXE1-5	Q8WXE1
ATRN	-1.35129	27.3834	0.00257358	0.016066		O75882;O75882-3;O75882-2	O75882
ATRX	0.330995	30.4976	0.0498856	0.117522		P46100;P46100-3;P46100-5;P46100-4;P46100-2	P46100
ATXN1	NA	NA	NA	NA	HEK293_only	P54253	P54253
ATXN10	0.638137	34.388	0.0134525	0.0478875		Q9UBB4;Q9UBB4-2	Q9UBB4
ATXN1L	-2.00755	26.534	0.00706316	0.0312587		P0C7T5	P0C7T5
ATXN2	0.144264	32.1262	0.36223	0.486781		Q99700;Q99700-2;Q99700-4;Q99700-5	Q99700
ATXN2L	0.147117	34.0382	0.414748	0.537972		Q8WWM7;Q8WWM7-6;Q8WWM7-8;Q8WWM7-5;Q8WWM7-4;Q8WWM7-2;Q8WWM7-3;Q8WWM7-7	Q8WWM7
ATXN3	-0.0792845	29.0442	0.746777	0.821466		P54252-2;P54252;P54252-3;P54252-4;P54252-5	P54252
ATXN7L3B	1.11696	28.5532	0.0196289	0.062288		Q96GX2	Q96GX2
AUH	-0.0496875	29.641	0.867432	0.909513		Q13825;Q13825-2	Q13825
AUP1	-0.542505	31.2011	0.0265075	0.0767457		Q9Y679;Q9Y679-2;Q9Y679-3	Q9Y679
AURKA	-0.507385	30.893	0.0411967	0.102888		O14965	O14965
AURKB	-0.256609	31.9961	0.170343	0.282297		Q96GD4;Q96GD4-5;Q96GD4-2;Q96GD4-4;Q96GD4-3	Q96GD4
AUTS2	2.01351	24.8813	0.0602641	0.133671		Q8WXX7;Q8WXX7-2;Q8WXX7-5	Q8WXX7
AVEN	-1.29991	26.7646	0.279456	0.404205		Q9NQS1	Q9NQS1
AVL9	0.414647	28.3569	0.207484	0.326417		Q8NBF6;Q8NBF6-2	Q8NBF6
AXIN1	1.5633	25.1717	0.0401508	0.101125		O15169;O15169-2	O15169
AZI1	-1.04488	29.174	0.00325046	0.0187452		Q9UPN4;Q9UPN4-2;Q9UPN4-3	Q9UPN4
AZI2	0.512438	23.9932	0.537331	0.650343		Q9H6S1;Q9H6S1-3;Q9H6S1-5;Q9H6S1-4	Q9H6S1
B2M	-1.32727	32.3252	0.000651892	0.00687492		P61769	P61769
B3GALT6	-0.0359142	27.2163	0.927001	0.950001		Q96L58	Q96L58
B3GALTL	-0.393719	29.8131	0.291211	0.41494		Q6Y288	Q6Y288
B3GAT3	-0.0649359	29.8313	0.803206	0.866437		O94766;O94766-2	O94766
B3GNT1	1.60164	29.0085	0.0238193	0.0710375		O43505	O43505
B3GNT2	-0.401712	26.0432	0.777652	0.846463		Q9NY97;Q9NY97-2	Q9NY97
B4GALNT3	-0.130957	29.2058	0.508116	0.623407		Q6L9W6	Q6L9W6
B4GALT1	-0.339065	27.2372	0.429793	0.552761		P15291;P15291-2	P15291
B4GALT3	1.07664	24.9792	0.341625	0.46653		O60512	O60512
B4GALT4	-0.892878	26.8819	0.0239929	0.0713123		O60513	O60513
B4GALT7	NA	NA	NA	NA		Q9UBV7	Q9UBV7
B9D2	NA	NA	NA	NA		Q9BPU9	Q9BPU9
BABAM1	0.0990689	30.2417	0.66277	0.756307		Q9NWV8	Q9NWV8
BACH1	-1.26096	26.0448	0.1075	0.202294		O14867	O14867
BAD	0.800204	26.6186	0.507028	0.622331		Q92934	Q92934
BAG1	-0.607687	29.0353	0.0924431	0.181206		Q99933;Q99933-4;Q99933-3;Q99933-2	Q99933
BAG2	-0.298552	33.6785	0.165821	0.276277		O95816;O95816-2	O95816
BAG3	-0.810864	33.7251	0.0124707	0.0457873		O95817	O95817
BAG4	1.74831	28.1351	7.29893e-05	0.00222408		O95429;O95429-2	O95429
BAG5	-0.0843679	30.9623	0.479598	0.598826		Q9UL15;Q9UL15-2	Q9UL15
BAG6	-0.160775	34.1509	0.348411	0.472966		P46379;P46379-2;P46379-3;P46379-5;P46379-4	P46379
BAHD1	NA	NA	NA	NA		Q8TBE0;Q8TBE0-3;Q8TBE0-2	Q8TBE0
BAIAP2	-0.188596	31.4149	0.247429	0.368812		Q9UQB8;Q9UQB8-2;Q9UQB8-3;Q9UQB8-5;Q9UQB8-4;Q9UQB8-6	Q9UQB8
BAIAP2L1	-0.0173832	30.563	0.905786	0.93639		Q9UHR4	Q9UHR4
BAK1	-0.370111	28.9288	0.275879	0.400383		Q16611;Q16611-2	Q16611
BANF1	0.026571	34.6626	0.826739	0.883138		O75531	O75531
BANP	0.187589	30.5949	0.19761	0.314488		Q8N9N5;Q8N9N5-7;Q8N9N5-3;Q8N9N5-6;Q8N9N5-2;Q8N9N5-4;Q8N9N5-5	Q8N9N5
BAP1	0.392524	27.8204	0.184933	0.299625		Q92560	Q92560
BAP18	-0.30225	30.9647	0.14198	0.246352		Q8IXM2;Q8IXM2-3	Q8IXM2
BAP18 (Q8IXM2-2)	-0.258297	26.9588	0.418307	0.541171		Q8IXM2-2	Q8IXM2
BARD1	0.51779	27.503	0.370358	0.495522		Q99728;Q99728-2;Q99728-3	Q99728
BASP1	-4.34105	30.6864	0.00103121	0.00910914		P80723;P80723-2	P80723
BAX	-0.250614	31.7795	0.514047	0.629417		Q07812;Q07812-8;Q07812-2;Q07812-5;Q07812-7	Q07812
BAZ1A	0.497248	32.5228	0.0180562	0.0589034		Q9NRL2;Q9NRL2-2	Q9NRL2
BAZ1B	-0.326592	33.492	0.0652374	0.141694		Q9UIG0;Q9UIG0-2	Q9UIG0
BAZ2A	0.531135	29.6057	0.0953846	0.185505		Q9UIF9;Q9UIF9-2;Q9UIF9-3	Q9UIF9
BAZ2B	-2.3438	25.5764	0.0102772	0.0403649		Q9UIF8;Q9UIF8-2;Q9UIF8-5;Q9UIF8-3;Q9UIF8-4	Q9UIF8
BBS2	-0.0763992	26.797	0.702748	0.786177		Q9BXC9	Q9BXC9
BBS7	-0.112517	27.4646	0.650584	0.746234		Q8IWZ6;Q8IWZ6-2	Q8IWZ6
BBS9	-0.411547	25.9914	0.0818498	0.166453		Q3SYG4;Q3SYG4-2;Q3SYG4-4;Q3SYG4-7;Q3SYG4-3;Q3SYG4-6	Q3SYG4
BBX	0.804249	26.7709	0.114869	0.211293		Q8WY36;Q8WY36-2	Q8WY36
BCAM	-1.46437	28.2904	0.000305434	0.00462184		P50895	P50895
BCAP29	-0.255961	29.8318	0.365017	0.489608		Q9UHQ4;Q9UHQ4-2	Q9UHQ4
BCAP31	0.220526	34.2318	0.302069	0.42568		P51572-2;P51572	P51572
BCAR1	0.0191338	29.2934	0.94597	0.961882		P56945;P56945-5;P56945-8;P56945-7;P56945-3;P56945-2;P56945-6;P56945-4	P56945
BCAS2	0.461172	33.6356	0.0552141	0.125771		O75934	O75934
BCAS3	-1.56259	30.2237	0.000866844	0.00834165		Q9H6U6;Q9H6U6-2;Q9H6U6-3;Q9H6U6-8;Q9H6U6-7;Q9H6U6-6	Q9H6U6
BCAT1	1.39769	30.8328	0.00125702	0.0103537		P54687;P54687-4;P54687-5;P54687-3;P54687-2	P54687
BCAT2	-0.4668	32.7259	0.0144676	0.0503825		O15382;O15382-2	O15382
BCCIP	0.331248	33.6923	0.0740744	0.15479		Q9P287;Q9P287-3	Q9P287
BCCIP (Q9P287-2)	2.09423	25.8693	0.00334274	0.0190593		Q9P287-2;Q9P287-4	Q9P287
BCHE	2.4487	23.8686	2.0323e-05	0.00109494	HEK293T_only	P06276	P06276
BCKDHA	-0.157373	31.6179	0.306211	0.429742		P12694;P12694-2	P12694
BCKDHB	-0.363553	30.4804	0.0706678	0.149734		P21953	P21953
BCKDK	0.228239	30.689	0.255804	0.378338		O14874;O14874-2;O14874-3	O14874
BCL10	-0.465832	30.3261	0.0121469	0.0449089		O95999	O95999
BCL2L1	-0.100603	26.216	0.86365	0.907595		Q07817-2;Q07817;Q07817-3	Q07817
BCL2L12	0.184026	27.8803	0.619316	0.72289		Q9HB09;Q9HB09-3	Q9HB09
BCL2L13	-0.197655	30.3935	0.379461	0.503982		Q9BXK5;Q9BXK5-2	Q9BXK5
BCL2L2	0.49694	32.5828	0.0652545	0.141694		Q92843-2	Q92843
BCL7A	0.373639	29.3074	0.322598	0.447067		Q4VC05-2;Q4VC05	Q4VC05
BCL7B	NA	NA	NA	NA		Q9BQE9;Q9BQE9-4;Q9BQE9-3	Q9BQE9
BCL7C	0.448317	27.6727	0.0374429	0.096629		Q8WUZ0;Q8WUZ0-2	Q8WUZ0
BCL9	1.22226	30.4033	0.386324	0.511089		O00512	O00512
BCL9L	-0.562252	26.1571	0.139263	0.243449		Q86UU0;Q86UU0-4;Q86UU0-2	Q86UU0
BCLAF1	0.145761	35.3115	0.393103	0.517938		Q9NYF8;Q9NYF8-2;Q9NYF8-4	Q9NYF8
BCLAF1 (Q9NYF8-3)	0.784329	30.0139	0.00293627	0.0175256		Q9NYF8-3	Q9NYF8
BCOR	1.21862	30.1318	0.00219778	0.014642		Q6W2J9;Q6W2J9-4;Q6W2J9-2;Q6W2J9-3	Q6W2J9
BCORL1	0.640204	27.5267	0.254378	0.376978		Q5H9F3;Q5H9F3-2;Q5H9F3-3	Q5H9F3
BCR	-0.106879	31.0163	0.538341	0.651142		P11274;P11274-2	P11274
BCS1L	1.46141	31.7659	0.00556504	0.0267053		Q9Y276	Q9Y276
BDH2	1.20927	30.7581	0.00191251	0.0134273		Q9BUT1;Q9BUT1-2	Q9BUT1
BECN1	-0.731445	27.9016	0.0213969	0.0657837		Q14457	Q14457
BEND3	0.0777011	28.6535	0.58756	0.694958		Q5T5X7	Q5T5X7
BEND4	1.14306	19.5392	0.000137593	0.00294814		Q6ZU67;Q6ZU67-2;Q6ZU67-5;Q6ZU67-4;Q6ZU67-3	Q6ZU67
BEND7	0.122602	26.6915	0.638713	0.737855		Q8N7W2;Q8N7W2-2;Q8N7W2-3	Q8N7W2
BET1	0.760386	28.307	0.230258	0.350383		O15155;O15155-2	O15155
BET1L	1.07269	26.2434	0.306629	0.430075		Q9NYM9	Q9NYM9
BICC1	-3.49048	26.6164	0.0494787	0.116823		Q9H694;Q9H694-2	Q9H694
BICD1	0.10856	28.0861	0.768359	0.83863		Q96G01;Q96G01-3;Q96G01-4	Q96G01
BICD2	-0.082303	32.2778	0.590607	0.697453		Q8TD16;Q8TD16-2	Q8TD16
BID	-0.201623	31.3127	0.122405	0.221093		P55957;P55957-2;P55957-4	P55957
BIN1	3.11501	28.8501	5.3711e-06	0.000560003		O00499;O00499-3;O00499-5;O00499-10;O00499-2;O00499-9;O00499-7;O00499-8;O00499-4;O00499-6;O00499-11	O00499
BIRC2	-1.06233	26.0879	0.351194	0.475183		Q13490;Q13490-2	Q13490
BIRC5	-0.218303	30.2182	0.288749	0.412776		O15392;O15392-2;O15392-5;O15392-4	O15392
BIRC6	-0.116995	33.2824	0.458039	0.578941		Q9NR09	Q9NR09
BLM	-0.0605445	31.2904	0.695786	0.78015		P54132	P54132
BLMH	-0.0721156	34.4479	0.583998	0.691956		Q13867	Q13867
BLOC1S1	0.0473865	29.7774	0.853099	0.901733		P78537;P78537-2	P78537
BLOC1S2	-0.271023	29.5898	0.3769	0.501477		Q6QNY1;Q6QNY1-2	Q6QNY1
BLOC1S3	0.103916	29.0168	0.881303	0.919777		Q6QNY0	Q6QNY0
BLOC1S4	0.0206057	28.6883	0.939602	0.958626		Q9NUP1	Q9NUP1
BLOC1S6	0.0164774	24.8142	0.957618	0.969597		Q9UL45	Q9UL45
BLVRA	-0.406244	33.9486	0.0325194	0.087602		P53004	P53004
BLVRB	-0.41557	32.9476	0.0504593	0.118187		P30043	P30043
BMI1	0.400952	31.1479	0.107638	0.202318		P35226	P35226
BMP2K	-0.219819	28.45	0.347324	0.472426		Q9NSY1;Q9NSY1-2;Q9NSY1-3	Q9NSY1
BMPR2	-2.86061	25.2624	0.0109904	0.0420572		Q13873;Q13873-2	Q13873
BMS1	0.227635	33.289	0.147625	0.25389		Q14692	Q14692
BNIP1	1.02632	30.6323	0.000204894	0.00363577		Q12981;Q12981-1;Q12981-3;Q12981-2	Q12981
BNIP2	-0.482302	27.2815	0.157327	0.266273		Q12982;Q12982-2	Q12982
BOD1	1.54692	30.2643	0.000114882	0.00280971		Q96IK1;Q96IK1-2	Q96IK1
BOD1L1	0.330923	31.4928	0.242311	0.363402		Q8NFC6	Q8NFC6
BOLA1	0.337656	29.4938	0.240474	0.361269		Q9Y3E2	Q9Y3E2
BOLA2	0.138384	34.8541	0.59693	0.703245		Q9H3K6;Q9H3K6-2	Q9H3K6
BOLA3	0.228197	30.8863	0.387478	0.512251		Q53S33	Q53S33
BOP1	0.907074	33.7833	0.000760861	0.00759174		Q14137;Q14137-2	Q14137
BORA	NA	NA	NA	NA		Q6PGQ7;Q6PGQ7-2	Q6PGQ7
BPGM	0.643167	29.5628	0.0518544	0.120176		P07738	P07738
BPHL	-1.93229	29.7676	0.123624	0.222714		Q86WA6;Q86WA6-2	Q86WA6
BPNT1	0.691455	34.2211	0.0114133	0.0430566		O95861;O95861-4;O95861-2;O95861-3	O95861
BPTF	0.0962243	31.929	0.414236	0.537589		Q12830;Q12830-4;Q12830-2	Q12830
BRAF	0.423274	28.4927	0.049776	0.117375		P15056	P15056
BRAP	0.12652	30.4417	0.563621	0.674042		Q7Z569;Q7Z569-2	Q7Z569
BRAT1	0.45183	32.2303	0.0106736	0.0413285		Q6PJG6	Q6PJG6
BRCA1	-0.475184	29.3438	0.134755	0.237137		P38398;P38398-7;P38398-4;P38398-8	P38398
BRCA2	0.882139	26.9316	0.0707637	0.149809		P51587	P51587
BRCC3	0.514348	32.3222	0.0132102	0.0474375		P46736;P46736-2;P46736-3;P46736-5;P46736-4	P46736
BRD1	NA	NA	NA	NA		O95696	O95696
BRD1 (O95696-2)	-0.634779	30.1678	0.00759335	0.0325357		O95696-2	O95696
BRD2	0.6702	32.7642	0.021402	0.0657837		P25440;P25440-2;P25440-3;P25440-4	P25440
BRD3	-0.867104	31.0658	0.00616483	0.0284288		Q15059;Q15059-2	Q15059
BRD4	0.695105	32.0492	0.00214197	0.0144122		O60885;O60885-2	O60885
BRD7	-0.0369072	30.2927	0.849984	0.89978		Q9NPI1;Q9NPI1-2	Q9NPI1
BRD8	0.604715	29.878	0.11682	0.213824		Q9H0E9-2;Q9H0E9;Q9H0E9-4	Q9H0E9
BRD9	-0.572515	27.6573	0.0792345	0.161975		Q9H8M2;Q9H8M2-3;Q9H8M2-1;Q9H8M2-6;Q9H8M2-2	Q9H8M2
BRE	0.437539	31.2188	0.0187709	0.0604164		Q9NXR7;Q9NXR7-4;Q9NXR7-3;Q9NXR7-1	Q9NXR7
BRF1	0.830677	27.0655	0.0144341	0.0502894		Q92994;Q92994-7;Q92994-5;Q92994-8;Q92994-9;Q92994-3	Q92994
BRF2	NA	NA	NA	NA		Q9HAW0;Q9HAW0-2	Q9HAW0
BRI3BP	-2.38327	26.3993	0.0265361	0.0767648		Q8WY22	Q8WY22
BRIP1	0.155564	29.82	0.468796	0.588767		Q9BX63;Q9BX63-2	Q9BX63
BRIX1	-0.0187802	34.4707	0.923386	0.946948		Q8TDN6	Q8TDN6
BRK1	-0.00448073	31.7041	0.979077	0.986463		Q8WUW1;Q8WUW1-2	Q8WUW1
BRMS1L	0.13892	28.6724	0.422726	0.545571		Q5PSV4;Q5PSV4-2	Q5PSV4
BROX	0.0557617	31.2564	0.714877	0.796325		Q5VW32;Q5VW32-2	Q5VW32
BRPF1	-0.472312	28.2188	0.417825	0.540831		P55201;P55201-4;P55201-3;P55201-2	P55201
BRPF3	1.4593	27.2824	0.022927	0.0689571		Q9ULD4;Q9ULD4-3;Q9ULD4-2	Q9ULD4
BRSK2	NA	NA	NA	NA		Q8IWQ3;Q8IWQ3-4;Q8IWQ3-6;Q8IWQ3-3;Q8IWQ3-2;Q8IWQ3-5	Q8IWQ3
BRWD1	-0.472225	27.6418	0.729407	0.807736		Q9NSI6-2;Q9NSI6;Q9NSI6-3	Q9NSI6
BRWD3	2.04452	24.6227	0.00417462	0.0222539		Q6RI45;Q6RI45-5;Q6RI45-2;Q6RI45-3;Q6RI45-4	Q6RI45
BSDC1	-1.23824	29.7438	0.026736	0.0771371		Q9NW68;Q9NW68-2;Q9NW68-7;Q9NW68-3;Q9NW68-8;Q9NW68-9;Q9NW68-5;Q9NW68-4	Q9NW68
BSG	0.902928	34.6952	0.00224076	0.0148618		P35613;P35613-2;P35613-4;P35613-3	P35613
BTAF1	-0.0290278	32.7409	0.834318	0.888577		O14981	O14981
BTBD1	NA	NA	NA	NA		Q9H0C5;Q9H0C5-2	Q9H0C5
BTBD10	-0.611867	25.4416	0.481348	0.600397		Q9BSF8;Q9BSF8-2	Q9BSF8
BTBD11	NA	NA	NA	NA		A6QL63;A6QL63-2;A6QL63-3;A6QL63-4;A6QL63-5	A6QL63
BTBD2	NA	NA	NA	NA	HEK293_only	Q9BX70	Q9BX70
BTD	-1.35681	27.274	0.0463469	0.111518		P43251;P43251-4;P43251-3;P43251-2	P43251
BTF3	-2.5681	26.84	0.0405796	0.101894		P20290	P20290
BTF3 (P20290-2)	0.830168	35.4731	0.001782	0.0128259		P20290-2	P20290
BTF3L4	-1.04391	33.3556	0.000175355	0.00334299		Q96K17;Q96K17-2	Q96K17
BTG1	NA	NA	NA	NA		P62324	P62324
BTG3	NA	NA	NA	NA		Q14201;Q14201-2	Q14201
BTN2A1	-2.20767	29.5606	0.000150085	0.00312572		Q7KYR7;Q7KYR7-5;Q7KYR7-3;Q7KYR7-1	Q7KYR7
BUB1	-0.0552857	31.1084	0.652218	0.747417		O43683;O43683-2;O43683-3	O43683
BUB1B	0.0904634	32.0167	0.554686	0.665973		O60566;O60566-3;O60566-2	O60566
BUB3	0.122246	35.0984	0.381831	0.506316		O43684;O43684-2	O43684
BUD13	-0.321264	29.0314	0.189303	0.304631		Q9BRD0;Q9BRD0-2	Q9BRD0
BUD31	0.214701	31.5173	0.299145	0.423041		P41223;P41223-2	P41223
BYSL	0.248826	33.6152	0.0776313	0.159677		Q13895	Q13895
BZW1	-0.131832	33.822	0.502518	0.618682		Q7L1Q6;Q7L1Q6-4;Q7L1Q6-3;Q7L1Q6-2	Q7L1Q6
BZW2	1.03345	33.1648	0.000887953	0.00838873		Q9Y6E2	Q9Y6E2
C10orf118	-1.36341	28.8954	0.0104779	0.040863		Q7Z3E2	Q7Z3E2
C10orf12	NA	NA	NA	NA		Q8N655	Q8N655
C10orf32	0.496108	30.1668	0.0518537	0.120176		Q96B45	Q96B45
C10orf76	-0.818845	27.5937	0.0921565	0.18093		Q5T2E6;Q5T2E6-2	Q5T2E6
C10orf88	0.594647	31.2913	0.0853068	0.171236		Q9H8K7	Q9H8K7
C11orf48	0.509996	30.9829	0.106606	0.200916		E9PRG8	E9PRG8
C11orf54	-0.337707	30.8993	0.0844302	0.169966		Q9H0W9;Q9H0W9-2;Q9H0W9-4;Q9H0W9-3	Q9H0W9
C11orf57	NA	NA	NA	NA		Q6ZUT1;Q6ZUT1-2;Q6ZUT1-3	Q6ZUT1
C11orf68	-0.614089	30.9006	0.0224674	0.0680366		Q9H3H3;Q9H3H3-2;Q9H3H3-3	Q9H3H3
C11orf73	0.386575	31.3832	0.0342347	0.0905173		Q53FT3	Q53FT3
C11orf83	0.423529	27.9421	0.389322	0.51414		Q6UW78	Q6UW78
C11orf84	-0.0193515	28.0863	0.948343	0.963466		Q9BUA3	Q9BUA3
C11orf96	NA	NA	NA	NA	HEK293_only	Q7Z7L8	Q7Z7L8
C12orf10	-0.260344	34.0845	0.0712324	0.150501		Q9HB07	Q9HB07
C12orf23	0.693467	31.9038	0.00160961	0.0121006		Q8WUH6	Q8WUH6
C12orf29	0.409687	30.3027	0.0253296	0.0742608		Q8N999;Q8N999-3	Q8N999
C12orf4	NA	NA	NA	NA		Q9NQ89	Q9NQ89
C12orf43	1.15512	30.4819	0.0020555	0.0140865		Q96C57	Q96C57
C12orf45	0.00859867	30.0614	0.98811	0.992382		Q8N5I9	Q8N5I9
C12orf57	-0.69776	29.6252	0.00864801	0.0355041		Q99622	Q99622
C14orf1	-0.284944	27.7773	0.608641	0.713987		Q9UKR5	Q9UKR5
C14orf119	1.1378	27.5201	0.020566	0.0641126		Q9NWQ9	Q9NWQ9
C14orf142	-0.151099	30.5664	0.254655	0.37731		Q9BXV9	Q9BXV9
C14orf159	0.517561	27.4141	0.0774046	0.159399		Q7Z3D6-2;Q7Z3D6-3;Q7Z3D6;Q7Z3D6-5;Q7Z3D6-4	Q7Z3D6
C14orf166	0.219947	34.7787	0.168022	0.279036		Q9Y224	Q9Y224
C14orf80	0.519063	27.1623	0.309646	0.433318		Q86SX3;Q86SX3-2;Q86SX3-6;Q86SX3-5;Q86SX3-3;Q86SX3-4	Q86SX3
C15orf38	-0.225651	30.5068	0.31383	0.437608		Q7Z6K5-2;Q7Z6K5	Q7Z6K5
C15orf39	0.797723	29.9017	0.00438135	0.0228336		Q6ZRI6;Q6ZRI6-2	Q6ZRI6
C15orf40	NA	NA	NA	NA		Q8WUR7;Q8WUR7-2;Q8WUR7-3	Q8WUR7
C15orf41	-0.348658	27.2902	0.131026	0.232611		Q9Y2V0;Q9Y2V0-2	Q9Y2V0
C15orf57	-0.137682	28.5215	0.576755	0.685779		Q9BV29;Q9BV29-2	Q9BV29
C15orf61	1.10768	25.5838	0.0696641	0.148325		A6NNL5	A6NNL5
C16orf13	0.825135	28.4455	0.165517	0.276233		Q96S19;Q96S19-3;Q96S19-5;Q96S19-2;Q96S19-6;Q96S19-4	Q96S19
C16orf55	-0.160242	25.3093	0.514031	0.629417		Q96N06;Q96N06-2	Q96N06
C16orf58	-0.789613	27.7484	0.0111009	0.042305		Q96GQ5;Q96GQ5-2	Q96GQ5
C16orf62	-0.239164	31.6557	0.0973763	0.188442		Q7Z3J2;Q7Z3J2-2	Q7Z3J2
C16orf70	-1.05871	29.8049	0.00200923	0.0138867		Q9BSU1	Q9BSU1
C16orf80	0.0777264	31.2575	0.581288	0.689515		Q9Y6A4	Q9Y6A4
C16orf87	-0.192911	25.4987	0.507047	0.622331		Q6PH81;Q6PH81-2	Q6PH81
C17orf104	-5.24416	25.4145	6.8487e-07	0.000181767		A2RUB1;A2RUB1-2;A2RUB1-5;A2RUB1-1	A2RUB1
C17orf53	-2.0768	27.0824	0.00749231	0.0322742		Q8N3J3;Q8N3J3-4;Q8N3J3-3	Q8N3J3
C17orf59	0.111424	29.7892	0.437929	0.560413		Q96GS4	Q96GS4
C17orf62	-2.46571	25.9818	0.122835	0.221616		Q9BQA9-2;Q9BQA9	Q9BQA9
C17orf75	-0.206912	30.3433	0.210426	0.329441		Q9HAS0	Q9HAS0
C17orf80	0.467819	28.3268	0.0553505	0.125927		Q9BSJ5-2	Q9BSJ5
C17orf85	-0.147716	30.8594	0.403713	0.527708		Q53F19	Q53F19
C17orf89	-0.42479	26.9696	0.137151	0.240272		A1L188	A1L188
C18orf25	-1.01887	29.0602	0.00374977	0.0206362		Q96B23-2;Q96B23	Q96B23
C18orf8	-0.198809	30.2596	0.380349	0.504981		Q96DM3	Q96DM3
C19orf10	-0.501024	32.7412	0.00884391	0.0360519		Q969H8	Q969H8
C19orf25	0.420261	29.8254	0.209269	0.328245		Q9UFG5;Q9UFG5-2	Q9UFG5
C19orf43	0.464304	31.0853	0.197162	0.314125		Q9BQ61	Q9BQ61
C19orf47	-2.14045	27.8274	0.00100837	0.00901109		Q8N9M1;Q8N9M1-2;Q8N9M1-3	Q8N9M1
C19orf52	0.287468	30.9686	0.0895481	0.177072		Q9BSF4	Q9BSF4
C19orf54	-0.779461	28.7114	0.00645247	0.0293599		Q5BKX5;Q5BKX5-3	Q5BKX5
C19orf55	-3.11085	25.3518	0.00105444	0.00925595		Q2NL68;Q2NL68-2	Q2NL68
C1D	-0.0355901	28.3713	0.861707	0.90634		Q13901	Q13901
C1GALT1	NA	NA	NA	NA		Q9NS00;Q9NS00-2	Q9NS00
C1GALT1C1	-0.214361	27.477	0.518282	0.632994		Q96EU7	Q96EU7
C1orf106	0.523024	30.8171	0.0439162	0.107513		Q3KP66;Q3KP66-3	Q3KP66
C1orf112	0.290235	28.8628	0.193825	0.309978		Q9NSG2;Q9NSG2-2;Q9NSG2-3	Q9NSG2
C1orf122	-0.68031	30.7176	0.149408	0.255779		Q6ZSJ8	Q6ZSJ8
C1orf123	-0.22135	32.2555	0.43572	0.558548		Q9NWV4	Q9NWV4
C1orf131	0.305181	29.2684	0.133722	0.235877		Q8NDD1;Q8NDD1-2	Q8NDD1
C1orf198	-0.191234	29.4019	0.508458	0.623723		Q9H425;Q9H425-3	Q9H425
C1orf226	1.32475	26.16	0.206824	0.325515		A1L170;A1L170-2	A1L170
C1orf43	NA	NA	NA	NA		Q9BWL3-4;Q9BWL3;Q9BWL3-2;Q9BWL3-5;Q9BWL3-3	Q9BWL3
C1orf50	0.384984	29.2678	0.160306	0.269838		Q9BV19	Q9BV19
C1orf52	0.828161	30.3849	0.0148907	0.0513509		Q8N6N3;Q8N6N3-2	Q8N6N3
C1orf85	NA	NA	NA	NA		Q8WWB7-2;Q8WWB7	Q8WWB7
C1QBP	0.652444	35.7122	0.0155158	0.0528605		Q07021	Q07021
C20orf24	-0.178074	28.0468	0.826463	0.882993		Q9BUV8;Q9BUV8-4;Q9BUV8-3;Q9BUV8-2;Q9BUV8-5	Q9BUV8
C20orf27	0.723401	33.317	0.0123826	0.0455539		Q9GZN8;Q9GZN8-2	Q9GZN8
C21orf2	-0.563804	24.9593	0.533011	0.646199		O43822-2;O43822-3;O43822;O43822-4	O43822
C21orf33	-0.695828	33.4091	0.00380723	0.0208445		P30042;P30042-2	P30042
C21orf59	0.579593	31.1226	0.00709207	0.0313263		P57076	P57076
C22orf28	0.22082	36.0719	0.179949	0.293597		Q9Y3I0	Q9Y3I0
C2CD2L	NA	NA	NA	NA		O14523;O14523-2	O14523
C2CD3	-0.397172	27.4352	0.292696	0.416737		Q4AC94;Q4AC94-2;Q4AC94-4;Q4AC94-1;Q4AC94-3	Q4AC94
C2CD4C	-1.41267	28.946	0.464222	0.584305		Q8TF44	Q8TF44
C2CD5	-0.136725	29.2826	0.38775	0.512434		Q86YS7;Q86YS7-2;Q86YS7-3;Q86YS7-4;Q86YS7-5	Q86YS7
C2orf43	-0.98135	27.3814	0.00176798	0.0127869		Q9H6V9;Q9H6V9-2;Q9H6V9-3;Q9H6V9-4	Q9H6V9
C2orf44	0.40122	30.5499	0.0570199	0.128443		Q9H6R7;Q9H6R7-2	Q9H6R7
C2orf47	0.523224	30.6663	0.224377	0.344251		Q8WWC4	Q8WWC4
C2orf49	0.216721	30.4568	0.354986	0.479267		Q9BVC5	Q9BVC5
C2orf69	-0.215083	27.3566	0.286316	0.409907		Q8N8R5	Q8N8R5
C2orf76	0.144831	29.3707	0.496507	0.613361		Q3KRA6	Q3KRA6
C3AR1	NA	NA	NA	NA		Q16581	Q16581
C3orf17	1.38829	29.4353	0.00857393	0.0352975		Q6NW34;Q6NW34-2	Q6NW34
C3orf33	0.198554	26.1225	0.544416	0.65646		Q6P1S2;Q6P1S2-2	Q6P1S2
C3orf37	1.02603	30.8672	0.000251956	0.00414638		Q96FZ2	Q96FZ2
C3orf38	0.0964454	28.2767	0.780826	0.848997		Q5JPI3-2;Q5JPI3	Q5JPI3
C3orf58	0.66394	28.621	0.190361	0.305825		Q8NDZ4;Q8NDZ4-2	Q8NDZ4
C4orf27	1.095	31.2461	0.000294531	0.00453382		Q9NWY4	Q9NWY4
C4orf3	NA	NA	NA	NA		Q8WVX3;Q8WVX3-2	Q8WVX3
C4orf32	-0.55803	27.1507	0.324099	0.448318		Q8N8J7	Q8N8J7
C5orf22	0.0647682	30.6795	0.665054	0.757921		Q49AR2;Q49AR2-2	Q49AR2
C5orf24	-0.433999	28.8815	0.0514194	0.119732		Q7Z6I8;Q7Z6I8-2	Q7Z6I8
C5orf30	-0.463145	25.7	0.349635	0.473848		Q96GV9	Q96GV9
C5orf45	3.46097	26.1699	0.00362327	0.0202093		Q6NTE8;Q6NTE8-2;Q6NTE8-3	Q6NTE8
C5orf51	0.341204	30.6452	0.147071	0.253236		A6NDU8	A6NDU8
C6orf106	-0.364062	29.0578	0.0614845	0.135488		Q9H6K1;Q9H6K1-2	Q9H6K1
C6orf120	-1.06369	28.441	0.0779839	0.16008		Q7Z4R8	Q7Z4R8
C6orf132	NA	NA	NA	NA	HEK293_only	Q5T0Z8	Q5T0Z8
C6orf211	-0.103638	33.0709	0.581745	0.689947		Q9H993	Q9H993
C6orf47	-1.49662	26.8583	0.019303	0.0614375		O95873	O95873
C6orf89	1.34515	25.3062	0.169072	0.280466		Q6UWU4;Q6UWU4-2;Q6UWU4-3	Q6UWU4
C7orf25	0.243684	28.5028	0.496546	0.613361		Q9BPX7;Q9BPX7-2	Q9BPX7
C7orf26	0.778487	26.6448	0.266511	0.39006		Q96N11;Q96N11-2	Q96N11
C7orf41	-0.513836	26.9831	0.0946193	0.184306		Q8N3F0;Q8N3F0-4;Q8N3F0-2	Q8N3F0
C7orf50	-0.852312	31.1387	0.0377914	0.0971911		Q9BRJ6	Q9BRJ6
C7orf55	0.434553	28.0335	0.165379	0.276189		Q96HJ9	Q96HJ9
C7orf55;LUC7L2 (Q96HJ9-2)	1.10297	34.8675	0.000965492	0.00884043		Q96HJ9-2;Q9Y383-3;Q9Y383-2	Q96HJ9
C7orf60	-1.07068	25.2209	0.00900951	0.0365443		Q1RMZ1	Q1RMZ1
C8orf33	1.41097	31.1569	0.000362082	0.0050298		Q9H7E9;Q9H7E9-2	Q9H7E9
C8orf47	NA	NA	NA	NA	HEK293_only	Q6P6B1	Q6P6B1
C8orf82	1.82655	28.1524	0.00126993	0.0104028		Q6P1X6-2;Q6P1X6	Q6P1X6
C9orf114	0.259632	30.1732	0.195222	0.311609		Q5T280	Q5T280
C9orf123	NA	NA	NA	NA		Q96GE9-2;Q96GE9	Q96GE9
C9orf142	-0.506951	28.9294	0.0889752	0.17622		Q9BUH6	Q9BUH6
C9orf156	NA	NA	NA	NA		Q9BU70	Q9BU70
C9orf16	NA	NA	NA	NA		Q9BUW7	Q9BUW7
C9orf40	1.01815	27.4094	0.0392168	0.0998199		Q8IXQ3	Q8IXQ3
C9orf41	-0.190573	29.4414	0.494604	0.611979		Q8N4J0	Q8N4J0
C9orf64	-1.03449	32.1419	0.00318209	0.0184835		Q5T6V5	Q5T6V5
C9orf72	NA	NA	NA	NA		Q96LT7	Q96LT7
C9orf78	0.101553	31.1912	0.531429	0.645406		Q9NZ63	Q9NZ63
C9orf89	0.127102	27.7575	0.750766	0.824025		Q96LW7-2;Q96LW7	Q96LW7
C9orf91	NA	NA	NA	NA		Q5VZI3;Q5VZI3-2;Q5VZI3-3	Q5VZI3
CA13	-5.3292	26.4471	0.000349827	0.00496073		Q8N1Q1	Q8N1Q1
CA2	-0.25994	33.1105	0.117989	0.215275		P00918	P00918
CA5B	NA	NA	NA	NA		Q9Y2D0	Q9Y2D0
CA8	-1.79596	30.7884	0.00012267	0.00287713		P35219	P35219
CAAP1	-0.68298	30.5555	0.00358286	0.0200592		Q9H8G2;Q9H8G2-2	Q9H8G2
CAB39	-0.060487	32.1228	0.782919	0.850899		Q9Y376	Q9Y376
CABIN1	0.605833	28.6334	0.0589282	0.13161		Q9Y6J0;Q9Y6J0-2	Q9Y6J0
CABLES1	-1.05967	25.5218	0.221267	0.341728		Q8TDN4;Q8TDN4-4;Q8TDN4-2	Q8TDN4
CACHD1	NA	NA	NA	NA		Q5VU97	Q5VU97
CACNA2D1	-1.69395	29.702	5.42303e-06	0.000560003		P54289;P54289-4;P54289-5;P54289-3;P54289-2	P54289
CACNB3	NA	NA	NA	NA		P54284;P54284-2;P54284-3;P54284-4;Q02641;Q02641-2;P54284-5;Q02641-3	P54284
CACTIN	0.214093	30.2475	0.205031	0.323515		Q8WUQ7-2;Q8WUQ7	Q8WUQ7
CACUL1	0.330247	28.8059	0.161465	0.271297		Q86Y37;Q86Y37-4;Q86Y37-2	Q86Y37
CACYBP	1.43963	35.579	0.000106414	0.00274223		Q9HB71;Q9HB71-3	Q9HB71
CAD	-0.0310575	36.0599	0.80719	0.868643		P27708	P27708
CADM1	-1.71735	31.7113	5.70345e-05	0.00200645		Q9BY67;Q9BY67-5;Q9BY67-4;Q9BY67-3;Q9BY67-2	Q9BY67
CADM4	-3.77698	28.328	7.82807e-06	0.000701225		Q8NFZ8	Q8NFZ8
CADPS2	0.774431	27.0309	0.0910888	0.179341		Q86UW7;Q86UW7-2;Q86UW7-3	Q86UW7
CALCOCO1	0.484787	28.1297	0.500083	0.616807		Q9P1Z2-4;Q9P1Z2-2;Q9P1Z2-3;Q9P1Z2	Q9P1Z2
CALCOCO2	0.59509	30.6338	0.00386457	0.0210616		Q13137-4;Q13137;Q13137-3;Q13137-2;Q13137-5	Q13137
CALD1	-1.81038	34.1899	0.000133881	0.00291214		Q05682-5;Q05682-3;Q05682-4;Q05682;Q05682-2;Q05682-6	Q05682
CALM1	-0.377587	36.2748	0.110171	0.20514		P62158	P62158
CALML3	-0.13199	28.3529	0.417246	0.540552		P27482	P27482
CALR	-0.719275	36.2973	0.0016303	0.0121988		P27797	P27797
CALU	-0.382204	34.4856	0.0256261	0.0749222		O43852;O43852-3;O43852-6;O43852-5;O43852-10;O43852-15	O43852
CALU (O43852-4)	0.013882	29.6151	0.964303	0.973865		O43852-4;O43852-2	O43852
CAMK1	-1.22738	31.7738	0.000649998	0.00686468		Q14012	Q14012
CAMK1D	-1.9915	28.631	0.019244	0.0613022		Q8IU85-2;Q8IU85	Q8IU85
CAMK2D	0.0158276	31.9715	0.933679	0.954083		Q13557-11;Q13557;Q13557-8;Q13557-12;Q13557-9;Q13557-10;Q13557-5;Q13557-3;Q13557-6;Q13557-4	Q13557
CAMK2G	0.61645	29.0454	0.0750881	0.156206		Q13555;Q13555-5;Q13555-9;Q13555-2;Q13555-10;Q13555-3;Q13555-4;Q13555-7;Q13555-8;Q13555-6	Q13555
CAMK4	-0.0975738	27.3863	0.730124	0.808289		Q16566	Q16566
CAMKK1	-0.206444	28.4091	0.287027	0.410631		Q8N5S9;Q8N5S9-2	Q8N5S9
CAMKK2	-0.016065	27.5215	0.962582	0.972741		Q96RR4;Q96RR4-3;Q96RR4-2;Q96RR4-7;Q96RR4-6;Q96RR4-5;Q96RR4-4	Q96RR4
CAMKMT	NA	NA	NA	NA		Q7Z624	Q7Z624
CAMKV	3.24124	24.2649	2.7684e-05	0.00135415	HEK293T_only	Q8NCB2;Q8NCB2-3;Q8NCB2-2	Q8NCB2
CAMLG	-0.000411501	28.3124	0.999109	0.999333		P49069	P49069
CAMSAP1	-1.5113	29.8328	0.000856508	0.00825958		Q5T5Y3;Q5T5Y3-3;Q5T5Y3-2	Q5T5Y3
CAMSAP2	0.554672	30.4791	0.0741123	0.154826		Q08AD1-3;Q08AD1;Q08AD1-2	Q08AD1
CAMSAP3	-0.588797	29.7065	0.159894	0.269327		Q9P1Y5;Q9P1Y5-2	Q9P1Y5
CAND1	0.0327502	36.5513	0.822334	0.880226		Q86VP6;Q86VP6-2	Q86VP6
CAND2	-0.158462	30.724	0.500276	0.616943		O75155;O75155-2	O75155
CANT1	-0.56053	28.933	0.0739262	0.154567		Q8WVQ1;Q8WVQ1-3	Q8WVQ1
CANX	0.251508	35.3573	0.082303	0.167016		P27824;P27824-2;P27824-3	P27824
CAP1	-0.416588	36.0611	0.0511663	0.119404		Q01518;Q01518-2	Q01518
CAP2	-1.30046	32.1126	0.000285746	0.00448211		P40123;P40123-2;P40123-3	P40123
CAPG	-0.780823	27.0976	0.149047	0.25528		P40121;P40121-2	P40121
CAPN1	-0.735277	33.3102	0.0024428	0.0155232		P07384	P07384
CAPN10	-0.545413	25.3903	0.538292	0.651142		Q9HC96;Q9HC96-8;Q9HC96-3	Q9HC96
CAPN2	-1.43396	33.9923	0.00210264	0.0142508		P17655;P17655-2	P17655
CAPN7	-1.0841	27.2928	0.066539	0.143521		Q9Y6W3	Q9Y6W3
CAPNS1	-1.20175	33.4369	0.00117004	0.00986312		P04632	P04632
CAPRIN1	0.437146	35.0682	0.0383623	0.0981162		Q14444;Q14444-2	Q14444
CAPZA1	0.00680324	34.2682	0.96387	0.97356		P52907	P52907
CAPZA2	-0.787599	33.2772	0.00237092	0.015382		P47755;P47755-2	P47755
CAPZB	-0.264454	35.3382	0.133231	0.235122		P47756-2;P47756	P47756
CARD10	-3.40457	24.509	0.00172481	0.0125602		Q9BWT7;Q9BWT7-2	Q9BWT7
CARHSP1	-0.478215	32.6696	0.0145481	0.0505446		Q9Y2V2	Q9Y2V2
CARKD	-2.06834	23.6784	8.23508e-06	0.000720327	HEK293_only	Q8IW45;Q8IW45-2	Q8IW45
CARM1	0.705961	33.017	0.00367549	0.0203653		Q86X55;Q86X55-1;Q86X55-2	Q86X55
CARS	-0.696601	25.1446	0.371253	0.496094		P49589-2	P49589
CARS (P49589-3)	0.101799	33.2537	0.528108	0.642106		P49589-3;P49589	P49589
CARS2	-1.18845	29.4949	9.82611e-05	0.00261261		Q9HA77	Q9HA77
CASC3	-0.15781	30.4275	0.480346	0.599424		O15234	O15234
CASC4	-1.10783	28.4219	0.0328617	0.0882364		Q6P4E1-2;Q6P4E1-5;Q6P4E1-4;Q6P4E1	Q6P4E1
CASC5	1.17802	29.2356	0.0138036	0.0488248		Q8NG31;Q8NG31-2;Q8NG31-3;Q8NG31-4	Q8NG31
CASK	-0.515974	32.526	0.00373285	0.0205888		O14936;O14936-3;O14936-4;O14936-6;O14936-2;O14936-5	O14936
CASKIN2	-1.3102	28.2454	0.0867209	0.173139		Q8WXE0;Q8WXE0-2	Q8WXE0
CASP10	2.00433	26.7441	0.00207083	0.014113		Q92851-6;Q92851-2;Q92851-4;Q92851;Q92851-5;Q92851-7;Q92851-3	Q92851
CASP2	1.05784	31.0852	0.000773281	0.00769658		P42575;P42575-2	P42575
CASP3	-1.69333	31.752	0.000119697	0.00285239		P42574	P42574
CASP4	NA	NA	NA	NA	HEK293_only	P49662;P49662-2	P49662
CASP6	0.274597	29.9205	0.119467	0.217492		P55212	P55212
CASP7	-1.4981	30.8405	0.000153509	0.00315288		P55210;P55210-3;P55210-4	P55210
CASP8	0.303098	30.7624	0.142909	0.247676		Q14790;Q14790-9;Q14790-2;Q14790-4;Q14790-3;Q14790-8;Q14790-7;Q14790-6;Q14790-5	Q14790
CASP8AP2	NA	NA	NA	NA		Q9UKL3	Q9UKL3
CASP9	1.11323	26.7939	0.0114607	0.0431664		P55211;P55211-3;P55211-2;P55211-4	P55211
CAST	-1.38569	33.0358	0.00218975	0.0146016		P20810;P20810-7;P20810-6;P20810-4;P20810-8;P20810-9;P20810-10	P20810
CASZ1	NA	NA	NA	NA		Q86V15;Q86V15-2	Q86V15
CAT	0.292066	33.3153	0.0514557	0.119751		P04040	P04040
CAV1	-6.19549	28.6817	1.94538e-06	0.000290592		Q03135;Q03135-2	Q03135
CBFB	-0.0828152	29.5033	0.810575	0.871278		Q13951	Q13951
CBFB (Q13951-2)	-0.293868	31.7666	0.121638	0.220147		Q13951-2	Q13951
CBL	-0.384715	31.4055	0.0704498	0.149357		P22681	P22681
CBLL1	-0.0375629	29.0416	0.835281	0.88922		Q75N03;Q75N03-2	Q75N03
CBR1	-0.190507	35.1069	0.194812	0.311222		P16152;P16152-2	P16152
CBR3	-0.632408	32.2958	0.0262628	0.0761819		O75828	O75828
CBR4	-1.72772	26.2234	0.0995645	0.191431		Q8N4T8;Q8N4T8-2	Q8N4T8
CBS	3.355	32.9878	1.78477e-06	0.000276453		P35520;P0DN79;P35520-2	P35520
CBWD1	-0.0224429	30.9542	0.890202	0.924844		Q9BRT8;Q9BRT8-2;Q9BRT8-3;Q5RIA9;Q5JTY5;Q5JTY5-2;Q4V339;Q5RIA9-3	Q9BRT8
CBWD2	0.436793	27.4491	0.20953	0.328245		Q8IUF1	Q8IUF1
CBX1	-0.524565	33.0707	0.0242446	0.0717979		P83916	P83916
CBX2	0.0863396	29.4603	0.771997	0.841366		Q14781	Q14781
CBX3	0.258255	34.8889	0.164399	0.274984		Q13185	Q13185
CBX4	0.264488	27.0404	0.519317	0.633801		O00257;O00257-3	O00257
CBX5	0.0225676	33.6863	0.915499	0.941979		P45973	P45973
CBX6	-0.158821	28.7018	0.919114	0.944191		O95503	O95503
CBX8	0.391111	30.5235	0.0292424	0.0820751		Q9HC52	Q9HC52
CC2D1A	-1.87503	32.1152	0.000196597	0.00353922		Q6P1N0	Q6P1N0
CC2D1B	-0.124749	30.2635	0.747187	0.821795		Q5T0F9;Q5T0F9-2;Q5T0F9-3	Q5T0F9
CCAR1	-0.0186695	33.7003	0.890689	0.925027		Q8IX12;Q8IX12-2	Q8IX12
CCBL1	-1.26527	28.2299	0.0112721	0.0427158		Q16773;Q16773-2	Q16773
CCBL2	0.0312818	31.6058	0.856683	0.903338		Q6YP21;Q6YP21-3	Q6YP21
CCDC101	0.442867	29.507	0.0176656	0.0581938		Q96ES7	Q96ES7
CCDC102A	1.51777	25.4459	0.131484	0.233171		Q96A19	Q96A19
CCDC104	-0.656359	30.576	0.0256779	0.0749283		Q96G28;Q96G28-2	Q96G28
CCDC106	-0.49074	25.5947	0.213654	0.333372		Q9BWC9	Q9BWC9
CCDC109B	-0.418107	27.0723	0.351666	0.475648		Q9NWR8	Q9NWR8
CCDC115	-0.257699	27.6046	0.36607	0.490666		Q96NT0	Q96NT0
CCDC117	1.69384	27.7542	0.00732272	0.0319135		Q8IWD4;Q8IWD4-3;Q8IWD4-2;Q8IWD4-4	Q8IWD4
CCDC12	0.513792	30.6062	0.0173298	0.0574186		Q8WUD4	Q8WUD4
CCDC124	0.38815	33.7719	0.0371226	0.0959355		Q96CT7	Q96CT7
CCDC127	-0.990145	26.2312	0.161779	0.271703		Q96BQ5	Q96BQ5
CCDC130	0.212089	26.4512	0.341029	0.466094		P13994	P13994
CCDC132	-0.66888	30.5473	0.0098584	0.0391076		Q96JG6;Q96JG6-3	Q96JG6
CCDC134	-0.0531058	30.1674	0.874852	0.914714		Q9H6E4	Q9H6E4
CCDC137	-0.124773	31.1956	0.332823	0.457663		Q6PK04	Q6PK04
CCDC138	0.80436	28.6355	0.0494528	0.116823		Q96M89;Q96M89-2	Q96M89
CCDC14	2.0105	26.5851	0.131451	0.233171		Q49A88;Q49A88-6;Q49A88-2;Q49A88-3;Q49A88-5;Q49A88-4	Q49A88
CCDC167	1.24599	25.496	0.140657	0.244915		Q9P0B6	Q9P0B6
CCDC174	0.179155	26.3859	0.831159	0.886482		Q6PII3	Q6PII3
CCDC18	-0.460476	25.1315	0.681464	0.770482		Q5T9S5;Q5T9S5-2	Q5T9S5
CCDC22	0.0439321	32.5898	0.728713	0.807208		O60826	O60826
CCDC23	NA	NA	NA	NA		Q8N300	Q8N300
CCDC25	0.457283	31.1249	0.0113328	0.0428802		Q86WR0;Q86WR0-2	Q86WR0
CCDC28A	0.38304	28.2611	0.0474796	0.113465		Q8IWP9	Q8IWP9
CCDC41	0.821163	26.8942	0.204125	0.322565		Q9Y592;Q9Y592-2	Q9Y592
CCDC43	0.474084	31.4416	0.0554596	0.12606		Q96MW1;Q96MW1-2	Q96MW1
CCDC47	-0.0360151	33.7577	0.816266	0.875081		Q96A33;Q96A33-2	Q96A33
CCDC50	-0.347446	32.0178	0.0837078	0.168801		Q8IVM0;Q8IVM0-2	Q8IVM0
CCDC51	1.42887	30.9137	4.33801e-05	0.00175289		Q96ER9;Q96ER9-2	Q96ER9
CCDC53	-0.00713447	29.4753	0.966452	0.97577		Q9Y3C0	Q9Y3C0
CCDC58	1.24472	32.7033	0.000378335	0.00515187		Q4VC31	Q4VC31
CCDC59	0.435014	28.9673	0.323454	0.44792		Q9P031	Q9P031
CCDC6	0.228808	31.3596	0.305949	0.429672		Q16204	Q16204
CCDC61	0.452888	25.9377	0.671003	0.762247		Q9Y6R9-2;Q9Y6R9	Q9Y6R9
CCDC71	NA	NA	NA	NA		Q8IV32	Q8IV32
CCDC71L	-2.05374	25.9137	0.0782785	0.16047		Q8N9Z2	Q8N9Z2
CCDC77	NA	NA	NA	NA		Q9BR77;Q9BR77-2	Q9BR77
CCDC8	0.548742	28.2079	0.0553672	0.125927		Q9H0W5	Q9H0W5
CCDC85B	1.70452	26.0738	0.00107824	0.00935844		Q15834	Q15834
CCDC85C	1.52328	30.4632	0.0066301	0.0298383		A6NKD9	A6NKD9
CCDC86	0.184917	33.7526	0.463384	0.583745		Q9H6F5	Q9H6F5
CCDC88A	0.0723415	30.9468	0.68682	0.77383		Q3V6T2;Q3V6T2-4;Q3V6T2-2;Q3V6T2-3;Q3V6T2-5	Q3V6T2
CCDC88B	0.346982	27.1921	0.488047	0.605782		A6NC98-4;A6NC98;A6NC98-3;A6NC98-2	A6NC98
CCDC88C	-0.41602	26.3018	0.616196	0.720348		Q9P219;Q9P219-3;Q9P219-2	Q9P219
CCDC9	-0.695546	29.2377	0.00474104	0.0240284		Q9Y3X0	Q9Y3X0
CCDC90B	-1.00125	26.7508	0.081907	0.166478		Q9GZT6;Q9GZT6-2;Q9GZT6-3	Q9GZT6
CCDC91	-0.785003	28.032	0.0469218	0.112552		Q7Z6B0;Q7Z6B0-3;Q7Z6B0-2	Q7Z6B0
CCDC92	-1.31737	24.6007	0.0686355	0.146808		Q53HC0;Q53HC0-2	Q53HC0
CCDC93	-0.234438	30.576	0.23956	0.360334		Q567U6	Q567U6
CCDC94	0.621878	29.8371	0.0139148	0.0490316		Q9BW85	Q9BW85
CCDC97	-0.354141	32.0562	0.141488	0.245728		Q96F63	Q96F63
CCHCR1	0.485283	26.5755	0.0180632	0.0589034		Q8TD31-3;Q8TD31-2;Q8TD31	Q8TD31
CCM2	-3.0023	26.4302	0.0115468	0.0433259		Q9BSQ5;Q9BSQ5-4;Q9BSQ5-2;Q9BSQ5-3	Q9BSQ5
CCNA2	0.570959	30.0513	0.0155204	0.0528605		P20248	P20248
CCNB1	-0.114465	32.216	0.53291	0.646199		P14635;P14635-2	P14635
CCNB2	-0.353889	29.7459	0.0559025	0.126813		O95067	O95067
CCNC	0.504261	27.2274	0.323842	0.448206		P24863;P24863-2	P24863
CCND2	1.13849	24.9923	0.00035772	0.00500875		P30279	P30279
CCNDBP1	0.744047	28.1344	0.102012	0.194927		O95273;O95273-2;O95273-4;O95273-3	O95273
CCNF	NA	NA	NA	NA	HEK293T_only	P41002	P41002
CCNH	-0.0111714	29.6905	0.971305	0.980005		P51946	P51946
CCNK	-0.0744784	30.8498	0.689401	0.775596		O75909;O75909-4;O75909-1;O75909-2	O75909
CCNL1	-0.466659	27.9027	0.411037	0.53465		Q9UK58;Q9UK58-4;Q9UK58-6;Q9UK58-5	Q9UK58
CCNL2	0.778091	27.1181	0.00420491	0.0222801		Q96S94;Q96S94-5;Q96S94-2;Q96S94-4;Q96S94-3	Q96S94
CCNT1	0.425541	31.0538	0.0128276	0.0465816		O60563	O60563
CCNT2	NA	NA	NA	NA		O60583;O60583-2	O60583
CCNY	-0.690905	27.1172	0.0853503	0.171277		Q8ND76;Q8ND76-3;Q8ND76-2	Q8ND76
CCNYL1	-1.96449	27.6788	0.00737624	0.0320715		Q8N7R7-3;Q8N7R7;Q8N7R7-2	Q8N7R7
CCP110	-0.784613	28.4529	0.0103865	0.0406295		O43303;O43303-2	O43303
CCPG1	-0.667867	24.2301	0.265661	0.389228		Q9ULG6;Q9ULG6-2;Q9ULG6-5;Q9ULG6-3;Q9ULG6-4	Q9ULG6
CCRN4L	0.497951	27.8263	0.236124	0.356543		Q9UK39	Q9UK39
CCS	0.0534829	31.1434	0.827486	0.883452		O14618	O14618
CCSAP	-2.43658	26.4257	0.0633799	0.138556		Q6IQ19;Q6IQ19-2	Q6IQ19
CCSER2	-0.834647	25.0047	0.00534352	0.0260519		Q9H7U1;Q9H7U1-3;Q9H7U1-2	Q9H7U1
CCSMST1	2.64857	25.1129	0.0246913	0.0728781		Q4G0I0	Q4G0I0
CCT2	0.382806	37.8042	0.0619424	0.136196		P78371;P78371-2	P78371
CCT3	0.321246	37.5525	0.0347209	0.09151		P49368;P49368-2	P49368
CCT4	0.486888	37.2852	0.0200805	0.0632084		P50991;P50991-2	P50991
CCT5	0.232149	37.653	0.186151	0.301008		P48643;P48643-2	P48643
CCT6A	0.216815	37.183	0.228964	0.348985		P40227;P40227-2	P40227
CCT6B	0.114293	31.6916	0.907508	0.937143		Q92526;Q92526-2;Q92526-3	Q92526
CCT7	0.299113	37.1902	0.0815634	0.166007		Q99832;Q99832-3;Q99832-4;Q99832-2	Q99832
CCT8	0.0792446	37.8078	0.615496	0.719757		P50990;P50990-2;P50990-3	P50990
CCZ1	-0.0661859	30.888	0.671553	0.762523		P86791;P86790	P86791
CD109	-2.5786	27.8065	0.00131836	0.0105854		Q6YHK3;Q6YHK3-4;Q6YHK3-2;Q6YHK3-3	Q6YHK3
CD151	-1.11423	30.5325	0.00220363	0.0146678		P48509	P48509
CD276	-0.564471	31.5303	0.00986238	0.0391076		Q5ZPR3;Q5ZPR3-4;Q5ZPR3-3;Q5ZPR3-2	Q5ZPR3
CD2AP	-1.41498	33.7658	0.000123345	0.00288388		Q9Y5K6	Q9Y5K6
CD2BP2	0.497619	32.4387	0.0175961	0.0580937		O95400	O95400
CD320	1.49586	28.6734	0.00157148	0.0119135		Q9NPF0;Q9NPF0-2	Q9NPF0
CD3EAP	-0.0480258	31.4838	0.88411	0.92123		O15446;O15446-2	O15446
CD44	-7.56827	28.897	0.000346022	0.00493796		P16070;P16070-18;P16070-12;P16070-14;P16070-13;P16070-11;P16070-10;P16070-16;P16070-8;P16070-17;P16070-6;P16070-4;P16070-3;P16070-7;P16070-5	P16070
CD46	-0.0354253	29.3881	0.856212	0.903226		P15529-4;P15529;P15529-16;P15529-15;P15529-9;P15529-7;P15529-12;P15529-14;P15529-8;P15529-6;P15529-11;P15529-13;P15529-3;P15529-5;P15529-10;P15529-2	P15529
CD47	0.439267	28.0676	0.617429	0.72111		Q08722;Q08722-3;Q08722-2;Q08722-4	Q08722
CD55	-0.258846	31.7566	0.148536	0.254815		P08174;P08174-2;P08174-4;P08174-3;P08174-5;P08174-6;P08174-7	P08174
CD58	-0.475274	26.2627	0.34512	0.469833		P19256-3;P19256;P19256-2	P19256
CD59	-1.06751	32.9756	0.0122897	0.0453353		P13987	P13987
CD63	-0.130574	27.782	0.833734	0.88821		P08962;P08962-3;P08962-2	P08962
CD81	0.192239	32.6899	0.440002	0.562583		P60033	P60033
CD9	-1.61323	29.6942	0.00151489	0.011552		P21926	P21926
CD97	-1.98312	27.7795	0.00210961	0.014285		P48960;P48960-2;P48960-3	P48960
CD99L2	-1.22651	26.4958	0.296283	0.420475		Q8TCZ2;Q8TCZ2-6;Q8TCZ2-3;Q8TCZ2-2;Q8TCZ2-5	Q8TCZ2
CDAN1	-0.873719	26.9123	0.00439389	0.0228612		Q8IWY9;Q8IWY9-1	Q8IWY9
CDC123	0.578792	32.2551	0.00615719	0.0284288		O75794	O75794
CDC16	-0.751965	30.7174	0.00289948	0.0173992		Q13042;Q13042-3;Q13042-2;Q13042-4	Q13042
CDC20	0.154581	31.7101	0.299701	0.423386		Q12834	Q12834
CDC23	-0.274626	31.0619	0.0714388	0.150723		Q9UJX2;Q9UJX2-3	Q9UJX2
CDC25C	0.210909	26.7567	0.368128	0.49307		P30307;P30307-2	P30307
CDC25C (P30307-3)	-0.254205	29.7019	0.289823	0.413834		P30307-3;P30307-4	P30307
CDC26	-0.246829	28.9421	0.104753	0.198279		Q8NHZ8	Q8NHZ8
CDC27	0.0301252	32.0516	0.86234	0.90686		P30260;P30260-2	P30260
CDC34	0.536013	31.8408	0.0500046	0.117616		P49427	P49427
CDC37	0.382476	34.3395	0.0365767	0.0950201		Q16543	Q16543
CDC37L1	-0.896368	29.0641	0.0513772	0.119671		Q7L3B6	Q7L3B6
CDC40	0.0815361	32.4428	0.677589	0.767033		O60508	O60508
CDC42	-0.591737	33.921	0.0431219	0.106112		P60953;P60953-1	P60953
CDC42BPA	-0.237364	30.6307	0.125909	0.225574		Q5VT25;Q5VT25-4;Q5VT25-5;Q5VT25-2;Q5VT25-6;Q5VT25-3	Q5VT25
CDC42BPB	-0.501298	31.5053	0.165611	0.27625		Q9Y5S2	Q9Y5S2
CDC42EP1	0.209274	30.5604	0.490102	0.607723		Q00587;Q00587-2	Q00587
CDC42EP2	1.46303	25.3967	0.158417	0.267769		O14613	O14613
CDC42EP3	-3.31692	26.6655	0.0153864	0.0525485		Q9UKI2	Q9UKI2
CDC42EP4	-0.0750835	27.5359	0.847762	0.898129		Q9H3Q1;Q9H3Q1-2	Q9H3Q1
CDC45	0.178223	30.8292	0.35182	0.47577		O75419-2;O75419;O75419-3	O75419
CDC5L	0.10396	34.595	0.463607	0.583897		Q99459	Q99459
CDC6	2.09308	28.9075	0.000384153	0.00519305		Q99741	Q99741
CDC7	1.42195	29.7423	0.00360228	0.0201527		O00311	O00311
CDC73	0.463144	32.6138	0.0204587	0.0639389		Q6P1J9	Q6P1J9
CDCA2	-0.255796	28.2991	0.505371	0.620961		Q69YH5	Q69YH5
CDCA3	-0.295296	29.2056	0.502089	0.618257		Q99618	Q99618
CDCA4	0.599872	26.3794	0.193099	0.309216		Q9BXL8	Q9BXL8
CDCA5	-0.145121	29.1095	0.722795	0.801847		Q96FF9	Q96FF9
CDCA7	3.66619	26.1409	0.000819332	0.00800065		Q9BWT1;Q9BWT1-5;Q9BWT1-6;Q9BWT1-2;Q9BWT1-3	Q9BWT1
CDCA7L	0.605156	29.4932	0.102944	0.196052		Q96GN5;Q96GN5-4;Q96GN5-2;Q96GN5-5	Q96GN5
CDCA8	-0.358699	30.1041	0.207739	0.326748		Q53HL2	Q53HL2
CDH1	NA	NA	NA	NA	HEK293_only	P12830;P12830-2	P12830
CDH2	-0.640086	31.5121	0.0125861	0.0461202		P19022;P19022-2	P19022
CDIPT	-0.723022	29.605	0.0234052	0.0699429		O14735;O14735-3	O14735
CDK1	-0.166462	35.5682	0.333386	0.458175		P06493;P06493-2	P06493
CDK11B	-0.153596	32.9258	0.329497	0.454331		P21127;P21127-8;P21127-3;P21127-2;P21127-6;P21127-9;P21127-12;P21127-4;P21127-5;P21127-10	P21127
CDK12	-0.0618825	32.0588	0.769261	0.839122		Q9NYV4;Q9NYV4-2;Q9NYV4-3	Q9NYV4
CDK13	-0.130332	29.0168	0.520049	0.634488		Q14004;Q14004-2	Q14004
CDK14	NA	NA	NA	NA		O94921;O94921-3;O94921-2	O94921
CDK16	-1.50561	30.7456	3.10006e-05	0.0014265		Q00536;Q00536-3;Q00536-2	Q00536
CDK17	0.171027	27.8972	0.64351	0.741278		Q00537;Q00537-2	Q00537
CDK19	-1.5202	25.5067	9.93505e-05	0.00261261		Q9BWU1;Q9BWU1-2	Q9BWU1
CDK2	0.627951	32.8992	0.0072508	0.0317512		P24941;P24941-2	P24941
CDK2AP1	-0.0488332	27.4477	0.93322	0.953745		O14519;O14519-2	O14519
CDK4	0.970562	34.193	0.000611804	0.00658287		P11802	P11802
CDK5	0.676942	32.5747	0.00127132	0.0104028		Q00535;Q00535-2	Q00535
CDK5RAP1	0.0204782	29.411	0.90682	0.936854		Q96SZ6;Q96SZ6-6;Q96SZ6-3;Q96SZ6-2;Q96SZ6-5	Q96SZ6
CDK5RAP2	-0.255316	30.5106	0.221142	0.341615		Q96SN8;Q96SN8-4;Q96SN8-2;Q96SN8-3	Q96SN8
CDK5RAP3	-0.738632	31.5043	0.0103245	0.0405079		Q96JB5;Q96JB5-4;Q96JB5-2;Q96JB5-3	Q96JB5
CDK6	1.32317	31.2579	9.83993e-05	0.00261261		Q00534	Q00534
CDK7	0.0604872	30.1384	0.778882	0.847502		P50613	P50613
CDK8	0.255627	28.6558	0.463819	0.583897		P49336;P49336-2	P49336
CDK9	0.0270085	31.4482	0.8714	0.912621		P50750;P50750-2	P50750
CDKAL1	-0.584329	30.5215	0.0466526	0.112108		Q5VV42	Q5VV42
CDKAL1 (Q5VV42-2)	NA	NA	NA	NA	HEK293_only	Q5VV42-2	Q5VV42
CDKN1A	NA	NA	NA	NA	HEK293_only	P38936	P38936
CDKN2A	-0.156071	33.5736	0.257459	0.380331		P42771;P42771-4;P42771-2	P42771
CDKN2A (Q8N726)	1.98454	26.7105	0.00118454	0.00994407		Q8N726	Q8N726
CDKN2AIP	-0.747449	30.2359	0.00627446	0.0287612		Q9NXV6	Q9NXV6
CDKN2AIPNL	-2.09513	28.8886	5.74893e-05	0.00200645		Q96HQ2;Q96HQ2-2	Q96HQ2
CDKN2C	0.463339	30.3118	0.170268	0.282297		P42773	P42773
CDKN2D	-2.07535	23.6819	0.00640905	0.0291981	HEK293_only	P55273	P55273
CDKN3	0.608499	26.8609	0.172845	0.285261		Q16667;Q16667-2	Q16667
CDO1	0.341888	32.3718	0.293734	0.417973		Q16878	Q16878
CDPF1	0.168492	26.2526	0.58903	0.696144		Q6NVV7	Q6NVV7
CDR2	0.00124379	27.6897	0.998436	0.998839		Q01850	Q01850
CDR2L	-1.4473	27.6713	0.317018	0.440731		Q86X02	Q86X02
CDS1	NA	NA	NA	NA		Q92903	Q92903
CDS2	-1.26022	27.8707	0.0463275	0.111518		O95674	O95674
CDT1	-1.59252	25.1592	0.0514601	0.119751		Q9H211	Q9H211
CDV3	0.82074	33.3217	0.0160891	0.0542751		Q9UKY7;Q9UKY7-2	Q9UKY7
CDYL	0.088149	29.1823	0.747916	0.822318		Q9Y232;Q9Y232-2;Q9Y232-4;Q9Y232-3	Q9Y232
CEBPB	NA	NA	NA	NA		P17676;P17676-3;P17676-2	P17676
CEBPZ	0.338318	33.3614	0.0403582	0.101476		Q03701	Q03701
CECR5	0.645584	32.8191	0.00175183	0.0126948		Q9BXW7;Q9BXW7-2	Q9BXW7
CELF1	0.385571	34.0605	0.0865008	0.172792		Q92879-4;Q92879;Q92879-2;Q92879-3;Q92879-6;Q92879-5	Q92879
CELF2	-1.50645	30.3078	0.000131908	0.00291214		O95319;O95319-5;O95319-2;O95319-4;O95319-3	O95319
CELSR2	0.246913	27.0395	0.703753	0.786473		Q9HCU4	Q9HCU4
CENPB	-0.465831	30.3373	0.0609977	0.134815		P07199	P07199
CENPC1	-0.361068	26.2439	0.295308	0.419511		Q03188;Q03188-2	Q03188
CENPE	-0.164791	30.7241	0.4807	0.599765		Q02224;Q02224-3;Q02224-2	Q02224
CENPF	0.159375	33.123	0.611344	0.716366		P49454	P49454
CENPH	0.846345	30.9519	0.0499933	0.117616		Q9H3R5	Q9H3R5
CENPI	1.54354	27.136	0.00103159	0.00910914		Q92674;Q92674-2	Q92674
CENPK	0.540257	27.9967	0.227587	0.347313		Q9BS16	Q9BS16
CENPL	NA	NA	NA	NA		Q8N0S6;Q8N0S6-3;Q8N0S6-2	Q8N0S6
CENPM	0.580665	29.5332	0.0876851	0.174782		Q9NSP4;Q9NSP4-4;Q9NSP4-2	Q9NSP4
CENPN	-0.527317	27.416	0.214236	0.33407		Q96H22;Q96H22-5;Q96H22-4;Q96H22-3;Q96H22-2	Q96H22
CENPO	-2.16961	24.8571	0.0497173	0.117349		Q9BU64;Q9BU64-2	Q9BU64
CENPP	-0.800305	26.4217	0.202121	0.319875		Q6IPU0	Q6IPU0
CENPQ	NA	NA	NA	NA		Q7L2Z9	Q7L2Z9
CENPT	0.0175134	26.8993	0.955892	0.968528		Q96BT3	Q96BT3
CENPV	-0.561453	31.8811	0.00535407	0.0260862		Q7Z7K6	Q7Z7K6
CENPV (Q7Z7K6-3)	-0.683858	28.4789	0.0340272	0.0901932		Q7Z7K6-3;Q7Z7K6-2	Q7Z7K6
CEP112	-1.67074	25.9971	0.00283453	0.0171001		Q8N8E3	Q8N8E3
CEP120	-0.426763	27.2606	0.0228377	0.0687442		Q8N960-2;Q8N960	Q8N960
CEP128	-0.294176	27.2849	0.270012	0.393789		Q6ZU80;Q6ZU80-1	Q6ZU80
CEP135	0.0410197	29.6323	0.8905	0.92496		Q66GS9	Q66GS9
CEP152	-1.52007	27.1688	0.126852	0.226935		O94986;O94986-1;O94986-2;O94986-3	O94986
CEP164	-0.722061	24.9645	0.440772	0.563275		Q9UPV0;Q9UPV0-2	Q9UPV0
CEP170	0.607136	32.2194	0.0102713	0.0403631		Q5SW79	Q5SW79
CEP170B	-1.90704	27.0362	0.0094235	0.0377499		Q9Y4F5;Q9Y4F5-2;Q9Y4F5-3	Q9Y4F5
CEP192	-0.708952	28.2442	0.138242	0.241842		Q8TEP8-3;Q8TEP8	Q8TEP8
CEP250	0.413866	29.8001	0.376687	0.501315		Q9BV73;Q9BV73-2	Q9BV73
CEP290	-0.203042	29.6487	0.443567	0.565972		O15078;O15078-2	O15078
CEP350	0.163158	29.0354	0.271665	0.395642		Q5VT06	Q5VT06
CEP41	-0.483936	29.1999	0.458632	0.579525		Q9BYV8;Q9BYV8-5;Q9BYV8-2	Q9BYV8
CEP44	0.793506	28.0485	0.0181971	0.0591842		Q9C0F1;Q9C0F1-2	Q9C0F1
CEP55	-0.278079	30.2003	0.2537	0.376349		Q53EZ4;Q53EZ4-2	Q53EZ4
CEP57	0.153582	25.9759	0.487338	0.605204		Q86XR8;Q86XR8-2;Q86XR8-4;Q86XR8-5;Q86XR8-3	Q86XR8
CEP63	NA	NA	NA	NA		Q96MT8;Q96MT8-2;Q96MT8-4;Q96MT8-3	Q96MT8
CEP72	NA	NA	NA	NA		Q9P209;Q9P209-2	Q9P209
CEP76	-1.51934	28.7351	0.00726116	0.0317512		Q8TAP6;Q8TAP6-2	Q8TAP6
CEP78	-0.0172261	29.8305	0.928812	0.950932		Q5JTW2;Q5JTW2-5;Q5JTW2-2;Q5JTW2-3	Q5JTW2
CEP85	0.00183053	30.2358	0.993326	0.995334		Q6P2H3;Q6P2H3-2;Q6P2H3-4	Q6P2H3
CEP89	NA	NA	NA	NA		Q96ST8;Q96ST8-2;Q96ST8-3	Q96ST8
CEP97	-0.00431133	30.0239	0.981428	0.988073		Q8IW35;Q8IW35-2	Q8IW35
CEPT1	-0.0256975	28.7906	0.903037	0.934848		Q9Y6K0	Q9Y6K0
CERCAM	NA	NA	NA	NA		Q5T4B2;Q5T4B2-2	Q5T4B2
CERS2	-0.588642	31.2087	0.00643308	0.0292896		Q96G23	Q96G23
CERS6	-0.640076	28.6225	0.109699	0.20455		Q6ZMG9;Q6ZMG9-2	Q6ZMG9
CETN2	0.337803	31.6967	0.0582574	0.130384		P41208	P41208
CETN3	-0.401034	28.1794	0.360761	0.485037		O15182	O15182
CFDP1	0.58534	30.9034	0.0478896	0.114085		Q9UEE9	Q9UEE9
CFL1	-0.332945	37.6947	0.0943943	0.184065		P23528	P23528
CFL2	-0.000126989	33.9624	0.999291	0.999333		Q9Y281;Q9Y281-3	Q9Y281
CGGBP1	0.231274	32.283	0.225057	0.344796		Q9UFW8	Q9UFW8
CGN	-0.711419	30.6776	0.0028195	0.0170945		Q9P2M7	Q9P2M7
CGNL1	NA	NA	NA	NA		Q0VF96;Q0VF96-2	Q0VF96
CHAC2	0.368148	30.8275	0.184424	0.299321		Q8WUX2	Q8WUX2
CHAF1A	0.242324	31.4752	0.240051	0.360707		Q13111;Q13111-3;Q13111-2	Q13111
CHAF1B	-0.107019	32.4225	0.443079	0.565543		Q13112	Q13112
CHAMP1	-0.0936875	30.9314	0.664363	0.757366		Q96JM3	Q96JM3
CHCHD1	0.179026	29.4312	0.422341	0.545347		Q96BP2	Q96BP2
CHCHD10	4.50486	24.8967	1.32837e-05	0.000906093	HEK293T_only	Q8WYQ3	Q8WYQ3
CHCHD2	-0.179891	33.1481	0.462853	0.583174		Q9Y6H1;Q5T1J5	Q9Y6H1
CHCHD3	0.0990745	33.8528	0.712724	0.794468		Q9NX63	Q9NX63
CHCHD4	0.250874	29.504	0.544718	0.656717		Q8N4Q1;Q8N4Q1-2	Q8N4Q1
CHCHD5	-0.181335	30.1406	0.239769	0.360404		Q9BSY4;Q9BSY4-2	Q9BSY4
CHCHD6	0.362507	28.7093	0.120539	0.218854		Q9BRQ6	Q9BRQ6
CHCHD7	1.90103	27.9956	1.66322e-05	0.00102198		Q9BUK0;Q9BUK0-2;Q9BUK0-4	Q9BUK0
CHD1	0.190453	33.1136	0.136509	0.239374		O14646;O14646-2	O14646
CHD1L	0.780704	31.5457	0.00280345	0.017043		Q86WJ1;Q86WJ1-2;Q86WJ1-4;Q86WJ1-3;Q86WJ1-5	Q86WJ1
CHD2	-1.01346	28.0125	0.0181545	0.0590974		O14647;O14647-2	O14647
CHD3	-0.24513	31.1957	0.221307	0.341728		Q12873;Q12873-3;Q12873-2	Q12873
CHD4	0.395308	35.362	0.0175378	0.0579269		Q14839;Q14839-2	Q14839
CHD5	2.71664	28.0613	0.105585	0.199549		Q8TDI0	Q8TDI0
CHD6	NA	NA	NA	NA		Q8TD26	Q8TD26
CHD7	0.983924	28.6019	0.00175508	0.012706		Q9P2D1	Q9P2D1
CHD8	0.266128	31.9796	0.141052	0.245329		Q9HCK8;Q9HCK8-2	Q9HCK8
CHD9	-1.67458	25.298	0.216996	0.337453		Q3L8U1;Q3L8U1-2;Q3L8U1-3	Q3L8U1
CHDH	4.58206	25.7245	0.000252073	0.00414638		Q8NE62	Q8NE62
CHEK1	1.00392	30.7128	0.000267656	0.00429951		O14757;O14757-2;O14757-3	O14757
CHEK2	1.16838	30.7756	0.000964353	0.00884043		O96017;O96017-9;O96017-12;O96017-4;O96017-13	O96017
CHERP	0.267612	33.7031	0.0869537	0.173511		Q8IWX8	Q8IWX8
CHFR	NA	NA	NA	NA		Q96EP1;Q96EP1-5;Q96EP1-3;Q96EP1-2;Q96EP1-4	Q96EP1
CHID1	-0.821748	31.4882	0.00463344	0.023685		Q9BWS9;Q9BWS9-2;Q9BWS9-3	Q9BWS9
CHKA	1.23851	28.114	0.0232894	0.0696248		P35790;P35790-2	P35790
CHKB	NA	NA	NA	NA		Q9Y259	Q9Y259
CHM	0.949848	29.1648	0.00476378	0.0241107		P24386	P24386
CHML	0.728584	29.079	0.0134613	0.0478875		P26374	P26374
CHMP1A	0.0146005	32.1718	0.963225	0.973173		Q9HD42	Q9HD42
CHMP1B	-2.91767	29.5264	0.008981	0.036457		Q7LBR1	Q7LBR1
CHMP2A	-1.12839	31.89	0.00239185	0.015437		O43633	O43633
CHMP2B	-0.288269	30.5954	0.381151	0.505776		Q9UQN3	Q9UQN3
CHMP3	-0.340965	30.7762	0.229567	0.349616		Q9Y3E7;Q9Y3E7-3;Q9Y3E7-2;Q9Y3E7-4	Q9Y3E7
CHMP4A	-0.0252157	31.1556	0.858367	0.90427		Q9BY43;Q9BY43-2	Q9BY43
CHMP4B	-0.526533	32.9464	0.0487055	0.115547		Q9H444	Q9H444
CHMP4C	-2.88531	25.8309	0.0387399	0.0988779		Q96CF2	Q96CF2
CHMP5	-0.515806	32.5594	0.0299349	0.0832023		Q9NZZ3;Q9NZZ3-2	Q9NZZ3
CHMP6	0.0331166	28.9691	0.861474	0.90634		Q96FZ7	Q96FZ7
CHMP7	-0.0760395	29.6513	0.86563	0.908906		Q8WUX9	Q8WUX9
CHN1	-0.0166027	27.2977	0.949487	0.963745		P15882;P15882-3;P15882-2	P15882
CHORDC1	0.566107	34.9378	0.00307594	0.0180788		Q9UHD1;Q9UHD1-2	Q9UHD1
CHP1	0.587328	30.9727	0.00367588	0.0203653		Q99653	Q99653
CHPF	-0.154355	28.514	0.913769	0.940328		Q8IZ52;Q8IZ52-4;Q8IZ52-2	Q8IZ52
CHPF2	1.70694	27.0093	0.108055	0.202774		Q9P2E5;Q9P2E5-2	Q9P2E5
CHPT1	NA	NA	NA	NA		Q8WUD6;Q8WUD6-2	Q8WUD6
CHRAC1	0.760677	29.0246	0.0768727	0.158984		Q9NRG0	Q9NRG0
CHST11	NA	NA	NA	NA		Q9NPF2-2;Q9NPF2	Q9NPF2
CHST14	-0.969065	26.3518	0.0660007	0.142825		Q8NCH0	Q8NCH0
CHSY1	-3.66692	25.1808	0.0180263	0.0588348		Q86X52	Q86X52
CHTF18	0.0948027	30.3608	0.628297	0.729334		Q8WVB6-2;Q8WVB6;Q8WVB6-3	Q8WVB6
CHTF8	0.326487	27.4613	0.414457	0.537729		P0CG12	P0CG12
CHTF8 (P0CG13)	0.508087	26.5296	0.31628	0.440152		P0CG13	P0CG13
CHTOP	0.223547	32.6269	0.389551	0.514351		Q9Y3Y2;Q9Y3Y2-4;Q9Y3Y2-3	Q9Y3Y2
CHUK	-0.193964	31.7193	0.304443	0.427889		O15111	O15111
CHURC1	0.994975	30.1765	0.00131689	0.0105854		Q8WUH1;Q8WUH1-2;Q8WUH1-3	Q8WUH1
CIAO1	0.46325	32.6863	0.0359042	0.0937974		O76071	O76071
CIAPIN1	0.450889	33.5917	0.0170035	0.0565644		Q6FI81;Q6FI81-3	Q6FI81
CIB1	-2.66054	23.9745	5.64159e-07	0.000181767	HEK293_only	Q99828;Q99828-2	Q99828
CIC	-1.27203	29.1588	0.0912407	0.179512		Q96RK0	Q96RK0
CINP	0.743758	28.0951	0.0975605	0.188749		Q9BW66;Q9BW66-3;Q9BW66-2	Q9BW66
CIR1	-0.103058	26.7551	0.815539	0.874464		Q86X95;Q86X95-2	Q86X95
CIRBP	0.29466	31.9846	0.264392	0.388182		Q14011;Q14011-2	Q14011
CIRH1A	0.366024	32.7931	0.0339886	0.0901377		Q969X6;Q969X6-3;Q969X6-2	Q969X6
CISD1	1.47432	31.9978	0.00194132	0.0135655		Q9NZ45	Q9NZ45
CISD2	0.36458	31.5753	0.0315826	0.0859504		Q8N5K1	Q8N5K1
CISD3	-0.309087	28.0454	0.246014	0.367588		P0C7P0	P0C7P0
CIT	-0.664325	31.121	0.00325995	0.0187599		O14578-4;O14578;O14578-3	O14578
CITED1	6.69093	25.9897	8.10232e-07	0.000188252	HEK293T_only	Q99966;Q99966-2	Q99966
CIZ1	-0.669288	30.7817	0.0300452	0.0832287		Q9ULV3;Q9ULV3-5;Q9ULV3-2;Q9ULV3-3;Q9ULV3-4	Q9ULV3
CKAP2	-0.727337	31.5106	0.00327096	0.0187796		Q8WWK9-5;Q8WWK9;Q8WWK9-6	Q8WWK9
CKAP2L	-1.56876	26.4855	4.51931e-05	0.00178729		Q8IYA6;Q8IYA6-3;Q8IYA6-2	Q8IYA6
CKAP4	-0.438811	35.1241	0.0685149	0.146761		Q07065	Q07065
CKAP5	0.0854141	35.7626	0.552998	0.664438		Q14008;Q14008-3;Q14008-2	Q14008
CKB	0.637494	37.8113	0.00160395	0.0120792		P12277	P12277
CKMT1A	2.01173	33.1294	9.27301e-06	0.000774661		P12532;P12532-2	P12532
CKS1B	0.273687	31.8822	0.181108	0.295099		P61024	P61024
CKS2	0.126587	32.5179	0.547027	0.658754		P33552	P33552
CLASP1	0.0177949	32.8117	0.903919	0.935241		Q7Z460	Q7Z460
CLASP1 (Q7Z460-3)	NA	NA	NA	NA		Q7Z460-3;Q7Z460-2;Q7Z460-4;Q7Z460-5	Q7Z460
CLASP2	0.603092	27.3468	0.167271	0.278099		O75122	O75122
CLASP2 (O75122-3)	0.606038	32.1114	0.0041784	0.0222539		O75122-3	O75122
CLASRP	-0.0615873	29.6206	0.862821	0.90698		Q8N2M8;Q8N2M8-3	Q8N2M8
CLCC1	0.132794	29.5118	0.701605	0.785017		Q96S66;Q96S66-4;Q96S66-3;Q96S66-2	Q96S66
CLCN3	0.685611	29.141	0.0079549	0.0336426		P51790;P51790-4;P51790-5;P51790-2	P51790
CLCN5	NA	NA	NA	NA		P51795;P51795-2	P51795
CLCN7	-0.515374	28.8612	0.198689	0.315855		P51798;P51798-2	P51798
CLDND1	NA	NA	NA	NA		Q9NY35;Q9NY35-2	Q9NY35
CLEC16A	-0.61962	28.2417	0.0252218	0.0740638		Q2KHT3	Q2KHT3
CLEC16A (Q2KHT3-2)	0.300159	25.7191	0.523123	0.637714		Q2KHT3-2	Q2KHT3
CLIC1	-0.800693	36.0657	0.00106346	0.00929125		O00299	O00299
CLIC4	-0.245841	33.5796	0.0820955	0.16677		Q9Y696	Q9Y696
CLINT1	0.435544	34.5535	0.0400443	0.101028		Q14677-3;Q14677;Q14677-2	Q14677
CLIP1	-0.700221	32.2325	0.00800558	0.0337807		P30622-2;P30622;P30622-1	P30622
CLIP2	NA	NA	NA	NA		Q9UDT6;Q9UDT6-2	Q9UDT6
CLK1	NA	NA	NA	NA		P49759;P49759-3	P49759
CLK2	1.14984	28.0069	0.00282571	0.0170945		P49760;P49760-3	P49760
CLK3	-0.249163	28.1166	0.359614	0.484021		P49761;P49761-1;P49761-3	P49761
CLMN	0.0807824	27.1288	0.860568	0.905803		Q96JQ2	Q96JQ2
CLN3	-0.351213	25.4453	0.368539	0.493354		Q13286;Q13286-5;Q13286-4;Q13286-2;Q13286-7;Q13286-3	Q13286
CLN5	1.54143	30.54	0.000170682	0.00330901		O75503	O75503
CLN6	0.310547	29.122	0.301538	0.425253		Q9NWW5	Q9NWW5
CLNS1A	1.10877	32.8182	0.000499116	0.00603403		P54105	P54105
CLP1	0.260624	30.0882	0.532884	0.646199		Q92989;Q92989-2	Q92989
CLPB	0.271581	33.1584	0.118087	0.215355		Q9H078-2;Q9H078;Q9H078-3;Q9H078-5	Q9H078
CLPP	0.00178018	33.2899	0.989208	0.992809		Q16740	Q16740
CLPTM1	-0.75543	31.6977	0.017119	0.056872		O96005;O96005-3;O96005-4	O96005
CLPTM1L	-1.79458	29.7374	0.000485978	0.00602208		Q96KA5;Q96KA5-2	Q96KA5
CLPX	-0.133827	33.4526	0.368342	0.493179		O76031	O76031
CLSPN	0.112702	29.8542	0.599965	0.706442		Q9HAW4;Q9HAW4-2;Q9HAW4-3	Q9HAW4
CLTA	-0.515347	33.9994	0.00670976	0.0300524		P09496-2;P09496;P09496-4;P09496-3;P09496-5	P09496
CLTB	-0.146143	32.2622	0.526533	0.640821		P09497-2;P09497	P09497
CLTC	-0.389455	37.9357	0.0327779	0.0881069		Q00610;Q00610-2	Q00610
CLTCL1	-0.995879	27.3399	0.0390292	0.0994723		P53675;P53675-2	P53675
CLU	-5.25006	26.9075	0.000103046	0.00268823		P10909;P10909-4;P10909-5;P10909-2;P10909-3	P10909
CLUAP1	NA	NA	NA	NA		Q96AJ1;Q96AJ1-2	Q96AJ1
CLUH	0.59282	33.9741	0.00363001	0.0202318		O75153	O75153
CLYBL	NA	NA	NA	NA	HEK293T_only	Q8N0X4;Q8N0X4-2	Q8N0X4
CMAS	0.345728	31.8807	0.0770769	0.159063		Q8NFW8	Q8NFW8
CMBL	-0.231895	30.981	0.186703	0.301572		Q96DG6	Q96DG6
CMC1	0.625137	30.363	0.005485	0.026464		Q7Z7K0	Q7Z7K0
CMC2	0.132365	29.8865	0.492538	0.60993		Q9NRP2	Q9NRP2
CMC4	1.85149	25.4678	0.0139801	0.0490965		P56277	P56277
CMIP	-0.139432	27.3027	0.637723	0.73739		Q8IY22;Q8IY22-3;Q8IY22-2	Q8IY22
CMPK1	-0.743425	33.1446	0.0021293	0.014353		P30085	P30085
CMSS1	0.771668	31.3865	0.00527841	0.0258191		Q9BQ75;Q9BQ75-2	Q9BQ75
CNBP	0.898471	28.0513	0.530338	0.644397		P62633;P62633-2;P62633-4;P62633-8;P62633-5;P62633-6;P62633-7;P62633-3	P62633
CNDP2	-0.856164	34.0191	0.000550928	0.00631148		Q96KP4;Q96KP4-2	Q96KP4
CNEP1R1	NA	NA	NA	NA	HEK293_only	Q8N9A8-2;Q8N9A8	Q8N9A8
CNIH4	-1.65209	30.5388	0.0436026	0.106816		Q9P003	Q9P003
CNKSR3	-0.0290381	25.6594	0.934811	0.954977		Q6P9H4	Q6P9H4
CNN1	NA	NA	NA	NA	HEK293_only	P51911;P51911-2	P51911
CNN2	-0.849439	31.4366	0.0333372	0.089063		Q99439;Q99439-2	Q99439
CNN3	-0.656861	34.8757	0.00451	0.0232537		Q15417;Q15417-3	Q15417
CNN3 (Q15417-2)	NA	NA	NA	NA		Q15417-2	Q15417
CNNM2	1.40822	26.0979	0.0138331	0.0488403		Q9H8M5;Q9H8M5-2;Q9H8M5-3	Q9H8M5
CNNM3	-0.0821177	29.5289	0.631295	0.731672		Q8NE01;Q8NE01-2;Q8NE01-3	Q8NE01
CNNM4	1.14962	27.7222	0.000441671	0.005711		Q6P4Q7;Q6P4Q7-2	Q6P4Q7
CNOT1	0.165959	34.2412	0.221605	0.342117		A5YKK6;A5YKK6-2;A5YKK6-3;A5YKK6-4	A5YKK6
CNOT10	0.14029	31.2367	0.281366	0.405732		Q9H9A5-6;Q9H9A5;Q9H9A5-2;Q9H9A5-3;Q9H9A5-4;Q9H9A5-5	Q9H9A5
CNOT11	0.243599	29.2038	0.402449	0.526516		Q9UKZ1	Q9UKZ1
CNOT2	-0.0582724	30.724	0.865603	0.908906		Q9NZN8;Q9NZN8-5;Q9NZN8-4;Q9NZN8-2	Q9NZN8
CNOT3	0.0681929	31.9532	0.587096	0.694925		O75175;O75175-2	O75175
CNOT4	1.12136	30.6771	0.00128102	0.0104407		O95628-8;O95628-4;O95628-9;O95628-10;O95628-6;O95628;O95628-3;O95628-2;O95628-7;O95628-5	O95628
CNOT6	0.55376	28.9842	0.0539807	0.123605		Q9ULM6	Q9ULM6
CNOT6L	0.173812	26.8366	0.700025	0.783956		Q96LI5;Q96LI5-2	Q96LI5
CNOT7	0.620321	29.9065	0.0120317	0.0445496		Q9UIV1;Q9UIV1-2	Q9UIV1
CNOT8	0.110759	28.7311	0.679457	0.76868		Q9UFF9;Q9UFF9-3;Q9UFF9-2	Q9UFF9
CNP	-0.25611	33.3771	0.180792	0.294713		P09543;P09543-2	P09543
CNPY2	-0.229645	33.9212	0.168402	0.279542		Q9Y2B0	Q9Y2B0
CNPY3	-1.23119	31.8905	0.00034885	0.00496073		Q9BT09	Q9BT09
CNPY4	0.360925	26.6464	0.602119	0.708571		Q8N129	Q8N129
CNRIP1	NA	NA	NA	NA	HEK293T_only	Q96F85-2;Q96F85	Q96F85
CNTLN	NA	NA	NA	NA		Q9NXG0;Q9NXG0-2	Q9NXG0
CNTN1	2.84545	24.067	1.08627e-06	0.000208087	HEK293T_only	Q12860;Q12860-3;Q12860-2	Q12860
CNTRL	NA	NA	NA	NA		Q7Z7A1;Q7Z7A1-2;Q7Z7A1-5;Q7Z7A1-3	Q7Z7A1
CNTROB	NA	NA	NA	NA		Q8N137;Q8N137-5;Q8N137-3;Q8N137-2	Q8N137
COA1	0.535017	28.8656	0.0737885	0.154323		Q9GZY4	Q9GZY4
COA3	0.0875449	31.9031	0.773263	0.842252		Q9Y2R0	Q9Y2R0
COA4	1.13543	31.8716	0.000363282	0.0050298		Q9NYJ1;Q9NYJ1-2	Q9NYJ1
COA5	1.16759	25.5908	0.254098	0.376714		Q86WW8	Q86WW8
COA6	0.189289	32.1297	0.31372	0.437537		Q5JTJ3;Q5JTJ3-2;Q5JTJ3-3	Q5JTJ3
COASY	-0.972098	32.633	0.00395523	0.021356		Q13057;Q13057-2	Q13057
COBL	-1.08196	28.3387	0.0202425	0.0634497		O75128;O75128-2;O75128-3;O75128-7;O75128-6	O75128
COBLL1	-0.721981	27.7566	0.107342	0.202135		Q53SF7-4;Q53SF7-3;Q53SF7-2;Q53SF7	Q53SF7
COCH	-1.91093	24.7428	0.04345	0.106686		O43405;O43405-2	O43405
COG1	0.126439	31.0842	0.750282	0.823849		Q8WTW3	Q8WTW3
COG2	0.26184	29.7292	0.163509	0.273928		Q14746;Q14746-2	Q14746
COG3	-0.0855287	29.9814	0.619825	0.723227		Q96JB2;Q96JB2-2	Q96JB2
COG4	0.242792	30.724	0.141595	0.245856		Q9H9E3;Q9H9E3-3;Q9H9E3-2	Q9H9E3
COG5	-0.018603	30.8872	0.920762	0.945192		Q9UP83;Q9UP83-3;Q9UP83-2	Q9UP83
COG6	0.0773746	30.8616	0.623979	0.725682		Q9Y2V7;Q9Y2V7-2	Q9Y2V7
COG7	-0.0132324	31.2159	0.950217	0.964011		P83436	P83436
COG8	-0.100648	29.5343	0.676636	0.766421		Q96MW5	Q96MW5
COIL	0.454056	31.3482	0.0838406	0.168977		P38432	P38432
COL12A1	-1.29552	29.3596	0.00135311	0.0107597		Q99715;Q99715-4;Q99715-2	Q99715
COL14A1	NA	NA	NA	NA		Q05707;Q05707-2;Q05707-3	Q05707
COL18A1	-1.1493	26.6793	0.045104	0.109591		P39060;P39060-2;P39060-1	P39060
COL1A1	NA	NA	NA	NA		P02452	P02452
COL4A1	NA	NA	NA	NA		P02462;P02462-2	P02462
COL4A2	-2.94173	28.2164	0.00259199	0.0161673		P08572	P08572
COL4A3BP	-0.45547	30.8354	0.022328	0.067731		Q9Y5P4;Q9Y5P4-2;Q9Y5P4-3	Q9Y5P4
COL4A6	1.35171	24.1149	0.0419509	0.104086		Q14031;Q14031-2	Q14031
COL5A1	-4.84943	25.069	1.34284e-06	0.000237715	HEK293_only	P20908	P20908
COL6A1	1.19082	28.8699	0.00785514	0.033335		P12109	P12109
COL7A1	NA	NA	NA	NA		Q02388;Q02388-2	Q02388
COLGALT1	0.341432	32.5613	0.0416808	0.103711		Q8NBJ5	Q8NBJ5
COMMD1	-0.342225	28.7321	0.30508	0.428623		Q8N668;Q8N668-2	Q8N668
COMMD10	-0.0731306	29.464	0.711177	0.793339		Q9Y6G5	Q9Y6G5
COMMD2	0.30393	30.5557	0.133877	0.236008		Q86X83;Q86X83-2	Q86X83
COMMD3	0.348953	31.3129	0.0286496	0.0810539		Q9UBI1	Q9UBI1
COMMD4	0.804581	30.3957	0.0413048	0.103054		Q9H0A8;Q9H0A8-3;Q9H0A8-2	Q9H0A8
COMMD5	0.0856081	29.7165	0.600024	0.706442		Q9GZQ3	Q9GZQ3
COMMD6	-0.0048298	29.5481	0.992404	0.994651		Q7Z4G1;Q7Z4G1-2	Q7Z4G1
COMMD7	0.281569	28.1908	0.446375	0.568872		Q86VX2;Q86VX2-2	Q86VX2
COMMD8	0.0957255	31.4763	0.501937	0.618257		Q9NX08	Q9NX08
COMMD9	0.62822	31.0814	0.00177429	0.0127952		Q9P000;Q9P000-2	Q9P000
COMT	-0.453525	32.8554	0.0517313	0.120119		P21964;P21964-2	P21964
COMTD1	-0.536249	28.3138	0.107658	0.202318		Q86VU5	Q86VU5
COPA	0.2399	36.0102	0.135018	0.237544		P53621;P53621-2	P53621
COPB1	0.0269534	35.4551	0.836736	0.890514		P53618	P53618
COPB2	0.373038	35.3399	0.0324746	0.0875132		P35606;P35606-2	P35606
COPE	-0.0133684	34.0791	0.921425	0.94572		O14579;O14579-3;O14579-2	O14579
COPG1	0.350435	34.4086	0.0309255	0.0847516		Q9Y678	Q9Y678
COPG2	-0.249799	33.3167	0.0769507	0.159041		Q9UBF2;Q9UBF2-2	Q9UBF2
COPRS	-0.230478	27.1169	0.740938	0.816855		Q9NQ92	Q9NQ92
COPS2	0.462477	33.7464	0.0596026	0.132718		P61201;P61201-2	P61201
COPS3	0.187196	33.7678	0.211342	0.330666		Q9UNS2;Q9UNS2-2	Q9UNS2
COPS4	0.542043	34.5742	0.0349948	0.0921014		Q9BT78;Q9BT78-2	Q9BT78
COPS5	0.520984	32.9253	0.0328816	0.088258		Q92905	Q92905
COPS6	0.565381	33.59	0.00435738	0.0227918		Q7L5N1	Q7L5N1
COPS7A	0.618359	31.8478	0.0131761	0.0473716		Q9UBW8	Q9UBW8
COPS7B	0.059826	32.0007	0.806073	0.868321		Q9H9Q2;Q9H9Q2-2;Q9H9Q2-3	Q9H9Q2
COPS8	0.159103	32.3972	0.274349	0.39863		Q99627;Q99627-2	Q99627
COPZ1	0.271354	32.7771	0.146175	0.252335		P61923;P61923-4;P61923-5	P61923
COQ10B	NA	NA	NA	NA		Q9H8M1;Q9H8M1-2	Q9H8M1
COQ3	0.278177	29.1285	0.178666	0.292209		Q9NZJ6	Q9NZJ6
COQ5	-0.196636	30.4894	0.410073	0.533583		Q5HYK3	Q5HYK3
COQ6	-0.190319	30.1035	0.243833	0.365062		Q9Y2Z9;Q9Y2Z9-3;Q9Y2Z9-2	Q9Y2Z9
COQ7	-0.403014	29.2924	0.160558	0.270078		Q99807;Q99807-2	Q99807
COQ9	-0.399143	29.3295	0.445848	0.568395		O75208	O75208
CORO1A	-0.264685	28.9625	0.39276	0.517578		P31146	P31146
CORO1B	-0.428164	33.344	0.0307004	0.0843836		Q9BR76	Q9BR76
CORO1C	-0.895965	34.8982	0.000707236	0.00724284		Q9ULV4;Q9ULV4-2;Q9ULV4-3	Q9ULV4
CORO2A	-1.42168	27.9068	0.088552	0.175616		Q92828	Q92828
CORO7	NA	NA	NA	NA		P57737;P57737-2;P57737-4	P57737
CORO7 (P57737-3)	0.0978923	32.2116	0.47865	0.59791		P57737-3	P57737
COTL1	1.27821	32.1539	0.00866542	0.035556		Q14019	Q14019
COX11	0.0536929	29.2096	0.789179	0.855783		Q9Y6N1;Q9Y6N1-2	Q9Y6N1
COX14	0.519628	26.1943	0.0827678	0.167671		Q96I36	Q96I36
COX15	0.544347	30.2857	0.00842813	0.0349293		Q7KZN9;Q7KZN9-2	Q7KZN9
COX16	-0.0365015	28.3641	0.92532	0.94867		Q9P0S2	Q9P0S2
COX17	1.25506	32.2367	0.00331897	0.0189528		Q14061	Q14061
COX19	-0.0832921	28.9436	0.606311	0.71234		Q49B96	Q49B96
COX20	0.356334	27.6821	0.711372	0.793437		Q5RI15;Q5RI15-2	Q5RI15
COX4I1	0.183718	34.9748	0.307661	0.431027		P13073	P13073
COX5A	0.256661	35.2637	0.13768	0.241028		P20674	P20674
COX5B	0.0230144	33.7744	0.883332	0.920989		P10606	P10606
COX6A1	1.01687	27.3772	0.66113	0.754837		P12074	P12074
COX6B1	-0.668555	33.3047	0.0046509	0.023685		P14854	P14854
COX6C	0.253368	33.2808	0.152321	0.259809		P09669	P09669
COX7A2	0.113144	32.8877	0.5184	0.632994		P14406	P14406
COX7A2L	0.835063	30.0889	0.00563822	0.0269237		O14548	O14548
COX7C	0.238806	32.0947	0.102502	0.195561		P15954	P15954
CPA4	NA	NA	NA	NA	HEK293_only	Q9UI42;Q9UI42-2	Q9UI42
CPD	-1.56204	33.062	1.90269e-05	0.00108282		O75976;O75976-2	O75976
CPE	-1.24812	25.6525	0.00447276	0.0231259		P16870;P16870-2	P16870
CPEB3	NA	NA	NA	NA		Q8NE35;Q7Z5Q1;Q7Z5Q1-7;Q7Z5Q1-5;Q7Z5Q1-4;Q7Z5Q1-6;Q7Z5Q1-3;Q8NE35-2;Q7Z5Q1-8;Q7Z5Q1-9	Q8NE35
CPEB4	-0.055327	28.0301	0.825355	0.881937		Q17RY0;Q17RY0-2;Q17RY0-3	Q17RY0
CPNE1	-1.71025	32.3659	0.000125354	0.00288766		Q99829	Q99829
CPNE2	-1.36682	29.2241	0.000168538	0.00329758		Q96FN4;Q96FN4-2	Q96FN4
CPNE3	0.0861404	34.777	0.560311	0.671164		O75131	O75131
CPNE8	0.327993	28.4584	0.31509	0.439027		Q86YQ8	Q86YQ8
CPOX	0.926112	33.384	0.000506328	0.00606473		P36551	P36551
CPPED1	-1.13457	30.2033	0.00496887	0.0248946		Q9BRF8;Q9BRF8-2;Q9BRF8-3	Q9BRF8
CPS1	3.88975	26.3313	0.000569291	0.00641502		P31327;P31327-3;P31327-2	P31327
CPSF1	0.482838	32.9996	0.00591499	0.0278341		Q10570	Q10570
CPSF2	0.434167	33.0739	0.0103196	0.0405079		Q9P2I0	Q9P2I0
CPSF3	0.409762	33.7971	0.0203228	0.063621		Q9UKF6	Q9UKF6
CPSF3L	0.550473	29.9592	0.0397073	0.100566		Q5TA45;Q5TA45-3;Q5TA45-2;Q5TA45-5;Q5TA45-4	Q5TA45
CPSF4	0.20885	30.3784	0.29586	0.420034		O95639-3;O95639;O95639-2	O95639
CPSF6	0.3174	34.3051	0.0760309	0.157885		Q16630-2;Q16630;Q16630-3	Q16630
CPSF7	0.252208	32.5109	0.154223	0.262152		Q8N684;Q8N684-2;Q8N684-3	Q8N684
CPT1A	-0.608603	29.4588	0.0461468	0.111252		P50416;P50416-2	P50416
CPT2	0.351637	32.7326	0.0661368	0.142974		P23786	P23786
CPVL	-0.687721	32.8586	0.0118944	0.0442617		Q9H3G5	Q9H3G5
CRABP1	-6.23534	26.4128	1.04252e-05	0.000826107		P29762	P29762
CRABP2	2.74462	31.8434	5.88838e-05	0.00200645		P29373	P29373
CRADD	-0.58754	28.3032	0.104716	0.19827		P78560;P78560-2	P78560
CRAMP1L	-0.905842	25.2809	0.281504	0.40583		Q96RY5	Q96RY5
CRAT	-0.491097	28.898	0.0327018	0.0879659		P43155;P43155-3;P43155-2	P43155
CRBN	-1.14782	28.7095	0.0072601	0.0317512		Q96SW2;Q96SW2-2	Q96SW2
CRCP	0.481521	28.107	0.145229	0.250994		O75575	O75575
CREB1	0.153746	30.2887	0.317625	0.441245		P16220;P16220-2;P16220-3	P16220
CREB5	0.224375	28.021	0.35636	0.48086		Q02930;Q02930-2;Q02930-3	Q02930
CREBBP	0.226662	29.1245	0.559848	0.670825		Q92793;Q92793-2	Q92793
CREG1	0.159028	30.1858	0.495085	0.612097		O75629	O75629
CRELD1	NA	NA	NA	NA		Q96HD1;Q96HD1-2	Q96HD1
CRELD2	NA	NA	NA	NA		Q6UXH1;Q6UXH1-5;Q6UXH1-3;Q6UXH1-2;Q6UXH1-4;Q6UXH1-6	Q6UXH1
CREM	NA	NA	NA	NA		Q03060-6;Q03060-23;Q03060-9;Q03060-24;Q03060-8;Q03060-32;Q03060-26;Q03060-21;Q03060-31;Q03060;Q03060-2;Q03060-11;Q03060-27;Q03060-10;Q03060-28;Q03060-19;Q03060-14;Q03060-13;Q03060-30;Q03060-17;Q03060-7;Q03060-12;Q03060-22;Q03060-20;Q03060-16;Q03060-15;Q03060-1	Q03060
CRIP2	-0.292752	26.5214	0.56728	0.67753		P52943;P52943-2	P52943
CRIPT	-0.0167666	29.8646	0.9491	0.963615		Q9P021	Q9P021
CRK	-0.418146	32.7555	0.0112221	0.0426349		P46108	P46108
CRK (P46108-2)	-0.354156	26.5807	0.531053	0.645055		P46108-2	P46108
CRKL	0.0794032	33.4416	0.539511	0.652132		P46109	P46109
CRLF3	-0.236783	30.8033	0.146769	0.252945		Q8IUI8;Q8IUI8-2	Q8IUI8
CRNKL1	-0.182229	31.7562	0.186378	0.301244		Q9BZJ0;Q9BZJ0-2;Q9BZJ0-3	Q9BZJ0
CROCC	-0.63435	31.764	0.0129404	0.0468468		Q5TZA2;Q5TZA2-2	Q5TZA2
CROT	-0.965055	28.1474	0.00949319	0.0379842		Q9UKG9;Q9UKG9-3	Q9UKG9
CRTAP	-0.25933	32.0326	0.222778	0.343072		O75718	O75718
CRTC1	0.582899	28.0683	0.155133	0.263396		Q6UUV9;Q6UUV9-3;Q6UUV9-2	Q6UUV9
CRTC2	0.191804	28.625	0.71493	0.796325		Q53ET0	Q53ET0
CRTC3	-1.06136	28.0132	0.00478753	0.0241651		Q6UUV7;Q6UUV7-3	Q6UUV7
CRYBG3	-0.33768	27.9438	0.337584	0.46215		Q68DQ2	Q68DQ2
CRYZ	0.634495	33.2211	0.0296292	0.0827222		Q08257	Q08257
CRYZL1	0.163048	30.6224	0.564735	0.675158		O95825;O95825-2	O95825
CS	0.082884	35.7904	0.663481	0.756659		O75390	O75390
CSDC2	-3.85377	24.5711	0.000134809	0.00291214	HEK293_only	Q9Y534	Q9Y534
CSDE1	0.801164	35.5955	0.00116914	0.00986312		O75534;O75534-2;O75534-4;O75534-3	O75534
CSE1L	0.395909	36.7071	0.0534974	0.122801		P55060;P55060-3;P55060-4	P55060
CSK	0.628376	32.7768	0.004651	0.023685		P41240	P41240
CSNK1A1	0.10134	31.9058	0.716288	0.797365		P48729;P48729-3;P48729-2;Q8N752	P48729
CSNK1D	-0.282996	31.0739	0.267395	0.391005		P48730;P48730-2	P48730
CSNK1E	0.863288	29.1121	0.1268	0.226898		P49674	P49674
CSNK1G1	-0.106764	24.6546	0.689106	0.775466		Q9HCP0;Q9HCP0-2	Q9HCP0
CSNK1G2	NA	NA	NA	NA		P78368	P78368
CSNK1G3	-0.154633	29.9802	0.398342	0.522506		Q9Y6M4;Q9Y6M4-3;Q9Y6M4-4;Q9Y6M4-2;Q9Y6M4-5;Q9Y6M4-6	Q9Y6M4
CSNK2A1	-0.267252	34.6012	0.0828092	0.167671		P68400;Q8NEV1;P68400-2	P68400
CSNK2A2	-0.0457052	33.516	0.748995	0.822931		P19784	P19784
CSNK2B	-0.351492	33.747	0.0622795	0.136754		P67870	P67870
CSPP1	-0.28521	25.0575	0.780662	0.848943		Q1MSJ5-1;Q1MSJ5;Q1MSJ5-2	Q1MSJ5
CSRP1	-9.77277	28.6799	3.26576e-05	0.00145832		P21291	P21291
CSRP2	-0.940704	33.5311	0.00707778	0.0313014		Q16527	Q16527
CSRP2BP	NA	NA	NA	NA		Q9H8E8	Q9H8E8
CST3	-1.69701	29.0912	9.12582e-05	0.00253173		P01034	P01034
CSTB	-0.144115	34.4262	0.381756	0.506307		P04080	P04080
CSTF1	0.242836	32.9658	0.153566	0.261274		Q05048	Q05048
CSTF2	0.149543	33.7745	0.457451	0.578427		P33240;P33240-2	P33240
CSTF2T	-0.061886	30.6877	0.743699	0.818929		Q9H0L4	Q9H0L4
CSTF3	0.436761	32.66	0.0212278	0.0654483		Q12996	Q12996
CTBP1	0.50468	32.8663	0.0105146	0.0409704		Q13363-2;Q13363	Q13363
CTBP2	0.57528	32.7323	0.0201184	0.0632471		P56545	P56545
CTBS	-2.95027	25.0145	0.00438246	0.0228336		Q01459	Q01459
CTCF	-0.285132	30.9525	0.353492	0.477509		P49711;P49711-2	P49711
CTDNEP1	-1.14488	25.922	0.000341166	0.00493796		O95476	O95476
CTDP1	-0.579929	30.1163	0.0185312	0.0598556		Q9Y5B0;Q9Y5B0-4	Q9Y5B0
CTDSP1	1.4807	25.417	0.1332	0.235122		Q9GZU7-2;Q9GZU7;Q9GZU7-3	Q9GZU7
CTDSPL2	-0.353627	28.4764	0.334767	0.459479		Q05D32-2;Q05D32	Q05D32
CTGF	-6.27405	25.7813	6.00581e-05	0.00201985	HEK293_only	P29279;P29279-2	P29279
CTH	1.72304	31.1259	0.116394	0.213309		P32929;P32929-3;P32929-2	P32929
CTIF	-0.391523	29.0543	0.0778906	0.159977		O43310;O43310-2	O43310
CTNNA1	-0.511496	34.8957	0.0270283	0.0778787		P35221;P35221-2;P35221-3	P35221
CTNNA2	-0.446513	29.8593	0.028266	0.0802329		P26232;P26232-2;P26232-5;P26232-3;P26232-4;P26232-6	P26232
CTNNAL1	-0.625865	31.2138	0.0031812	0.0184835		Q9UBT7;Q9UBT7-2;Q9UBT7-3	Q9UBT7
CTNNB1	-0.564639	33.8233	0.00976252	0.0388152		P35222	P35222
CTNNBIP1	-0.564335	26.1951	0.279655	0.404205		Q9NSA3	Q9NSA3
CTNNBL1	-0.086857	33.1814	0.508801	0.624041		Q8WYA6;Q8WYA6-4;Q8WYA6-3;Q8WYA6-2	Q8WYA6
CTNND1	-0.0403948	33.9849	0.770461	0.839939		O60716-3;O60716-5;O60716;O60716-13;O60716-11;O60716-8;O60716-7;O60716-2;O60716-4;O60716-16;O60716-15;O60716-10;O60716-9;O60716-6;O60716-21;O60716-19;O60716-14;O60716-12;O60716-24;O60716-23;O60716-18;O60716-17;O60716-22;O60716-20;O60716-29;O60716-27;O60716-32;O60716-31;O60716-26;O60716-25;O60716-30;O60716-28	O60716
CTPS1	0.241909	35.5279	0.160354	0.269859		P17812;P17812-2	P17812
CTPS2	-0.654538	32.5368	0.00245165	0.0155237		Q9NRF8	Q9NRF8
CTR9	0.145371	32.829	0.437495	0.560148		Q6PD62	Q6PD62
CTSA	-1.04566	31.2349	0.0119723	0.0444385		P10619;P10619-2	P10619
CTSB	-1.69862	32.5877	0.000342273	0.00493796		P07858	P07858
CTSC	0.0875187	32.449	0.507803	0.623125		P53634	P53634
CTSD	-0.183782	34.6346	0.377724	0.502213		P07339	P07339
CTSH	NA	NA	NA	NA		P09668	P09668
CTSL1	-1.3811	28.6387	0.0507652	0.118641		P07711	P07711
CTSL2	-1.23105	26.0139	0.0487612	0.115606		O60911	O60911
CTSZ	-9.72183	27.5052	7.93987e-10	5.90329e-06	HEK293_only	Q9UBR2	Q9UBR2
CTTN	-0.336394	34.5041	0.0882692	0.175336		Q14247;Q14247-3;Q14247-2	Q14247
CTTNBP2NL	0.249519	30.3884	0.26987	0.393738		Q9P2B4	Q9P2B4
CTU1	0.639721	29.9667	0.00241721	0.0154453		Q7Z7A3	Q7Z7A3
CTU2	1.10744	30.1666	0.00747291	0.0322096		Q2VPK5;Q2VPK5-5;Q2VPK5-3	Q2VPK5
CUEDC2	1.31727	26.992	0.00012139	0.00285688		Q9H467	Q9H467
CUL1	0.625746	34.0471	0.00708122	0.0313014		Q13616	Q13616
CUL2	0.28489	33.5702	0.0931676	0.182482		Q13617;Q13617-2	Q13617
CUL3	0.156036	33.7031	0.426877	0.550058		Q13618;Q13618-2;Q13618-3	Q13618
CUL4A	-1.31903	29.1997	0.000871079	0.00835266		Q13619;Q13619-2	Q13619
CUL4B	0.0523491	34.4164	0.753518	0.826436		Q13620-1;Q13620	Q13620
CUL5	-0.0654649	32.2669	0.597436	0.703728		Q93034	Q93034
CUL7	-0.494683	28.8226	0.0287717	0.0813067		Q14999;Q14999-2	Q14999
CUL9	NA	NA	NA	NA		Q8IWT3;Q8IWT3-3	Q8IWT3
CUTA	-0.192646	31.5767	0.386709	0.511507		O60888-3;O60888;O60888-2	O60888
CUTC	0.735046	30.7962	0.00134118	0.0106992		Q9NTM9	Q9NTM9
CUX1	-0.525073	31.4447	0.00952117	0.0380591		P39880-3;P39880;P39880-5;P39880-2;P39880-6;P39880-4	P39880
CWC15	-0.104195	31.6538	0.518222	0.632994		Q9P013	Q9P013
CWC22	0.253899	30.3478	0.258803	0.381785		Q9HCG8	Q9HCG8
CWC25	0.437597	27.8895	0.0602968	0.133703		Q9NXE8	Q9NXE8
CWC27	0.139903	30.7101	0.582907	0.690884		Q6UX04;Q6UX04-2	Q6UX04
CWF19L1	0.0207908	32.7115	0.898699	0.931265		Q69YN2;Q69YN2-3	Q69YN2
CWF19L2	0.226598	32.4316	0.306634	0.430075		Q2TBE0;Q2TBE0-2;Q2TBE0-3	Q2TBE0
CXADR	-0.881156	31.0631	0.00149105	0.0114562		P78310;P78310-2;P78310-6;P78310-7;P78310-5	P78310
CXCR4	-1.30876	27.5992	0.365242	0.489822		P61073;P61073-2	P61073
CXorf38	0.649026	29.8275	0.0309626	0.0847908		Q8TB03;Q8TB03-3	Q8TB03
CXorf40B	NA	NA	NA	NA		Q96DE9;Q8TE69;Q8TE69-2	Q96DE9
CXorf56	2.41843	30.074	0.000777611	0.00772933		Q9H5V9;Q9H5V9-2;Q9H5V9-3	Q9H5V9
CXorf57	0.398059	31.0854	0.0502214	0.117865		Q6NSI4;Q6NSI4-4;Q6NSI4-3	Q6NSI4
CXXC1	0.802907	29.2211	0.0802041	0.163554		Q9P0U4;Q9P0U4-2	Q9P0U4
CYB5A	0.475123	32.1165	0.00943562	0.037778		P00167;P00167-2;P00167-3	P00167
CYB5B	-0.33518	33.0156	0.230899	0.350855		O43169	O43169
CYB5R1	-0.220958	31.9382	0.22169	0.342176		Q9UHQ9	Q9UHQ9
CYB5R3	-0.868507	34.5729	0.00293705	0.0175256		P00387;P00387-2;P00387-3	P00387
CYB5R4	-0.535731	29.1559	0.0448799	0.109219		Q7L1T6	Q7L1T6
CYC1	0.951453	34.14	0.00128209	0.0104407		P08574	P08574
CYCS	0.0507782	34.7563	0.758715	0.830853		P99999	P99999
CYFIP1	0.0578706	31.9334	0.708632	0.79133		Q7L576	Q7L576
CYFIP2	-0.42889	33.1893	0.0394554	0.10012		Q96F07-2;Q96F07	Q96F07
CYHR1	-0.0865399	28.3112	0.735099	0.812104		Q6ZMK1;Q6ZMK1-2	Q6ZMK1
CYLD	-0.28538	29.736	0.419624	0.542498		Q9NQC7;Q9NQC7-2	Q9NQC7
CYP20A1	-0.933317	29.5327	0.0019972	0.0138519		Q6UW02;Q6UW02-2	Q6UW02
CYP2S1	-2.46792	24.5672	0.0123781	0.0455539		Q96SQ9;Q96SQ9-2	Q96SQ9
CYP2U1	-1.60701	24.4483	0.00409412	0.0219475		Q7Z449;Q7Z449-2	Q7Z449
CYP4X1	NA	NA	NA	NA		Q8N118;Q8N118-3;Q8N118-2	Q8N118
CYP51A1	-0.445085	31.4221	0.0326742	0.0879234		Q16850;Q16850-2	Q16850
CYR61	-5.14196	25.2152	3.55729e-05	0.00154832	HEK293_only	O00622	O00622
CYTH1	-1.1438	28.3137	0.000496232	0.00602997		Q15438;Q15438-2;Q15438-3	Q15438
CYTH2	-0.747933	26.1652	0.0305616	0.0840854		Q99418;Q99418-2	Q99418
D2HGDH	2.47799	25.2369	0.0164429	0.0551435		Q8N465;Q8N465-2;Q8N465-3	Q8N465
DAAM1	-0.0713381	25.7399	0.866258	0.909176		Q9Y4D1;Q9Y4D1-3;Q9Y4D1-2	Q9Y4D1
DAB2	-1.18514	27.355	0.0708017	0.149846		P98082;P98082-2;P98082-3	P98082
DAB2IP	-0.697654	27.4441	0.103802	0.197283		Q5VWQ8;Q5VWQ8-3;Q5VWQ8-4;Q5VWQ8-2;Q5VWQ8-5	Q5VWQ8
DACH1	4.24494	28.6994	0.000116755	0.00282674		Q9UI36;Q9UI36-2;Q9UI36-3;Q9UI36-4	Q9UI36
DAD1	-0.374825	30.9218	0.0163284	0.0549577		P61803	P61803
DAG1	0.471798	28.8892	0.384061	0.508637		Q14118	Q14118
DAGLB	-0.438057	29.8353	0.0108369	0.0416206		Q8NCG7;Q8NCG7-4;Q8NCG7-2	Q8NCG7
DAK	-0.220624	31.5737	0.311604	0.435321		Q3LXA3;Q3LXA3-2	Q3LXA3
DAP	-1.40731	25.8732	0.162297	0.272348		P51397	P51397
DAP3	0.572261	32.9566	0.0142698	0.0498573		P51398;P51398-2;P51398-3	P51398
DAPK1	0.729792	27.4304	0.272709	0.396867		P53355;P53355-4;P53355-3	P53355
DAPK3	-1.03752	28.2618	0.0206678	0.0643758		O43293;O43293-2	O43293
DARS	0.228009	36.1979	0.198597	0.315843		P14868;P14868-2	P14868
DARS2	1.42023	34.2279	3.89534e-05	0.00162707		Q6PI48	Q6PI48
DAXX	0.062635	30.088	0.827125	0.883193		Q9UER7;Q9UER7-3;Q9UER7-2;Q9UER7-5;Q9UER7-4	Q9UER7
DAZAP1	0.0391254	34.6061	0.752211	0.825367		Q96EP5;Q96EP5-2	Q96EP5
DBI	0.227337	34.7623	0.157058	0.265936		P07108;P07108-3;P07108-2;P07108-4;P07108-5	P07108
DBN1	0.269284	35.147	0.121415	0.219907		Q16643;Q16643-3;Q16643-2	Q16643
DBNL	-0.584471	33.4408	0.0106395	0.0412434		Q9UJU6;Q9UJU6-2;Q9UJU6-3;Q9UJU6-6	Q9UJU6
DBR1	0.554514	31.2514	0.00543378	0.0262851		Q9UK59	Q9UK59
DBT	0.244323	31.5173	0.154859	0.263109		P11182	P11182
DCAF10	-0.653665	29.2957	0.0320981	0.0868131		Q5QP82;Q5QP82-2	Q5QP82
DCAF11	0.454745	28.5709	0.0661508	0.142974		Q8TEB1;Q8TEB1-2;Q8TEB1-3	Q8TEB1
DCAF12	0.555995	26.8811	0.0892167	0.1766		Q5T6F0	Q5T6F0
DCAF13	0.542686	32.5127	0.00504264	0.0250852		Q9NV06	Q9NV06
DCAF16	1.3099	28.8174	0.00592486	0.0278453		Q9NXF7	Q9NXF7
DCAF4	1.5117	24.5916	0.00820077	0.0342351		Q8WV16;Q8WV16-4;Q8WV16-3;Q8WV16-5;Q8WV16-2	Q8WV16
DCAF5	-0.0914482	29.0592	0.465305	0.58547		Q96JK2;Q96JK2-3;Q96JK2-2	Q96JK2
DCAF6	1.01627	28.0711	0.17774	0.290951		Q58WW2-3;Q58WW2;Q58WW2-2;Q58WW2-4	Q58WW2
DCAF7	0.000110103	32.8136	0.999333	0.999333		P61962	P61962
DCAF8	0.100062	32.0518	0.551177	0.662786		Q5TAQ9	Q5TAQ9
DCAKD	-0.0355242	30.9185	0.854878	0.902459		Q8WVC6;Q8WVC6-2	Q8WVC6
DCBLD2	NA	NA	NA	NA		Q96PD2;Q96PD2-2	Q96PD2
DCD	NA	NA	NA	NA		P81605;P81605-2	P81605
DCDC2	-3.46813	24.3783	0.0010691	0.00930768	HEK293_only	Q9UHG0	Q9UHG0
DCK	-0.490031	30.313	0.0530764	0.122061		P27707	P27707
DCLK1	-1.2267	28.0113	0.140067	0.244345		O15075;O15075-2	O15075
DCP1A	0.970479	31.7413	0.000468193	0.00590786		Q9NPI6;Q9NPI6-2	Q9NPI6
DCP1B	-0.0110572	29.3682	0.956734	0.969116		Q8IZD4;Q8IZD4-2	Q8IZD4
DCP2	0.283623	29.0247	0.249607	0.371314		Q8IU60;Q8IU60-2	Q8IU60
DCPS	1.00805	32.0403	0.000687532	0.00708006		Q96C86	Q96C86
DCTD	-0.219127	30.1021	0.199086	0.316351		P32321;P32321-2	P32321
DCTN1	0.0137059	35.047	0.919174	0.944191		Q14203-3;Q14203;Q14203-4;Q14203-6;Q14203-5;Q14203-2	Q14203
DCTN2	-0.0214893	34.8141	0.851519	0.900724		Q13561;Q13561-3;Q13561-2	Q13561
DCTN3	-0.00516971	32.5675	0.978835	0.986398		O75935;O75935-3;O75935-2	O75935
DCTN4	0.0679131	32.3446	0.719609	0.799745		Q9UJW0;Q9UJW0-3;Q9UJW0-2	Q9UJW0
DCTN5	0.118963	29.4042	0.7675	0.838062		Q9BTE1;Q9BTE1-2;Q9BTE1-3	Q9BTE1
DCTN6	-0.0677019	31.1217	0.608921	0.714036		O00399	O00399
DCTPP1	1.0877	33.7432	0.00978655	0.0388899		Q9H773	Q9H773
DCUN1D1	0.423581	31.3754	0.231949	0.352235		Q96GG9	Q96GG9
DCUN1D4	1.67842	25.3117	0.030025	0.083204		Q92564;Q92564-3;Q92564-2	Q92564
DCUN1D5	0.634792	32.518	0.018142	0.0590826		Q9BTE7	Q9BTE7
DCXR	0.1706	32.69	0.393313	0.518063		Q7Z4W1	Q7Z4W1
DDA1	-0.0979519	28.6632	0.605427	0.711676		Q9BW61	Q9BW61
DDAH1	-1.80739	33.4218	2.18081e-05	0.00114186		O94760;O94760-2	O94760
DDAH2	-0.587659	29.9189	0.0332372	0.0889557		O95865	O95865
DDB1	0.0351383	36.2159	0.807527	0.868881		Q16531	Q16531
DDB2	-1.46233	29.3036	0.000674256	0.00696879		Q92466;Q92466-5;Q92466-4	Q92466
DDHD1	-0.39825	30.346	0.122645	0.22138		Q8NEL9;Q8NEL9-2;Q8NEL9-4;Q8NEL9-3	Q8NEL9
DDHD2	0.53456	29.6921	0.142653	0.247405		O94830	O94830
DDI2	0.571935	31.6797	0.0337703	0.0897793		Q5TDH0;Q5TDH0-3;Q5TDH0-2	Q5TDH0
DDOST	-0.377204	33.7613	0.0956516	0.185927		P39656;P39656-3;P39656-2	P39656
DDRGK1	-0.740978	30.986	0.00292597	0.0175256		Q96HY6;Q96HY6-2	Q96HY6
DDT	0.315804	35.2035	0.0823592	0.167078		P30046;A6NHG4;P30046-2	P30046
DDX1	0.208912	36.1985	0.185089	0.299746		Q92499;Q92499-3;Q92499-2	Q92499
DDX10	0.777528	32.3702	0.00229621	0.0150816		Q13206	Q13206
DDX11	0.685805	29.6415	0.326988	0.451468		Q96FC9-2;Q96FC9-3;Q96FC9;Q96FC9-4	Q96FC9
DDX11L8	2.19848	24.367	0.00352325	0.0198		A8MPP1;Q92771	A8MPP1
DDX17	0.369822	37.3683	0.0286438	0.0810539		Q92841;Q92841-3;Q92841-1;Q92841-2	Q92841
DDX18	0.460808	34.3754	0.0214936	0.0659807		Q9NVP1	Q9NVP1
DDX19A	0.635146	34.1191	0.0142313	0.0497632		Q9NUU7;Q9NUU7-2	Q9NUU7
DDX19B	0.334932	27.8576	0.66739	0.759419		Q9UMR2;Q9UMR2-2;Q9UMR2-4;Q9UMR2-3	Q9UMR2
DDX20	0.737099	33.4952	0.00242968	0.0154762		Q9UHI6	Q9UHI6
DDX21	0.638167	35.7749	0.0041662	0.0222527		Q9NR30;Q9NR30-2	Q9NR30
DDX23	0.379399	33.6386	0.0311681	0.0852303		Q9BUQ8	Q9BUQ8
DDX24	0.0706613	32.9023	0.628939	0.729966		Q9GZR7;Q9GZR7-2	Q9GZR7
DDX26B	NA	NA	NA	NA		Q5JSJ4	Q5JSJ4
DDX27	0.489498	33.7001	0.0150864	0.0517615		Q96GQ7	Q96GQ7
DDX28	0.147608	29.8367	0.580202	0.688885		Q9NUL7	Q9NUL7
DDX31	-0.379649	30.2712	0.0395438	0.10031		Q9H8H2;Q9H8H2-2;Q9H8H2-4	Q9H8H2
DDX39A	0.141964	36.5056	0.40918	0.532888		O00148;O00148-2;O00148-3	O00148
DDX39B	0.0670919	35.4886	0.62519	0.726636		Q13838;Q13838-2	Q13838
DDX3X	-0.472759	36.8921	0.0149436	0.0513903		O00571;O00571-2;O15523;O15523-2	O00571
DDX41	0.788542	32.673	0.00250785	0.0157748		Q9UJV9	Q9UJV9
DDX42	-0.458919	33.6923	0.00721162	0.0316893		Q86XP3;Q86XP3-2	Q86XP3
DDX46	-0.042973	35.3321	0.74754	0.822062		Q7L014	Q7L014
DDX47	0.214215	32.8748	0.105661	0.199615		Q9H0S4;Q9H0S4-2	Q9H0S4
DDX49	0.616628	31.3956	0.036297	0.0945425		Q9Y6V7;Q9Y6V7-2	Q9Y6V7
DDX5	0.597699	36.4619	0.011847	0.0441517		P17844;P17844-2	P17844
DDX50	0.471508	32.5594	0.0145135	0.0504826		Q9BQ39	Q9BQ39
DDX51	0.28433	31.16	0.0833209	0.168374		Q8N8A6	Q8N8A6
DDX52	0.150807	31.7134	0.45893	0.579705		Q9Y2R4	Q9Y2R4
DDX54	0.427029	33.1053	0.0132329	0.0474448		Q8TDD1;Q8TDD1-2	Q8TDD1
DDX55	0.800998	30.2411	0.0166268	0.0557097		Q8NHQ9	Q8NHQ9
DDX56	0.523188	33.3004	0.00681774	0.0304261		Q9NY93;Q9NY93-2	Q9NY93
DDX58	-4.13911	25.4796	0.000236604	0.00401632		O95786;O95786-2	O95786
DDX59	-0.0240153	30.2225	0.889948	0.924844		Q5T1V6;Q5T1V6-2	Q5T1V6
DDX6	-0.292758	34.739	0.0517062	0.120119		P26196	P26196
DEAF1	NA	NA	NA	NA		O75398-5;O75398;O75398-4;O75398-3	O75398
DECR1	0.673058	31.4683	0.0554018	0.125967		Q16698;Q16698-2	Q16698
DECR2	4.78749	25.038	5.24369e-05	0.00190016	HEK293T_only	Q9NUI1;Q9NUI1-2;Q9NUI1-3	Q9NUI1
DEF6	NA	NA	NA	NA	HEK293T_only	Q9H4E7	Q9H4E7
DEF8	-0.433205	27.041	0.350871	0.474919		Q6ZN54;Q6ZN54-4;Q6ZN54-3;Q6ZN54-5;Q6ZN54-6	Q6ZN54
DEGS1	-0.339478	29.7287	0.0530936	0.122063		O15121	O15121
DEK	0.140449	35.5196	0.431342	0.554083		P35659;P35659-2	P35659
DENND1B	-1.67151	23.7154	0.00016207	0.0032219		Q6P3S1-5;Q8IV53;Q6P3S1-3;Q6P3S1-4;Q6P3S1-2;Q8IV53-2;Q6P3S1	Q6P3S1
DENND3	-1.75906	24.0046	0.0115129	0.0432463		A2RUS2;A2RUS2-2	A2RUS2
DENND4A	0.128028	29.1851	0.662132	0.755866		Q7Z401;Q7Z401-2	Q7Z401
DENND4C	-0.886357	30.3674	0.00314851	0.0183745		Q5VZ89;Q5VZ89-6;Q5VZ89-5	Q5VZ89
DENND4C (Q5VZ89-2)	NA	NA	NA	NA	HEK293T_only	Q5VZ89-2	Q5VZ89
DENND5B	-1.8413	27.1099	0.00273499	0.0167226		Q6ZUT9;Q6ZUT9-2	Q6ZUT9
DENND6A	0.0306716	27.662	0.929517	0.951268		Q8IWF6	Q8IWF6
DENR	0.56827	32.3939	0.00967252	0.0385546		O43583	O43583
DEPDC1	-0.278902	25.2708	0.831773	0.88694		Q5TB30;Q5TB30-2	Q5TB30
DEPDC7	-0.185595	25.444	0.850946	0.900482		Q96QD5;Q96QD5-2	Q96QD5
DERA	-0.677271	30.4062	0.0257691	0.0750769		Q9Y315	Q9Y315
DERL1	0.231948	28.3013	0.52521	0.639944		Q9BUN8;Q9BUN8-2	Q9BUN8
DERL2	-1.14266	27.7892	0.000661813	0.00690123		Q9GZP9	Q9GZP9
DESI1	0.389124	31.3369	0.100627	0.192875		Q6ICB0	Q6ICB0
DESI2	1.26539	26.784	0.00413025	0.0220765		Q9BSY9;Q9BSY9-2	Q9BSY9
DFFA	0.760517	34.1233	0.0079956	0.0337769		O00273	O00273
DFFB	0.404622	29.0717	0.158715	0.268192		O76075;O76075-2	O76075
DFNA5	-2.59335	27.3926	6.37899e-05	0.00208365		O60443	O60443
DGCR14	0.516064	30.6626	0.0196856	0.0624414		Q96DF8	Q96DF8
DGCR2	-0.674521	25.0178	0.412195	0.535688		P98153;P98153-2;P98153-3	P98153
DGCR6L	-1.14612	24.8634	0.109087	0.203982		Q9BY27	Q9BY27
DGCR8	-0.176241	30.5006	0.291656	0.415494		Q8WYQ5;Q8WYQ5-3	Q8WYQ5
DGKA	-0.0172699	26.8603	0.944234	0.960775		P23743	P23743
DGKE	-2.04677	27.7353	8.36646e-05	0.00241103		P52429	P52429
DGKH	-0.122917	27.2931	0.801815	0.865698		Q86XP1;Q86XP1-5;Q86XP1-3;Q86XP1-2	Q86XP1
DGKZ	-0.0548382	31.416	0.974026	0.98235		Q13574;Q13574-6;Q13574-2;Q13574-4;Q13574-7;Q13574-5;Q13574-3	Q13574
DGUOK	NA	NA	NA	NA		Q16854;Q16854-2	Q16854
DHCR24	0.235892	31.7211	0.246523	0.368125		Q15392;Q15392-2	Q15392
DHCR7	-0.144902	31.8914	0.47906	0.598322		Q9UBM7	Q9UBM7
DHDDS	NA	NA	NA	NA		Q86SQ9;Q86SQ9-3;Q86SQ9-4;Q86SQ9-2	Q86SQ9
DHFR	0.0463825	32.5288	0.737375	0.813893		P00374;P00374-2	P00374
DHODH	0.465022	30.242	0.0243697	0.072072		Q02127	Q02127
DHPS	-0.0975967	31.5688	0.588088	0.695362		P49366;P49366-3;P49366-2	P49366
DHRS1	0.290219	27.0707	0.264723	0.388514		Q96LJ7	Q96LJ7
DHRS11	-1.38492	30.5051	0.000171352	0.00330901		Q6UWP2;Q6UWP2-2	Q6UWP2
DHRS13	-0.977091	26.9196	0.215239	0.335212		Q6UX07;Q6UX07-2;Q6UX07-3	Q6UX07
DHRS2	-1.0446	29.0369	0.404391	0.528248		Q13268;Q13268-2	Q13268
DHRS3	-2.42098	24.9158	0.00369277	0.0204007		O75911	O75911
DHRS4	0.300287	31.9237	0.384488	0.508932		Q9BTZ2-8;Q9BTZ2-4;Q9BTZ2;Q9BTZ2-5;Q9BTZ2-3;Q9BTZ2-7;Q9BTZ2-2	Q9BTZ2
DHRS7	-0.363439	31.1618	0.0693516	0.147957		Q9Y394;Q9Y394-2	Q9Y394
DHRS7B	-0.951997	30.5787	0.000519788	0.00613433		Q6IAN0	Q6IAN0
DHTKD1	-0.269642	29.7808	0.241206	0.36215		Q96HY7	Q96HY7
DHX15	0.744991	35.5157	0.00303904	0.0179613		O43143	O43143
DHX16	-0.283701	32.4561	0.0892382	0.1766		O60231	O60231
DHX29	-0.166984	32.4776	0.193642	0.309752		Q7Z478	Q7Z478
DHX30	0.753813	34.416	0.00152438	0.0116125		Q7L2E3;Q7L2E3-3	Q7L2E3
DHX30 (Q7L2E3-2)	0.875779	26.9371	0.0786252	0.160996		Q7L2E3-2	Q7L2E3
DHX32	-2.62969	27.3748	6.48063e-07	0.000181767		Q7L7V1;Q7L7V1-2	Q7L7V1
DHX33	0.12903	29.1753	0.76789	0.838242		Q9H6R0	Q9H6R0
DHX34	0.307756	29.7317	0.259609	0.382899		Q14147	Q14147
DHX35	-0.767608	26.9437	0.109717	0.20455		Q9H5Z1;Q9H5Z1-2	Q9H5Z1
DHX36	0.987388	33.0459	0.000299706	0.00459446		Q9H2U1;Q9H2U1-2;Q9H2U1-3	Q9H2U1
DHX37	0.843875	31.7831	0.00123108	0.0102269		Q8IY37	Q8IY37
DHX38	0.0809875	31.5326	0.594691	0.701025		Q92620	Q92620
DHX40	-0.116007	31.5926	0.486885	0.604786		Q8IX18;Q8IX18-3;Q8IX18-4;Q8IX18-2	Q8IX18
DHX57	0.0891601	32.3891	0.649132	0.745029		Q6P158	Q6P158
DHX8	0.107423	31.2694	0.587237	0.694925		Q14562	Q14562
DHX9	0.208659	37.5904	0.208404	0.32731		Q08211	Q08211
DIABLO	0.656898	32.2998	0.0120272	0.0445496		Q9NR28;Q9NR28-2;Q9NR28-3	Q9NR28
DIAPH1	0.496729	33.9712	0.0114142	0.0430566		O60610;O60610-2;O60610-3	O60610
DIAPH2	1.83721	29.5381	0.00216291	0.0145006		O60879;O60879-2;O60879-3	O60879
DIAPH3	-0.781082	31.0818	0.00496116	0.0248895		Q9NSV4;Q9NSV4-4;Q9NSV4-6;Q9NSV4-7;Q9NSV4-5;Q9NSV4-1;Q9NSV4-2	Q9NSV4
DICER1	-0.0574024	32.2974	0.76346	0.835		Q9UPY3;Q9UPY3-2	Q9UPY3
DIDO1	-0.126246	31.9723	0.499317	0.615965		Q9BTC0;Q9BTC0-1	Q9BTC0
DIEXF	0.692441	31.9421	0.00584187	0.0276124		Q68CQ4	Q68CQ4
DIMT1	0.495744	31.8398	0.0180841	0.0589457		Q9UNQ2	Q9UNQ2
DIP2A	-1.04089	28.3683	0.0156233	0.0531134		Q14689;Q14689-6;Q14689-5;Q14689-2;Q14689-4;Q14689-3	Q14689
DIP2B	-0.502684	31.6341	0.0286842	0.081121		Q9P265	Q9P265
DIP2C	-2.87218	24.8009	0.00257252	0.016066		Q9Y2E4	Q9Y2E4
DIRAS1	NA	NA	NA	NA	HEK293T_only	O95057	O95057
DIRC2	-3.80834	25.1971	0.000247937	0.00414065		Q96SL1;Q96SL1-2	Q96SL1
DIS3	2.04564	34.3299	5.33194e-06	0.000560003		Q9Y2L1;Q9Y2L1-2	Q9Y2L1
DIS3L	1.06546	25.9491	0.0130123	0.0470099		Q8TF46;Q8TF46-4;Q8TF46-2;Q8TF46-3	Q8TF46
DIS3L2	0.0762299	29.8282	0.584919	0.692937		Q8IYB7;Q8IYB7-2;Q8IYB7-3	Q8IYB7
DKC1	0.411167	34.0676	0.0294572	0.0823983		O60832;O60832-2	O60832
DLAT	0.114458	34.3572	0.363353	0.488056		P10515	P10515
DLC1	-1.02625	26.7269	0.0239961	0.0713123		Q96QB1;Q96QB1-4;Q96QB1-1;Q96QB1-6	Q96QB1
DLD	-0.0451649	35.2669	0.794551	0.860025		P09622;P09622-3;P09622-2	P09622
DLG1	0.312368	32.2185	0.0421334	0.104295		Q12959-3;Q12959-4;Q12959;Q12959-2;Q12959-5;Q12959-6;Q12959-7;Q12959-8;Q12959-9	Q12959
DLG3	-0.775782	30.2253	0.00762535	0.0325456		Q92796;Q92796-2;Q92796-3	Q92796
DLG5	-2.1183	26.2282	0.000106337	0.00274223		Q8TDM6;Q8TDM6-4;Q8TDM6-2	Q8TDM6
DLGAP4	-1.76909	27.9793	0.000285639	0.00448211		Q9Y2H0;Q9Y2H0-1;Q9Y2H0-3	Q9Y2H0
DLGAP5 (Q15398-3)	-0.337915	32.3718	0.207435	0.326408		Q15398-3	Q15398
DLST	-0.385791	33.1937	0.0377815	0.0971911		P36957;P36957-2	P36957
DMAP1	0.483353	30.4697	0.0519038	0.120199		Q9NPF5	Q9NPF5
DMD	-0.116352	30.6484	0.51379	0.629417		P11532;P11532-4;P11532-3;P11532-2;P11532-8;P11532-7;P11532-10	P11532
DMD (P11532-5)	0.618649	27.3281	0.388676	0.513378		P11532-5;P11532-6;P11532-9	P11532
DMPK	1.34304	26.8933	0.0978806	0.189088		Q09013;Q09013-12;Q09013-10;Q09013-2;Q09013-8;Q09013-5;Q09013-7;Q09013-11;Q09013-15;Q09013-16;Q09013-6;Q09013-1	Q09013
DMWD	-1.69261	25.6341	0.0146368	0.0507354		Q09019	Q09019
DMXL1	-0.64777	30.5751	0.0248658	0.0732477		Q9Y485	Q9Y485
DMXL2	0.267066	27.8229	0.098576	0.189874		Q8TDJ6;Q8TDJ6-3;Q8TDJ6-2	Q8TDJ6
DNA2	0.417958	28.9508	0.124045	0.223202		P51530;P51530-4;P51530-3;P51530-2	P51530
DNAAF2	-0.230547	29.3462	0.399168	0.523174		Q9NVR5;Q9NVR5-2	Q9NVR5
DNAJA1	0.352487	35.4894	0.057987	0.129938		P31689;P31689-2	P31689
DNAJA2	-0.0883882	34.1342	0.646383	0.742967		O60884	O60884
DNAJA3	0.70746	32.208	0.00147511	0.0113888		Q96EY1;Q96EY1-2	Q96EY1
DNAJA4	0.366861	30.4855	0.363465	0.488056		Q8WW22;Q8WW22-3;Q8WW22-2	Q8WW22
DNAJB1	0.246949	33.8824	0.090184	0.17806		P25685;P25685-2	P25685
DNAJB11	-0.561606	33.0155	0.0434057	0.106614		Q9UBS4	Q9UBS4
DNAJB12	-0.0391535	29.5768	0.865174	0.908894		Q9NXW2;Q9NXW2-2	Q9NXW2
DNAJB13	0.291389	33.0236	0.20462	0.323073		P59910	P59910
DNAJB14	-0.132731	25.168	0.645141	0.742252		Q8TBM8;Q8TBM8-2	Q8TBM8
DNAJB2	0.7598	26.8584	0.255057	0.377608		P25686;P25686-2	P25686
DNAJB4	-0.177759	29.9917	0.577115	0.685877		Q9UDY4	Q9UDY4
DNAJB5	NA	NA	NA	NA		O75953;O75953-4;O75953-5	O75953
DNAJB6	0.935039	30.1393	0.00736079	0.0320419		O75190;O75190-3;O75190-2;O75190-4	O75190
DNAJC1	-0.730128	28.7584	0.0946032	0.184306		Q96KC8	Q96KC8
DNAJC10	-0.61644	31.7981	0.0157978	0.0535598		Q8IXB1;Q8IXB1-2	Q8IXB1
DNAJC11	0.243047	32.2492	0.0943353	0.184065		Q9NVH1;Q9NVH1-3;Q9NVH1-2	Q9NVH1
DNAJC12	NA	NA	NA	NA		Q9UKB3;Q9UKB3-2	Q9UKB3
DNAJC13	0.687512	31.4561	0.000975607	0.00890017		O75165	O75165
DNAJC14	0.971952	25.4356	0.111094	0.206341		Q6Y2X3	Q6Y2X3
DNAJC16	-0.236247	26.5475	0.790497	0.856756		Q9Y2G8;Q9Y2G8-2	Q9Y2G8
DNAJC17	0.576527	29.3678	0.0300234	0.083204		Q9NVM6	Q9NVM6
DNAJC19	1.04641	30.7213	0.00052587	0.00616557		Q96DA6;Q96DA6-2	Q96DA6
DNAJC2	0.420701	32.6043	0.0171165	0.056872		Q99543;Q99543-2	Q99543
DNAJC21	-0.571091	29.9693	0.00529291	0.0258603		Q5F1R6;Q5F1R6-3;Q5F1R6-2	Q5F1R6
DNAJC3	-0.561474	31.3554	0.0178523	0.058493		Q13217	Q13217
DNAJC5	0.245059	30.3546	0.238529	0.359292		Q9H3Z4;Q9H3Z4-2	Q9H3Z4
DNAJC6	0.0871132	26.4931	0.881726	0.919826		O75061;O75061-4;O75061-2;O75061-3	O75061
DNAJC7	0.0958192	35.1514	0.459641	0.580273		Q99615;Q99615-2	Q99615
DNAJC8	0.467203	33.5053	0.0576712	0.129386		O75937	O75937
DNAJC9	0.0594547	32.7848	0.732506	0.810229		Q8WXX5	Q8WXX5
DNAL1	-0.0448977	27.7817	0.906823	0.936854		Q4LDG9;Q4LDG9-3;Q4LDG9-2	Q4LDG9
DNASE2	-0.423428	31.1348	0.0307955	0.0845581		O00115;O00115-2	O00115
DNM1	-1.23571	29.2353	0.00116764	0.00986312		Q05193;Q05193-3;Q05193-5;Q05193-2	Q05193
DNM1L	0.0366665	34.4341	0.842438	0.894517		O00429;O00429-3;O00429-6;O00429-5;O00429-7	O00429
DNM1L (O00429-4)	0.285822	28.6583	0.223314	0.343401		O00429-4	O00429
DNMBP	-0.789689	28.0023	0.0322785	0.0871461		Q6XZF7;Q6XZF7-2	Q6XZF7
DNMT1	0.426486	34.1876	0.018786	0.0604387		P26358-2;P26358;P26358-3	P26358
DNMT3A	0.242138	28.615	0.474329	0.59361		Q9Y6K1;Q9Y6K1-2	Q9Y6K1
DNMT3B	1.47454	26.2644	0.098383	0.189669		Q9UBC3;Q9UBC3-3;Q9UBC3-8;Q9UBC3-2;Q9UBC3-6;Q9UBC3-7;Q9UBC3-4	Q9UBC3
DNPEP	0.0604691	32.1411	0.675114	0.765513		Q9ULA0	Q9ULA0
DNPH1	0.322483	33.7066	0.113719	0.20975		O43598;O43598-2	O43598
DNTTIP1	0.713828	28.3237	0.0309379	0.0847544		Q9H147	Q9H147
DNTTIP2	0.528527	32.868	0.00725206	0.0317512		Q5QJE6	Q5QJE6
DOCK1	-0.692443	29.9048	0.104039	0.197681		Q14185	Q14185
DOCK11	0.96561	30.0601	0.00180001	0.0129069		Q5JSL3	Q5JSL3
DOCK4	-0.886854	25.9878	0.375547	0.500214		Q8N1I0;Q8N1I0-2;Q8N1I0-3	Q8N1I0
DOCK5	-2.31885	25.9157	0.0152385	0.0521152		Q9H7D0	Q9H7D0
DOCK6	-0.972436	25.9925	0.356652	0.480992		Q96HP0	Q96HP0
DOCK7	-0.653618	32.912	0.00148208	0.0114308		Q96N67;Q96N67-2;Q96N67-6;Q96N67-3;Q96N67-4;Q96N67-5	Q96N67
DOCK8	-0.693527	26.0771	0.0454266	0.110144		Q8NF50;Q8NF50-4;Q8NF50-3;Q8NF50-2	Q8NF50
DOCK9	-1.92203	27.88	7.86589e-05	0.00233932		Q9BZ29-4;Q9BZ29;Q9BZ29-5;Q9BZ29-3;Q9BZ29-6	Q9BZ29
DOHH	0.523329	31.4891	0.0525627	0.1212		Q9BU89	Q9BU89
DOK1	NA	NA	NA	NA		Q99704;Q99704-2;Q99704-3	Q99704
DOLK	NA	NA	NA	NA		Q9UPQ8	Q9UPQ8
DOLPP1	NA	NA	NA	NA		Q86YN1-2;Q86YN1	Q86YN1
DOM3Z	-0.582229	28.0893	0.234609	0.355114		O77932	O77932
DONSON	-2.51341	27.7653	0.0376939	0.0970745		Q9NYP3;Q9NYP3-2;Q9NYP3-3	Q9NYP3
DOPEY1	-1.59085	25.2048	0.0726441	0.15253		Q5JWR5	Q5JWR5
DOPEY2	-3.18766	27.3096	0.000984947	0.00892129		Q9Y3R5;Q9Y3R5-2	Q9Y3R5
DPCD	1.01247	28.9569	0.000542741	0.00627285		Q9BVM2	Q9BVM2
DPF2	0.228882	31.2881	0.341477	0.46653		Q92785;Q92785-2	Q92785
DPH1	0.334311	30.5683	0.0302056	0.0834866		Q9BZG8;Q9BZG8-3;Q9BZG8-2	Q9BZG8
DPH2	0.38252	29.8912	0.0429589	0.105902		Q9BQC3;Q9BQC3-3	Q9BQC3
DPH3	0.445146	26.2916	0.223107	0.343365		Q96FX2	Q96FX2
DPH5	1.32023	30.8491	0.000268304	0.00429951		Q9H2P9;Q9H2P9-5;Q9H2P9-3;Q9H2P9-2;Q9H2P9-6;Q9H2P9-4	Q9H2P9
DPH6	1.82125	27.2274	0.00650454	0.0295246		Q7L8W6	Q7L8W6
DPM1	-0.361601	32.2951	0.041579	0.103564		O60762	O60762
DPP3	-0.569553	33.6173	0.00374709	0.0206362		Q9NY33;Q9NY33-4	Q9NY33
DPP8	-1.52165	27.3456	0.0136686	0.0484394		Q6V1X1;Q6V1X1-4;Q6V1X1-2;Q6V1X1-5;Q6V1X1-3;Q6V1X1-6	Q6V1X1
DPP9	-0.643339	31.2582	0.00931377	0.0374718		Q86TI2;Q86TI2-4;Q86TI2-2	Q86TI2
DPY19L1	-0.643073	30.3503	0.0049045	0.0246551		Q2PZI1	Q2PZI1
DPY19L3	NA	NA	NA	NA		Q6ZPD9	Q6ZPD9
DPY30	-0.0251671	31.8945	0.868588	0.910468		Q9C005	Q9C005
DPYSL2	-1.15582	33.53	0.000199619	0.0035763		Q16555;Q16555-2	Q16555
DPYSL3	-0.227452	34.1662	0.11661	0.213546		Q14195-2;Q14195	Q14195
DPYSL4	1.67831	29.4018	0.000598249	0.00656543		O14531	O14531
DPYSL5	-0.252448	34.1449	0.120447	0.218804		Q9BPU6	Q9BPU6
DR1	0.119323	31.8184	0.529928	0.644004		Q01658	Q01658
DRAM2	NA	NA	NA	NA		Q6UX65	Q6UX65
DRAP1	-0.250217	30.8659	0.477305	0.596732		Q14919;Q14919-2	Q14919
DRG1	0.499398	34.2328	0.00821945	0.0342587		Q9Y295	Q9Y295
DRG2	0.122678	32.0592	0.607078	0.712683		P55039	P55039
DROSHA	0.00479109	29.4158	0.979715	0.98688		Q9NRR4;Q9NRR4-2;Q9NRR4-4;Q9NRR4-3	Q9NRR4
DSC2	0.15899	26.495	0.78657	0.853869		Q02487;Q02487-2	Q02487
DSC3	-0.224338	28.8073	0.430406	0.553357		Q14574;Q14574-2	Q14574
DSCC1	0.218983	29.7017	0.376302	0.501039		Q9BVC3	Q9BVC3
DSCR3	-0.437544	29.2634	0.347728	0.47273		O14972;O14972-2	O14972
DSE	NA	NA	NA	NA		Q9UL01	Q9UL01
DSG2	0.353835	33.0657	0.0653242	0.141765		Q14126	Q14126
DSN1	-0.1126	29.3023	0.685394	0.772891		Q9H410;Q9H410-4;Q9H410-2;Q9H410-3	Q9H410
DSP	-1.74765	35.6723	9.46096e-05	0.00257045		P15924;P15924-3;P15924-2	P15924
DST	-1.41972	33.2424	8.80341e-05	0.00248872		Q03001	Q03001
DST (Q03001-8)	-2.77989	25.4103	0.0352154	0.092426		Q03001-8	Q03001
DSTN	-1.2375	34.7512	0.000404647	0.00540135		P60981;P60981-2	P60981
DSTYK	NA	NA	NA	NA		Q6XUX3;Q6XUX3-2;Q6XUX3-4;Q6XUX3-3	Q6XUX3
DTD1	-2.27663	24.3342	0.0114515	0.0431536		Q8TEA8	Q8TEA8
DTL	0.539981	28.4231	0.242238	0.363402		Q9NZJ0	Q9NZJ0
DTNA	-0.211493	30.0219	0.46984	0.589494		Q9Y4J8;Q9Y4J8-13;Q9Y4J8-2;Q9Y4J8-14;Q9Y4J8-15;Q9Y4J8-16;Q9Y4J8-5;Q9Y4J8-4;Q9Y4J8-3;Q9Y4J8-12;Q9Y4J8-6;Q9Y4J8-10;Q9Y4J8-11	Q9Y4J8
DTNB	-0.188535	27.1897	0.493065	0.61038		O60941;O60941-6;O60941-7;O60941-3;O60941-4;O60941-2;O60941-5	O60941
DTNBP1	-0.779972	28.718	0.00240363	0.0154382		Q96EV8;Q96EV8-2	Q96EV8
DTWD1	NA	NA	NA	NA		Q8N5C7;Q8N5C7-2	Q8N5C7
DTWD2	NA	NA	NA	NA		Q8NBA8	Q8NBA8
DTX3	NA	NA	NA	NA	HEK293_only	Q8N9I9;Q8N9I9-2	Q8N9I9
DTX3L	-3.33594	25.6545	0.00048734	0.00602449		Q8TDB6	Q8TDB6
DTYMK	0.185667	34.4255	0.26636	0.389917		P23919;P23919-2	P23919
DUS1L	-0.298613	30.0522	0.354126	0.47828		Q6P1R4	Q6P1R4
DUS2L	-0.279327	30.6475	0.123827	0.222865		Q9NX74	Q9NX74
DUS3L	0.114938	31.721	0.471434	0.591181		Q96G46;Q96G46-3;Q96G46-2	Q96G46
DUSP11	0.575603	29.1571	0.0204403	0.0639081		O75319;O75319-2	O75319
DUSP12	0.484947	31.2684	0.0434825	0.106686		Q9UNI6	Q9UNI6
DUSP14	0.195003	27.5625	0.868106	0.910091		O95147	O95147
DUSP16	-1.61427	24.0454	0.00614077	0.0284288		Q9BY84;Q9BY84-2	Q9BY84
DUSP19	NA	NA	NA	NA		Q8WTR2;Q8WTR2-2	Q8WTR2
DUSP3	-0.213122	32.9801	0.211958	0.331386		P51452;P51452-2	P51452
DUSP9	6.22037	27.611	1.14751e-05	0.000828325		Q99956	Q99956
DUT (P33316-2)	0.548003	34.4492	0.00825057	0.0343466		P33316-2	P33316
DVL1	0.376144	27.1011	0.593289	0.699731		O14640;O14640-2	O14640
DVL2	-0.519185	31.0676	0.0409643	0.102461		O14641	O14641
DVL3	0.17769	29.3102	0.48582	0.604122		Q92997;Q92997-2	Q92997
DYM	-0.161918	26.8917	0.482499	0.601304		Q7RTS9;Q7RTS9-2	Q7RTS9
DYNC1H1	-0.379813	37.6352	0.0247068	0.0728948		Q14204	Q14204
DYNC1I1	-1.30128	26.8313	0.0481534	0.11453		O14576;O14576-4;O14576-3;O14576-5;O14576-2	O14576
DYNC1I2	-0.621284	33.37	0.0112428	0.0426578		Q13409-3;Q13409-2;Q13409;Q13409-6;Q13409-7;Q13409-5	Q13409
DYNC1LI1	0.436753	34.2579	0.0202708	0.0635118		Q9Y6G9	Q9Y6G9
DYNC1LI2	-1.43698	32.0159	0.000171271	0.00330901		O43237;O43237-2	O43237
DYNC2H1	1.13659	31.9837	0.000166657	0.00329547		Q8NCM8;Q8NCM8-2	Q8NCM8
DYNC2LI1	0.767973	27.822	0.0278326	0.0792857		Q8TCX1;Q8TCX1-2;Q8TCX1-3	Q8TCX1
DYNLL1	0.267892	32.1896	0.303686	0.426986		P63167	P63167
DYNLL2	0.123161	34.5852	0.460439	0.580992		Q96FJ2	Q96FJ2
DYNLRB1	-0.318805	33.0384	0.0709491	0.150116		Q9NP97;Q8TF09	Q9NP97
DYNLT1	0.0613241	32.1676	0.792926	0.858763		P63172	P63172
DYNLT3	-1.00193	30.4405	0.00207092	0.014113		P51808	P51808
DYRK1A	-1.38251	28.7933	0.00375407	0.0206446		Q13627-2;Q13627;Q13627-4;Q13627-3;Q13627-5	Q13627
DYRK1B	-1.88297	25.1433	0.012306	0.0453619		Q9Y463;Q9Y463-2;Q9Y463-3	Q9Y463
DZIP1	0.0615443	25.9134	0.860531	0.905803		Q86YF9;Q86YF9-2	Q86YF9
DZIP3	0.415913	24.8366	0.126619	0.226627		Q86Y13;Q86Y13-2	Q86Y13
E2F3	-0.910545	25.7126	0.165424	0.276189		O00716;O00716-2	O00716
E2F4	0.0911162	28.9797	0.678842	0.768101		Q16254	Q16254
E2F6	0.526469	26.5899	0.103094	0.196187		O75461;O75461-3	O75461
EAF1	0.156257	27.2542	0.499071	0.615764		Q96JC9	Q96JC9
EAPP	0.638268	29.3064	0.012498	0.0458425		Q56P03	Q56P03
EARS2	0.330695	31.2693	0.0521437	0.120625		Q5JPH6;Q5JPH6-2	Q5JPH6
EBAG9	NA	NA	NA	NA		O00559;O00559-2	O00559
EBF3	NA	NA	NA	NA		Q9H4W6;Q9H4W6-2	Q9H4W6
EBNA1BP2	0.131211	33.1081	0.403996	0.527986		Q99848	Q99848
EBP	-0.441865	30.5946	0.249794	0.371444		Q15125	Q15125
ECD	-0.576151	32.4042	0.00453804	0.0233174		O95905;O95905-3;O95905-2	O95905
ECE1	0.349243	29.5121	0.108121	0.202795		P42892;P42892-3;P42892-4;P42892-2	P42892
ECE2	1.1616	29.3297	0.000244094	0.00410597		O60344-4	O60344
[truncated: 6,048 more rows]

## Sheet: search result, proteinGroups
Protein IDs	Majority protein IDs	Peptide counts (all)	Peptide counts (razor+unique)	Peptide counts (unique)	Protein names	Gene names	Fasta headers	Number of proteins	Peptides	Razor + unique peptides	Unique peptides	Sequence coverage [%]	Unique + razor sequence coverage [%]	Unique sequence coverage [%]	Mol. weight [kDa]	Sequence length	Sequence lengths	Q-value	Identification type SILACmix1	Identification type SILACmix2	Identification type SILACmix3	Intensity HEK293_1_L	Intensity HEK293T_1_H	Intensity HEK293T_2_L	Intensity HEK293_2_H	Intensity HEK293_3_L	Intensity HEK293T_3_H	Only identified by site	Reverse	Potential contaminant
Q9Y536;P0DN26;F5H284;A0A075B759	Q9Y536;P0DN26;F5H284;A0A075B759	3;3;3;3	1;1;1;1	1;1;1;1	Peptidyl-prolyl cis-trans isomerase A-like 4A/B/C;Peptidyl-prolyl cis-trans isomerase A-like 4D	PPIAL4A;PPIAL4D	>sp|Q9Y536|PAL4A_HUMAN Peptidyl-prolyl cis-trans isomerase A-like 4A OS=Homo sapiens GN=PPIAL4A PE=2 SV=1;>sp|P0DN26|PAL4F_HUMAN Peptidyl-prolyl cis-trans isomerase A-like 4F OS=Homo sapiens GN=PPIAL4F PE=3 SV=1;>sp|F5H284|PAL4D_HUMAN Peptidyl-prolyl cis-t	4	3	1	1	29.3	16.5	16.5	18.182	164	164;164;164;164	1	By matching	By MS/MS	By matching	0	0	259350000	201300000	0	0	+
A0AV96;A0AV96-2;Q9NQ94;Q8TBY0;Q8TBY0-2;Q8TBY0-3;Q9NQ94-5;Q9NQ94-6;Q9NQ94-3;Q9NQ94-2;Q9NQ94-4	A0AV96;A0AV96-2	6;6;1;1;1;1;1;1;1;1;1	6;6;1;1;1;1;1;1;1;1;1	6;6;1;1;1;1;1;1;1;1;1	RNA-binding protein 47	RBM47	>sp|A0AV96|RBM47_HUMAN RNA-binding protein 47 OS=Homo sapiens GN=RBM47 PE=1 SV=2;>sp|A0AV96-2|RBM47_HUMAN Isoform 2 of RNA-binding protein 47 OS=Homo sapiens GN=RBM47	11	6	6	6	12.8	12.8	12.8	64.098	593	593;524;594;533;470;485;510;539;569;586;594	0	By MS/MS	By MS/MS	By MS/MS	349630000	177800000	163110000	165380000	440640000	120720000
A0AVF1;A0AVF1-3;A0AVF1-2	A0AVF1;A0AVF1-3;A0AVF1-2	16;14;12	16;14;12	16;14;12	Tetratricopeptide repeat protein 26	TTC26	>sp|A0AVF1|IFT56_HUMAN Intraflagellar transport protein 56 OS=Homo sapiens GN=TTC26 PE=2 SV=1;>sp|A0AVF1-3|IFT56_HUMAN Isoform 3 of Intraflagellar transport protein 56 OS=Homo sapiens GN=TTC26;>sp|A0AVF1-2|IFT56_HUMAN Isoform 2 of Intraflagellar transport	3	16	16	16	33.2	33.2	33.2	64.177	554	554;523;487	0	By MS/MS	By MS/MS	By MS/MS	574620000	703180000	664880000	305230000	76344000	173520000
A0AVT1;A0AVT1-2;A0AVT1-3;A0AVT1-4	A0AVT1;A0AVT1-2	47;32;14;13	47;32;14;13	47;32;14;13	Ubiquitin-like modifier-activating enzyme 6	UBA6	>sp|A0AVT1|UBA6_HUMAN Ubiquitin-like modifier-activating enzyme 6 OS=Homo sapiens GN=UBA6 PE=1 SV=1;>sp|A0AVT1-2|UBA6_HUMAN Isoform 2 of Ubiquitin-like modifier-activating enzyme 6 OS=Homo sapiens GN=UBA6	4	47	47	47	56.8	56.8	56.8	117.97	1052	1052;578;389;340	0	By MS/MS	By MS/MS	By MS/MS	17457000000	16755000000	19888000000	9053000000	11841000000	10434000000
A0FGR8-6;A0FGR8;A0FGR8-2;A0FGR8-4;A0FGR8-5	A0FGR8-6;A0FGR8;A0FGR8-2;A0FGR8-4	27;26;26;14;11	27;26;26;14;11	27;26;26;14;11	Extended synaptotagmin-2	ESYT2	>sp|A0FGR8-6|ESYT2_HUMAN Isoform 6 of Extended synaptotagmin-2 OS=Homo sapiens GN=ESYT2;>sp|A0FGR8|ESYT2_HUMAN Extended synaptotagmin-2 OS=Homo sapiens GN=ESYT2 PE=1 SV=1;>sp|A0FGR8-2|ESYT2_HUMAN Isoform 2 of Extended synaptotagmin-2 OS=Homo sapiens GN=ESY	5	27	27	27	39.7	39.7	39.7	104.71	942	942;921;893;527;328	0	By MS/MS	By MS/MS	By MS/MS	4528800000	3718300000	3513600000	2256700000	1818500000	1770700000
A0JLT2;A0JLT2-2	A0JLT2;A0JLT2-2	3;3	3;3	3;3	Mediator of RNA polymerase II transcription subunit 19	MED19	>sp|A0JLT2|MED19_HUMAN Mediator of RNA polymerase II transcription subunit 19 OS=Homo sapiens GN=MED19 PE=1 SV=2;>sp|A0JLT2-2|MED19_HUMAN Isoform 2 of Mediator of RNA polymerase II transcription subunit 19 OS=Homo sapiens GN=MED19	2	3	3	3	25.4	25.4	25.4	26.273	244	244;194	0	By MS/MS	By MS/MS	By MS/MS	438740000	276330000	245070000	224560000	208410000	166860000
A0JNW5;A0JNW5-2	A0JNW5	15;5	14;4	14;4	UHRF1-binding protein 1-like	UHRF1BP1L	>sp|A0JNW5|UH1BL_HUMAN UHRF1-binding protein 1-like OS=Homo sapiens GN=UHRF1BP1L PE=1 SV=2	2	15	14	14	16.3	15.8	15.8	164.2	1464	1464;522	0	By MS/MS	By MS/MS	By MS/MS	450990000	1877700000	327220000	1375800000	99990000	139660000
A0MZ66;A0MZ66-3;A0MZ66-4;A0MZ66-6;A0MZ66-5;A0MZ66-8;A0MZ66-2;A0MZ66-7	A0MZ66;A0MZ66-3;A0MZ66-4;A0MZ66-6;A0MZ66-5;A0MZ66-8;A0MZ66-2	40;40;38;37;36;34;32;11	40;40;38;37;36;34;32;11	40;40;38;37;36;34;32;11	Shootin-1	KIAA1598	>sp|A0MZ66|SHOT1_HUMAN Shootin-1 OS=Homo sapiens GN=SHTN1 PE=1 SV=4;>sp|A0MZ66-3|SHOT1_HUMAN Isoform 3 of Shootin-1 OS=Homo sapiens GN=SHTN1;>sp|A0MZ66-4|SHOT1_HUMAN Isoform 4 of Shootin-1 OS=Homo sapiens GN=SHTN1;>sp|A0MZ66-6|SHOT1_HUMAN Isoform 6 of Shoo	8	40	40	40	57.2	57.2	57.2	71.639	631	631;649;558;601;571;498;456;219	0	By MS/MS	By MS/MS	By MS/MS	13640000000	3099800000	3714100000	9490300000	10143000000	2505400000
A0PJW6	A0PJW6	5	5	5	Transmembrane protein 223	TMEM223	>sp|A0PJW6|TM223_HUMAN Transmembrane protein 223 OS=Homo sapiens GN=TMEM223 PE=1 SV=1	1	5	5	5	18.3	18.3	18.3	22.049	202	202	0	By MS/MS	By MS/MS	By MS/MS	752470000	665950000	656650000	426480000	610830000	463380000
A0PK00	A0PK00	1	1	1	Transmembrane protein 120B	TMEM120B	>sp|A0PK00|T120B_HUMAN Transmembrane protein 120B OS=Homo sapiens GN=TMEM120B PE=1 SV=1	1	1	1	1	5.6	5.6	5.6	40.245	339	339	0	By MS/MS	By MS/MS	By matching	35992000	52496000	26383000	0	0	0
A1A4S6	A1A4S6	4	4	4	Rho GTPase-activating protein 10	ARHGAP10	>sp|A1A4S6|RHG10_HUMAN Rho GTPase-activating protein 10 OS=Homo sapiens GN=ARHGAP10 PE=1 SV=1	1	4	4	4	6.9	6.9	6.9	89.374	786	786	0	By MS/MS	By MS/MS	By MS/MS	102720000	93449000	435530000	617180000	22430000	19933000
A1KXE4;A1KXE4-2	A1KXE4;A1KXE4-2	1;1	1;1	1;1	Myelin-associated neurite-outgrowth inhibitor	FAM168B	>sp|A1KXE4|F168B_HUMAN Myelin-associated neurite-outgrowth inhibitor OS=Homo sapiens GN=FAM168B PE=1 SV=1;>sp|A1KXE4-2|F168B_HUMAN Isoform 2 of Myelin-associated neurite-outgrowth inhibitor OS=Homo sapiens GN=FAM168B	2	1	1	1	9.2	9.2	9.2	20.324	195	195;123	0	By MS/MS	By MS/MS	By MS/MS	159680000	0	146540000	46758000	52915000	36345000
A1KZ92;A1KZ92-2	A1KZ92;A1KZ92-2	2;1	2;1	2;1	Peroxidasin-like protein	PXDNL	>sp|A1KZ92|PXDNL_HUMAN Peroxidasin-like protein OS=Homo sapiens GN=PXDNL PE=1 SV=3;>sp|A1KZ92-2|PXDNL_HUMAN Isoform 2 of Peroxidasin-like protein OS=Homo sapiens GN=PXDNL	2	2	2	2	1.1	1.1	1.1	163.68	1463	1463;1316	0.0060071	By MS/MS	By MS/MS	By MS/MS	39750000	46209000	28404000	19410000	116990000	150700000
A1L020	A1L020	7	6	6	RNA-binding protein MEX3A	MEX3A	>sp|A1L020|MEX3A_HUMAN RNA-binding protein MEX3A OS=Homo sapiens GN=MEX3A PE=1 SV=1	1	7	6	6	21.3	19.6	19.6	54.173	520	520	0	By MS/MS	By MS/MS	By MS/MS	40589000	41217000	609680000	32863000	14018000	39568000
A1L0T0	A1L0T0	19	19	19	Acetolactate synthase-like protein	ILVBL	>sp|A1L0T0|ILVBL_HUMAN Acetolactate synthase-like protein OS=Homo sapiens GN=ILVBL PE=1 SV=2	1	19	19	19	35.9	35.9	35.9	67.867	632	632	0	By MS/MS	By MS/MS	By MS/MS	8014800000	4845500000	3900000000	2846300000	3676100000	1599200000
A1L170;A1L170-2	A1L170;A1L170-2	2;2	2;2	2;2	Uncharacterized protein C1orf226	C1orf226	>sp|A1L170|CA226_HUMAN Uncharacterized protein C1orf226 OS=Homo sapiens GN=C1orf226 PE=1 SV=1;>sp|A1L170-2|CA226_HUMAN Isoform 2 of Uncharacterized protein C1orf226 OS=Homo sapiens GN=C1orf226	2	2	2	2	19.1	19.1	19.1	29.057	272	272;315	0	By MS/MS	By MS/MS	By MS/MS	131350000	110870000	95161000	0	162660000	148810000
A1L188	A1L188	1	1	1	Uncharacterized protein C17orf89	C17orf89	>sp|A1L188|NDUF8_HUMAN NADH dehydrogenase [ubiquinone] 1 alpha subcomplex assembly factor 8 OS=Homo sapiens GN=NDUFAF8 PE=1 SV=1	1	1	1	1	17.6	17.6	17.6	7.7558	74	74	0	By MS/MS	By MS/MS	By MS/MS	201150000	146300000	100350000	129830000	143890000	93392000
A1L390;A1L390-3;A1L390-2	A1L390;A1L390-3	13;13;5	13;13;5	13;13;5	Pleckstrin homology domain-containing family G member 3	PLEKHG3	>sp|A1L390|PKHG3_HUMAN Pleckstrin homology domain-containing family G member 3 OS=Homo sapiens GN=PLEKHG3 PE=1 SV=1;>sp|A1L390-3|PKHG3_HUMAN Isoform 3 of Pleckstrin homology domain-containing family G member 3 OS=Homo sapiens GN=PLEKHG3	3	13	13	13	14.8	14.8	14.8	134.41	1219	1219;1163;752	0	By MS/MS	By MS/MS	By MS/MS	664770000	463330000	651550000	446540000	313250000	167830000
A1X283	A1X283	16	16	15	SH3 and PX domain-containing protein 2B	SH3PXD2B	>sp|A1X283|SPD2B_HUMAN SH3 and PX domain-containing protein 2B OS=Homo sapiens GN=SH3PXD2B PE=1 SV=3	1	16	16	15	28	28	27.1	101.58	911	911	0	By MS/MS	By MS/MS	By MS/MS	429010000	1487700000	2684500000	93178000	288740000	1241400000
A1XBS5;A1XBS5-2;A1XBS5-4;A1XBS5-3;A1XBS5-5	A1XBS5;A1XBS5-2;A1XBS5-4;A1XBS5-3;A1XBS5-5	3;3;3;3;2	3;3;3;3;2	3;3;3;3;2	Protein FAM92A1	FAM92A1	>sp|A1XBS5|F92A1_HUMAN Protein FAM92A1 OS=Homo sapiens GN=FAM92A1 PE=1 SV=2;>sp|A1XBS5-2|F92A1_HUMAN Isoform 2 of Protein FAM92A1 OS=Homo sapiens GN=FAM92A1;>sp|A1XBS5-4|F92A1_HUMAN Isoform 4 of Protein FAM92A1 OS=Homo sapiens GN=FAM92A1;>sp|A1XBS5-3|F92A1	5	3	3	3	15.2	15.2	15.2	33.43	289	289;251;262;271;97	0	By MS/MS	By MS/MS	By MS/MS	168680000	0	36128000	0	159650000	0
A2A3K4-2;A2A3K4	A2A3K4-2;A2A3K4	2;1	2;1	2;1	Protein tyrosine phosphatase domain-containing protein 1	PTPDC1	>sp|A2A3K4-2|PTPC1_HUMAN Isoform 2 of Protein tyrosine phosphatase domain-containing protein 1 OS=Homo sapiens GN=PTPDC1;>sp|A2A3K4|PTPC1_HUMAN Protein tyrosine phosphatase domain-containing protein 1 OS=Homo sapiens GN=PTPDC1 PE=1 SV=1	2	2	2	2	2.6	2.6	2.6	90.142	806	806;754	0.0083994	By MS/MS	By MS/MS	By matching	0	0	952490000	807580000	0	0
A2RRH5	A2RRH5	1	1	1	WD repeat-containing protein 27	WDR27	>sp|A2RRH5|WDR27_HUMAN WD repeat-containing protein 27 OS=Homo sapiens GN=WDR27 PE=1 SV=3	1	1	1	1	1.5	1.5	1.5	90.037	827	827	0.0097538	By MS/MS	By matching	By matching	371990000	668820000	548790000	206700000	280270000	508280000
A2RRP1;A2RRP1-2	A2RRP1;A2RRP1-2	40;36	40;36	40;36	Neuroblastoma-amplified sequence	NBAS	>sp|A2RRP1|NBAS_HUMAN Neuroblastoma-amplified sequence OS=Homo sapiens GN=NBAS PE=1 SV=2;>sp|A2RRP1-2|NBAS_HUMAN Isoform 2 of Neuroblastoma-amplified sequence OS=Homo sapiens GN=NBAS	2	40	40	40	21.4	21.4	21.4	268.57	2371	2371;2251	0	By MS/MS	By MS/MS	By MS/MS	2408400000	2123800000	2353000000	1935100000	1971900000	1375900000
A2RTX5;A2RTX5-2	A2RTX5;A2RTX5-2	22;20	18;16	18;16	Probable threonine--tRNA ligase 2, cytoplasmic	TARSL2	>sp|A2RTX5|SYTC2_HUMAN Probable threonine--tRNA ligase 2, cytoplasmic OS=Homo sapiens GN=TARSL2 PE=1 SV=1;>sp|A2RTX5-2|SYTC2_HUMAN Isoform 2 of Probable threonine--tRNA ligase 2, cytoplasmic OS=Homo sapiens GN=TARSL2	2	22	18	18	33.4	27.4	27.4	92.644	802	802;707	0	By MS/MS	By MS/MS	By MS/MS	1612300000	1126400000	758330000	546100000	416080000	376290000
A2RU67	A2RU67	3	3	3	Uncharacterized protein KIAA1467	KIAA1467	>sp|A2RU67|F234B_HUMAN Protein FAM234B OS=Homo sapiens GN=FAM234B PE=1 SV=1	1	3	3	3	5.6	5.6	5.6	67.038	622	622	0.00037632	By MS/MS	By matching	By MS/MS	326730000	138540000	48387000	42405000	67394000	59508000
A2RUB1;A2RUB1-2;A2RUB1-5;A2RUB1-1	A2RUB1;A2RUB1-2;A2RUB1-5;A2RUB1-1	11;10;8;7	11;10;8;7	11;10;8;7	Uncharacterized protein C17orf104	C17orf104	>sp|A2RUB1|MEIOC_HUMAN Meiosis-specific coiled-coil domain-containing protein MEIOC OS=Homo sapiens GN=MEIOC PE=2 SV=3;>sp|A2RUB1-2|MEIOC_HUMAN Isoform 2 of Meiosis-specific coiled-coil domain-containing protein MEIOC OS=Homo sapiens GN=MEIOC;>sp|A2RUB1-5|	4	11	11	11	16.1	16.1	16.1	107.56	952	952;786;825;659	0	By MS/MS	By MS/MS	By MS/MS	338400000	0	11876000	195340000	336120000	0
A2RUC4;A2RUC4-2	A2RUC4	5;2	5;2	5;2	tRNA wybutosine-synthesizing protein 5	TYW5	>sp|A2RUC4|TYW5_HUMAN tRNA wybutosine-synthesizing protein 5 OS=Homo sapiens GN=TYW5 PE=1 SV=1	2	5	5	5	18.7	18.7	18.7	36.547	315	315;152	0	By MS/MS	By MS/MS	By MS/MS	418970000	152120000	186390000	143110000	93020000	42115000
A2RUS2;A2RUS2-2	A2RUS2;A2RUS2-2	3;3	3;3	3;3	DENN domain-containing protein 3	DENND3	>sp|A2RUS2|DEND3_HUMAN DENN domain-containing protein 3 OS=Homo sapiens GN=DENND3 PE=1 SV=2;>sp|A2RUS2-2|DEND3_HUMAN Isoform 2 of DENN domain-containing protein 3 OS=Homo sapiens GN=DENND3	2	3	3	3	3.3	3.3	3.3	135.89	1198	1198;1146	0.0032339	By MS/MS	By MS/MS	By MS/MS	23893000	11106000	15698000	65281000	20261000	0
A3KMH1;A3KMH1-3;A3KMH1-2	A3KMH1;A3KMH1-3;A3KMH1-2	33;33;25	33;33;25	33;33;25	von Willebrand factor A domain-containing protein 8	VWA8	>sp|A3KMH1|VWA8_HUMAN von Willebrand factor A domain-containing protein 8 OS=Homo sapiens GN=VWA8 PE=1 SV=2;>sp|A3KMH1-3|VWA8_HUMAN Isoform 3 of von Willebrand factor A domain-containing protein 8 OS=Homo sapiens GN=VWA8;>sp|A3KMH1-2|VWA8_HUMAN Isoform 2 o	3	33	33	33	22.3	22.3	22.3	214.82	1905	1905;1872;1039	0	By MS/MS	By MS/MS	By MS/MS	2215300000	2107500000	1787900000	1154600000	1080500000	915670000
A3KN83-2;A3KN83;A3KN83-3;A3KN83-4	A3KN83-2;A3KN83;A3KN83-3;A3KN83-4	35;34;34;20	35;34;34;20	30;29;29;17	Protein strawberry notch homolog 1	SBNO1	>sp|A3KN83-2|SBNO1_HUMAN Isoform 2 of Protein strawberry notch homolog 1 OS=Homo sapiens GN=SBNO1;>sp|A3KN83|SBNO1_HUMAN Protein strawberry notch homolog 1 OS=Homo sapiens GN=SBNO1 PE=1 SV=1;>sp|A3KN83-3|SBNO1_HUMAN Isoform 3 of Protein strawberry notch ho	4	35	35	30	39.3	39.3	35.2	154.18	1392	1392;1393;1391;732	0	By MS/MS	By MS/MS	By MS/MS	2657100000	2721900000	3190700000	1538600000	1563400000	1520700000
A4D161	A4D161	6	6	2	Protein FAM221A	FAM221A	>sp|A4D161|F221A_HUMAN Protein FAM221A OS=Homo sapiens GN=FAM221A PE=2 SV=1	1	6	6	2	33.9	33.9	12.8	33.082	298	298	0	By MS/MS	By MS/MS	By MS/MS	139600000	0	0	0	1049200000	242810000
A4D1E9;A4D1E9-2;A4D1E9-3	A4D1E9;A4D1E9-2	15;11;3	15;11;3	15;11;3	GTP-binding protein 10	GTPBP10	>sp|A4D1E9|GTPBA_HUMAN GTP-binding protein 10 OS=Homo sapiens GN=GTPBP10 PE=1 SV=1;>sp|A4D1E9-2|GTPBA_HUMAN Isoform 2 of GTP-binding protein 10 OS=Homo sapiens GN=GTPBP10	3	15	15	15	51.4	51.4	51.4	42.932	387	387;308;116	0	By MS/MS	By MS/MS	By MS/MS	2485500000	2966100000	2346000000	1124800000	877030000	1059000000
A4D1P6;A4D1P6-2;A4D1P6-3	A4D1P6;A4D1P6-2	15;12;4	15;12;4	15;12;4	WD repeat-containing protein 91	WDR91	>sp|A4D1P6|WDR91_HUMAN WD repeat-containing protein 91 OS=Homo sapiens GN=WDR91 PE=1 SV=2;>sp|A4D1P6-2|WDR91_HUMAN Isoform 2 of WD repeat-containing protein 91 OS=Homo sapiens GN=WDR91	3	15	15	15	28.9	28.9	28.9	83.343	747	747;636;365	0	By MS/MS	By MS/MS	By MS/MS	972890000	1216200000	1443000000	342010000	504410000	412830000
A4D1S0;A4D1S0-2	A4D1S0;A4D1S0-2	1;1	1;1	1;1	Killer cell lectin-like receptor subfamily G member 2	KLRG2	>sp|A4D1S0|KLRG2_HUMAN Killer cell lectin-like receptor subfamily G member 2 OS=Homo sapiens GN=KLRG2 PE=1 SV=3;>sp|A4D1S0-2|KLRG2_HUMAN Isoform 2 of Killer cell lectin-like receptor subfamily G member 2 OS=Homo sapiens GN=KLRG2	2	1	1	1	3.4	3.4	3.4	42.85	409	409;314	0.0028857	By matching	By MS/MS	By matching	0	0	85338000	0	0	0
A4D1U4	A4D1U4	6	6	6	Protein LCHN	LCHN	>sp|A4D1U4|LCHN_HUMAN Protein LCHN OS=Homo sapiens GN=LCHN PE=1 SV=1	1	6	6	6	18.5	18.5	18.5	51.445	455	455	0	By MS/MS	By MS/MS	By MS/MS	258200000	201650000	590060000	205910000	24969000	46083000
A5D8V6	A5D8V6	1	1	1	Vacuolar protein sorting-associated protein 37C	VPS37C	>sp|A5D8V6|VP37C_HUMAN Vacuolar protein sorting-associated protein 37C OS=Homo sapiens GN=VPS37C PE=1 SV=2	1	1	1	1	3.4	3.4	3.4	38.658	355	355	0.00013007	By MS/MS	By MS/MS	By MS/MS	0	429530000	285860000	146560000	81019000	101480000
A5PL33;A5PL33-3;A5PL33-2	A5PL33;A5PL33-3;A5PL33-2	2;2;2	2;2;2	2;2;2	Protein KRBA1	KRBA1	>sp|A5PL33|KRBA1_HUMAN Protein KRBA1 OS=Homo sapiens GN=KRBA1 PE=1 SV=3;>sp|A5PL33-3|KRBA1_HUMAN Isoform 3 of Protein KRBA1 OS=Homo sapiens GN=KRBA1;>sp|A5PL33-2|KRBA1_HUMAN Isoform 2 of Protein KRBA1 OS=Homo sapiens GN=KRBA1	3	2	2	2	2.8	2.8	2.8	107.5	1030	1030;969;1029	0.00012845	By MS/MS	By matching	By MS/MS	0	170280000	0	0	0	85507000
A5PLL7;A5PLL7-2	A5PLL7;A5PLL7-2	3;2	2;1	2;1	Transmembrane protein 189	TMEM189	>sp|A5PLL7|TM189_HUMAN Transmembrane protein 189 OS=Homo sapiens GN=TMEM189 PE=1 SV=3;>sp|A5PLL7-2|TM189_HUMAN Isoform 2 of Transmembrane protein 189 OS=Homo sapiens GN=TMEM189	2	3	2	2	15.9	12.2	12.2	31.135	270	270;267	0	By MS/MS	By MS/MS	By MS/MS	160050000	122320000	41389000	29284000	115220000	75338000
A5PLN9;A5PLN9-2;A5PLN9-4;A5PLN9-5;A5PLN9-7	A5PLN9;A5PLN9-2;A5PLN9-4;A5PLN9-5;A5PLN9-7	9;9;9;9;6	9;9;9;9;6	9;9;9;9;6	Trafficking protein particle complex subunit 13	TRAPPC13	>sp|A5PLN9|TPC13_HUMAN Trafficking protein particle complex subunit 13 OS=Homo sapiens GN=TRAPPC13 PE=1 SV=2;>sp|A5PLN9-2|TPC13_HUMAN Isoform 2 of Trafficking protein particle complex subunit 13 OS=Homo sapiens GN=TRAPPC13;>sp|A5PLN9-4|TPC13_HUMAN Isoform	5	9	9	9	35	35	35	46.523	417	417;411;412;418;309	0	By MS/MS	By MS/MS	By MS/MS	1433400000	861070000	834660000	406940000	513820000	154990000
A5YKK6;A5YKK6-2;A5YKK6-3;A5YKK6-4	A5YKK6;A5YKK6-2;A5YKK6-3;A5YKK6-4	95;92;83;58	95;92;83;58	95;92;83;58	CCR4-NOT transcription complex subunit 1	CNOT1	>sp|A5YKK6|CNOT1_HUMAN CCR4-NOT transcription complex subunit 1 OS=Homo sapiens GN=CNOT1 PE=1 SV=2;>sp|A5YKK6-2|CNOT1_HUMAN Isoform 2 of CCR4-NOT transcription complex subunit 1 OS=Homo sapiens GN=CNOT1;>sp|A5YKK6-3|CNOT1_HUMAN Isoform 3 of CCR4-NOT transc	4	95	95	95	44.7	44.7	44.7	266.94	2376	2376;2371;2150;1551	0	By MS/MS	By MS/MS	By MS/MS	26361000000	23506000000	27531000000	16629000000	17111000000	14446000000
A6NC98-4;A6NC98;A6NC98-3;A6NC98-2	A6NC98-4;A6NC98;A6NC98-3;A6NC98-2	2;1;1;1	2;1;1;1	2;1;1;1	Coiled-coil domain-containing protein 88B	CCDC88B	>sp|A6NC98-4|CC88B_HUMAN Isoform 4 of Coiled-coil domain-containing protein 88B OS=Homo sapiens GN=CCDC88B;>sp|A6NC98|CC88B_HUMAN Coiled-coil domain-containing protein 88B OS=Homo sapiens GN=CCDC88B PE=1 SV=1;>sp|A6NC98-3|CC88B_HUMAN Isoform 3 of Coiled-co	4	2	2	2	1.3	1.3	1.3	151.12	1358	1358;1476;621;1034	0.0054252	By matching	By MS/MS	By MS/MS	90922000	123030000	363630000	285730000	102970000	108590000
Q9GZQ8;A6NCE7	Q9GZQ8;A6NCE7	5;5	5;5	3;3	Microtubule-associated proteins 1A/1B light chain 3B;Microtubule-associated proteins 1A/1B light chain 3 beta 2	MAP1LC3B;MAP1LC3B2	>sp|Q9GZQ8|MLP3B_HUMAN Microtubule-associated proteins 1A/1B light chain 3B OS=Homo sapiens GN=MAP1LC3B PE=1 SV=3;>sp|A6NCE7|MP3B2_HUMAN Microtubule-associated proteins 1A/1B light chain 3 beta 2 OS=Homo sapiens GN=MAP1LC3B2 PE=2 SV=1	2	5	5	3	35.2	35.2	29.6	14.688	125	125;125	0	By MS/MS	By MS/MS	By MS/MS	5461300000	4227300000	4294700000	2872900000	2922100000	2738000000
A6ND36;A6ND36-2	A6ND36	7;2	7;2	7;2	Protein FAM83G	FAM83G	>sp|A6ND36|FA83G_HUMAN Protein FAM83G OS=Homo sapiens GN=FAM83G PE=1 SV=2	2	7	7	7	13.2	13.2	13.2	90.834	823	823;477	0	By MS/MS	By MS/MS	By MS/MS	975180000	440860000	16002000	194100000	342380000	0
A6NDG6	A6NDG6	13	13	13	Phosphoglycolate phosphatase	PGP	>sp|A6NDG6|PGP_HUMAN Glycerol-3-phosphate phosphatase OS=Homo sapiens GN=PGP PE=1 SV=1	1	13	13	13	41.7	41.7	41.7	34.006	321	321	0	By MS/MS	By MS/MS	By MS/MS	10990000000	10429000000	11291000000	6924900000	7240600000	7214500000
A6NDU8	A6NDU8	12	12	12	UPF0600 protein C5orf51	C5orf51	>sp|A6NDU8|CE051_HUMAN UPF0600 protein C5orf51 OS=Homo sapiens GN=C5orf51 PE=1 SV=1	1	12	12	12	54.4	54.4	54.4	33.62	294	294	0	By MS/MS	By MS/MS	By MS/MS	1739100000	2092500000	2023900000	1137400000	1787400000	1498000000
A6NEC2;A6NEC2-2;A6NEC2-3	A6NEC2;A6NEC2-2	20;10;4	1;0;1	1;0;1	Puromycin-sensitive aminopeptidase-like protein	NPEPPSL1	>sp|A6NEC2|PSAL_HUMAN Puromycin-sensitive aminopeptidase-like protein OS=Homo sapiens GN=NPEPPSL1 PE=2 SV=3;>sp|A6NEC2-2|PSAL_HUMAN Isoform 2 of Puromycin-sensitive aminopeptidase-like protein OS=Homo sapiens GN=NPEPPSL1	3	20	1	1	40.8	7.1	7.1	53.747	478	478;263;163	1	By MS/MS	By matching	By matching	113830000	0	0	0	0	0	+
A6NED2	A6NED2	4	4	4	RCC1 domain-containing protein 1	RCCD1	>sp|A6NED2|RCCD1_HUMAN RCC1 domain-containing protein 1 OS=Homo sapiens GN=RCCD1 PE=1 SV=1	1	4	4	4	14.9	14.9	14.9	40.078	376	376	0	By MS/MS	By MS/MS	By MS/MS	430910000	34831000	178280000	35387000	181950000	38370000
A6NGB9	A6NGB9	4	4	4	WAS/WASL-interacting protein family member 3	WIPF3	>sp|A6NGB9|WIPF3_HUMAN WAS/WASL-interacting protein family member 3 OS=Homo sapiens GN=WIPF3 PE=1 SV=4	1	4	4	4	15.7	15.7	15.7	49.457	483	483	0	By MS/MS	By MS/MS	By matching	116200000	0	28524000	28287000	0	0
A6NGN4;Q5VXH4;Q5TYX0;Q5VWM5;O60810;H0Y7S4;A3QJZ7;O60813;Q5VT98	A6NGN4;Q5VXH4;Q5TYX0;Q5VWM5;O60810;H0Y7S4;A3QJZ7	3;2;2;2;2;2;2;1;1	3;2;2;2;2;2;2;1;1	3;2;2;2;2;2;2;1;1	Putative PRAME family member 25;PRAME family member 6;PRAME family member 5;PRAME family member 9/15;PRAME family member 4	PRAMEF25;PRAMEF6;PRAMEF5;PRAMEF9;PRAMEF4;LOC645359	>sp|A6NGN4|PRA25_HUMAN PRAME family member 25 OS=Homo sapiens GN=PRAMEF25 PE=3 SV=2;>sp|Q5VXH4|PRAM6_HUMAN PRAME family member 6 OS=Homo sapiens GN=PRAMEF6 PE=2 SV=1;>sp|Q5TYX0|PRAM5_HUMAN PRAME family member 5 OS=Homo sapiens GN=PRAMEF5 PE=2 SV=2;>sp|Q5VW	9	3	3	3	5.2	5.2	5.2	55.353	478	478;476;476;478;478;382;478;436;475	1	By MS/MS	By MS/MS	By MS/MS	1201200000	1301600000	751010000	525340000	151880000	156700000	+
A6NHL2-2;A6NHL2	A6NHL2-2;A6NHL2	7;7	1;1	1;1	Tubulin alpha chain-like 3	TUBAL3	>sp|A6NHL2-2|TBAL3_HUMAN Isoform 2 of Tubulin alpha chain-like 3 OS=Homo sapiens GN=TUBAL3;>sp|A6NHL2|TBAL3_HUMAN Tubulin alpha chain-like 3 OS=Homo sapiens GN=TUBAL3 PE=1 SV=2	2	7	1	1	10.8	4.2	4.2	45.517	406	406;446	0	By MS/MS	By matching	By matching	52815000	1374200000	0	0	0	0
A6NHQ2	A6NHQ2	4	2	2	rRNA/tRNA 2-O-methyltransferase fibrillarin-like protein 1	FBLL1	>sp|A6NHQ2|FBLL1_HUMAN rRNA/tRNA 2-O-methyltransferase fibrillarin-like protein 1 OS=Homo sapiens GN=FBLL1 PE=3 SV=2	1	4	2	2	11.4	3.6	3.6	34.803	334	334	0	By MS/MS	By MS/MS	By MS/MS	6336400000	4972400000	5628000000	3305700000	2180700000	1605300000
A6NHR9;A6NHR9-2;A6NHR9-3	A6NHR9;A6NHR9-2	87;84;32	87;84;32	87;84;32	Structural maintenance of chromosomes flexible hinge domain-containing protein 1	SMCHD1	>sp|A6NHR9|SMHD1_HUMAN Structural maintenance of chromosomes flexible hinge domain-containing protein 1 OS=Homo sapiens GN=SMCHD1 PE=1 SV=2;>sp|A6NHR9-2|SMHD1_HUMAN Isoform 2 of Structural maintenance of chromosomes flexible hinge domain-containing protein	3	87	87	87	49.9	49.9	49.9	226.37	2005	2005;1917;762	0	By MS/MS	By MS/MS	By MS/MS	42000000000	12804000000	14660000000	22671000000	28942000000	6881300000
A6NHX0;Q8WTX7	A6NHX0	8;1	8;1	8;1	GATS-like protein 2	GATSL2	>sp|A6NHX0|GATL2_HUMAN GATS-like protein 2 OS=Homo sapiens GN=GATSL2 PE=1 SV=3	2	8	8	8	30.7	30.7	30.7	36.056	329	329;329	0	By MS/MS	By MS/MS	By MS/MS	1160000000	759790000	955110000	338430000	449720000	272880000
A6NI28	A6NI28	2	2	2	Rho GTPase-activating protein 42	ARHGAP42	>sp|A6NI28|RHG42_HUMAN Rho GTPase-activating protein 42 OS=Homo sapiens GN=ARHGAP42 PE=1 SV=3	1	2	2	2	2.9	2.9	2.9	98.568	874	874	0.00025336	By MS/MS	By matching	By matching	44659000	8081000	0	0	0	0
A6NIH7	A6NIH7	8	8	7	Protein unc-119 homolog B	UNC119B	>sp|A6NIH7|U119B_HUMAN Protein unc-119 homolog B OS=Homo sapiens GN=UNC119B PE=1 SV=1	1	8	8	7	48.2	48.2	44.6	28.136	251	251	0	By MS/MS	By MS/MS	By MS/MS	4413700000	2937800000	2912800000	1546700000	1872000000	835460000
A6NJ78;A6NJ78-2;P0C7V9;A6NJ78-4;A6NJ78-3	A6NJ78;A6NJ78-2;P0C7V9;A6NJ78-4	6;4;3;3;1	6;4;3;3;1	6;4;3;3;1	Probable methyltransferase-like protein 15;Putative methyltransferase-like protein 15P1	METTL15;METTL15P1	>sp|A6NJ78|MET15_HUMAN Probable methyltransferase-like protein 15 OS=Homo sapiens GN=METTL15 PE=1 SV=1;>sp|A6NJ78-2|MET15_HUMAN Isoform 2 of Probable methyltransferase-like protein 15 OS=Homo sapiens GN=METTL15;>sp|P0C7V9|ME15P_HUMAN Putative methyltransfe	5	6	6	6	23.8	23.8	23.8	46.121	407	407;273;234;279;99	0	By MS/MS	By MS/MS	By MS/MS	598310000	542310000	409270000	173340000	119140000	38129000
A6NK58	A6NK58	4	4	4	Putative lipoyltransferase 2, mitochondrial	LIPT2	>sp|A6NK58|LIPT2_HUMAN Putative lipoyltransferase 2, mitochondrial OS=Homo sapiens GN=LIPT2 PE=3 SV=1	1	4	4	4	26.4	26.4	26.4	25.195	231	231	0	By MS/MS	By MS/MS	By MS/MS	147920000	94114000	183340000	30813000	18048000	17166000
A6NKD9	A6NKD9	13	13	13	Coiled-coil domain-containing protein 85C	CCDC85C	>sp|A6NKD9|CC85C_HUMAN Coiled-coil domain-containing protein 85C OS=Homo sapiens GN=CCDC85C PE=1 SV=1	1	13	13	13	37	37	37	45.209	419	419	0	By MS/MS	By MS/MS	By MS/MS	834450000	1684100000	2765400000	866370000	979900000	3188500000
A6NKF1;A6NKF1-2	A6NKF1	4;1	4;1	4;1	SAC3 domain-containing protein 1	SAC3D1	>sp|A6NKF1|SAC31_HUMAN SAC3 domain-containing protein 1 OS=Homo sapiens GN=SAC3D1 PE=1 SV=2	2	4	4	4	16.3	16.3	16.3	43.553	404	404;285	0	By MS/MS	By MS/MS	By MS/MS	258530000	25017000	232950000	208880000	303330000	79037000
A6NKT7;Q7Z3J3	A6NKT7;Q7Z3J3	54;49	7;6	1;1	RanBP2-like and GRIP domain-containing protein 3;RanBP2-like and GRIP domain-containing protein 4	RGPD3;RGPD4	>sp|A6NKT7|RGPD3_HUMAN RanBP2-like and GRIP domain-containing protein 3 OS=Homo sapiens GN=RGPD3 PE=3 SV=2;>sp|Q7Z3J3|RGPD4_HUMAN RanBP2-like and GRIP domain-containing protein 4 OS=Homo sapiens GN=RGPD4 PE=2 SV=3	2	54	7	1	33.2	5.7	0.7	197.48	1758	1758;1758	0	By MS/MS	By MS/MS	By MS/MS	378570000	2491500000	2328700000	1330100000	1238400000	1205300000
A6NNL5	A6NNL5	2	2	2	Uncharacterized protein C15orf61	C15orf61	>sp|A6NNL5|CO061_HUMAN Uncharacterized protein C15orf61 OS=Homo sapiens GN=C15orf61 PE=2 SV=2	1	2	2	2	11.5	11.5	11.5	18.091	157	157	0.0021871	By MS/MS	By MS/MS	By MS/MS	21091000	41091000	129300000	27137000	74778000	71152000
A6NNY8	A6NNY8	7	2	2	Ubiquitin carboxyl-terminal hydrolase 27	USP27X	>sp|A6NNY8|UBP27_HUMAN Ubiquitin carboxyl-terminal hydrolase 27 OS=Homo sapiens GN=USP27X PE=2 SV=3	1	7	2	2	19.9	6.2	6.2	49.63	438	438	0.00025349	By MS/MS	By MS/MS	By matching	16088000	0	19254000	0	0	0
A6NNZ2	A6NNZ2	8	1	1	Tubulin beta-8 chain-like protein LOC260334		>sp|A6NNZ2|TBB8L_HUMAN Tubulin beta-8 chain-like protein LOC260334 OS=Homo sapiens PE=1 SV=1	1	8	1	1	15.8	3.8	3.8	49.572	444	444	1	By matching	By matching	By MS/MS	71616000	74295000	84332000	65771000	61326000	38142000	+
A6QL63;A6QL63-2;A6QL63-3;A6QL63-4;A6QL63-5	A6QL63;A6QL63-2;A6QL63-3;A6QL63-4;A6QL63-5	2;2;2;1;1	2;2;2;1;1	2;2;2;1;1	Ankyrin repeat and BTB/POZ domain-containing protein BTBD11	BTBD11	>sp|A6QL63|BTBDB_HUMAN Ankyrin repeat and BTB/POZ domain-containing protein BTBD11 OS=Homo sapiens GN=BTBD11 PE=2 SV=3;>sp|A6QL63-2|BTBDB_HUMAN Isoform 2 of Ankyrin repeat and BTB/POZ domain-containing protein BTBD11 OS=Homo sapiens GN=BTBD11;>sp|A6QL63-3|	5	2	2	2	2	2	2	120.88	1104	1104;985;1007;183;641	0.00085858	By matching	By MS/MS	By MS/MS	0	0	31180000	27206000	49538000	21422000
A6ZKI3;Q17RB0;Q9BWD3	A6ZKI3;Q17RB0;Q9BWD3	6;5;4	6;5;4	6;5;4	Protein FAM127A;Protein FAM127C;Protein FAM127B	FAM127A;FAM127C;FAM127B	>sp|A6ZKI3|F127A_HUMAN Protein FAM127A OS=Homo sapiens GN=FAM127A PE=1 SV=1;>sp|Q17RB0|F127C_HUMAN Protein FAM127C OS=Homo sapiens GN=FAM127C PE=1 SV=1;>sp|Q9BWD3|F127B_HUMAN Protein FAM127B OS=Homo sapiens GN=FAM127B PE=1 SV=3	3	6	6	6	46	46	46	13.171	113	113;113;113	0	By MS/MS	By MS/MS	By MS/MS	1207500000	544140000	582350000	457020000	671400000	270780000
A7E2V4;A7E2V4-5;A7E2V4-3;A7E2V4-4;A7E2V4-2	A7E2V4;A7E2V4-5;A7E2V4-3;A7E2V4-4;A7E2V4-2	22;22;22;22;21	22;22;22;22;21	22;22;22;22;21	Zinc finger SWIM domain-containing protein 8	ZSWIM8	>sp|A7E2V4|ZSWM8_HUMAN Zinc finger SWIM domain-containing protein 8 OS=Homo sapiens GN=ZSWIM8 PE=1 SV=1;>sp|A7E2V4-5|ZSWM8_HUMAN Isoform 5 of Zinc finger SWIM domain-containing protein 8 OS=Homo sapiens GN=ZSWIM8;>sp|A7E2V4-3|ZSWM8_HUMAN Isoform 3 of Zinc	5	22	22	22	18	18	18	197.3	1837	1837;1829;1841;1842;1892	0	By MS/MS	By MS/MS	By MS/MS	1766900000	261990000	323740000	652260000	1300400000	132960000
A7KAX9-2;A7KAX9	A7KAX9-2;A7KAX9	1;1	1;1	1;1	Rho GTPase-activating protein 32	ARHGAP32	>sp|A7KAX9-2|RHG32_HUMAN Isoform 2 of Rho GTPase-activating protein 32 OS=Homo sapiens GN=ARHGAP32;>sp|A7KAX9|RHG32_HUMAN Rho GTPase-activating protein 32 OS=Homo sapiens GN=ARHGAP32 PE=1 SV=1	2	1	1	1	0.6	0.6	0.6	190.97	1738	1738;2087	0.00012925	By MS/MS	By MS/MS	By MS/MS	31365000	23141000	0	0	8905700	0
A8CG34;A8CG34-2;A6NF01;Q6PJE2;Q6PJE2-5	A8CG34;A8CG34-2;A6NF01	15;15;8;3;3	1;1;1;0;0	1;1;1;0;0	Nuclear envelope pore membrane protein POM 121C;Putative nuclear envelope pore membrane protein POM 121B	POM121C;POM121B	>sp|A8CG34|P121C_HUMAN Nuclear envelope pore membrane protein POM 121C OS=Homo sapiens GN=POM121C PE=1 SV=2;>sp|A8CG34-2|P121C_HUMAN Isoform 2 of Nuclear envelope pore membrane protein POM 121C OS=Homo sapiens GN=POM121C;>sp|A6NF01|P121B_HUMAN Putative nuc	5	15	1	1	14.7	2	2	125.06	1229	1229;987;834;187;115	0	By MS/MS	By MS/MS	By MS/MS	833140000	330070000	765230000	292880000	363560000	96779000
A8K855;A8K855-2	A8K855;A8K855-2	6;6	6;6	6;6	EF-hand calcium-binding domain-containing protein 7	EFCAB7	>sp|A8K855|EFCB7_HUMAN EF-hand calcium-binding domain-containing protein 7 OS=Homo sapiens GN=EFCAB7 PE=1 SV=1;>sp|A8K855-2|EFCB7_HUMAN Isoform 2 of EF-hand calcium-binding domain-containing protein 7 OS=Homo sapiens GN=EFCAB7	2	6	6	6	15.3	15.3	15.3	71.981	629	629;606	0.00062035	By MS/MS	By MS/MS	By MS/MS	241880000	125680000	22136000	50580000	43123000	29571000
A8MPP1;Q92771;Q96FC9-5	A8MPP1;Q92771	13;11;3	1;1;0	1;1;0	Putative ATP-dependent RNA helicase DDX11-like protein 8;Putative ATP-dependent RNA helicase DDX12	DDX11L8;DDX12P	>sp|A8MPP1|D11L8_HUMAN Putative ATP-dependent RNA helicase DDX11-like protein 8 OS=Homo sapiens GN=DDX11L8 PE=1 SV=1;>sp|Q92771|DDX12_HUMAN Putative ATP-dependent RNA helicase DDX12 OS=Homo sapiens GN=DDX12P PE=5 SV=3	3	13	1	1	17.3	1.2	1.2	101.81	907	907;950;288	0.00012816	By MS/MS	By MS/MS	By MS/MS	0	58511000	55929000	19371000	0	28597000
A8MT69;A8MT69-2;A8MT69-3	A8MT69;A8MT69-2;A8MT69-3	3;2;2	3;2;2	3;2;2	Centromere protein X	STRA13	>sp|A8MT69|CENPX_HUMAN Centromere protein X OS=Homo sapiens GN=STRA13 PE=1 SV=1;>sp|A8MT69-2|CENPX_HUMAN Isoform 2 of Centromere protein X OS=Homo sapiens GN=STRA13;>sp|A8MT69-3|CENPX_HUMAN Isoform 3 of Centromere protein X OS=Homo sapiens GN=STRA13	3	3	3	3	46.9	46.9	46.9	8.9593	81	81;63;58	0	By MS/MS	By MS/MS	By MS/MS	328990000	198890000	392390000	351690000	234070000	282420000
A8MTT3	A8MTT3	2	2	2		hCG_1988162	>sp|A8MTT3|CEBOS_HUMAN Protein CEBPZOS OS=Homo sapiens GN=CEBPZOS PE=1 SV=2	1	2	2	2	22.5	22.5	22.5	9.3358	80	80	0.0050767	By MS/MS	By matching	By MS/MS	93887000	98574000	0	0	64266000	85618000
A8MVW0	A8MVW0	4	4	3	Protein FAM171A2	FAM171A2	>sp|A8MVW0|F1712_HUMAN Protein FAM171A2 OS=Homo sapiens GN=FAM171A2 PE=1 SV=1	1	4	4	3	3.5	3.5	2.4	87.434	826	826	0.00025481	By MS/MS	By MS/MS	By MS/MS	46233000	45599000	461140000	259550000	83351000	80804000
A8MW92;A8MW92-4;A8MW92-2	A8MW92;A8MW92-4;A8MW92-2	2;2;1	2;2;1	2;2;1	PHD finger protein 20-like protein 1	PHF20L1	>sp|A8MW92|P20L1_HUMAN PHD finger protein 20-like protein 1 OS=Homo sapiens GN=PHF20L1 PE=1 SV=2;>sp|A8MW92-4|P20L1_HUMAN Isoform 4 of PHD finger protein 20-like protein 1 OS=Homo sapiens GN=PHF20L1;>sp|A8MW92-2|P20L1_HUMAN Isoform 2 of PHD finger protein	3	2	2	2	2	2	2	115.01	1017	1017;573;285	0.0011009	By MS/MS	By MS/MS	By MS/MS	31422000	0	125800000	0	22260000	0
P62308;A8MWD9	P62308;A8MWD9	3;3	3;3	3;3	Small nuclear ribonucleoprotein G;Small nuclear ribonucleoprotein G-like protein	SNRPG	>sp|P62308|RUXG_HUMAN Small nuclear ribonucleoprotein G OS=Homo sapiens GN=SNRPG PE=1 SV=1;>sp|A8MWD9|RUXGL_HUMAN Putative small nuclear ribonucleoprotein G-like protein 15 OS=Homo sapiens GN=SNRPGP15 PE=5 SV=2	2	3	3	3	26.3	26.3	26.3	8.496	76	76;76	0	By MS/MS	By MS/MS	By MS/MS	24362000000	32712000000	32833000000	19368000000	13611000000	18104000000
A8MWY0;A8MWY0-2;A8MWY0-3	A8MWY0;A8MWY0-2;A8MWY0-3	3;2;2	3;2;2	3;2;2	UPF0577 protein KIAA1324-like	KIAA1324L	>sp|A8MWY0|K132L_HUMAN UPF0577 protein KIAA1324-like OS=Homo sapiens GN=KIAA1324L PE=1 SV=2;>sp|A8MWY0-2|K132L_HUMAN Isoform 2 of UPF0577 protein KIAA1324-like OS=Homo sapiens GN=KIAA1324L;>sp|A8MWY0-3|K132L_HUMAN Isoform 3 of UPF0577 protein KIAA1324-like	3	3	3	3	5	5	5	113.84	1029	1029;789;862	0.0025414	By MS/MS	By matching	By matching	91054000	52362000	0	0	30748000	23476000
A8MXV4	A8MXV4	16	16	16	Nucleoside diphosphate-linked moiety X motif 19, mitochondrial	NUDT19	>sp|A8MXV4|NUD19_HUMAN Nucleoside diphosphate-linked moiety X motif 19 OS=Homo sapiens GN=NUDT19 PE=1 SV=1	1	16	16	16	53.3	53.3	53.3	42.233	375	375	0	By MS/MS	By MS/MS	By MS/MS	12172000000	2830000000	3798500000	6229900000	7707100000	1882900000
A9UHW6;A9UHW6-2;A9UHW6-3	A9UHW6;A9UHW6-2;A9UHW6-3	6;5;5	6;5;5	6;5;5	MIF4G domain-containing protein	MIF4GD	>sp|A9UHW6|MI4GD_HUMAN MIF4G domain-containing protein OS=Homo sapiens GN=MIF4GD PE=1 SV=1;>sp|A9UHW6-2|MI4GD_HUMAN Isoform 2 of MIF4G domain-containing protein OS=Homo sapiens GN=MIF4GD;>sp|A9UHW6-3|MI4GD_HUMAN Isoform 3 of MIF4G domain-containing protein	3	6	6	6	38.3	38.3	38.3	25.423	222	222;256;263	0	By MS/MS	By MS/MS	By MS/MS	1131000000	552690000	531940000	664710000	547740000	122860000
B2RTY4;B2RTY4-2;B2RTY4-4;B2RTY4-3;B2RTY4-5	B2RTY4;B2RTY4-2;B2RTY4-4;B2RTY4-3;B2RTY4-5	10;10;10;5;5	9;9;9;4;5	9;9;9;4;5	Unconventional myosin-IXa	MYO9A	>sp|B2RTY4|MYO9A_HUMAN Unconventional myosin-IXa OS=Homo sapiens GN=MYO9A PE=1 SV=2;>sp|B2RTY4-2|MYO9A_HUMAN Isoform 2 of Unconventional myosin-IXa OS=Homo sapiens GN=MYO9A;>sp|B2RTY4-4|MYO9A_HUMAN Isoform 4 of Unconventional myosin-IXa OS=Homo sapiens GN=	5	10	9	9	5	4.7	4.7	292.7	2548	2548;2529;2619;729;2312	0	By MS/MS	By MS/MS	By MS/MS	181590000	297630000	27589000	0	89504000	107980000
Q99613;B5ME19;Q99613-2	Q99613;B5ME19;Q99613-2	38;38;38	38;38;38	38;38;38	Eukaryotic translation initiation factor 3 subunit C;Eukaryotic translation initiation factor 3 subunit C-like protein	EIF3C;EIF3CL	>sp|Q99613|EIF3C_HUMAN Eukaryotic translation initiation factor 3 subunit C OS=Homo sapiens GN=EIF3C PE=1 SV=1;>sp|B5ME19|EIFCL_HUMAN Eukaryotic translation initiation factor 3 subunit C-like protein OS=Homo sapiens GN=EIF3CL PE=3 SV=1;>sp|Q99613-2|EIF3C_H	3	38	38	38	39.2	39.2	39.2	105.34	913	913;914;903	0	By MS/MS	By MS/MS	By MS/MS	71689000000	84715000000	93344000000	51494000000	57641000000	56788000000
B7ZAP0;Q5R372-7;Q5R372-8;Q5R372-6;Q5R372-5	B7ZAP0;Q5R372-7;Q5R372-8;Q5R372-6;Q5R372-5	4;4;4;4;4	2;2;2;2;2	2;2;2;2;2	Rab GTPase-activating protein 1-like, isoform 10;Rab GTPase-activating protein 1-like	RABGAP1L	>sp|B7ZAP0|RBG10_HUMAN Rab GTPase-activating protein 1-like, isoform 10 OS=Homo sapiens GN=RABGAP1L PE=1 SV=1;>sp|Q5R372-7|RBG1L_HUMAN Isoform 7 of Rab GTPase-activating protein 1-like OS=Homo sapiens GN=RABGAP1L;>sp|Q5R372-8|RBG1L_HUMAN Isoform 8 of Rab G	5	4	2	2	21.3	11.1	11.1	29.038	253	253;358;370;377;378	0	By MS/MS	By MS/MS	By MS/MS	232810000	201990000	387390000	113390000	0	101360000
B7ZAQ6;B7ZAQ6-2;B7ZAQ6-3;P0CG08	B7ZAQ6;B7ZAQ6-2;B7ZAQ6-3;P0CG08	7;7;7;7	7;7;7;7	7;7;7;7	Golgi pH regulator A;Golgi pH regulator B	GPR89A;GPR89B	>sp|B7ZAQ6|GPHRA_HUMAN Golgi pH regulator A OS=Homo sapiens GN=GPR89A PE=1 SV=2;>sp|B7ZAQ6-2|GPHRA_HUMAN Isoform 2 of Golgi pH regulator A OS=Homo sapiens GN=GPR89A;>sp|B7ZAQ6-3|GPHRA_HUMAN Isoform 3 of Golgi pH regulator A OS=Homo sapiens GN=GPR89A;>sp|P0	4	7	7	7	12.5	12.5	12.5	52.916	455	455;335;430;455	0	By MS/MS	By MS/MS	By MS/MS	1518800000	1012200000	1156500000	786420000	828080000	583800000
C4AMC7;Q6VEQ5;A8K0Z3;Q9NQA3;A8MWX3	C4AMC7;Q6VEQ5;A8K0Z3;Q9NQA3	10;10;7;5;3	10;10;7;5;3	10;10;7;5;3	Putative WAS protein family homolog 3;WAS protein family homolog 2;WAS protein family homolog 1;WAS protein family homolog 6	WASH3P;WASH2P;WASH1;WASH6P	>sp|C4AMC7|WASH3_HUMAN Putative WAS protein family homolog 3 OS=Homo sapiens GN=WASH3P PE=1 SV=2;>sp|Q6VEQ5|WASH2_HUMAN WAS protein family homolog 2 OS=Homo sapiens GN=WASH2P PE=2 SV=2;>sp|A8K0Z3|WASH1_HUMAN WAS protein family homolog 1 OS=Homo sapiens GN=	5	10	10	10	23.8	23.8	23.8	49.994	463	463;465;465;447;477	0	By MS/MS	By MS/MS	By MS/MS	1937100000	1384200000	1299800000	1093800000	839700000	398150000
C9JLW8	C9JLW8	7	7	7	Protein FAM195B	FAM195B	>sp|C9JLW8|MCRI1_HUMAN Mapk-regulated corepressor-interacting protein 1 OS=Homo sapiens GN=MCRIP1 PE=1 SV=1	1	7	7	7	58.8	58.8	58.8	10.92	97	97	0	By MS/MS	By MS/MS	By MS/MS	2958400000	2302000000	3081500000	1556900000	2267800000	1394400000
CON__A2I7N1	CON__A2I7N1	4	2	0			>A2I7N1 TREMBL:A2I7N1 (Bos taurus) SERPINA3-5	1	4	2	0	10.2	6.1	0	46.397	411	411	0.00085921	By MS/MS	By MS/MS	By MS/MS	255380000	0	173780000	0	72609000	0			+
CON__ENSEMBL:ENSBTAP00000007350;P0C0L5;P0C0L4;P0C0L4-2	CON__ENSEMBL:ENSBTAP00000007350	31;3;3;3	31;3;3;3	11;1;1;1			>ENSEMBL:ENSBTAP00000007350 (Bos taurus) similar to Complement C4-A precursor	4	31	31	11	23.4	23.4	9.2	192.99	1742	1742;1744;1744;1698	0	By MS/MS	By MS/MS	By MS/MS	3391600000	0	2501500000	1267300000	2287100000	277600000			+
CON__ENSEMBL:ENSBTAP00000016046	CON__ENSEMBL:ENSBTAP00000016046	8	8	3			>ENSEMBL:ENSBTAP00000016046 (Bos taurus) similar to fibulin-1 C isoform 1	1	8	8	3	20.8	20.8	10.1	77.456	706	706	0	By MS/MS	By MS/MS	By MS/MS	585130000	19830000	413910000	0	144540000	0			+
CON__ENSEMBL:ENSBTAP00000018229;P02774;P02774-3;P02774-2	CON__ENSEMBL:ENSBTAP00000018229	19;6;6;5	19;6;6;5	3;0;0;0			>ENSEMBL:ENSBTAP00000018229 (Bos taurus) 54 kDa protein	4	19	19	3	42.7	42.7	4.8	53.661	475	475;474;493;352	0	By MS/MS	By MS/MS	By MS/MS	5011000000	0	3646100000	94002000	3501400000	0			+
CON__ENSEMBL:ENSBTAP00000018574	CON__ENSEMBL:ENSBTAP00000018574	2	2	2			>ENSEMBL:ENSBTAP00000018574 (Bos taurus) 55 kDa protein	1	2	2	2	4	4	4	55.207	496	496	0	By MS/MS	By MS/MS	By MS/MS	214880000	0	135260000	0	89373000	0			+
Q04756;CON__ENSEMBL:ENSBTAP00000023055	Q04756;CON__ENSEMBL:ENSBTAP00000023055	2;2	2;2	2;2	Hepatocyte growth factor activator;Hepatocyte growth factor activator short chain;Hepatocyte growth factor activator long chain	HGFAC	>sp|Q04756|HGFA_HUMAN Hepatocyte growth factor activator OS=Homo sapiens GN=HGFAC PE=1 SV=1;>ENSEMBL:ENSBTAP00000023055 (Bos taurus) 68 kDa protein	2	2	2	2	3.5	3.5	3.5	70.681	655	655;634	0.00025361	By MS/MS	By MS/MS	By MS/MS	43758000	0	197510000	0	108380000	0			+
CON__ENSEMBL:ENSBTAP00000024146;P20742;P20742-2	CON__ENSEMBL:ENSBTAP00000024146	63;3;2	63;3;2	58;1;0			>ENSEMBL:ENSBTAP00000024146 (Bos taurus) similar to alpha-2-macroglobulin isoform 1	3	63	63	58	49.8	49.8	47.2	164.34	1477	1477;1482;1268	0	By MS/MS	By MS/MS	By MS/MS	121850000000	0	77566000000	0	71975000000	0			+
CON__ENSEMBL:ENSBTAP00000024466;CON__ENSEMBL:ENSBTAP00000024462	CON__ENSEMBL:ENSBTAP00000024466;CON__ENSEMBL:ENSBTAP00000024462	5;5	5;5	5;5			>ENSEMBL:ENSBTAP00000024466 (Bos taurus) 44 kDa protein;>ENSEMBL:ENSBTAP00000024462 (Bos taurus) 47 kDa protein	2	5	5	5	20.9	20.9	20.9	43.9	401	401;419	0	By MS/MS	By MS/MS	By MS/MS	289250000	0	630910000	0	344220000	11800000			+
CON__ENSEMBL:ENSBTAP00000025008	CON__ENSEMBL:ENSBTAP00000025008	6	1	1			>ENSEMBL:ENSBTAP00000025008 (Bos taurus) hypothetical protein	1	6	1	1	7.8	2.2	2.2	59.299	536	536	1	By MS/MS	By matching	By matching	221720000	164330000	0	0	0	0	+		+
CON__ENSEMBL:ENSBTAP00000032840	CON__ENSEMBL:ENSBTAP00000032840	15	15	15			>ENSEMBL:ENSBTAP00000032840 (Bos taurus) similar to apolipoprotein B, partial	1	15	15	15	26.1	26.1	26.1	92.273	825	825	0	By MS/MS	By MS/MS	By MS/MS	907530000	301690000	1223300000	768170000	720230000	261460000			+
CON__ENSEMBL:ENSBTAP00000033053	CON__ENSEMBL:ENSBTAP00000033053	1	1	1			>ENSEMBL:ENSBTAP00000033053 (Bos taurus) 15 kDa protein	1	1	1	1	15.1	15.1	15.1	14.759	139	139	0	By matching	By matching	By MS/MS	0	0	0	0	53586000	0			+
CON__ENSEMBL:ENSBTAP00000037665	CON__ENSEMBL:ENSBTAP00000037665	16	16	16			>ENSEMBL:ENSBTAP00000037665 (Bos taurus) similar to Pregnancy zone protein, partial	1	16	16	16	39.3	39.3	39.3	65.19	578	578	0	By MS/MS	By MS/MS	By MS/MS	1218600000	0	1466500000	0	1970400000	328990000			+
CON__H-INV:HIT000292931	CON__H-INV:HIT000292931	25	1	1			>H-INV:HIT000292931 Tax_Id=9606 Gene_Symbol=- Similar to Keratin, type II cytoskeletal 8	1	25	1	1	42.9	2.5	2.5	49.448	443	443	1	By matching	By MS/MS	By matching	0	0	0	403720000	0	0	+		+
CON__P00711	CON__P00711	2	2	2			>P00711 SWISS-PROT:P00711 Alpha-lactalbumin - Bos taurus (Bovine).	1	2	2	2	19.5	19.5	19.5	14.186	123	123	0.00037693	By MS/MS	By MS/MS	By MS/MS	428750000	0	112090000	0	100710000	0			+
CON__P00735;P00734	CON__P00735	16;6	16;6	16;6			>P00735 SWISS-PROT:P00735 (Bos taurus) Prothrombin precursor (Fragment)	2	16	16	16	29.8	29.8	29.8	70.505	625	625;622	0	By MS/MS	By MS/MS	By MS/MS	1541300000	0	901910000	0	346270000	0			+
CON__P00761	CON__P00761	9	9	9			>P00761 SWISS-PROT:P00761|TRYP_PIG Trypsin - Sus scrofa (Pig).	1	9	9	9	54.5	54.5	54.5	24.409	231	231	0	By MS/MS	By MS/MS	By MS/MS	178050000000	0	144700000000	0	119860000000	0			+
CON__P00978	CON__P00978	6	6	6			>P00978 SWISS-PROT:P00978 (Bos taurus) AMBP protein precursor	1	6	6	6	19.9	19.9	19.9	39.234	352	352	0	By MS/MS	By MS/MS	By MS/MS	1118200000	11932000	620410000	0	603370000	0			+
CON__P01030	CON__P01030	24	4	4			>P01030 SWISS-PROT:P01030 (Bos taurus) similar to Complement C4-A precursor	1	24	4	4	18.3	4.1	4.1	192.79	1741	1741	0	By MS/MS	By MS/MS	By MS/MS	239230000	0	123250000	0	156690000	0			+
CON__P01044-1;CON__Q2KJ62	CON__P01044-1;CON__Q2KJ62	13;12	13;12	5;5			>P01044-1 SWISS-PROT:P01044-1 (Bos taurus) Isoform HMW of Kininogen-1 precursor;>Q2KJ62 TREMBL:Q2KJ62 (Bos taurus) KNG protein	2	13	13	5	27.4	27.4	11.3	68.889	621	621;621	0	By MS/MS	By MS/MS	By MS/MS	6459200000	0	2787800000	0	2338200000	0			+
CON__P01966;P02008	CON__P01966	8;1	8;1	4;0			>P01966 SWISS-PROT:P01966 (Bos taurus) Hemoglobin subunit alpha	2	8	8	4	78.2	78.2	54.2	15.184	142	142;142	0	By MS/MS	By MS/MS	By MS/MS	82261000000	0	92838000000	0	61004000000	0			+
CON__P02070	CON__P02070	8	4	4			>P02070 SWISS-PROT:P02070 (Bos taurus) Hemoglobin subunit beta	1	8	4	4	60.7	36.6	36.6	15.954	145	145	0	By MS/MS	By MS/MS	By MS/MS	307040000	0	51564000	0	22212000	0			+
P02533;CON__P02533;CON__Q61782;Q7Z3Y9;CON__Q7Z3Y9	P02533;CON__P02533	26;26;5;1;1	8;8;1;1;1	4;4;1;0;0	Keratin, type I cytoskeletal 14	KRT14	>sp|P02533|K1C14_HUMAN Keratin, type I cytoskeletal 14 OS=Homo sapiens GN=KRT14 PE=1 SV=4;>P02533 SWISS-PROT:P02533 Tax_Id=9606 Gene_Symbol=KRT14 Keratin, type I cytoskeletal 14	5	26	8	4	46.4	24.8	15.9	51.561	472	472;472;93;468;468	0	By MS/MS	By MS/MS	By MS/MS	364080000	64087000	53895000	22160000	550770000	0			+
P02538;P48668;CON__P48668;CON__P04259;CON__P02538	P02538;P48668;CON__P48668;CON__P04259;CON__P02538	14;14;14;14;14	1;1;1;1;1	0;0;0;0;0	Keratin, type II cytoskeletal 6A;Keratin, type II cytoskeletal 6C	KRT6A;KRT6C	>sp|P02538|K2C6A_HUMAN Keratin, type II cytoskeletal 6A OS=Homo sapiens GN=KRT6A PE=1 SV=3;>sp|P48668|K2C6C_HUMAN Keratin, type II cytoskeletal 6C OS=Homo sapiens GN=KRT6C PE=1 SV=3;>P48668 SWISS-PROT:P48668 Tax_Id=9606 Gene_Symbol=KRT6C Keratin, type II c	5	14	1	0	27.1	1.8	0	60.044	564	564;564;564;564;564	0.0096422	By matching	By MS/MS	By matching	0	0	0	0	0	0			+
CON__P02662	CON__P02662	6	6	6			>P02662 SWISS-PROT:P02662 Alpha-S1-casein - Bos taurus (Bovine).	1	6	6	6	40.2	40.2	40.2	22.975	199	199	0	By MS/MS	By MS/MS	By MS/MS	21498000000	0	40910000000	27672000	13225000000	0			+
CON__P02663	CON__P02663	7	7	7			>P02663 SWISS-PROT:P02663 Alpha-S2-casein [Contains: Casocidin-1 - Bos taurus (Bovine).	1	7	7	7	28	28	28	24.348	207	207	0	By MS/MS	By MS/MS	By MS/MS	6224600000	0	8610000000	143920000	10712000000	159030000			+
CON__P02668	CON__P02668	8	8	8			>P02668 SWISS-PROT:P02668 Kappa-casein [Contains: Casoxin C; Casoxin 6; Casoxin A; Casoxin B; Casoplatelin] - Bos taurus (Bovine).	1	8	8	8	45.6	45.6	45.6	18.974	169	169	0	By MS/MS	By MS/MS	By MS/MS	20266000000	0	13429000000	1795900000	9245600000	0			+
CON__P02672	CON__P02672	1	1	1			>P02672 SWISS-PROT:P02672 (Bos taurus) Fibrinogen alpha chain precursor	1	1	1	1	3.1	3.1	3.1	67.011	615	615	0.00025329	By matching	By MS/MS	By matching	0	0	0	0	0	0			+
CON__P02754	CON__P02754	7	7	7			>P02754 SWISS-PROT:P02754 Beta-lactoglobulin - Bos taurus (Bovine).	1	7	7	7	45.1	45.1	45.1	18.281	162	162	0	By MS/MS	By MS/MS	By MS/MS	5515600000	0	3072300000	0	2196700000	0			+
CON__P02769;P02768;CON__P02768-1;P02768-2;P02768-3	CON__P02769	60;5;5;4;3	60;5;5;4;3	60;5;5;4;3			>P02769 SWISS-PROT:P02769 (Bos taurus) Bovine serum albumin precursor	5	60	60	60	81.4	81.4	81.4	69.293	607	607;609;609;417;396	0	By MS/MS	By MS/MS	By MS/MS	611620000000	550330000	561560000000	80354000	551570000000	302130000			+
CON__P02777	CON__P02777	4	4	4			>P02777 SWISS-PROT:P02777 (Bos taurus) similar to Platelet factor 4	1	4	4	4	16.1	16.1	16.1	24.241	230	230	0	By MS/MS	By MS/MS	By MS/MS	19012000000	0	11304000000	0	3783800000	0			+
P04264;CON__P04264;CON__ENSEMBL:ENSBTAP00000038253	P04264;CON__P04264	32;32;5	31;31;5	25;25;2	Keratin, type II cytoskeletal 1	KRT1	>sp|P04264|K2C1_HUMAN Keratin, type II cytoskeletal 1 OS=Homo sapiens GN=KRT1 PE=1 SV=6;>P04264 SWISS-PROT:P04264 Tax_Id=9606 Gene_Symbol=KRT1 Keratin, type II cytoskeletal 1	3	32	31	25	41.8	40.2	34.6	66.038	644	644;644;606	0	By MS/MS	By MS/MS	By MS/MS	41440000000	310770000	23186000000	939800000	42835000000	72207000			+
CON__P05784	CON__P05784	12	1	1			>P05784 SWISS-PROT:P05784 Tax_Id=10090 Gene_Symbol=Krt18 Keratin, type I cytoskeletal 18	1	12	1	1	25.3	7.3	7.3	47.538	423	423	1	By matching	By matching	By MS/MS	0	0	0	0	0	0	+		+
P05787;CON__P05787;P05787-2;CON__Q9H552;CON__H-INV:HIT000016045;CON__Q9DCV7;P14136;Q9NSB2;P14136-2;P14136-3;CON__Q9NSB2;CON__Q6ISB0;P19013;CON__P19013;Q86Y46;Q86Y46-2;CON__Q32MB2	P05787;CON__P05787;P05787-2	51;51;51;11;5;5;3;3;3;3;3;3;2;2;1;1;1	48;48;48;10;5;2;1;1;1;1;1;1;2;2;1;1;1	22;22;22;3;4;0;0;0;0;0;0;0;0;0;0;0;0	Keratin, type II cytoskeletal 8	KRT8	>sp|P05787|K2C8_HUMAN Keratin, type II cytoskeletal 8 OS=Homo sapiens GN=KRT8 PE=1 SV=7;>P05787 SWISS-PROT:P05787 Tax_Id=9606 Gene_Symbol=KRT8 Keratin, type II cytoskeletal 8;>sp|P05787-2|K2C8_HUMAN Isoform 2 of Keratin, type II cytoskeletal 8 OS=Homo sapi	17	51	48	22	75.6	73.7	41.8	53.704	483	483;483;511;499;99;457;432;600;438;431;600;600;534;594;540;381;540	0	By MS/MS	By MS/MS	By MS/MS	470110000000	1147100000	6720800000	431800000000	407490000000	205860000			+
CON__P06868;P00747;Q15195;Q02325	CON__P06868	17;2;1;1	17;2;1;1	17;2;1;1			>P06868 SWISS-PROT:P06868 (Bos taurus) Plasminogen precursor	4	17	17	17	30.2	30.2	30.2	91.215	812	812;810;96;96	0	By MS/MS	By MS/MS	By MS/MS	1215900000	0	1174500000	0	766760000	0			+
P07477;CON__P07477;P07478;Q8NHM4	P07477;CON__P07477;P07478;Q8NHM4	2;2;1;1	2;2;1;1	2;2;1;1	Trypsin-1;Alpha-trypsin chain 1;Alpha-trypsin chain 2;Trypsin-2;Putative trypsin-6	PRSS1;PRSS2;TRY6	>sp|P07477|TRY1_HUMAN Trypsin-1 OS=Homo sapiens GN=PRSS1 PE=1 SV=1;>P07477 SWISS-PROT:P07477 Tax_Id=9606 Gene_Symbol=PRSS1 Trypsin-1 precursor;>sp|P07478|TRY2_HUMAN Trypsin-2 OS=Homo sapiens GN=PRSS2 PE=1 SV=1;>sp|Q8NHM4|TRY6_HUMAN Putative trypsin-6 OS=Ho	4	2	2	2	12.1	12.1	12.1	26.558	247	247;247;247;247	0.00037717	By MS/MS	By MS/MS	By MS/MS	1440300000	0	782510000	0	226280000	0			+
CON__P08727	CON__P08727	38	1	1			>P08727 SWISS-PROT:P08727 Tax_Id=9606 Gene_Symbol=KRT19 Keratin, type I cytoskeletal 19	1	38	1	1	83.2	7.5	7.5	44.091	400	400	0	By MS/MS	By MS/MS	By MS/MS	635510000	0	0	246280000	249790000	0			+
CON__P08730-1	CON__P08730-1	6	1	1			>P08730-1 SWISS-PROT:P08730-1 Tax_Id=10090 Gene_Symbol=Krt13 Isoform 1 of Keratin, type I cytoskeletal 13	1	6	1	1	12.1	2.7	2.7	47.754	437	437	0.0024228	By MS/MS	By matching	By MS/MS	4136900000	0	0	0	997790000	0			+
P08779;CON__P08779	P08779;CON__P08779	16;16	3;3	2;2	Keratin, type I cytoskeletal 16	KRT16	>sp|P08779|K1C16_HUMAN Keratin, type I cytoskeletal 16 OS=Homo sapiens GN=KRT16 PE=1 SV=4;>P08779 SWISS-PROT:P08779 Tax_Id=9606 Gene_Symbol=KRT16 Keratin, type I cytoskeletal 16	2	16	3	2	24.9	9.1	5.9	51.267	473	473;473	0	By matching	By matching	By MS/MS	0	0	0	0	85353000	0			+
CON__P12763	CON__P12763	11	11	10			>P12763 SWISS-PROT:P12763 (Bos taurus) Alpha-2-HS-glycoprotein precursor	1	11	11	10	30.6	30.6	30.6	38.418	359	359	0	By MS/MS	By MS/MS	By MS/MS	252560000000	0	177100000000	0	173360000000	0			+
P13645;CON__P13645;CON__P02535-1;Q7Z3Y7;CON__Q148H6;CON__Q7Z3Y7;Q7Z3Y8;Q7Z3Z0;CON__Q7Z3Z0;CON__Q7Z3Y8	P13645;CON__P13645	20;20;6;3;3;3;2;2;2;2	17;17;4;1;1;1;1;1;1;1	17;17;4;1;1;1;1;1;1;1	Keratin, type I cytoskeletal 10	KRT10	>sp|P13645|K1C10_HUMAN Keratin, type I cytoskeletal 10 OS=Homo sapiens GN=KRT10 PE=1 SV=6;>P13645 SWISS-PROT:P13645 Tax_Id=9606 Gene_Symbol=KRT10 Keratin, type I cytoskeletal 10	10	20	17	17	39	35.1	35.1	58.826	584	584;593;570;464;464;486;459;450;450;459	0	By MS/MS	By MS/MS	By MS/MS	7756900000	0	4750200000	0	12871000000	0			+
P13647;CON__P13647	P13647;CON__P13647	12;12	4;4	1;1	Keratin, type II cytoskeletal 5	KRT5	>sp|P13647|K2C5_HUMAN Keratin, type II cytoskeletal 5 OS=Homo sapiens GN=KRT5 PE=1 SV=3;>P13647 SWISS-PROT:P13647 Tax_Id=9606 Gene_Symbol=KRT5 Keratin, type II cytoskeletal 5	2	12	4	1	20.3	7.5	1.9	62.378	590	590;590	0.00025265	By MS/MS	By MS/MS	By MS/MS	159510000	0	0	0	309070000	0			+
CON__P15497;P02647	CON__P15497	27;1	27;1	27;1			>P15497 SWISS-PROT:P15497 (Bos taurus) Apolipoprotein A-I precursor	2	27	27	27	68.7	68.7	68.7	30.276	265	265;267	0	By MS/MS	By MS/MS	By MS/MS	40619000000	0	37955000000	171000000	37113000000	489330000			+
CON__P15636	CON__P15636	15	15	15			>P15636 SWISS-PROT:P15636 Protease I precursor Lysyl endopeptidase Achromobacter lyticus.	1	15	15	15	18.8	18.8	18.8	68.124	653	653	0	By MS/MS	By MS/MS	By MS/MS	670090000000	17812000	606950000000	0	546960000000	0			+
CON__P17690;P02749	CON__P17690	11;1	11;1	11;1			>P17690 SWISS-PROT:P17690 (Bos taurus) Beta-2-glycoprotein 1 precursor	2	11	11	11	44.3	44.3	44.3	38.252	345	345;345	0	By MS/MS	By MS/MS	By MS/MS	4234000000	0	1706900000	0	2434000000	0			+
CON__P17697	CON__P17697	5	5	5			>P17697 SWISS-PROT:P17697 (Bos taurus) Clusterin precursor	1	5	5	5	12.8	12.8	12.8	51.113	439	439	0	By MS/MS	By MS/MS	By MS/MS	187600000	0	42864000	0	274100000	0			+
CON__P21752	CON__P21752	2	1	1			>P21752 SWISS-PROT:P21752 (Bos taurus) Thymosin beta-9	1	2	1	1	64.3	33.3	33.3	4.8054	42	42	0.0045088	By MS/MS	By matching	By matching	0	0	0	0	0	0			+
CON__P28800;P08697;P08697-2	CON__P28800;P08697;P08697-2	4;2;2	4;2;2	4;2;2	Alpha-2-antiplasmin	SERPINF2	>P28800 SWISS-PROT:P28800 (Bos taurus) Alpha-2-antiplasmin precursor;>sp|P08697|A2AP_HUMAN Alpha-2-antiplasmin OS=Homo sapiens GN=SERPINF2 PE=1 SV=3;>sp|P08697-2|A2AP_HUMAN Isoform 2 of Alpha-2-antiplasmin OS=Homo sapiens GN=SERPINF2	3	4	4	4	11.2	11.2	11.2	54.71	492	492;491;427	0	By MS/MS	By MS/MS	By MS/MS	254990000	0	159120000	0	155170000	0			+
CON__P34955	CON__P34955	23	23	23			>P34955 SWISS-PROT:P34955 (Bos taurus) Alpha-1-antiproteinase precursor	1	23	23	23	39.2	39.2	39.2	46.103	416	416	0	By MS/MS	By MS/MS	By MS/MS	72623000000	141460000	49917000000	0	47546000000	44747000			+
P35527;CON__P35527	P35527;CON__P35527	21;21	20;20	20;20	Keratin, type I cytoskeletal 9	KRT9	>sp|P35527|K1C9_HUMAN Keratin, type I cytoskeletal 9 OS=Homo sapiens GN=KRT9 PE=1 SV=3;>P35527 SWISS-PROT:P35527 Tax_Id=9606 Gene_Symbol=KRT9 Keratin, type I cytoskeletal 9	2	21	20	20	36.3	36.3	36.3	62.064	623	623;623	0	By MS/MS	By MS/MS	By MS/MS	8609000000	0	4214900000	0	9906900000	0			+
CON__P41361;P01008	CON__P41361	5;2	5;2	5;2			>P41361 SWISS-PROT:P41361 (Bos taurus) Antithrombin-III precursor	2	5	5	5	11.6	11.6	11.6	52.347	465	465;464	0.00013144	By MS/MS	By matching	By MS/MS	403750000	0	712630000	885030000	437910000	77971000			+
CON__P50448;P05155;P05155-2;P05155-3	CON__P50448	5;1;1;1	5;1;1;1	5;1;1;1			>P50448 SWISS-PROT:P50448 (Bos taurus) Factor XIIa inhibitor precursor	4	5	5	5	15.6	15.6	15.6	51.723	468	468;500;448;505	0	By MS/MS	By MS/MS	By MS/MS	565660000	190210000	120030000	0	170410000	69424000			+
CON__P81644	CON__P81644	4	4	4			>P81644 SWISS-PROT:P81644 (Bos taurus) Apolipoprotein A-II precursor	1	4	4	4	27	27	27	11.202	100	100	0	By MS/MS	By MS/MS	By MS/MS	19253000000	0	18999000000	0	14934000000	0			+
CON__Q03247	CON__Q03247	7	7	6			>Q03247 SWISS-PROT:Q03247 (Bos taurus) Apolipoprotein E precursor	1	7	7	6	30.7	30.7	27.8	35.979	316	316	0	By MS/MS	By MS/MS	By MS/MS	1088000000	0	728680000	0	661840000	0			+
Q04695;CON__Q04695;P19012-2;Q9C075;CON__Q9C075	Q04695;CON__Q04695	47;47;4;1;1	47;47;4;1;1	10;10;0;0;0	Keratin, type I cytoskeletal 17	KRT17	>sp|Q04695|K1C17_HUMAN Keratin, type I cytoskeletal 17 OS=Homo sapiens GN=KRT17 PE=1 SV=2;>Q04695 SWISS-PROT:Q04695 Tax_Id=9606 Gene_Symbol=KRT17 Keratin, type I cytoskeletal 17	5	47	47	10	82.4	82.4	30.1	48.105	432	432;432;251;422;422	0	By MS/MS	By MS/MS	By MS/MS	122640000000	4122800000	4049200000	142410000000	281950000000	145360000			+
CON__Q05B55	CON__Q05B55	3	3	3			>Q05B55 TREMBL:Q05B55 (Bos taurus) Similar to Ig kappa chain C region	1	3	3	3	14.6	14.6	14.6	26.59	240	240	0	By MS/MS	By MS/MS	By MS/MS	224020000	0	177070000	0	170760000	0			+
CON__Q0IIK2;CON__Q29443;P02788;P02788-2	CON__Q0IIK2;CON__Q29443	43;42;2;2	43;42;2;2	43;42;2;2			>Q0IIK2 TREMBL:Q0IIK2 (Bos taurus) Transferrin;>Q29443 SWISS-PROT:Q29443 Serotransferrin - Bos taurus (Bovine).	4	43	43	43	65.6	65.6	65.6	77.738	704	704;685;710;666	0	By MS/MS	By MS/MS	By MS/MS	42406000000	118600000	26299000000	0	17863000000	0			+
CON__Q0V8M9	CON__Q0V8M9	10	10	7			>Q0V8M9 TREMBL:Q0V8M9;Q9TRI0 (Bos taurus) similar to inter-alpha (globulin) inhibitor H3 isoform 2	1	10	10	7	12.2	12.2	9	99.536	891	891	0	By MS/MS	By MS/MS	By MS/MS	1393500000	0	1073700000	67061000	1216700000	0			+
CON__Q1RMK2	CON__Q1RMK2	10	10	10			>Q1RMK2 TREMBL:Q1RMK2 (Bos taurus) IGHM protein	1	10	10	10	27.1	27.1	27.1	65.056	597	597	0	By MS/MS	By MS/MS	By MS/MS	871080000	0	560360000	0	81984000	0			+
CON__Q1RMN8	CON__Q1RMN8	1	1	1			>Q1RMN8 TREMBL:Q1RMN8 (Bos taurus) Similar to Immunoglobulin lambda-like polypeptide 1	1	1	1	1	6.4	6.4	6.4	24.536	234	234	0	By MS/MS	By MS/MS	By MS/MS	519480000	0	398720000	0	1485700000	0			+
CON__Q28107	CON__Q28107	14	14	12			>Q28107 SWISS-PROT:Q28107 (Bos taurus) Coagulation factor V precursor	1	14	14	12	8.2	8.2	7.3	248.98	2211	2211	0	By MS/MS	By MS/MS	By MS/MS	969080000	0	140930000	0	91069000	0			+
CON__Q2KIF2	CON__Q2KIF2	3	3	3			>Q2KIF2 TREMBL:Q2KIF2 (Bos taurus) Similar to leucine-rich alpha-2-glycoprotein 1	1	3	3	3	11	11	11	38.348	346	346	0.00073719	By MS/MS	By MS/MS	By MS/MS	180050000	89207000	78941000	28471000	39172000	0			+
P05452;CON__Q2KIS7	P05452;CON__Q2KIS7	1;1	1;1	1;1	Tetranectin	CLEC3B	>sp|P05452|TETN_HUMAN Tetranectin OS=Homo sapiens GN=CLEC3B PE=1 SV=3;>Q2KIS7 SWISS-PROT:Q2KIS7 (Bos taurus) Tetranectin precursor	2	1	1	1	10.4	10.4	10.4	22.537	202	202;202	0	By MS/MS	By MS/MS	By MS/MS	43870000	0	29480000	0	23473000	0			+
CON__Q2KIT0	CON__Q2KIT0	1	1	1			>Q2KIT0 TREMBL:Q2KIT0 (Bos taurus) Similar to collagen, type X, alpha 1	1	1	1	1	12	12	12	20.646	191	191	0.0032297	By MS/MS	By matching	By matching	54887000	0	0	0	0	0			+
CON__Q2KJC7;Q15063;Q15063-7;Q15063-6;Q15063-4;Q15063-2;Q15063-3;Q15063-5	CON__Q2KJC7;Q15063;Q15063-7;Q15063-6;Q15063-4;Q15063-2;Q15063-3;Q15063-5	2;1;1;1;1;1;1;1	2;1;1;1;1;1;1;1	2;1;1;1;1;1;1;1	Periostin	POSTN	>Q2KJC7 TREMBL:Q2KJC7;Q8HZM3 (Bos taurus) Periostin, osteoblast specific factor;>sp|Q15063|POSTN_HUMAN Periostin OS=Homo sapiens GN=POSTN PE=1 SV=2;>sp|Q15063-7|POSTN_HUMAN Isoform 7 of Periostin OS=Homo sapiens GN=POSTN;>sp|Q15063-6|POSTN_HUMAN Isoform 6	8	2	2	2	3	3	3	86.858	779	779;836;721;749;751;779;781;809	0	By MS/MS	By MS/MS	By matching	79878000	0	98507000	0	0	0			+
CON__Q2KJF1	CON__Q2KJF1	13	13	12			>Q2KJF1 TREMBL:Q2KJF1 (Bos taurus) Alpha-1-B glycoprotein	1	13	13	12	41.6	41.6	40.2	53.553	503	503	0	By MS/MS	By MS/MS	By MS/MS	2384700000	0	1078800000	0	1131100000	0			+
CON__Q2UVX4;P01024	CON__Q2UVX4	49;5	49;5	49;5			>Q2UVX4 SWISS-PROT:Q2UVX4 (Bos taurus) Complement C3 precursor	2	49	49	49	38.3	38.3	38.3	187.37	1662	1662;1663	0	By MS/MS	By MS/MS	By MS/MS	6468700000	0	2583900000	0	2923300000	0			+
CON__Q32PI4	CON__Q32PI4	1	1	1			>Q32PI4 TREMBL:Q32PI4 (Bos taurus) Similar to complement factor I	1	1	1	1	2.3	2.3	2.3	68.932	618	618	0.0044944	By MS/MS	By MS/MS	By MS/MS	49175000	0	11690000	0	19643000	0			+
CON__Q32PJ2	CON__Q32PJ2	4	4	4			>Q32PJ2 SWISS-PROT:Q32PJ2 (Bos taurus) Apolipoprotein A-IV precursor	1	4	4	4	15.8	15.8	15.8	43.017	380	380	0.00013146	By MS/MS	By MS/MS	By MS/MS	40247000	0	32431000	0	148600000	0			+
CON__Q3KUS7	CON__Q3KUS7	4	4	4			>Q3KUS7 TREMBL:Q3KUS7 (Bos taurus) Complement factor B	1	4	4	4	5.3	5.3	5.3	85.411	760	760	0	By MS/MS	By MS/MS	By MS/MS	120510000	0	74186000	0	49396000	0			+
CON__Q3MHN5	CON__Q3MHN5	18	2	2			>Q3MHN5 SWISS-PROT:Q3MHN5 (Bos taurus) Vitamin D-binding protein precursor	1	18	2	2	42	4	4	53.341	474	474	0.0018262	By MS/MS	By MS/MS	By matching	235020000	0	362340000	0	0	0			+
CON__Q3SX09;P68871;P02042;P69892;P69891;P02100	CON__Q3SX09	13;2;2;1;1;1	13;2;2;1;1;1	9;1;1;0;0;0			>Q3SX09 TREMBL:Q3SX09 (Bos taurus) similar to HBG protein	6	13	13	9	57.2	57.2	39.8	22.06	201	201;147;147;147;147;147	0	By MS/MS	By MS/MS	By MS/MS	32759000000	0	19964000000	0	17810000000	0			+
CON__Q3SX14	CON__Q3SX14	22	9	9			>Q3SX14 TREMBL:Q3SX14 (Bos taurus) Similar to Gelsolin	1	22	9	9	37.4	22	22	85.686	781	781	0	By MS/MS	By MS/MS	By MS/MS	974320000	0	238380000	0	222380000	0			+
P07951;P07951-2;CON__Q3SX28;P07951-3	P07951;P07951-2;CON__Q3SX28;P07951-3	15;15;15;11	3;3;3;3	3;3;3;3	Tropomyosin beta chain	TPM2	>sp|P07951|TPM2_HUMAN Tropomyosin beta chain OS=Homo sapiens GN=TPM2 PE=1 SV=1;>sp|P07951-2|TPM2_HUMAN Isoform 2 of Tropomyosin beta chain OS=Homo sapiens GN=TPM2;>Q3SX28 TREMBL:Q3SX28;Q5KR48 (Bos taurus) Tropomyosin 2;>sp|P07951-3|TPM2_HUMAN Isoform 3 of	4	15	3	3	26.8	5.6	5.6	32.85	284	284;284;284;248	0	By MS/MS	By MS/MS	By MS/MS	12869000000	3366200000	3514700000	13948000000	12597000000	1838600000			+
CON__Q3SZ57;P02771	CON__Q3SZ57	23;2	23;2	23;2			>Q3SZ57 SWISS-PROT:Q3SZ57 (Bos taurus) Alpha-fetoprotein precursor	2	23	23	23	48	48	48	68.587	610	610;609	0	By MS/MS	By MS/MS	By MS/MS	9031300000	0	4073500000	0	5315100000	0			+
CON__Q3SZH5	CON__Q3SZH5	9	9	9			>Q3SZH5 TREMBL:Q3SZH5 (Bos taurus) Similar to Angiotensinogen	1	9	9	9	38.2	38.2	38.2	45.456	424	424	0	By MS/MS	By MS/MS	By MS/MS	1084300000	0	1234400000	0	883090000	0			+
CON__Q3SZR3	CON__Q3SZR3	5	5	5			>Q3SZR3 SWISS-PROT:Q3SZR3 (Bos taurus) Alpha-1-acid glycoprotein precursor	1	5	5	5	27.2	27.2	27.2	23.182	202	202	0	By MS/MS	By MS/MS	By MS/MS	2145800000	0	2059200000	0	1734900000	0			+
CON__Q3SZV7	CON__Q3SZV7	11	11	11			>Q3SZV7 TREMBL:Q3SZV7 (Bos taurus) Similar to hemopexin	1	11	11	11	35.2	35.2	35.2	52.295	460	460	0	By MS/MS	By MS/MS	By MS/MS	1960100000	47701000	1639300000	312140000	1615900000	25996000			+
CON__Q3T052	CON__Q3T052	17	17	15			>Q3T052 TREMBL:Q3T052;Q5EA67 (Bos taurus) Inter-alpha (Globulin) inhibitor H4	1	17	17	15	22.1	22.1	20.1	101.51	916	916	0	By MS/MS	By MS/MS	By MS/MS	1997100000	34490000	898650000	0	1883900000	14329000			+
CON__Q3Y5Z3	CON__Q3Y5Z3	2	2	2			>Q3Y5Z3 SWISS-PROT:Q3Y5Z3 (Bos taurus) Adiponectin precursor	1	2	2	2	8.8	8.8	8.8	26.133	240	240	0.0027748	By MS/MS	By matching	By MS/MS	65420000	0	0	0	203710000	0			+
CON__Q3ZBD7	CON__Q3ZBD7	7	2	2			>Q3ZBD7 SWISS-PROT:Q3ZBD7 (Bos taurus) Glucose-6-phosphate isomerase	1	7	2	2	17.1	4.8	4.8	62.87	557	557	0	By MS/MS	By MS/MS	By MS/MS	11604000000	4965500000	4714300000	7875900000	8072600000	3385900000			+
CON__Q3ZBS7;P04004	CON__Q3ZBS7	8;1	8;1	8;1			>Q3ZBS7 TREMBL:Q3ZBS7 (Bos taurus) Vitronectin	2	8	8	8	18.6	18.6	18.6	54.099	484	484;478	0	By MS/MS	By MS/MS	By MS/MS	2349100000	219520000	1858500000	43135000	1340600000	0			+
CON__Q58D62	CON__Q58D62	9	9	9			>Q58D62 SWISS-PROT:Q58D62 (Bos taurus) Fetuin-B precursor	1	9	9	9	29.7	29.7	29.7	42.663	387	387	0	By MS/MS	By MS/MS	By MS/MS	8990900000	0	5587200000	0	5885100000	0			+
CON__Q6IFX2	CON__Q6IFX2	15	1	1			>Q6IFX2 SWISS-PROT:Q6IFX2 Tax_Id=10090 Gene_Symbol=Krt42 Keratin, type I cytoskeletal 42	1	15	1	1	24.1	3.5	3.5	50.133	452	452	1	By MS/MS	By matching	By matching	155000000	154600000	0	0	0	0	+		+
Q6KB66;Q6KB66-2;CON__Q6KB66-1;Q6KB66-3;CON__Q0VBK2	Q6KB66;Q6KB66-2;CON__Q6KB66-1;Q6KB66-3	10;10;10;6;2	9;9;9;5;2	9;9;9;5;2	Keratin, type II cytoskeletal 80	KRT80	>sp|Q6KB66|K2C80_HUMAN Keratin, type II cytoskeletal 80 OS=Homo sapiens GN=KRT80 PE=1 SV=2;>sp|Q6KB66-2|K2C80_HUMAN Isoform 2 of Keratin, type II cytoskeletal 80 OS=Homo sapiens GN=KRT80;>Q6KB66-1 SWISS-PROT:Q6KB66-1 Tax_Id=9606 Gene_Symbol=KRT80 Isoform 1	5	10	9	9	28.8	26.1	26.1	50.525	452	452;422;452;487;452	0	By MS/MS	By MS/MS	By MS/MS	122910000	50072000	0	43497000	590420000	0			+
CON__Q8VED5;Q3SY84;Q14CN4;Q14CN4-3;Q14CN4-2;CON__Q14CN4-1;CON__Q3SY84	CON__Q8VED5	8;2;2;2;2;2;2	3;1;1;1;1;1;1	1;0;0;0;0;0;0			>Q8VED5 TREMBL:Q8VED5 Tax_Id=10090 Gene_Symbol=Krt79 Keratin 79	7	8	3	1	14.7	7.5	3.8	57.552	531	531;523;511;469;510;511;523	0.0006222	By MS/MS	By MS/MS	By MS/MS	937960000	347920000	525010000	417260000	2152600000	1315500000			+
CON__Q922U2	CON__Q922U2	10	1	1			>Q922U2 SWISS-PROT:Q922U2 Tax_Id=10090 Gene_Symbol=Krt5 Keratin, type II cytoskeletal 5	1	10	1	1	16.9	2.6	2.6	61.766	580	580	0.002886	By MS/MS	By MS/MS	By MS/MS	3590400000	1087800000	3936100000	11016000000	8739200000	2138500000			+
CON__Q95121	CON__Q95121	5	5	3			>Q95121 SWISS-PROT:Q95121 (Bos taurus) Pigment epithelium-derived factor precursor	1	5	5	3	18	18	12.3	46.228	416	416	0	By MS/MS	By MS/MS	By MS/MS	438690000	0	186830000	43093000	0	0			+
CON__Q95M17	CON__Q95M17	2	2	2			>Q95M17 SWISS-PROT:Q95M17 (Bos taurus) Acidic mammalian chitinase precursor	1	2	2	2	6.1	6.1	6.1	52.129	472	472	0.00013074	By MS/MS	By MS/MS	By matching	91557000	0	7615800	0	0	0			+
CON__Q9N2I2	CON__Q9N2I2	6	6	6			>Q9N2I2 SWISS-PROT:Q9N2I2 (Bos taurus) Plasma serine protease inhibitor precursor	1	6	6	6	22.8	22.8	22.8	45.296	404	404	0	By MS/MS	By MS/MS	By MS/MS	248140000	0	196450000	0	92976000	0			+
CON__Q9TRI1;P19823	CON__Q9TRI1	19;5	19;5	19;5			>Q9TRI1 TREMBL:Q9TRI1 (Bos taurus) similar to inter-alpha-trypsin inhibitor heavy chain2	2	19	19	19	34.9	34.9	34.9	106.19	946	946;946	0	By MS/MS	By MS/MS	By MS/MS	6370700000	0	3906300000	0	4982100000	71487000			+
CON__Q9TT36;P05543	CON__Q9TT36	3;1	3;1	3;1			>Q9TT36 SWISS-PROT:Q9TT36 (Bos taurus) Thyroxine-binding globulin precursor	2	3	3	3	12.2	12.2	12.2	46.017	411	411;415	0	By MS/MS	By MS/MS	By MS/MS	215600000	0	58652000	0	60799000	0			+
CON__Q9TTE1	CON__Q9TTE1	5	4	3			>Q9TTE1 SWISS-PROT:Q9TTE1 (Bos taurus) Endopin-1 precursor	1	5	4	3	15.6	13.6	11.4	46.203	411	411	0	By MS/MS	By MS/MS	By MS/MS	1166300000	0	77610000	0	17430000	0			+
CON__REFSEQ:XP_001252647;CON__A2I7N3	CON__REFSEQ:XP_001252647;CON__A2I7N3	6;3	6;3	5;2			>REFSEQ:XP_001252647 (Bos taurus) similar to endopin 2B;>A2I7N3 TREMBL:A2I7N3;Q27984 (Bos taurus) SERPINA3-7	2	6	6	5	17	17	15.1	46.897	417	417;417	0	By MS/MS	By MS/MS	By MS/MS	2518000000	0	67078000	0	24237000	0			+
CON__REFSEQ:XP_585019	CON__REFSEQ:XP_585019	7	7	6			>REFSEQ:XP_585019 (Bos taurus) similar to afamin	1	7	7	6	15.7	15.7	14.6	69.561	604	604	0	By MS/MS	By MS/MS	By MS/MS	445350000	0	107820000	0	90546000	0			+
CON__REFSEQ:XP_986630	CON__REFSEQ:XP_986630	2	1	1			>REFSEQ:XP_986630 Tax_Id=10090 Gene_Symbol=Krt33b keratin complex 1, acidic, gene 3	1	2	1	1	4	2.5	2.5	53.728	476	476	0.0038109	By matching	By matching	By MS/MS	0	0	0	0	1051700000	934690000			+
E9PAV3;Q13765;E9PAV3-2;Q9H009	E9PAV3;Q13765;E9PAV3-2	8;8;8;1	8;8;8;1	5;5;5;0	Nascent polypeptide-associated complex subunit alpha	NACA	>sp|E9PAV3|NACAM_HUMAN Nascent polypeptide-associated complex subunit alpha, muscle-specific form OS=Homo sapiens GN=NACA PE=1 SV=1;>sp|Q13765|NACA_HUMAN Nascent polypeptide-associated complex subunit alpha OS=Homo sapiens GN=NACA PE=1 SV=1;>sp|E9PAV3-2|NA	4	8	8	5	2.7	2.7	2.6	205.42	2078	2078;215;925;215	0	By MS/MS	By MS/MS	By MS/MS	47790000000	64607000000	71953000000	38295000000	30689000000	36648000000
E9PRG8	E9PRG8	3	3	3		C11orf48	>sp|E9PRG8|CK098_HUMAN Uncharacterized protein C11orf98 OS=Homo sapiens GN=C11orf98 PE=4 SV=1	1	3	3	3	18.9	18.9	18.9	13.798	122	122	0	By MS/MS	By MS/MS	By MS/MS	3374000000	4008500000	1964400000	1070800000	1657100000	1937900000
O00115;O00115-2	O00115;O00115-2	7;7	7;7	7;7	Deoxyribonuclease-2-alpha	DNASE2	>sp|O00115|DNS2A_HUMAN Deoxyribonuclease-2-alpha OS=Homo sapiens GN=DNASE2 PE=1 SV=2;>sp|O00115-2|DNS2A_HUMAN Isoform 2 of Deoxyribonuclease-2-alpha OS=Homo sapiens GN=DNASE2	2	7	7	7	17.8	17.8	17.8	39.58	360	360;305	0	By MS/MS	By MS/MS	By MS/MS	3696600000	2177400000	2358200000	2001300000	2928900000	1544100000
O00116	O00116	34	34	34	Alkyldihydroxyacetonephosphate synthase, peroxisomal	AGPS	>sp|O00116|ADAS_HUMAN Alkyldihydroxyacetonephosphate synthase, peroxisomal OS=Homo sapiens GN=AGPS PE=1 SV=1	1	34	34	34	62.5	62.5	62.5	72.911	658	658	0	By MS/MS	By MS/MS	By MS/MS	31775000000	18509000000	24243000000	16322000000	21530000000	10843000000
O00124;O00124-3;O00124-2	O00124;O00124-3;O00124-2	3;3;2	3;3;2	3;3;2	UBX domain-containing protein 8	UBXN8	>sp|O00124|UBXN8_HUMAN UBX domain-containing protein 8 OS=Homo sapiens GN=UBXN8 PE=1 SV=2;>sp|O00124-3|UBXN8_HUMAN Isoform 3 of UBX domain-containing protein 8 OS=Homo sapiens GN=UBXN8;>sp|O00124-2|UBXN8_HUMAN Isoform 2 of UBX domain-containing protein 8 O	3	3	3	3	20.7	20.7	20.7	30.541	270	270;233;229	0	By MS/MS	By MS/MS	By MS/MS	36646000	0	28864000	81962000	95809000	0
O00139;O00139-1;O00139-5;O00139-4;O00139-2	O00139;O00139-1;O00139-5;O00139-4;O00139-2	29;29;29;29;27	29;29;29;29;27	27;27;27;27;25	Kinesin-like protein KIF2A	KIF2A	>sp|O00139|KIF2A_HUMAN Kinesin-like protein KIF2A OS=Homo sapiens GN=KIF2A PE=1 SV=3;>sp|O00139-1|KIF2A_HUMAN Isoform 1 of Kinesin-like protein KIF2A OS=Homo sapiens GN=KIF2A;>sp|O00139-5|KIF2A_HUMAN Isoform 5 of Kinesin-like protein KIF2A OS=Homo sapiens	5	29	29	27	43.3	43.3	39.9	79.954	706	706;679;686;744;660	0	By MS/MS	By MS/MS	By MS/MS	8006700000	7865700000	11106000000	4837100000	7573400000	6318200000
O00148;O00148-2;O00148-3	O00148;O00148-2;O00148-3	31;25;22	31;25;22	16;14;12	ATP-dependent RNA helicase DDX39A	DDX39A	>sp|O00148|DX39A_HUMAN ATP-dependent RNA helicase DDX39A OS=Homo sapiens GN=DDX39A PE=1 SV=2;>sp|O00148-2|DX39A_HUMAN Isoform 2 of ATP-dependent RNA helicase DDX39A OS=Homo sapiens GN=DDX39A;>sp|O00148-3|DX39A_HUMAN Isoform 3 of ATP-dependent RNA helicase	3	31	31	16	63	63	35.4	49.129	427	427;322;267	0	By MS/MS	By MS/MS	By MS/MS	121590000000	115480000000	126880000000	90910000000	77153000000	69014000000
O00151	O00151	23	23	23	PDZ and LIM domain protein 1	PDLIM1	>sp|O00151|PDLI1_HUMAN PDZ and LIM domain protein 1 OS=Homo sapiens GN=PDLIM1 PE=1 SV=4	1	23	23	23	90	90	90	36.071	329	329	0	By MS/MS	By MS/MS	By MS/MS	57706000000	25105000000	32250000000	33672000000	55659000000	15907000000
O00154-4;O00154;O00154-6;O00154-7;O00154-5;O00154-2;O00154-3	O00154-4;O00154;O00154-6;O00154-7;O00154-5;O00154-2;O00154-3	18;17;17;17;16;10;10	18;17;17;17;16;10;10	16;15;15;15;14;9;9	Cytosolic acyl coenzyme A thioester hydrolase	ACOT7	>sp|O00154-4|BACH_HUMAN Isoform 4 of Cytosolic acyl coenzyme A thioester hydrolase OS=Homo sapiens GN=ACOT7;>sp|O00154|BACH_HUMAN Cytosolic acyl coenzyme A thioester hydrolase OS=Homo sapiens GN=ACOT7 PE=1 SV=3;>sp|O00154-6|BACH_HUMAN Isoform 6 of Cytosoli	7	18	18	16	64.2	64.2	60.1	37.419	338	338;380;329;370;350;246;283	0	By MS/MS	By MS/MS	By MS/MS	54666000000	23026000000	28353000000	33107000000	37466000000	17116000000
O00159;O00159-3	O00159;O00159-3	45;45	1;1	1;1	Unconventional myosin-Ic	MYO1C	>sp|O00159|MYO1C_HUMAN Unconventional myosin-Ic OS=Homo sapiens GN=MYO1C PE=1 SV=4;>sp|O00159-3|MYO1C_HUMAN Isoform 3 of Unconventional myosin-Ic OS=Homo sapiens GN=MYO1C	2	45	1	1	44.4	0.9	0.9	121.68	1063	1063;1044	0.00073828	By MS/MS	By MS/MS	By matching	204550000	94728000	161660000	376920000	0	0
O00159-2	O00159-2	45	45	1	Unconventional myosin-Ic	MYO1C	>sp|O00159-2|MYO1C_HUMAN Isoform 2 of Unconventional myosin-Ic OS=Homo sapiens GN=MYO1C	1	45	45	1	45.7	45.7	0.8	117.91	1028	1028	0	By MS/MS	By MS/MS	By MS/MS	23479000000	5116400000	7869300000	15329000000	19254000000	3425400000
O00161;O00161-2	O00161;O00161-2	17;11	17;11	17;11	Synaptosomal-associated protein 23	SNAP23	>sp|O00161|SNP23_HUMAN Synaptosomal-associated protein 23 OS=Homo sapiens GN=SNAP23 PE=1 SV=1;>sp|O00161-2|SNP23_HUMAN Isoform SNAP-23b of Synaptosomal-associated protein 23 OS=Homo sapiens GN=SNAP23	2	17	17	17	79.6	79.6	79.6	23.354	211	211;158	0	By MS/MS	By MS/MS	By MS/MS	3212800000	4243100000	7071900000	2633600000	3315900000	3714700000
O00165;O00165-5;O00165-2;O00165-3;O00165-4;O00165-6	O00165;O00165-5;O00165-2;O00165-3	10;9;9;8;3;2	10;9;9;8;3;2	10;9;9;8;3;2	HCLS1-associated protein X-1	HAX1	>sp|O00165|HAX1_HUMAN HCLS1-associated protein X-1 OS=Homo sapiens GN=HAX1 PE=1 SV=2;>sp|O00165-5|HAX1_HUMAN Isoform 5 of HCLS1-associated protein X-1 OS=Homo sapiens GN=HAX1;>sp|O00165-2|HAX1_HUMAN Isoform 2 of HCLS1-associated protein X-1 OS=Homo sapiens	6	10	10	10	56.6	56.6	56.6	31.62	279	279;231;287;253;124;191	0	By MS/MS	By MS/MS	By MS/MS	2561400000	2816800000	3166100000	925940000	1824000000	2200700000
O00170	O00170	19	19	19	AH receptor-interacting protein	AIP	>sp|O00170|AIP_HUMAN AH receptor-interacting protein OS=Homo sapiens GN=AIP PE=1 SV=2	1	19	19	19	67.3	67.3	67.3	37.636	330	330	0	By MS/MS	By MS/MS	By MS/MS	20358000000	15522000000	19084000000	12766000000	13073000000	9184600000
O00178	O00178	30	30	30	GTP-binding protein 1	GTPBP1	>sp|O00178|GTPB1_HUMAN GTP-binding protein 1 OS=Homo sapiens GN=GTPBP1 PE=1 SV=3	1	30	30	30	50.8	50.8	50.8	72.453	669	669	0	By MS/MS	By MS/MS	By MS/MS	14421000000	10428000000	12493000000	10537000000	8905400000	5966400000
O00180	O00180	1	1	1	Potassium channel subfamily K member 1	KCNK1	>sp|O00180|KCNK1_HUMAN Potassium channel subfamily K member 1 OS=Homo sapiens GN=KCNK1 PE=1 SV=1	1	1	1	1	6	6	6	38.143	336	336	0.0085042	By matching	By matching	By MS/MS	0	0	0	0	0	0
O00186	O00186	22	22	22	Syntaxin-binding protein 3	STXBP3	>sp|O00186|STXB3_HUMAN Syntaxin-binding protein 3 OS=Homo sapiens GN=STXBP3 PE=1 SV=2	1	22	22	22	39.2	39.2	39.2	67.764	592	592	0	By MS/MS	By MS/MS	By MS/MS	4930500000	5819600000	6688400000	2824600000	4626900000	4008300000
O00189	O00189	6	6	6	AP-4 complex subunit mu-1	AP4M1	>sp|O00189|AP4M1_HUMAN AP-4 complex subunit mu-1 OS=Homo sapiens GN=AP4M1 PE=1 SV=2	1	6	6	6	16.3	16.3	16.3	49.976	453	453	0	By MS/MS	By MS/MS	By MS/MS	100970000	67107000	49928000	42650000	352760000	104620000
O00192;O00192-2	O00192;O00192-2	14;14	14;14	14;14	Armadillo repeat protein deleted in velo-cardio-facial syndrome	ARVCF	>sp|O00192|ARVC_HUMAN Armadillo repeat protein deleted in velo-cardio-facial syndrome OS=Homo sapiens GN=ARVCF PE=1 SV=1;>sp|O00192-2|ARVC_HUMAN Isoform Short of Armadillo repeat protein deleted in velo-cardio-facial syndrome OS=Homo sapiens GN=ARVCF	2	14	14	14	23.7	23.7	23.7	104.64	962	962;899	0	By MS/MS	By MS/MS	By MS/MS	595960000	26939000	36624000	167510000	1030700000	230310000
O00193	O00193	7	7	7	Small acidic protein	SMAP	>sp|O00193|SMAP_HUMAN Small acidic protein OS=Homo sapiens GN=SMAP PE=1 SV=1	1	7	7	7	30.1	30.1	30.1	20.332	183	183	0	By MS/MS	By MS/MS	By MS/MS	5398000000	4746500000	7641600000	4758400000	3068400000	2461700000
O00194	O00194	3	1	1	Ras-related protein Rab-27B	RAB27B	>sp|O00194|RB27B_HUMAN Ras-related protein Rab-27B OS=Homo sapiens GN=RAB27B PE=1 SV=4	1	3	1	1	14.2	6	6	24.608	218	218	0.0045024	By MS/MS	By MS/MS	By matching	0	0	0	32941000	0	0
O00203;O00203-3;Q13367;Q13367-4;Q13367-3	O00203;O00203-3	42;42;10;10;7	42;42;10;10;7	42;42;10;10;7	AP-3 complex subunit beta-1	AP3B1	>sp|O00203|AP3B1_HUMAN AP-3 complex subunit beta-1 OS=Homo sapiens GN=AP3B1 PE=1 SV=3;>sp|O00203-3|AP3B1_HUMAN Isoform 2 of AP-3 complex subunit beta-1 OS=Homo sapiens GN=AP3B1	5	42	42	42	34.7	34.7	34.7	121.32	1094	1094;1045;1082;1101;1050	0	By MS/MS	By MS/MS	By MS/MS	28268000000	21450000000	26412000000	17869000000	13428000000	10413000000
O00213-2;O00213;O00213-3;O00213-4;O00213-6;O00213-5	O00213-2;O00213;O00213-3;O00213-4;O00213-6;O00213-5	14;13;10;9;9;9	14;13;10;9;9;9	14;13;10;9;9;9	Amyloid beta A4 precursor protein-binding family B member 1	APBB1	>sp|O00213-2|APBB1_HUMAN Isoform 2 of Amyloid beta A4 precursor protein-binding family B member 1 OS=Homo sapiens GN=APBB1;>sp|O00213|APBB1_HUMAN Amyloid beta A4 precursor protein-binding family B member 1 OS=Homo sapiens GN=APBB1 PE=1 SV=2;>sp|O00213-3|AP	6	14	14	14	32.6	32.6	32.6	76.958	708	708;710;488;451;475;490	0	By MS/MS	By MS/MS	By MS/MS	1072600000	786070000	786680000	468580000	288350000	143880000
O00214;O00214-2	O00214;O00214-2	5;5	5;5	5;5	Galectin-8	LGALS8	>sp|O00214|LEG8_HUMAN Galectin-8 OS=Homo sapiens GN=LGALS8 PE=1 SV=4;>sp|O00214-2|LEG8_HUMAN Isoform 2 of Galectin-8 OS=Homo sapiens GN=LGALS8	2	5	5	5	17.4	17.4	17.4	35.808	317	317;359	0.00012842	By MS/MS	By MS/MS	By MS/MS	430880000	0	0	292420000	299110000	0
O00217	O00217	7	7	7	NADH dehydrogenase [ubiquinone] iron-sulfur protein 8, mitochondrial	NDUFS8	>sp|O00217|NDUS8_HUMAN NADH dehydrogenase [ubiquinone] iron-sulfur protein 8, mitochondrial OS=Homo sapiens GN=NDUFS8 PE=1 SV=1	1	7	7	7	33.8	33.8	33.8	23.705	210	210	0	By MS/MS	By MS/MS	By MS/MS	8924600000	7647900000	9929800000	5376500000	4696200000	3886800000
O00220	O00220	3	3	3	Tumor necrosis factor receptor superfamily member 10A	TNFRSF10A	>sp|O00220|TR10A_HUMAN Tumor necrosis factor receptor superfamily member 10A OS=Homo sapiens GN=TNFRSF10A PE=1 SV=3	1	3	3	3	8.1	8.1	8.1	50.089	468	468	0.00013141	By MS/MS	By MS/MS	By MS/MS	78684000	0	0	26993000	0	0
O00221	O00221	7	7	7	NF-kappa-B inhibitor epsilon	NFKBIE	>sp|O00221|IKBE_HUMAN NF-kappa-B inhibitor epsilon OS=Homo sapiens GN=NFKBIE PE=1 SV=3	1	7	7	7	18.6	18.6	18.6	52.863	500	500	0	By MS/MS	By MS/MS	By MS/MS	91050000	74972000	276470000	745380000	1686000000	1355500000
O00231;O00231-2	O00231;O00231-2	35;34	35;34	35;34	26S proteasome non-ATPase regulatory subunit 11	PSMD11	>sp|O00231|PSD11_HUMAN 26S proteasome non-ATPase regulatory subunit 11 OS=Homo sapiens GN=PSMD11 PE=1 SV=3;>sp|O00231-2|PSD11_HUMAN Isoform 2 of 26S proteasome non-ATPase regulatory subunit 11 OS=Homo sapiens GN=PSMD11	2	35	35	35	72.5	72.5	72.5	47.463	422	422;423	0	By MS/MS	By MS/MS	By MS/MS	82227000000	70565000000	74876000000	54182000000	50688000000	42896000000
O00232;O00232-2	O00232;O00232-2	29;28	29;28	29;28	26S proteasome non-ATPase regulatory subunit 12	PSMD12	>sp|O00232|PSD12_HUMAN 26S proteasome non-ATPase regulatory subunit 12 OS=Homo sapiens GN=PSMD12 PE=1 SV=3;>sp|O00232-2|PSD12_HUMAN Isoform 2 of 26S proteasome non-ATPase regulatory subunit 12 OS=Homo sapiens GN=PSMD12	2	29	29	29	49.1	49.1	49.1	52.904	456	456;436	0	By MS/MS	By MS/MS	By MS/MS	34069000000	28745000000	33811000000	24480000000	29177000000	24551000000
O00233;O00233-2;O00233-3	O00233;O00233-2	8;7;2	8;7;2	8;7;2	26S proteasome non-ATPase regulatory subunit 9	PSMD9	>sp|O00233|PSMD9_HUMAN 26S proteasome non-ATPase regulatory subunit 9 OS=Homo sapiens GN=PSMD9 PE=1 SV=3;>sp|O00233-2|PSMD9_HUMAN Isoform p27-S of 26S proteasome non-ATPase regulatory subunit 9 OS=Homo sapiens GN=PSMD9	3	8	8	8	35.9	35.9	35.9	24.682	223	223;209;118	0	By MS/MS	By MS/MS	By MS/MS	5878300000	6213400000	8701300000	5199400000	6850100000	6737300000
O00244	O00244	10	10	10	Copper transport protein ATOX1	ATOX1	>sp|O00244|ATOX1_HUMAN Copper transport protein ATOX1 OS=Homo sapiens GN=ATOX1 PE=1 SV=1	1	10	10	10	88.2	88.2	88.2	7.4016	68	68	0	By MS/MS	By MS/MS	By MS/MS	10935000000	15667000000	17596000000	6956100000	8699800000	11423000000
O00255-2;O00255-3;O00255	O00255-2;O00255-3;O00255	9;9;8	9;9;8	9;9;8	Menin	MEN1	>sp|O00255-2|MEN1_HUMAN Isoform 2 of Menin OS=Homo sapiens GN=MEN1;>sp|O00255-3|MEN1_HUMAN Isoform 3 of Menin OS=Homo sapiens GN=MEN1;>sp|O00255|MEN1_HUMAN Menin OS=Homo sapiens GN=MEN1 PE=1 SV=4	3	9	9	9	20.2	20.2	20.2	67.496	610	610;575;615	0	By MS/MS	By MS/MS	By MS/MS	2002300000	928020000	890460000	397070000	482170000	520390000
O00257;O00257-3	O00257;O00257-3	9;5	9;5	9;5	E3 SUMO-protein ligase CBX4	CBX4	>sp|O00257|CBX4_HUMAN E3 SUMO-protein ligase CBX4 OS=Homo sapiens GN=CBX4 PE=1 SV=3;>sp|O00257-3|CBX4_HUMAN Isoform 2 of E3 SUMO-protein ligase CBX4 OS=Homo sapiens GN=CBX4	2	9	9	9	21.6	21.6	21.6	61.367	560	560;290	0	By MS/MS	By MS/MS	By MS/MS	312040000	142800000	332570000	106190000	64169000	68491000
O00258;O00258-2	O00258;O00258-2	6;5	6;5	6;5	Tail-anchored protein insertion receptor WRB	WRB	>sp|O00258|WRB_HUMAN Tail-anchored protein insertion receptor WRB OS=Homo sapiens GN=WRB PE=1 SV=2;>sp|O00258-2|WRB_HUMAN Isoform 2 of Tail-anchored protein insertion receptor WRB OS=Homo sapiens GN=WRB	2	6	6	6	32.8	32.8	32.8	19.779	174	174;140	0	By MS/MS	By MS/MS	By MS/MS	293860000	141130000	33315000	106270000	47245000	171760000
O00264;O00264-2	O00264;O00264-2	13;10	13;10	12;10	Membrane-associated progesterone receptor component 1	PGRMC1	>sp|O00264|PGRC1_HUMAN Membrane-associated progesterone receptor component 1 OS=Homo sapiens GN=PGRMC1 PE=1 SV=3;>sp|O00264-2|PGRC1_HUMAN Isoform 2 of Membrane-associated progesterone receptor component 1 OS=Homo sapiens GN=PGRMC1	2	13	13	12	49.7	49.7	45.1	21.671	195	195;143	0	By MS/MS	By MS/MS	By MS/MS	23646000000	28742000000	34515000000	15017000000	15795000000	15690000000
O00267	O00267	51	1	1	Transcription elongation factor SPT5	SUPT5H	>sp|O00267|SPT5H_HUMAN Transcription elongation factor SPT5 OS=Homo sapiens GN=SUPT5H PE=1 SV=1	1	51	1	1	48.7	1.6	1.6	121	1087	1087	0.0001284	By MS/MS	By matching	By matching	0	0	0	0	0	0
O00267-2	O00267-2	51	51	1	Transcription elongation factor SPT5	SUPT5H	>sp|O00267-2|SPT5H_HUMAN Isoform 2 of Transcription elongation factor SPT5 OS=Homo sapiens GN=SUPT5H	1	51	51	1	48.5	48.5	1.2	120.5	1083	1083	0	By MS/MS	By MS/MS	By MS/MS	80491000000	37706000000	40238000000	51059000000	51691000000	20902000000
O00268	O00268	13	13	12	Transcription initiation factor TFIID subunit 4	TAF4	>sp|O00268|TAF4_HUMAN Transcription initiation factor TFIID subunit 4 OS=Homo sapiens GN=TAF4 PE=1 SV=2	1	13	13	12	20	20	18.8	110.11	1085	1085	0	By MS/MS	By MS/MS	By MS/MS	1336000000	933440000	1036500000	981470000	890640000	696840000
O00273	O00273	14	14	4	DNA fragmentation factor subunit alpha	DFFA	>sp|O00273|DFFA_HUMAN DNA fragmentation factor subunit alpha OS=Homo sapiens GN=DFFA PE=1 SV=1	1	14	14	4	48.3	48.3	13	36.521	331	331	0	By MS/MS	By MS/MS	By MS/MS	15950000000	24372000000	31023000000	14620000000	13565000000	17953000000
O00273-2	O00273-2	11	1	1	DNA fragmentation factor subunit alpha	DFFA	>sp|O00273-2|DFFA_HUMAN Isoform DFF35 of DNA fragmentation factor subunit alpha OS=Homo sapiens GN=DFFA	1	11	1	1	51.1	7.5	7.5	29.41	268	268	0	By MS/MS	By MS/MS	By MS/MS	0	0	0	0	0	0
O00287	O00287	4	4	4	Regulatory factor X-associated protein	RFXAP	>sp|O00287|RFXAP_HUMAN Regulatory factor X-associated protein OS=Homo sapiens GN=RFXAP PE=1 SV=1	1	4	4	4	21	21	21	28.232	272	272	0.00025436	By MS/MS	By MS/MS	By MS/MS	155850000	158460000	70417000	0	29484000	34768000
O00291;O00291-4;O00291-3	O00291;O00291-4;O00291-3	25;25;24	25;25;24	25;25;24	Huntingtin-interacting protein 1	HIP1	>sp|O00291|HIP1_HUMAN Huntingtin-interacting protein 1 OS=Homo sapiens GN=HIP1 PE=1 SV=5;>sp|O00291-4|HIP1_HUMAN Isoform 4 of Huntingtin-interacting protein 1 OS=Homo sapiens GN=HIP1;>sp|O00291-3|HIP1_HUMAN Isoform 3 of Huntingtin-interacting protein 1 OS=	3	25	25	25	32.8	32.8	32.8	116.22	1037	1037;1008;986	0	By MS/MS	By MS/MS	By MS/MS	2334600000	1962400000	1925400000	1242700000	772750000	1090800000
O00299	O00299	20	20	20	Chloride intracellular channel protein 1	CLIC1	>sp|O00299|CLIC1_HUMAN Chloride intracellular channel protein 1 OS=Homo sapiens GN=CLIC1 PE=1 SV=4	1	20	20	20	85.5	85.5	85.5	26.922	241	241	0	By MS/MS	By MS/MS	By MS/MS	124960000000	61176000000	69331000000	85807000000	84915000000	35846000000
O00303	O00303	13	13	13	Eukaryotic translation initiation factor 3 subunit F	EIF3F	>sp|O00303|EIF3F_HUMAN Eukaryotic translation initiation factor 3 subunit F OS=Homo sapiens GN=EIF3F PE=1 SV=1	1	13	13	13	43.4	43.4	43.4	37.563	357	357	0	By MS/MS	By MS/MS	By MS/MS	39917000000	37702000000	34343000000	21598000000	23971000000	19432000000
O00308;O00308-2;O00308-3;O00308-4	O00308;O00308-2	11;9;5;2	10;8;4;2	10;8;4;2	NEDD4-like E3 ubiquitin-protein ligase WWP2	WWP2	>sp|O00308|WWP2_HUMAN NEDD4-like E3 ubiquitin-protein ligase WWP2 OS=Homo sapiens GN=WWP2 PE=1 SV=2;>sp|O00308-2|WWP2_HUMAN Isoform 2 of NEDD4-like E3 ubiquitin-protein ligase WWP2 OS=Homo sapiens GN=WWP2	4	11	10	10	17.6	16.4	16.4	98.911	870	870;754;431;335	0	By MS/MS	By MS/MS	By MS/MS	456810000	274710000	473360000	470720000	369570000	281840000
O00311	O00311	14	14	14	Cell division cycle 7-related protein kinase	CDC7	>sp|O00311|CDC7_HUMAN Cell division cycle 7-related protein kinase OS=Homo sapiens GN=CDC7 PE=1 SV=1	1	14	14	14	34	34	34	63.887	574	574	0	By MS/MS	By MS/MS	By MS/MS	641650000	1596400000	1955400000	317010000	864260000	956220000
O00327;O00327-8;O00327-4;O00327-9;O00327-1;O00327-7	O00327;O00327-8;O00327-4;O00327-9;O00327-1;O00327-7	1;1;1;1;1;1	1;1;1;1;1;1	1;1;1;1;1;1	Aryl hydrocarbon receptor nuclear translocator-like protein 1	ARNTL	>sp|O00327|BMAL1_HUMAN Aryl hydrocarbon receptor nuclear translocator-like protein 1 OS=Homo sapiens GN=ARNTL PE=1 SV=2;>sp|O00327-8|BMAL1_HUMAN Isoform 8 of Aryl hydrocarbon receptor nuclear translocator-like protein 1 OS=Homo sapiens GN=ARNTL;>sp|O00327-	6	1	1	1	1.8	1.8	1.8	68.761	626	626;625;508;582;583;624	0.0006205	By MS/MS	By matching	By MS/MS	38598000	22733000	0	0	28213000	7859100
O00330;O00330-3;O00330-2	O00330;O00330-3;O00330-2	14;14;8	14;14;8	14;14;8	Pyruvate dehydrogenase protein X component, mitochondrial	PDHX	>sp|O00330|ODPX_HUMAN Pyruvate dehydrogenase protein X component, mitochondrial OS=Homo sapiens GN=PDHX PE=1 SV=3;>sp|O00330-3|ODPX_HUMAN Isoform 3 of Pyruvate dehydrogenase protein X component, mitochondrial OS=Homo sapiens GN=PDHX;>sp|O00330-2|ODPX_HUMAN	3	14	14	14	33.7	33.7	33.7	54.122	501	501;486;274	0	By MS/MS	By MS/MS	By MS/MS	9048700000	6399600000	6353000000	4987400000	4569000000	3069300000
O00399	O00399	4	4	4	Dynactin subunit 6	DCTN6	>sp|O00399|DCTN6_HUMAN Dynactin subunit 6 OS=Homo sapiens GN=DCTN6 PE=1 SV=1	1	4	4	4	22.6	22.6	22.6	20.747	190	190	0	By MS/MS	By MS/MS	By MS/MS	4083100000	2800100000	2907100000	1880800000	1897100000	1372200000
O00400	O00400	5	5	5	Acetyl-coenzyme A transporter 1	SLC33A1	>sp|O00400|ACATN_HUMAN Acetyl-coenzyme A transporter 1 OS=Homo sapiens GN=SLC33A1 PE=1 SV=1	1	5	5	5	14.4	14.4	14.4	60.908	549	549	0	By MS/MS	By MS/MS	By MS/MS	510250000	405870000	482420000	275530000	434970000	304480000
O00401	O00401	19	19	19	Neural Wiskott-Aldrich syndrome protein	WASL	>sp|O00401|WASL_HUMAN Neural Wiskott-Aldrich syndrome protein OS=Homo sapiens GN=WASL PE=1 SV=2	1	19	19	19	51.1	51.1	51.1	54.826	505	505	0	By MS/MS	By MS/MS	By MS/MS	3782700000	1480700000	2242800000	1615300000	1942300000	1168000000
O00410;O00410-3	O00410;O00410-3	51;50	51;50	6;5	Importin-5	IPO5	>sp|O00410|IPO5_HUMAN Importin-5 OS=Homo sapiens GN=IPO5 PE=1 SV=4;>sp|O00410-3|IPO5_HUMAN Isoform 3 of Importin-5 OS=Homo sapiens GN=IPO5	2	51	51	6	58.7	58.7	5.3	123.63	1097	1097;1115	0	By MS/MS	By MS/MS	By MS/MS	80044000000	84626000000	90503000000	50430000000	51650000000	54442000000
O00410-2	O00410-2	46	1	1	Importin-5	IPO5	>sp|O00410-2|IPO5_HUMAN Isoform 2 of Importin-5 OS=Homo sapiens GN=IPO5	1	46	1	1	57.3	0.7	0.7	116.98	1037	1037	1	By MS/MS	By MS/MS	By MS/MS	799620000	1021600000	891260000	631670000	625090000	743810000	+
O00411	O00411	39	39	39	DNA-directed RNA polymerase, mitochondrial	POLRMT	>sp|O00411|RPOM_HUMAN DNA-directed RNA polymerase, mitochondrial OS=Homo sapiens GN=POLRMT PE=1 SV=2	1	39	39	39	43.7	43.7	43.7	138.62	1230	1230	0	By MS/MS	By MS/MS	By MS/MS	5346300000	4794700000	6921700000	3575600000	3198100000	2957800000
O00418	O00418	6	6	6	Eukaryotic elongation factor 2 kinase	EEF2K	>sp|O00418|EF2K_HUMAN Eukaryotic elongation factor 2 kinase OS=Homo sapiens GN=EEF2K PE=1 SV=2	1	6	6	6	8	8	8	82.143	725	725	0	By MS/MS	By MS/MS	By MS/MS	227480000	337680000	105800000	39657000	54962000	46743000
O00422	O00422	6	6	6	Histone deacetylase complex subunit SAP18	SAP18	>sp|O00422|SAP18_HUMAN Histone deacetylase complex subunit SAP18 OS=Homo sapiens GN=SAP18 PE=1 SV=1	1	6	6	6	41.8	41.8	41.8	17.561	153	153	0	By MS/MS	By MS/MS	By MS/MS	3286100000	3562000000	3292200000	1980100000	2341900000	2505300000
O00423;O00423-3	O00423;O00423-3	25;25	25;25	24;24	Echinoderm microtubule-associated protein-like 1	EML1	>sp|O00423|EMAL1_HUMAN Echinoderm microtubule-associated protein-like 1 OS=Homo sapiens GN=EML1 PE=1 SV=3;>sp|O00423-3|EMAL1_HUMAN Isoform 3 of Echinoderm microtubule-associated protein-like 1 OS=Homo sapiens GN=EML1	2	25	25	24	37.2	37.2	36	89.86	815	815;834	0	By MS/MS	By MS/MS	By MS/MS	2263800000	816440000	1172100000	1145900000	1865600000	545420000
O00425;O00425-2	O00425	29;12	27;11	25;9	Insulin-like growth factor 2 mRNA-binding protein 3	IGF2BP3	>sp|O00425|IF2B3_HUMAN Insulin-like growth factor 2 mRNA-binding protein 3 OS=Homo sapiens GN=IGF2BP3 PE=1 SV=2	2	29	27	25	51.5	47.5	45.3	63.704	579	579;198	0	By MS/MS	By MS/MS	By MS/MS	25555000000	15811000000	14877000000	13674000000	18696000000	10223000000
O00429;O00429-3;O00429-6;O00429-5;O00429-7	O00429;O00429-3;O00429-6;O00429-5;O00429-7	38;37;37;36;25	38;37;37;36;25	1;1;1;0;1	Dynamin-1-like protein	DNM1L	>sp|O00429|DNM1L_HUMAN Dynamin-1-like protein OS=Homo sapiens GN=DNM1L PE=1 SV=2;>sp|O00429-3|DNM1L_HUMAN Isoform 2 of Dynamin-1-like protein OS=Homo sapiens GN=DNM1L;>sp|O00429-6|DNM1L_HUMAN Isoform 6 of Dynamin-1-like protein OS=Homo sapiens GN=DNM1L;>sp	5	38	38	1	60.6	60.6	3	81.876	736	736;710;749;710;533	0	By MS/MS	By MS/MS	By MS/MS	30342000000	26051000000	27792000000	22547000000	18731000000	16859000000
O00429-4	O00429-4	38	2	1	Dynamin-1-like protein	DNM1L	>sp|O00429-4|DNM1L_HUMAN Isoform 3 of Dynamin-1-like protein OS=Homo sapiens GN=DNM1L	1	38	2	1	60.7	3.3	3.3	78.099	699	699	0	By MS/MS	By MS/MS	By MS/MS	500290000	375590000	646420000	273080000	440080000	396010000
O00442;O00442-2	O00442;O00442-2	12;11	12;11	12;11	RNA 3-terminal phosphate cyclase	RTCA	>sp|O00442|RTCA_HUMAN RNA 3-terminal phosphate cyclase OS=Homo sapiens GN=RTCA PE=1 SV=1;>sp|O00442-2|RTCA_HUMAN Isoform 2 of RNA 3-terminal phosphate cyclase OS=Homo sapiens GN=RTCA	2	12	12	12	51.1	51.1	51.1	39.336	366	366;379	0	By MS/MS	By MS/MS	By MS/MS	8404800000	5979500000	8308500000	5469200000	3922000000	2380800000
O00443;O00443-2	O00443	46;12	46;12	46;12	Phosphatidylinositol 4-phosphate 3-kinase C2 domain-containing subunit alpha	PIK3C2A	>sp|O00443|P3C2A_HUMAN Phosphatidylinositol 4-phosphate 3-kinase C2 domain-containing subunit alpha OS=Homo sapiens GN=PIK3C2A PE=1 SV=2	2	46	46	46	33.6	33.6	33.6	190.68	1686	1686;483	0	By MS/MS	By MS/MS	By MS/MS	3897500000	2854800000	3850900000	3546500000	3815200000	1806400000
O00458;O00458-2	O00458;O00458-2	6;5	6;5	6;5	Interferon-related developmental regulator 1	IFRD1	>sp|O00458|IFRD1_HUMAN Interferon-related developmental regulator 1 OS=Homo sapiens GN=IFRD1 PE=1 SV=4;>sp|O00458-2|IFRD1_HUMAN Isoform 2 of Interferon-related developmental regulator 1 OS=Homo sapiens GN=IFRD1	2	6	6	6	19.7	19.7	19.7	50.268	451	451;401	0	By MS/MS	By MS/MS	By MS/MS	173070000	193450000	202110000	74984000	35424000	33655000
O00459	O00459	8	6	6	Phosphatidylinositol 3-kinase regulatory subunit beta	PIK3R2	>sp|O00459|P85B_HUMAN Phosphatidylinositol 3-kinase regulatory subunit beta OS=Homo sapiens GN=PIK3R2 PE=1 SV=2	1	8	6	6	13	11.4	11.4	81.544	728	728	0	By MS/MS	By MS/MS	By MS/MS	580190000	580010000	871330000	522310000	390960000	522500000
O00461	O00461	15	15	15	Golgi integral membrane protein 4	GOLIM4	>sp|O00461|GOLI4_HUMAN Golgi integral membrane protein 4 OS=Homo sapiens GN=GOLIM4 PE=1 SV=1	1	15	15	15	27	27	27	81.879	696	696	0	By MS/MS	By MS/MS	By MS/MS	4979500000	3255400000	4995400000	3429800000	3144600000	2298700000
O00462	O00462	5	4	4	Beta-mannosidase	MANBA	>sp|O00462|MANBA_HUMAN Beta-mannosidase OS=Homo sapiens GN=MANBA PE=2 SV=3	1	5	4	4	5.9	5.1	5.1	100.89	879	879	0	By MS/MS	By MS/MS	By MS/MS	20766000	45794000	97732000	67651000	112320000	43033000
O00463;O00463-3;O00463-2	O00463;O00463-3;O00463-2	3;3;3	3;3;3	3;3;3	TNF receptor-associated factor 5	TRAF5	>sp|O00463|TRAF5_HUMAN TNF receptor-associated factor 5 OS=Homo sapiens GN=TRAF5 PE=1 SV=2;>sp|O00463-3|TRAF5_HUMAN Isoform 3 of TNF receptor-associated factor 5 OS=Homo sapiens GN=TRAF5;>sp|O00463-2|TRAF5_HUMAN Isoform 2 of TNF receptor-associated factor	3	3	3	3	6.1	6.1	6.1	64.405	557	557;451;568	0.0002539	By MS/MS	By MS/MS	By MS/MS	118770000	0	63684000	22202000	29302000	20377000
O00468-5;O00468;O00468-6;O00468-3;O00468-4;O00468-7;O00468-2	O00468-5;O00468;O00468-6;O00468-3;O00468-4;O00468-7;O00468-2	20;19;19;19;19;19;17	20;19;19;19;19;19;17	20;19;19;19;19;19;17	Agrin;Agrin N-terminal 110 kDa subunit;Agrin C-terminal 110 kDa subunit;Agrin C-terminal 90 kDa fragment;Agrin C-terminal 22 kDa fragment	AGRN	>sp|O00468-5|AGRIN_HUMAN Isoform 5 of Agrin OS=Homo sapiens GN=AGRN;>sp|O00468|AGRIN_HUMAN Agrin OS=Homo sapiens GN=AGRN PE=1 SV=5;>sp|O00468-6|AGRIN_HUMAN Isoform 6 of Agrin OS=Homo sapiens GN=AGRN;>sp|O00468-3|AGRIN_HUMAN Isoform 3 of Agrin OS=Homo sapie	7	20	20	20	15.8	15.8	15.8	216.21	2057	2057;2067;2045;2049;2059;2063;1963	0	By MS/MS	By MS/MS	By MS/MS	898750000	155860000	165300000	331040000	290560000	22806000
O00469;O00469-2;O00469-3	O00469;O00469-2	24;24;11	24;24;11	24;24;11	Procollagen-lysine,2-oxoglutarate 5-dioxygenase 2	PLOD2	>sp|O00469|PLOD2_HUMAN Procollagen-lysine,2-oxoglutarate 5-dioxygenase 2 OS=Homo sapiens GN=PLOD2 PE=1 SV=2;>sp|O00469-2|PLOD2_HUMAN Isoform 2 of Procollagen-lysine,2-oxoglutarate 5-dioxygenase 2 OS=Homo sapiens GN=PLOD2	3	24	24	24	37.2	37.2	37.2	84.685	737	737;758;418	0	By MS/MS	By MS/MS	By MS/MS	6911300000	6444200000	6764800000	4210200000	5552300000	3710200000
O00470;O00470-2	O00470;O00470-2	6;5	6;5	2;1	Homeobox protein Meis1	MEIS1	>sp|O00470|MEIS1_HUMAN Homeobox protein Meis1 OS=Homo sapiens GN=MEIS1 PE=1 SV=1;>sp|O00470-2|MEIS1_HUMAN Isoform 2 of Homeobox protein Meis1 OS=Homo sapiens GN=MEIS1	2	6	6	2	22.1	22.1	9.5	43.016	390	390;463	0	By MS/MS	By MS/MS	By MS/MS	375190000	935340000	208030000	37349000	61727000	91959000
O00471	O00471	26	26	26	Exocyst complex component 5	EXOC5	>sp|O00471|EXOC5_HUMAN Exocyst complex component 5 OS=Homo sapiens GN=EXOC5 PE=1 SV=1	1	26	26	26	40.4	40.4	40.4	81.852	708	708	0	By MS/MS	By MS/MS	By MS/MS	11580000000	6126000000	6276300000	5569900000	4802400000	2823400000
O00483	O00483	5	5	5	NADH dehydrogenase [ubiquinone] 1 alpha subcomplex subunit 4	NDUFA4	>sp|O00483|NDUA4_HUMAN Cytochrome c oxidase subunit NDUFA4 OS=Homo sapiens GN=NDUFA4 PE=1 SV=1	1	5	5	5	46.9	46.9	46.9	9.3697	81	81	0	By MS/MS	By MS/MS	By MS/MS	5615300000	8348400000	5727000000	4721500000	4503300000	4455000000
O00487	O00487	15	15	15	26S proteasome non-ATPase regulatory subunit 14	PSMD14	>sp|O00487|PSDE_HUMAN 26S proteasome non-ATPase regulatory subunit 14 OS=Homo sapiens GN=PSMD14 PE=1 SV=1	1	15	15	15	45.8	45.8	45.8	34.577	310	310	0	By MS/MS	By MS/MS	By MS/MS	27718000000	20760000000	24357000000	18835000000	21266000000	16262000000
O00488	O00488	4	4	4	Zinc finger protein 593	ZNF593	>sp|O00488|ZN593_HUMAN Zinc finger protein 593 OS=Homo sapiens GN=ZNF593 PE=1 SV=2	1	4	4	4	53	53	53	15.199	134	134	0	By MS/MS	By MS/MS	By MS/MS	1445800000	1230300000	4320400000	334860000	1021400000	557560000
O00499;O00499-3;O00499-5;O00499-10;O00499-2;O00499-9;O00499-7;O00499-8;O00499-4;O00499-6;O00499-11	O00499;O00499-3;O00499-5;O00499-10;O00499-2;O00499-9;O00499-7;O00499-8;O00499-4;O00499-6;O00499-11	12;12;12;11;11;11;11;11;11;11;11	12;12;12;11;11;11;11;11;11;11;11	12;12;12;11;11;11;11;11;11;11;11	Myc box-dependent-interacting protein 1	BIN1	>sp|O00499|BIN1_HUMAN Myc box-dependent-interacting protein 1 OS=Homo sapiens GN=BIN1 PE=1 SV=1;>sp|O00499-3|BIN1_HUMAN Isoform IIC1 of Myc box-dependent-interacting protein 1 OS=Homo sapiens GN=BIN1;>sp|O00499-5|BIN1_HUMAN Isoform IID of Myc box-dependent	11	12	12	12	24.5	24.5	24.5	64.699	593	593;506;550;424;518;409;439;454;475;482;497	0	By MS/MS	By MS/MS	By MS/MS	230080000	1570200000	1568600000	100260000	205030000	1102200000
O00505	O00505	16	11	11	Importin subunit alpha-4	KPNA3	>sp|O00505|IMA4_HUMAN Importin subunit alpha-4 OS=Homo sapiens GN=KPNA3 PE=1 SV=2	1	16	11	11	39.2	32.1	32.1	57.81	521	521	0	By MS/MS	By MS/MS	By MS/MS	7993100000	6964800000	6847400000	3488400000	4043700000	2952900000
O00506;O00506-3;O00506-2	O00506;O00506-3;O00506-2	14;13;13	7;6;6	7;6;6	Serine/threonine-protein kinase 25	STK25	>sp|O00506|STK25_HUMAN Serine/threonine-protein kinase 25 OS=Homo sapiens GN=STK25 PE=1 SV=1;>sp|O00506-3|STK25_HUMAN Isoform 3 of Serine/threonine-protein kinase 25 OS=Homo sapiens GN=STK25;>sp|O00506-2|STK25_HUMAN Isoform 2 of Serine/threonine-protein ki	3	14	7	7	30.5	14.6	14.6	48.111	426	426;332;349	0	By MS/MS	By MS/MS	By MS/MS	173310000	121130000	1370100000	268050000	50647000	90271000
O00512	O00512	10	10	10	B-cell CLL/lymphoma 9 protein	BCL9	>sp|O00512|BCL9_HUMAN B-cell CLL/lymphoma 9 protein OS=Homo sapiens GN=BCL9 PE=1 SV=4	1	10	10	10	12.7	12.7	12.7	149.29	1426	1426	0	By MS/MS	By MS/MS	By MS/MS	4448700000	4747600000	7242700000	4324200000	44461000	278820000
O00519	O00519	7	7	7	Fatty-acid amide hydrolase 1	FAAH	>sp|O00519|FAAH1_HUMAN Fatty-acid amide hydrolase 1 OS=Homo sapiens GN=FAAH PE=1 SV=2	1	7	7	7	20.4	20.4	20.4	63.065	579	579	0	By MS/MS	By MS/MS	By MS/MS	292810000	0	0	9214600	157230000	0
O00522;O00522-3;O00522-2	O00522;O00522-3;O00522-2	6;5;3	6;5;3	6;5;3	Krev interaction trapped protein 1	KRIT1	>sp|O00522|KRIT1_HUMAN Krev interaction trapped protein 1 OS=Homo sapiens GN=KRIT1 PE=1 SV=2;>sp|O00522-3|KRIT1_HUMAN Isoform 3 of Krev interaction trapped protein 1 OS=Homo sapiens GN=KRIT1;>sp|O00522-2|KRIT1_HUMAN Isoform 2 of Krev interaction trapped pr	3	6	6	6	9.8	9.8	9.8	84.347	736	736;688;529	0.00012902	By MS/MS	By MS/MS	By MS/MS	233520000	28905000	39247000	47167000	94189000	33951000
O00541	O00541	28	28	2	Pescadillo homolog	PES1	>sp|O00541|PESC_HUMAN Pescadillo homolog OS=Homo sapiens GN=PES1 PE=1 SV=1	1	28	28	2	41.7	41.7	5.1	68.002	588	588	0	By MS/MS	By MS/MS	By MS/MS	27155000000	25915000000	24642000000	14053000000	17300000000	14761000000
O00541-2	O00541-2	27	1	1	Pescadillo homolog	PES1	>sp|O00541-2|PESC_HUMAN Isoform 2 of Pescadillo homolog OS=Homo sapiens GN=PES1	1	27	1	1	41.2	4.3	4.3	67.455	583	583	0	By MS/MS	By MS/MS	By MS/MS	31050000	0	78550000	0	0	0
O00559;O00559-2	O00559;O00559-2	3;3	3;3	3;3	Receptor-binding cancer antigen expressed on SiSo cells	EBAG9	>sp|O00559|RCAS1_HUMAN Receptor-binding cancer antigen expressed on SiSo cells OS=Homo sapiens GN=EBAG9 PE=1 SV=1;>sp|O00559-2|RCAS1_HUMAN Isoform 2 of Receptor-binding cancer antigen expressed on SiSo cells OS=Homo sapiens GN=EBAG9	2	3	3	3	29.1	29.1	29.1	24.377	213	213;258	0	By MS/MS	By MS/MS	By matching	42698000	0	57354000	25853000	0	0
O00560;O00560-3	O00560;O00560-3	12;10	12;10	2;2	Syntenin-1	SDCBP	>sp|O00560|SDCB1_HUMAN Syntenin-1 OS=Homo sapiens GN=SDCBP PE=1 SV=1;>sp|O00560-3|SDCB1_HUMAN Isoform 3 of Syntenin-1 OS=Homo sapiens GN=SDCBP	2	12	12	2	55.7	55.7	12.4	32.444	298	298;292	0	By MS/MS	By MS/MS	By MS/MS	6050000000	3984500000	3169600000	2739900000	3492800000	2022600000
O00560-2	O00560-2	12	2	2	Syntenin-1	SDCBP	>sp|O00560-2|SDCB1_HUMAN Isoform 2 of Syntenin-1 OS=Homo sapiens GN=SDCBP	1	12	2	2	55.6	12.1	12.1	32.316	297	297	0	By MS/MS	By MS/MS	By MS/MS	220080000	184970000	125330000	110170000	102920000	39661000
O00562;O00562-2	O00562;O00562-2	4;4	4;4	4;4	Membrane-associated phosphatidylinositol transfer protein 1	PITPNM1	>sp|O00562|PITM1_HUMAN Membrane-associated phosphatidylinositol transfer protein 1 OS=Homo sapiens GN=PITPNM1 PE=1 SV=4;>sp|O00562-2|PITM1_HUMAN Isoform 2 of Membrane-associated phosphatidylinositol transfer protein 1 OS=Homo sapiens GN=PITPNM1	2	4	4	4	3.5	3.5	3.5	134.85	1244	1244;1243	0.00013033	By MS/MS	By matching	By MS/MS	148970000	18692000	32790000	41812000	47677000	13941000
O00566	O00566	20	20	20	U3 small nucleolar ribonucleoprotein protein MPP10	MPHOSPH10	>sp|O00566|MPP10_HUMAN U3 small nucleolar ribonucleoprotein protein MPP10 OS=Homo sapiens GN=MPHOSPH10 PE=1 SV=2	1	20	20	20	31.7	31.7	31.7	78.863	681	681	0	By MS/MS	By MS/MS	By MS/MS	8172600000	8959000000	10422000000	4834800000	5709100000	4739100000
O00567	O00567	35	35	35	Nucleolar protein 56	NOP56	>sp|O00567|NOP56_HUMAN Nucleolar protein 56 OS=Homo sapiens GN=NOP56 PE=1 SV=4	1	35	35	35	64.8	64.8	64.8	66.049	594	594	0	By MS/MS	By MS/MS	By MS/MS	50764000000	45066000000	44834000000	30478000000	31337000000	26107000000
O00571;O00571-2;O15523;O15523-2;O15523-3;Q9NQI0;Q9NQI0-3;Q9NQI0-2;Q9NQI0-4	O00571;O00571-2;O15523;O15523-2	52;49;39;39;13;2;2;2;2	52;49;39;39;13;2;2;2;2	51;48;38;38;13;2;2;2;2	ATP-dependent RNA helicase DDX3X;ATP-dependent RNA helicase DDX3Y	DDX3X;DDX3Y	>sp|O00571|DDX3X_HUMAN ATP-dependent RNA helicase DDX3X OS=Homo sapiens GN=DDX3X PE=1 SV=3;>sp|O00571-2|DDX3X_HUMAN Isoform 2 of ATP-dependent RNA helicase DDX3X OS=Homo sapiens GN=DDX3X;>sp|O15523|DDX3Y_HUMAN ATP-dependent RNA helicase DDX3Y OS=Homo sapie	9	52	52	51	68.6	68.6	68.6	73.243	662	662;646;660;657;291;724;575;690;704	0	By MS/MS	By MS/MS	By MS/MS	189990000000	114950000000	145160000000	140870000000	134880000000	71444000000
O00584;O00584-2	O00584	8;2	8;2	8;2	Ribonuclease T2	RNASET2	>sp|O00584|RNT2_HUMAN Ribonuclease T2 OS=Homo sapiens GN=RNASET2 PE=1 SV=2	2	8	8	8	33.6	33.6	33.6	29.48	256	256;121	0	By MS/MS	By MS/MS	By MS/MS	2997100000	3459500000	6544900000	3758900000	2982900000	1895400000
O00592-2;O00592	O00592-2;O00592	5;4	5;4	5;4	Podocalyxin	PODXL	>sp|O00592-2|PODXL_HUMAN Isoform 2 of Podocalyxin OS=Homo sapiens GN=PODXL;>sp|O00592|PODXL_HUMAN Podocalyxin OS=Homo sapiens GN=PODXL PE=1 SV=2	2	5	5	5	17.9	17.9	17.9	55.385	526	526;558	0	By MS/MS	By MS/MS	By MS/MS	1508100000	939070000	7750000000	1474700000	5561300000	3836300000
O00622	O00622	5	5	5	Protein CYR61	CYR61	>sp|O00622|CYR61_HUMAN Protein CYR61 OS=Homo sapiens GN=CYR61 PE=1 SV=1	1	5	5	5	20.5	20.5	20.5	42.026	381	381	0	By MS/MS	By MS/MS	By MS/MS	147110000	0	0	227780000	393920000	0
O00623	O00623	2	2	2	Peroxisome assembly protein 12	PEX12	>sp|O00623|PEX12_HUMAN Peroxisome assembly protein 12 OS=Homo sapiens GN=PEX12 PE=1 SV=1	1	2	2	2	6.4	6.4	6.4	40.797	359	359	0.0030034	By MS/MS	By MS/MS	By matching	55895000	38565000	81842000	19184000	0	0
O00625	O00625	8	8	8	Pirin	PIR	>sp|O00625|PIR_HUMAN Pirin OS=Homo sapiens GN=PIR PE=1 SV=1	1	8	8	8	42.4	42.4	42.4	32.113	290	290	0	By MS/MS	By MS/MS	By MS/MS	325010000	587510000	2123200000	97368000	68203000	448460000
O00628;O00628-2	O00628;O00628-2	5;5	5;5	5;5	Peroxisomal targeting signal 2 receptor	PEX7	>sp|O00628|PEX7_HUMAN Peroxisomal targeting signal 2 receptor OS=Homo sapiens GN=PEX7 PE=1 SV=1;>sp|O00628-2|PEX7_HUMAN Isoform 2 of Peroxisomal targeting signal 2 receptor OS=Homo sapiens GN=PEX7	2	5	5	5	21.1	21.1	21.1	35.891	323	323;280	0	By MS/MS	By MS/MS	By MS/MS	519400000	468840000	414750000	192710000	177370000	115290000
O00629	O00629	18	18	13	Importin subunit alpha-3	KPNA4	>sp|O00629|IMA3_HUMAN Importin subunit alpha-3 OS=Homo sapiens GN=KPNA4 PE=1 SV=1	1	18	18	13	41.5	41.5	34.2	57.886	521	521	0	By MS/MS	By MS/MS	By MS/MS	10367000000	11812000000	15518000000	6184200000	8568700000	8093400000
O00635	O00635	6	6	6	Tripartite motif-containing protein 38	TRIM38	>sp|O00635|TRI38_HUMAN E3 ubiquitin-protein ligase TRIM38 OS=Homo sapiens GN=TRIM38 PE=1 SV=1	1	6	6	6	15.9	15.9	15.9	53.415	465	465	0	By MS/MS	By MS/MS	By MS/MS	196440000	51326000	0	199090000	111240000	18118000
O00712;O00712-4;O00712-5;O00712-2;O00712-6	O00712;O00712-4;O00712-5;O00712-2	4;4;4;2;1	4;4;4;2;1	4;4;4;2;1	Nuclear factor 1 B-type	NFIB	>sp|O00712|NFIB_HUMAN Nuclear factor 1 B-type OS=Homo sapiens GN=NFIB PE=1 SV=2;>sp|O00712-4|NFIB_HUMAN Isoform 4 of Nuclear factor 1 B-type OS=Homo sapiens GN=NFIB;>sp|O00712-5|NFIB_HUMAN Isoform 5 of Nuclear factor 1 B-type OS=Homo sapiens GN=NFIB;>sp|O0	5	4	4	4	15.2	15.2	15.2	47.441	420	420;471;494;188;309	0	By MS/MS	By MS/MS	By MS/MS	472610000	118860000	216610000	335700000	579320000	110890000
O00716;O00716-2	O00716;O00716-2	5;4	5;4	5;4	Transcription factor E2F3	E2F3	>sp|O00716|E2F3_HUMAN Transcription factor E2F3 OS=Homo sapiens GN=E2F3 PE=1 SV=1;>sp|O00716-2|E2F3_HUMAN Isoform 2 of Transcription factor E2F3 OS=Homo sapiens GN=E2F3	2	5	5	5	13.1	13.1	13.1	49.161	465	465;334	0	By MS/MS	By MS/MS	By MS/MS	190630000	70793000	22420000	17955000	133260000	38187000
O00743;O00743-2;O00743-3	O00743;O00743-2;O00743-3	13;12;12	13;12;12	13;12;12	Serine/threonine-protein phosphatase 6 catalytic subunit	PPP6C	>sp|O00743|PPP6_HUMAN Serine/threonine-protein phosphatase 6 catalytic subunit OS=Homo sapiens GN=PPP6C PE=1 SV=1;>sp|O00743-2|PPP6_HUMAN Isoform 2 of Serine/threonine-protein phosphatase 6 catalytic subunit OS=Homo sapiens GN=PPP6C;>sp|O00743-3|PPP6_HUMAN	3	13	13	13	45.9	45.9	45.9	35.144	305	305;283;342	0	By MS/MS	By MS/MS	By MS/MS	9517600000	6942200000	6675000000	5964100000	5396000000	4022900000
O00746;O00746-2	O00746;O00746-2	9;5	9;5	9;5	Nucleoside diphosphate kinase, mitochondrial	NME4	>sp|O00746|NDKM_HUMAN Nucleoside diphosphate kinase, mitochondrial OS=Homo sapiens GN=NME4 PE=1 SV=1;>sp|O00746-2|NDKM_HUMAN Isoform 2 of Nucleoside diphosphate kinase, mitochondrial OS=Homo sapiens GN=NME4	2	9	9	9	54.5	54.5	54.5	20.658	187	187;117	0	By MS/MS	By MS/MS	By MS/MS	846970000	3256800000	2679100000	88831000	245870000	1671300000
O00750	O00750	5	5	4	Phosphatidylinositol 4-phosphate 3-kinase C2 domain-containing subunit beta	PIK3C2B	>sp|O00750|P3C2B_HUMAN Phosphatidylinositol 4-phosphate 3-kinase C2 domain-containing subunit beta OS=Homo sapiens GN=PIK3C2B PE=1 SV=2	1	5	5	4	3.4	3.4	2.9	184.77	1634	1634	0.00013057	By MS/MS	By MS/MS	By MS/MS	9125700	25342000	141490000	49775000	21262000	24996000
O00754;O00754-2	O00754;O00754-2	27;27	27;27	27;27	Lysosomal alpha-mannosidase;Lysosomal alpha-mannosidase A peptide;Lysosomal alpha-mannosidase B peptide;Lysosomal alpha-mannosidase C peptide;Lysosomal alpha-mannosidase D peptide;Lysosomal alpha-mannosidase E peptide	MAN2B1	>sp|O00754|MA2B1_HUMAN Lysosomal alpha-mannosidase OS=Homo sapiens GN=MAN2B1 PE=1 SV=3;>sp|O00754-2|MA2B1_HUMAN Isoform 2 of Lysosomal alpha-mannosidase OS=Homo sapiens GN=MAN2B1	2	27	27	27	37.7	37.7	37.7	113.74	1011	1011;1010	0	By MS/MS	By MS/MS	By MS/MS	12332000000	2027200000	2329200000	9465400000	6939100000	1929500000
O00762;O00762-2;O00762-3;O00762-4	O00762;O00762-2;O00762-3	10;7;6;4	10;7;6;4	10;7;6;4	Ubiquitin-conjugating enzyme E2 C	UBE2C	>sp|O00762|UBE2C_HUMAN Ubiquitin-conjugating enzyme E2 C OS=Homo sapiens GN=UBE2C PE=1 SV=1;>sp|O00762-2|UBE2C_HUMAN Isoform 2 of Ubiquitin-conjugating enzyme E2 C OS=Homo sapiens GN=UBE2C;>sp|O00762-3|UBE2C_HUMAN Isoform 3 of Ubiquitin-conjugating enzyme	4	10	10	10	62.6	62.6	62.6	19.652	179	179;140;150;161	0	By MS/MS	By MS/MS	By MS/MS	6891800000	9905400000	10133000000	3548900000	2716400000	4329500000
O00764;O00764-2;O00764-3	O00764;O00764-2;O00764-3	8;6;5	8;6;5	8;6;5	Pyridoxal kinase	PDXK	>sp|O00764|PDXK_HUMAN Pyridoxal kinase OS=Homo sapiens GN=PDXK PE=1 SV=1;>sp|O00764-2|PDXK_HUMAN Isoform 2 of Pyridoxal kinase OS=Homo sapiens GN=PDXK;>sp|O00764-3|PDXK_HUMAN Isoform 3 of Pyridoxal kinase OS=Homo sapiens GN=PDXK	3	8	8	8	26.6	26.6	26.6	35.102	312	312;284;239	0	By MS/MS	By MS/MS	By MS/MS	13151000000	10475000000	9492700000	12758000000	9194100000	7136300000
O00767	O00767	3	3	3	Acyl-CoA desaturase	SCD	>sp|O00767|ACOD_HUMAN Acyl-CoA desaturase OS=Homo sapiens GN=SCD PE=1 SV=2	1	3	3	3	17.8	17.8	17.8	41.522	359	359	0	By MS/MS	By MS/MS	By MS/MS	603150000	1523700000	594950000	76127000	438890000	394080000
O14495	O14495	1	1	1	Lipid phosphate phosphohydrolase 3	PPAP2B	>sp|O14495|PLPP3_HUMAN Phospholipid phosphatase 3 OS=Homo sapiens GN=PLPP3 PE=1 SV=1	1	1	1	1	3.5	3.5	3.5	35.116	311	311	0.0014663	By MS/MS	By MS/MS	By MS/MS	49249000	0	25136000	12613000	7413900	14309000
O14497;O14497-2;O14497-3	O14497;O14497-2;O14497-3	52;48;45	52;48;45	49;45;42	AT-rich interactive domain-containing protein 1A	ARID1A	>sp|O14497|ARI1A_HUMAN AT-rich interactive domain-containing protein 1A OS=Homo sapiens GN=ARID1A PE=1 SV=3;>sp|O14497-2|ARI1A_HUMAN Isoform 2 of AT-rich interactive domain-containing protein 1A OS=Homo sapiens GN=ARID1A;>sp|O14497-3|ARI1A_HUMAN Isoform 3	3	52	52	49	32.8	32.8	31	242.04	2285	2285;2068;1902	0	By MS/MS	By MS/MS	By MS/MS	12316000000	8930100000	11056000000	6230200000	7373800000	4923800000
O14503	O14503	1	1	1	Class E basic helix-loop-helix protein 40	BHLHE40	>sp|O14503|BHE40_HUMAN Class E basic helix-loop-helix protein 40 OS=Homo sapiens GN=BHLHE40 PE=1 SV=1	1	1	1	1	3.9	3.9	3.9	45.51	412	412	0	By MS/MS	By MS/MS	By matching	0	0	0	20589000	0	0
O14519;O14519-2	O14519;O14519-2	2;1	2;1	2;1	Cyclin-dependent kinase 2-associated protein 1	CDK2AP1	>sp|O14519|CDKA1_HUMAN Cyclin-dependent kinase 2-associated protein 1 OS=Homo sapiens GN=CDK2AP1 PE=1 SV=1;>sp|O14519-2|CDKA1_HUMAN Isoform 2 of Cyclin-dependent kinase 2-associated protein 1 OS=Homo sapiens GN=CDK2AP1	2	2	2	2	53	53	53	12.365	115	115;87	0	By MS/MS	By MS/MS	By MS/MS	299560000	267310000	482460000	122080000	187820000	42468000
O14523;O14523-2	O14523;O14523-2	3;3	3;3	3;3	C2 domain-containing protein 2-like	C2CD2L	>sp|O14523|C2C2L_HUMAN C2 domain-containing protein 2-like OS=Homo sapiens GN=C2CD2L PE=1 SV=3;>sp|O14523-2|C2C2L_HUMAN Isoform 2 of C2 domain-containing protein 2-like OS=Homo sapiens GN=C2CD2L	2	3	3	3	9.5	9.5	9.5	76.18	706	706;707	0	By MS/MS	By MS/MS	By matching	190230000	36846000	50333000	53059000	0	0
O14524;O14524-2	O14524;O14524-2	2;2	2;2	2;2	Transmembrane protein 194A	TMEM194A	>sp|O14524|NEMP1_HUMAN Nuclear envelope integral membrane protein 1 OS=Homo sapiens GN=NEMP1 PE=1 SV=2;>sp|O14524-2|NEMP1_HUMAN Isoform 2 of Nuclear envelope integral membrane protein 1 OS=Homo sapiens GN=NEMP1	2	2	2	2	5.2	5.2	5.2	50.639	444	444;371	0.00074193	By MS/MS	By MS/MS	By MS/MS	183070000	87815000	67249000	84389000	64860000	0
O14530;O14530-2	O14530;O14530-2	13;10	13;10	13;10	Thioredoxin domain-containing protein 9	TXNDC9	>sp|O14530|TXND9_HUMAN Thioredoxin domain-containing protein 9 OS=Homo sapiens GN=TXNDC9 PE=1 SV=2;>sp|O14530-2|TXND9_HUMAN Isoform 2 of Thioredoxin domain-containing protein 9 OS=Homo sapiens GN=TXNDC9	2	13	13	13	61.9	61.9	61.9	26.534	226	226;188	0	By MS/MS	By MS/MS	By MS/MS	10043000000	10546000000	12478000000	7461500000	6253700000	6516100000
O14531	O14531	17	17	17	Dihydropyrimidinase-related protein 4	DPYSL4	>sp|O14531|DPYL4_HUMAN Dihydropyrimidinase-related protein 4 OS=Homo sapiens GN=DPYSL4 PE=1 SV=2	1	17	17	17	45.8	45.8	45.8	61.877	572	572	0	By MS/MS	By MS/MS	By MS/MS	803280000	1647000000	1102900000	246680000	334800000	1056800000
O14545;O14545-2	O14545	10;3	10;3	10;3	TRAF-type zinc finger domain-containing protein 1	TRAFD1	>sp|O14545|TRAD1_HUMAN TRAF-type zinc finger domain-containing protein 1 OS=Homo sapiens GN=TRAFD1 PE=1 SV=1	2	10	10	10	27.1	27.1	27.1	64.84	582	582;164	0	By MS/MS	By MS/MS	By MS/MS	2463800000	2091800000	1496100000	1133400000	1612000000	1261200000
O14548	O14548	5	5	5	Cytochrome c oxidase subunit 7A-related protein, mitochondrial	COX7A2L	>sp|O14548|COX7R_HUMAN Cytochrome c oxidase subunit 7A-related protein, mitochondrial OS=Homo sapiens GN=COX7A2L PE=1 SV=2	1	5	5	5	57	57	57	12.615	114	114	0	By MS/MS	By MS/MS	By MS/MS	947930000	1800400000	1951600000	826420000	849370000	948900000
O14556	O14556	2	1	1	Glyceraldehyde-3-phosphate dehydrogenase, testis-specific	GAPDHS	>sp|O14556|G3PT_HUMAN Glyceraldehyde-3-phosphate dehydrogenase, testis-specific OS=Homo sapiens GN=GAPDHS PE=1 SV=2	1	2	1	1	3.9	2.2	2.2	44.501	408	408	1	By MS/MS	By matching	By MS/MS	1206000000	0	0	0	288890000	0	+
O14561	O14561	6	6	6	Acyl carrier protein, mitochondrial	NDUFAB1	>sp|O14561|ACPM_HUMAN Acyl carrier protein, mitochondrial OS=Homo sapiens GN=NDUFAB1 PE=1 SV=3	1	6	6	6	23.7	23.7	23.7	17.417	156	156	0	By MS/MS	By MS/MS	By MS/MS	17916000000	57325000000	25896000000	11243000000	9449700000	9423800000
O14562	O14562	15	15	15	Ubiquitin domain-containing protein UBFD1	UBFD1	>sp|O14562|UBFD1_HUMAN Ubiquitin domain-containing protein UBFD1 OS=Homo sapiens GN=UBFD1 PE=1 SV=2	1	15	15	15	47.2	47.2	47.2	33.382	309	309	0	By MS/MS	By MS/MS	By MS/MS	5217300000	4563200000	6048600000	2821200000	3287000000	2402200000
O14569	O14569	1	1	1	Cytochrome b561 domain-containing protein 2	CYB561D2	>sp|O14569|C56D2_HUMAN Cytochrome b561 domain-containing protein 2 OS=Homo sapiens GN=CYB561D2 PE=1 SV=1	1	1	1	1	5.4	5.4	5.4	23.973	222	222	0.0072685	By matching	By matching	By MS/MS	0	0	0	0	0	21746000
O14576;O14576-4;O14576-3;O14576-5;O14576-2	O14576;O14576-4;O14576-3;O14576-5;O14576-2	2;2;2;2;2	1;1;1;1;1	1;1;1;1;1	Cytoplasmic dynein 1 intermediate chain 1	DYNC1I1	>sp|O14576|DC1I1_HUMAN Cytoplasmic dynein 1 intermediate chain 1 OS=Homo sapiens GN=DYNC1I1 PE=1 SV=2;>sp|O14576-4|DC1I1_HUMAN Isoform 4 of Cytoplasmic dynein 1 intermediate chain 1 OS=Homo sapiens GN=DYNC1I1;>sp|O14576-3|DC1I1_HUMAN Isoform 3 of Cytoplasm	5	2	1	1	8.5	5.3	5.3	72.955	645	645;602;608;625;628	0	By MS/MS	By MS/MS	By MS/MS	314270000	50523000	137410000	69935000	318980000	59546000
O14578-4;O14578;O14578-3;O14578-2	O14578-4;O14578;O14578-3	53;52;38;13	53;52;38;13	52;52;38;13	Citron Rho-interacting kinase	CIT	>sp|O14578-4|CTRO_HUMAN Isoform 4 of Citron Rho-interacting kinase OS=Homo sapiens GN=CIT;>sp|O14578|CTRO_HUMAN Citron Rho-interacting kinase OS=Homo sapiens GN=CIT PE=1 SV=2;>sp|O14578-3|CTRO_HUMAN Isoform 3 of Citron Rho-interacting kinase OS=Homo sapien	4	53	53	52	31.7	31.7	31.3	236.6	2069	2069;2027;1544;482	0	By MS/MS	By MS/MS	By MS/MS	4196800000	2365400000	2457400000	2389400000	2697400000	1031800000
O14579;O14579-3;O14579-2	O14579;O14579-3;O14579-2	19;16;14	19;16;14	19;16;14	Coatomer subunit epsilon	COPE	>sp|O14579|COPE_HUMAN Coatomer subunit epsilon OS=Homo sapiens GN=COPE PE=1 SV=3;>sp|O14579-3|COPE_HUMAN Isoform 3 of Coatomer subunit epsilon OS=Homo sapiens GN=COPE;>sp|O14579-2|COPE_HUMAN Isoform 2 of Coatomer subunit epsilon OS=Homo sapiens GN=COPE	3	19	19	19	62.7	62.7	62.7	34.482	308	308;256;257	0	By MS/MS	By MS/MS	By MS/MS	24220000000	17537000000	25880000000	16204000000	16437000000	12201000000
O14593;O14593-2;O14593-3	O14593;O14593-2;O14593-3	2;1;1	2;1;1	2;1;1	DNA-binding protein RFXANK	RFXANK	>sp|O14593|RFXK_HUMAN DNA-binding protein RFXANK OS=Homo sapiens GN=RFXANK PE=1 SV=2;>sp|O14593-2|RFXK_HUMAN Isoform 2 of DNA-binding protein RFXANK OS=Homo sapiens GN=RFXANK;>sp|O14593-3|RFXK_HUMAN Isoform 3 of DNA-binding protein RFXANK OS=Homo sapiens G	3	2	2	2	16.5	16.5	16.5	28.102	260	260;223;238	0	By MS/MS	By matching	By matching	237590000	142270000	0	0	0	0
O14613	O14613	3	3	3	Cdc42 effector protein 2	CDC42EP2	>sp|O14613|BORG1_HUMAN Cdc42 effector protein 2 OS=Homo sapiens GN=CDC42EP2 PE=1 SV=1	1	3	3	3	23.3	23.3	23.3	22.483	210	210	0	By MS/MS	By MS/MS	By MS/MS	64900000	57629000	189100000	0	58300000	34014000
O14617;O14617-5;O14617-4;O14617-2;O14617-3	O14617;O14617-5;O14617-4;O14617-2;O14617-3	42;42;40;37;34	42;42;40;37;34	42;42;40;37;34	AP-3 complex subunit delta-1	AP3D1	>sp|O14617|AP3D1_HUMAN AP-3 complex subunit delta-1 OS=Homo sapiens GN=AP3D1 PE=1 SV=1;>sp|O14617-5|AP3D1_HUMAN Isoform 5 of AP-3 complex subunit delta-1 OS=Homo sapiens GN=AP3D1;>sp|O14617-4|AP3D1_HUMAN Isoform 4 of AP-3 complex subunit delta-1 OS=Homo sa	5	42	42	42	37.3	37.3	37.3	130.16	1153	1153;1215;1021;1112;984	0	By MS/MS	By MS/MS	By MS/MS	24807000000	19674000000	20210000000	13754000000	12936000000	10519000000
O14618	O14618	9	9	9	Copper chaperone for superoxide dismutase	CCS	>sp|O14618|CCS_HUMAN Copper chaperone for superoxide dismutase OS=Homo sapiens GN=CCS PE=1 SV=1	1	9	9	9	45.6	45.6	45.6	29.04	274	274	0	By MS/MS	By MS/MS	By MS/MS	2741500000	2418300000	2477500000	2100300000	2333300000	2212000000
O14628;O14628-4;O14628-7;O14628-5;O14628-6	O14628;O14628-4;O14628-7;O14628-5;O14628-6	3;3;3;3;3	2;2;2;2;2	2;2;2;2;2	Zinc finger protein 195	ZNF195	>sp|O14628|ZN195_HUMAN Zinc finger protein 195 OS=Homo sapiens GN=ZNF195 PE=1 SV=2;>sp|O14628-4|ZN195_HUMAN Isoform 4 of Zinc finger protein 195 OS=Homo sapiens GN=ZNF195;>sp|O14628-7|ZN195_HUMAN Isoform 7 of Zinc finger protein 195 OS=Homo sapiens GN=ZNF1	5	3	2	2	4.5	3.2	3.2	72.331	629	629;557;561;606;610	0.00037481	By MS/MS	By MS/MS	By MS/MS	51216000	77435000	18179000	0	21823000	33235000
O14639-6;O14639;O14639-2	O14639-6;O14639;O14639-2	24;23;23	24;23;23	8;7;7	Actin-binding LIM protein 1	ABLIM1	>sp|O14639-6|ABLM1_HUMAN Isoform 6 of Actin-binding LIM protein 1 OS=Homo sapiens GN=ABLIM1;>sp|O14639|ABLM1_HUMAN Actin-binding LIM protein 1 OS=Homo sapiens GN=ABLIM1 PE=1 SV=3;>sp|O14639-2|ABLM1_HUMAN Isoform 2 of Actin-binding LIM protein 1 OS=Homo sap	3	24	24	8	43.2	43.2	11.9	84.558	748	748;778;718	0	By MS/MS	By MS/MS	By MS/MS	2159200000	445310000	5576800000	1050200000	1763000000	112990000
O14640;O14640-2	O14640;O14640-2	7;7	4;4	1;1	Segment polarity protein dishevelled homolog DVL-1	DVL1	>sp|O14640|DVL1_HUMAN Segment polarity protein dishevelled homolog DVL-1 OS=Homo sapiens GN=DVL1 PE=1 SV=2;>sp|O14640-2|DVL1_HUMAN Isoform 2 of Segment polarity protein dishevelled homolog DVL-1 OS=Homo sapiens GN=DVL1	2	7	4	1	12.2	8.5	3.6	75.186	695	695;670	0	By MS/MS	By MS/MS	By MS/MS	223260000	327770000	224150000	39185000	245490000	56405000
O14641	O14641	17	17	14	Segment polarity protein dishevelled homolog DVL-2	DVL2	>sp|O14641|DVL2_HUMAN Segment polarity protein dishevelled homolog DVL-2 OS=Homo sapiens GN=DVL2 PE=1 SV=1	1	17	17	14	34.1	34.1	29.5	78.947	736	736	0	By MS/MS	By MS/MS	By MS/MS	3422300000	1487900000	2626200000	2236900000	2719100000	1597300000
O14646;O14646-2	O14646;O14646-2	43;43	42;42	34;34	Chromodomain-helicase-DNA-binding protein 1	CHD1	>sp|O14646|CHD1_HUMAN Chromodomain-helicase-DNA-binding protein 1 OS=Homo sapiens GN=CHD1 PE=1 SV=2;>sp|O14646-2|CHD1_HUMAN Isoform 2 of Chromodomain-helicase-DNA-binding protein 1 OS=Homo sapiens GN=CHD1	2	43	42	34	31.6	31.1	27.1	196.69	1710	1710;1709	0	By MS/MS	By MS/MS	By MS/MS	13083000000	11560000000	13066000000	7204700000	7436200000	6086100000
O14647;O14647-2;O14647-3	O14647;O14647-2	20;18;3	11;9;2	11;9;2	Chromodomain-helicase-DNA-binding protein 2	CHD2	>sp|O14647|CHD2_HUMAN Chromodomain-helicase-DNA-binding protein 2 OS=Homo sapiens GN=CHD2 PE=1 SV=2;>sp|O14647-2|CHD2_HUMAN Isoform 2 of Chromodomain-helicase-DNA-binding protein 2 OS=Homo sapiens GN=CHD2	3	20	11	11	12.3	8	8	211.34	1828	1828;1739;501	0	By MS/MS	By MS/MS	By MS/MS	540240000	302050000	173590000	206850000	542370000	124010000
O14653;O14653-2;O14653-3	O14653;O14653-2;O14653-3	8;8;7	8;8;7	8;8;7	Golgi SNAP receptor complex member 2	GOSR2	>sp|O14653|GOSR2_HUMAN Golgi SNAP receptor complex member 2 OS=Homo sapiens GN=GOSR2 PE=1 SV=2;>sp|O14653-2|GOSR2_HUMAN Isoform B of Golgi SNAP receptor complex member 2 OS=Homo sapiens GN=GOSR2;>sp|O14653-3|GOSR2_HUMAN Isoform 3 of Golgi SNAP receptor com	3	8	8	8	52.4	52.4	52.4	24.775	212	212;213;195	0	By MS/MS	By MS/MS	By MS/MS	1897700000	1516900000	1637700000	1425400000	1730800000	1050900000
O14654	O14654	42	42	42	Insulin receptor substrate 4	IRS4	>sp|O14654|IRS4_HUMAN Insulin receptor substrate 4 OS=Homo sapiens GN=IRS4 PE=1 SV=1	1	42	42	42	37.9	37.9	37.9	133.77	1257	1257	0	By MS/MS	By MS/MS	By MS/MS	8988200000	26078000000	30490000000	1329500000	1554200000	14352000000
O14656;O14656-2	O14656	14;5	14;5	14;5	Torsin-1A	TOR1A	>sp|O14656|TOR1A_HUMAN Torsin-1A OS=Homo sapiens GN=TOR1A PE=1 SV=1	2	14	14	14	42.2	42.2	42.2	37.808	332	332;197	0	By MS/MS	By MS/MS	By MS/MS	4943900000	1354000000	1350400000	3985100000	3029800000	694180000
O14657	O14657	10	10	10	Torsin-1B	TOR1B	>sp|O14657|TOR1B_HUMAN Torsin-1B OS=Homo sapiens GN=TOR1B PE=1 SV=2	1	10	10	10	33.6	33.6	33.6	37.978	336	336	0	By MS/MS	By MS/MS	By MS/MS	5803300000	1075500000	707890000	2018700000	1643700000	297670000
O14662-2	O14662-2	8	8	1	Syntaxin-16	STX16	>sp|O14662-2|STX16_HUMAN Isoform A of Syntaxin-16 OS=Homo sapiens GN=STX16	1	8	8	1	34.9	34.9	3.6	34.812	304	304	0	By MS/MS	By MS/MS	By MS/MS	1123100000	564580000	680880000	526480000	583530000	303040000
O14668;O14668-2	O14668	3;1	3;1	3;1	Transmembrane gamma-carboxyglutamic acid protein 1	PRRG1	>sp|O14668|TMG1_HUMAN Transmembrane gamma-carboxyglutamic acid protein 1 OS=Homo sapiens GN=PRRG1 PE=1 SV=1	2	3	3	3	31.2	31.2	31.2	24.947	218	218;82	0	By MS/MS	By MS/MS	By matching	48184000	0	337530000	450130000	0	0
O14672;O14672-2	O14672;O14672-2	13;7	13;7	13;7	Disintegrin and metalloproteinase domain-containing protein 10	ADAM10	>sp|O14672|ADA10_HUMAN Disintegrin and metalloproteinase domain-containing protein 10 OS=Homo sapiens GN=ADAM10 PE=1 SV=1;>sp|O14672-2|ADA10_HUMAN Isoform 2 of Disintegrin and metalloproteinase domain-containing protein 10 OS=Homo sapiens GN=ADAM10	2	13	13	13	25.5	25.5	25.5	84.141	748	748;447	0	By MS/MS	By MS/MS	By MS/MS	2429000000	1573200000	1771700000	1264200000	1450700000	868060000
O14678	O14678	2	2	2	ATP-binding cassette sub-family D member 4	ABCD4	>sp|O14678|ABCD4_HUMAN ATP-binding cassette sub-family D member 4 OS=Homo sapiens GN=ABCD4 PE=1 SV=1	1	2	2	2	6.9	6.9	6.9	68.597	606	606	0.001464	By MS/MS	By MS/MS	By MS/MS	94189000	33542000	91346000	56341000	73546000	33102000
O14681;O14681-3	O14681;O14681-3	5;3	5;3	5;3	Etoposide-induced protein 2.4 homolog	EI24	>sp|O14681|EI24_HUMAN Etoposide-induced protein 2.4 homolog OS=Homo sapiens GN=EI24 PE=1 SV=4;>sp|O14681-3|EI24_HUMAN Isoform 2 of Etoposide-induced protein 2.4 homolog OS=Homo sapiens GN=EI24	2	5	5	5	12.9	12.9	12.9	38.964	340	340;326	0	By MS/MS	By MS/MS	By MS/MS	754090000	669350000	768480000	646220000	512080000	360690000
O14682	O14682	2	2	2	Ectoderm-neural cortex protein 1	ENC1	>sp|O14682|ENC1_HUMAN Ectoderm-neural cortex protein 1 OS=Homo sapiens GN=ENC1 PE=1 SV=2	1	2	2	2	4.6	4.6	4.6	66.129	589	589	0.00025355	By MS/MS	By matching	By matching	50342000	0	0	0	0	0
O14686;O14686-3	O14686;O14686-3	25;25	25;25	25;25	Histone-lysine N-methyltransferase 2D	KMT2D	>sp|O14686|KMT2D_HUMAN Histone-lysine N-methyltransferase 2D OS=Homo sapiens GN=KMT2D PE=1 SV=2;>sp|O14686-3|KMT2D_HUMAN Isoform 3 of Histone-lysine N-methyltransferase 2D OS=Homo sapiens GN=KMT2D	2	25	25	25	7.7	7.7	7.7	593.38	5537	5537;5540	0	By MS/MS	By MS/MS	By MS/MS	972580000	619030000	1018100000	223070000	175420000	157420000
O14713;O14713-2	O14713;O14713-2	2;1	2;1	2;1	Integrin beta-1-binding protein 1	ITGB1BP1	>sp|O14713|ITBP1_HUMAN Integrin beta-1-binding protein 1 OS=Homo sapiens GN=ITGB1BP1 PE=1 SV=1;>sp|O14713-2|ITBP1_HUMAN Isoform 2 of Integrin beta-1-binding protein 1 OS=Homo sapiens GN=ITGB1BP1	2	2	2	2	13.5	13.5	13.5	21.782	200	200;150	0.00073837	By MS/MS	By MS/MS	By MS/MS	158890000	86129000	77740000	53972000	54332000	0
O14715	O14715	51	8	0	RANBP2-like and GRIP domain-containing protein 8	RGPD8	>sp|O14715|RGPD8_HUMAN RANBP2-like and GRIP domain-containing protein 8 OS=Homo sapiens GN=RGPD8 PE=1 SV=2	1	51	8	0	33.2	6.9	0	198.99	1765	1765	0	By MS/MS	By MS/MS	By MS/MS	330640000	175190000	274530000	202290000	223940000	189120000
O14717;O14717-3;O14717-2	O14717;O14717-3;O14717-2	2;2;2	2;2;2	2;2;2	tRNA (cytosine(38)-C(5))-methyltransferase	TRDMT1	>sp|O14717|TRDMT_HUMAN tRNA (cytosine(38)-C(5))-methyltransferase OS=Homo sapiens GN=TRDMT1 PE=1 SV=1;>sp|O14717-3|TRDMT_HUMAN Isoform C of tRNA (cytosine(38)-C(5))-methyltransferase OS=Homo sapiens GN=TRDMT1;>sp|O14717-2|TRDMT_HUMAN Isoform B of tRNA (cyt	3	2	2	2	6.6	6.6	6.6	44.596	391	391;345;367	0	By MS/MS	By MS/MS	By MS/MS	64634000	91885000	88875000	55500000	0	68990000
O14727;O14727-4;O14727-5;O14727-3;O14727-2;O14727-6	O14727;O14727-4;O14727-5;O14727-3;O14727-2	30;30;29;28;28;14	30;30;29;28;28;14	30;30;29;28;28;14	Apoptotic protease-activating factor 1	APAF1	>sp|O14727|APAF_HUMAN Apoptotic protease-activating factor 1 OS=Homo sapiens GN=APAF1 PE=1 SV=2;>sp|O14727-4|APAF_HUMAN Isoform 4 of Apoptotic protease-activating factor 1 OS=Homo sapiens GN=APAF1;>sp|O14727-5|APAF_HUMAN Isoform 5 of Apoptotic protease-act	6	30	30	30	35.3	35.3	35.3	141.84	1248	1248;1205;1171;1194;1237;338	0	By MS/MS	By MS/MS	By MS/MS	5660700000	2222600000	2925200000	3625200000	2612800000	844160000
O14730;O14730-2	O14730;O14730-2	12;12	12;12	12;12	Serine/threonine-protein kinase RIO3	RIOK3	>sp|O14730|RIOK3_HUMAN Serine/threonine-protein kinase RIO3 OS=Homo sapiens GN=RIOK3 PE=1 SV=2;>sp|O14730-2|RIOK3_HUMAN Isoform 2 of Serine/threonine-protein kinase RIO3 OS=Homo sapiens GN=RIOK3	2	12	12	12	28.5	28.5	28.5	59.092	519	519;516	0	By MS/MS	By MS/MS	By MS/MS	1199000000	807850000	1299800000	504820000	496670000	425740000
O14732;O14732-2	O14732;O14732-2	1;1	1;1	1;1	Inositol monophosphatase 2	IMPA2	>sp|O14732|IMPA2_HUMAN Inositol monophosphatase 2 OS=Homo sapiens GN=IMPA2 PE=1 SV=1;>sp|O14732-2|IMPA2_HUMAN Isoform 2 of Inositol monophosphatase 2 OS=Homo sapiens GN=IMPA2	2	1	1	1	3.5	3.5	3.5	31.321	288	288;261	0.0057763	By MS/MS	By MS/MS	By MS/MS	0	69451000	25067000	56092000	32546000	28352000
O14733;O14733-4;O14733-3;O14733-2	O14733;O14733-4;O14733-3;O14733-2	10;10;9;9	10;10;9;9	10;10;9;9	Dual specificity mitogen-activated protein kinase kinase 7	MAP2K7	>sp|O14733|MP2K7_HUMAN Dual specificity mitogen-activated protein kinase kinase 7 OS=Homo sapiens GN=MAP2K7 PE=1 SV=2;>sp|O14733-4|MP2K7_HUMAN Isoform 4 of Dual specificity mitogen-activated protein kinase kinase 7 OS=Homo sapiens GN=MAP2K7;>sp|O14733-3|MP	4	10	10	10	33.7	33.7	33.7	47.484	419	419;426;435;462	0	By MS/MS	By MS/MS	By MS/MS	1186000000	750930000	1193300000	553520000	1044200000	637240000
O14734	O14734	6	6	6	Acyl-coenzyme A thioesterase 8	ACOT8	>sp|O14734|ACOT8_HUMAN Acyl-coenzyme A thioesterase 8 OS=Homo sapiens GN=ACOT8 PE=1 SV=1	1	6	6	6	31	31	31	35.914	319	319	0	By MS/MS	By MS/MS	By MS/MS	2967900000	1517200000	1538000000	744280000	1187700000	456860000
O14735;O14735-3	O14735;O14735-3	3;3	3;3	3;3	CDP-diacylglycerol--inositol 3-phosphatidyltransferase	CDIPT	>sp|O14735|CDIPT_HUMAN CDP-diacylglycerol--inositol 3-phosphatidyltransferase OS=Homo sapiens GN=CDIPT PE=1 SV=1;>sp|O14735-3|CDIPT_HUMAN Isoform 3 of CDP-diacylglycerol--inositol 3-phosphatidyltransferase OS=Homo sapiens GN=CDIPT	2	3	3	3	16	16	16	23.539	213	213;168	0	By MS/MS	By MS/MS	By MS/MS	1121600000	587510000	764190000	1109900000	987260000	537220000
O14737;O14737-2	O14737;O14737-2	8;6	8;6	8;6	Programmed cell death protein 5	PDCD5	>sp|O14737|PDCD5_HUMAN Programmed cell death protein 5 OS=Homo sapiens GN=PDCD5 PE=1 SV=3;>sp|O14737-2|PDCD5_HUMAN Isoform 2 of Programmed cell death protein 5 OS=Homo sapiens GN=PDCD5	2	8	8	8	51.2	51.2	51.2	14.285	125	125;129	0	By MS/MS	By MS/MS	By MS/MS	80088000000	43129000000	53574000000	63559000000	49933000000	26809000000
O14744;O14744-2;O14744-4	O14744;O14744-2;O14744-4	33;31;20	33;31;20	3;3;3	Protein arginine N-methyltransferase 5;Protein arginine N-methyltransferase 5, N-terminally processed	PRMT5	>sp|O14744|ANM5_HUMAN Protein arginine N-methyltransferase 5 OS=Homo sapiens GN=PRMT5 PE=1 SV=4;>sp|O14744-2|ANM5_HUMAN Isoform 2 of Protein arginine N-methyltransferase 5 OS=Homo sapiens GN=PRMT5;>sp|O14744-4|ANM5_HUMAN Isoform 4 of Protein arginine N-met	3	33	33	3	50.5	50.5	4.2	72.683	637	637;620;466	0	By MS/MS	By MS/MS	By MS/MS	47312000000	40934000000	58596000000	24788000000	25411000000	19990000000
O14744-5;O14744-3	O14744-5;O14744-3	31;29	1;1	1;1	Protein arginine N-methyltransferase 5;Protein arginine N-methyltransferase 5, N-terminally processed	PRMT5	>sp|O14744-5|ANM5_HUMAN Isoform 5 of Protein arginine N-methyltransferase 5 OS=Homo sapiens GN=PRMT5;>sp|O14744-3|ANM5_HUMAN Isoform 3 of Protein arginine N-methyltransferase 5 OS=Homo sapiens GN=PRMT5	2	31	1	1	53.8	2.7	2.7	67.673	593	593;576	0.00085974	By MS/MS	By matching	By matching	0	44679000	0	0	0	0
O14745;O14745-2	O14745;O14745-2	18;10	18;10	18;10	Na(+)/H(+) exchange regulatory cofactor NHE-RF1	SLC9A3R1	>sp|O14745|NHRF1_HUMAN Na(+)/H(+) exchange regulatory cofactor NHE-RF1 OS=Homo sapiens GN=SLC9A3R1 PE=1 SV=4;>sp|O14745-2|NHRF1_HUMAN Isoform 2 of Na(+)/H(+) exchange regulatory cofactor NHE-RF1 OS=Homo sapiens GN=SLC9A3R1	2	18	18	18	58.9	58.9	58.9	38.868	358	358;202	0	By MS/MS	By MS/MS	By MS/MS	13753000000	6978300000	10970000000	6395200000	8737200000	5123000000
O14757;O14757-2;O14757-3	O14757;O14757-2;O14757-3	13;12;12	13;12;12	13;12;12	Serine/threonine-protein kinase Chk1	CHEK1	>sp|O14757|CHK1_HUMAN Serine/threonine-protein kinase Chk1 OS=Homo sapiens GN=CHEK1 PE=1 SV=2;>sp|O14757-2|CHK1_HUMAN Isoform 2 of Serine/threonine-protein kinase Chk1 OS=Homo sapiens GN=CHEK1;>sp|O14757-3|CHK1_HUMAN Isoform 3 of Serine/threonine-protein k	3	13	13	13	36.3	36.3	36.3	54.433	476	476;382;442	0	By MS/MS	By MS/MS	By MS/MS	1767200000	2576400000	3349100000	918850000	1258100000	1685400000
O14772;O14772-2;O14772-3;Q59H18-3;Q59H18-4;Q59H18-1	O14772;O14772-2	11;8;2;2;2;2	11;8;2;2;2;2	11;8;2;2;2;2	Fucose-1-phosphate guanylyltransferase	FPGT	>sp|O14772|FPGT_HUMAN Fucose-1-phosphate guanylyltransferase OS=Homo sapiens GN=FPGT PE=1 SV=2;>sp|O14772-2|FPGT_HUMAN Isoform 5 of Fucose-1-phosphate guanylyltransferase OS=Homo sapiens GN=FPGT	6	11	11	11	27.9	27.9	27.9	66.598	594	594;340;169;697;843;936	0	By MS/MS	By MS/MS	By MS/MS	167590000	1072600000	868640000	87191000	48778000	312780000
O14773;O14773-2	O14773;O14773-2	8;5	8;5	8;5	Tripeptidyl-peptidase 1	TPP1	>sp|O14773|TPP1_HUMAN Tripeptidyl-peptidase 1 OS=Homo sapiens GN=TPP1 PE=1 SV=2;>sp|O14773-2|TPP1_HUMAN Isoform 2 of Tripeptidyl-peptidase 1 OS=Homo sapiens GN=TPP1	2	8	8	8	20.8	20.8	20.8	61.247	563	563;320	0	By MS/MS	By MS/MS	By MS/MS	8427700000	2727200000	3499500000	6436400000	5853700000	1976300000
O14775-3;O14775-2;O14775	O14775-3;O14775-2;O14775	7;7;5	7;7;5	7;7;5	Guanine nucleotide-binding protein subunit beta-5	GNB5	>sp|O14775-3|GBB5_HUMAN Isoform 3 of Guanine nucleotide-binding protein subunit beta-5 OS=Homo sapiens GN=GNB5;>sp|O14775-2|GBB5_HUMAN Isoform 2 of Guanine nucleotide-binding protein subunit beta-5 OS=Homo sapiens GN=GNB5;>sp|O14775|GBB5_HUMAN Guanine nucl	3	7	7	7	30.7	30.7	30.7	31.247	283	283;353;395	0	By MS/MS	By MS/MS	By MS/MS	574290000	228590000	101900000	0	208330000	74504000
O14776;O14776-2	O14776;O14776-2	44;44	44;44	43;43	Transcription elongation regulator 1	TCERG1	>sp|O14776|TCRG1_HUMAN Transcription elongation regulator 1 OS=Homo sapiens GN=TCERG1 PE=1 SV=2;>sp|O14776-2|TCRG1_HUMAN Isoform 2 of Transcription elongation regulator 1 OS=Homo sapiens GN=TCERG1	2	44	44	43	33.4	33.4	32.5	123.9	1098	1098;1077	0	By MS/MS	By MS/MS	By MS/MS	38346000000	38164000000	39654000000	19280000000	24679000000	25214000000
O14777	O14777	31	31	31	Kinetochore protein NDC80 homolog	NDC80	>sp|O14777|NDC80_HUMAN Kinetochore protein NDC80 homolog OS=Homo sapiens GN=NDC80 PE=1 SV=1	1	31	31	31	55	55	55	73.912	642	642	0	By MS/MS	By MS/MS	By MS/MS	8757500000	3868500000	5477600000	6766000000	5268800000	2431900000
O14786;O14786-3;O14786-2	O14786;O14786-3;O14786-2	5;4;4	5;4;4	5;4;4	Neuropilin-1	NRP1	>sp|O14786|NRP1_HUMAN Neuropilin-1 OS=Homo sapiens GN=NRP1 PE=1 SV=3;>sp|O14786-3|NRP1_HUMAN Isoform 3 of Neuropilin-1 OS=Homo sapiens GN=NRP1;>sp|O14786-2|NRP1_HUMAN Isoform 2 of Neuropilin-1 OS=Homo sapiens GN=NRP1	3	5	5	5	8.5	8.5	8.5	103.13	923	923;609;644	0	By MS/MS	By MS/MS	By MS/MS	382900000	191090000	0	20092000	0	0
O14787-2;O14787	O14787-2;O14787	26;25	18;18	18;18	Transportin-2	TNPO2	>sp|O14787-2|TNPO2_HUMAN Isoform 2 of Transportin-2 OS=Homo sapiens GN=TNPO2;>sp|O14787|TNPO2_HUMAN Transportin-2 OS=Homo sapiens GN=TNPO2 PE=1 SV=3	2	26	18	18	33.3	26.8	26.8	100.41	887	887;897	0	By MS/MS	By MS/MS	By MS/MS	4352900000	3220400000	4397300000	3111600000	2928200000	2013000000
O14795;O14795-2;Q9UPW8;Q8NB66	O14795;O14795-2	17;17;3;1	17;17;3;1	17;17;3;1	Protein unc-13 homolog B	UNC13B	>sp|O14795|UN13B_HUMAN Protein unc-13 homolog B OS=Homo sapiens GN=UNC13B PE=1 SV=2;>sp|O14795-2|UN13B_HUMAN Isoform 2 of Protein unc-13 homolog B OS=Homo sapiens GN=UNC13B	4	17	17	17	13.3	13.3	13.3	180.68	1591	1591;1610;1703;2214	0	By MS/MS	By MS/MS	By MS/MS	766840000	184210000	271350000	268680000	276380000	190140000
O14802	O14802	54	53	53	DNA-directed RNA polymerase III subunit RPC1	POLR3A	>sp|O14802|RPC1_HUMAN DNA-directed RNA polymerase III subunit RPC1 OS=Homo sapiens GN=POLR3A PE=1 SV=2	1	54	53	53	47.6	47	47	155.64	1390	1390	0	By MS/MS	By MS/MS	By MS/MS	6721200000	8664600000	9906500000	3531800000	4352800000	4804900000
O14818;O14818-2;O14818-4;Q8TAA3;Q8TAA3-2;Q8TAA3-5	O14818;O14818-2;O14818-4	18;10;9;5;5;5	18;10;9;5;5;5	18;10;9;5;5;5	Proteasome subunit alpha type-7	PSMA7	>sp|O14818|PSA7_HUMAN Proteasome subunit alpha type-7 OS=Homo sapiens GN=PSMA7 PE=1 SV=1;>sp|O14818-2|PSA7_HUMAN Isoform 2 of Proteasome subunit alpha type-7 OS=Homo sapiens GN=PSMA7;>sp|O14818-4|PSA7_HUMAN Isoform 3 of Proteasome subunit alpha type-7 OS=H	6	18	18	18	64.9	64.9	64.9	27.887	248	248;178;149;256;212;250	0	By MS/MS	By MS/MS	By MS/MS	72063000000	62240000000	73467000000	50057000000	55436000000	48779000000
O14828	O14828	13	13	6	Secretory carrier-associated membrane protein 3	SCAMP3	>sp|O14828|SCAM3_HUMAN Secretory carrier-associated membrane protein 3 OS=Homo sapiens GN=SCAMP3 PE=1 SV=3	1	13	13	6	40.1	40.1	19.9	38.287	347	347	0	By MS/MS	By MS/MS	By MS/MS	14876000000	15193000000	15428000000	6185400000	10314000000	9995000000
O14828-2	O14828-2	9	2	2	Secretory carrier-associated membrane protein 3	SCAMP3	>sp|O14828-2|SCAM3_HUMAN Isoform 2 of Secretory carrier-associated membrane protein 3 OS=Homo sapiens GN=SCAMP3	1	9	2	2	35.2	13.4	13.4	35.201	321	321	0.00012799	By MS/MS	By MS/MS	By MS/MS	25487000	0	17243000	0	57112000	0
O14832;O14832-2	O14832;O14832-2	6;5	6;5	6;5	Phytanoyl-CoA dioxygenase, peroxisomal	PHYH	>sp|O14832|PAHX_HUMAN Phytanoyl-CoA dioxygenase, peroxisomal OS=Homo sapiens GN=PHYH PE=1 SV=1;>sp|O14832-2|PAHX_HUMAN Isoform 2 of Phytanoyl-CoA dioxygenase, peroxisomal OS=Homo sapiens GN=PHYH	2	6	6	6	21.6	21.6	21.6	38.538	338	338;238	0	By MS/MS	By MS/MS	By MS/MS	171240000	327680000	354870000	179180000	220750000	250720000
O14867	O14867	9	9	9	Transcription regulator protein BACH1	BACH1	>sp|O14867|BACH1_HUMAN Transcription regulator protein BACH1 OS=Homo sapiens GN=BACH1 PE=1 SV=2	1	9	9	9	19.3	19.3	19.3	81.957	736	736	0	By MS/MS	By MS/MS	By MS/MS	233190000	20012000	173540000	76699000	73243000	24187000
O14874;O14874-2;O14874-3	O14874;O14874-2;O14874-3	11;9;9	11;9;9	11;9;9	[3-methyl-2-oxobutanoate dehydrogenase [lipoamide]] kinase, mitochondrial	BCKDK	>sp|O14874|BCKD_HUMAN [3-methyl-2-oxobutanoate dehydrogenase [lipoamide]] kinase, mitochondrial OS=Homo sapiens GN=BCKDK PE=1 SV=2;>sp|O14874-2|BCKD_HUMAN Isoform 2 of [3-methyl-2-oxobutanoate dehydrogenase [lipoamide]] kinase, mitochondrial OS=Homo sapien	3	11	11	11	44.2	44.2	44.2	46.36	412	412;335;365	0	By MS/MS	By MS/MS	By MS/MS	3244200000	2318000000	2514500000	1054000000	1273600000	1060000000
O14880	O14880	5	5	5	Microsomal glutathione S-transferase 3	MGST3	>sp|O14880|MGST3_HUMAN Microsomal glutathione S-transferase 3 OS=Homo sapiens GN=MGST3 PE=1 SV=1	1	5	5	5	34.2	34.2	34.2	16.516	152	152	0	By MS/MS	By MS/MS	By MS/MS	4131500000	4374200000	4765900000	1114700000	1995700000	1705000000
O14893;O14893-3;O14893-2	O14893;O14893-3;O14893-2	5;5;5	5;5;5	5;5;5	Gem-associated protein 2	GEMIN2	>sp|O14893|GEMI2_HUMAN Gem-associated protein 2 OS=Homo sapiens GN=GEMIN2 PE=1 SV=1;>sp|O14893-3|GEMI2_HUMAN Isoform 3 of Gem-associated protein 2 OS=Homo sapiens GN=GEMIN2;>sp|O14893-2|GEMI2_HUMAN Isoform 2 of Gem-associated protein 2 OS=Homo sapiens GN=G	3	5	5	5	22.5	22.5	22.5	31.585	280	280;250;265	0	By MS/MS	By MS/MS	By MS/MS	2462400000	2163300000	3631900000	1286200000	1517100000	1079700000
O14896;O14896-2	O14896;O14896-2	2;2	2;2	2;2	Interferon regulatory factor 6	IRF6	>sp|O14896|IRF6_HUMAN Interferon regulatory factor 6 OS=Homo sapiens GN=IRF6 PE=1 SV=1;>sp|O14896-2|IRF6_HUMAN Isoform 2 of Interferon regulatory factor 6 OS=Homo sapiens GN=IRF6	2	2	2	2	6	6	6	53.129	467	467;372	0	By MS/MS	By MS/MS	By matching	149660000	96724000	0	0	0	0
O14907	O14907	3	3	3	Tax1-binding protein 3	TAX1BP3	>sp|O14907|TX1B3_HUMAN Tax1-binding protein 3 OS=Homo sapiens GN=TAX1BP3 PE=1 SV=2	1	3	3	3	39.5	39.5	39.5	13.735	124	124	0	By MS/MS	By MS/MS	By MS/MS	2574500000	1099100000	958760000	1075800000	1677600000	915010000
O14908;O14908-2	O14908;O14908-2	19;10	19;10	18;9	PDZ domain-containing protein GIPC1	GIPC1	>sp|O14908|GIPC1_HUMAN PDZ domain-containing protein GIPC1 OS=Homo sapiens GN=GIPC1 PE=1 SV=2;>sp|O14908-2|GIPC1_HUMAN Isoform 2 of PDZ domain-containing protein GIPC1 OS=Homo sapiens GN=GIPC1	2	19	19	18	49.8	49.8	49.8	36.049	333	333;236	0	By MS/MS	By MS/MS	By MS/MS	13857000000	8772200000	8702900000	5538400000	5911000000	3437900000
O14910	O14910	8	4	4	Protein lin-7 homolog A	LIN7A	>sp|O14910|LIN7A_HUMAN Protein lin-7 homolog A OS=Homo sapiens GN=LIN7A PE=1 SV=2	1	8	4	4	36.5	16.7	16.7	25.996	233	233	0	By MS/MS	By MS/MS	By MS/MS	0	255340000	1020400000	0	0	673830000
O14920;O14920-4;O14920-2	O14920;O14920-4;O14920-2	17;15;15	16;14;14	11;11;11	Inhibitor of nuclear factor kappa-B kinase subunit beta	IKBKB	>sp|O14920|IKKB_HUMAN Inhibitor of nuclear factor kappa-B kinase subunit beta OS=Homo sapiens GN=IKBKB PE=1 SV=1;>sp|O14920-4|IKKB_HUMAN Isoform 4 of Inhibitor of nuclear factor kappa-B kinase subunit beta OS=Homo sapiens GN=IKBKB;>sp|O14920-2|IKKB_HUMAN I	3	17	16	11	26.9	25.8	15.2	86.563	756	756;697;754	0	By MS/MS	By MS/MS	By MS/MS	581030000	648910000	570900000	81918000	195250000	232410000
O14925;Q5SRD1	O14925;Q5SRD1	5;5	5;5	5;5	Mitochondrial import inner membrane translocase subunit Tim23;Putative mitochondrial import inner membrane translocase subunit Tim23B	TIMM23;TIMM23B	>sp|O14925|TIM23_HUMAN Mitochondrial import inner membrane translocase subunit Tim23 OS=Homo sapiens GN=TIMM23 PE=1 SV=1;>sp|Q5SRD1|TI23B_HUMAN Putative mitochondrial import inner membrane translocase subunit Tim23B OS=Homo sapiens GN=TIMM23B PE=5 SV=2	2	5	5	5	28.7	28.7	28.7	21.943	209	209;257	0	By MS/MS	By MS/MS	By MS/MS	2623000000	2268700000	2842800000	1575700000	2283600000	1141400000
O14929;O14929-2	O14929;O14929-2	15;10	15;10	15;10	Histone acetyltransferase type B catalytic subunit	HAT1	>sp|O14929|HAT1_HUMAN Histone acetyltransferase type B catalytic subunit OS=Homo sapiens GN=HAT1 PE=1 SV=1;>sp|O14929-2|HAT1_HUMAN Isoform B of Histone acetyltransferase type B catalytic subunit OS=Homo sapiens GN=HAT1	2	15	15	15	43	43	43	49.512	419	419;334	0	By MS/MS	By MS/MS	By MS/MS	23935000000	22227000000	34495000000	20913000000	17308000000	14172000000
O14933;O14933-2	O14933;O14933-2	1;1	1;1	1;1	Ubiquitin/ISG15-conjugating enzyme E2 L6	UBE2L6	>sp|O14933|UB2L6_HUMAN Ubiquitin/ISG15-conjugating enzyme E2 L6 OS=Homo sapiens GN=UBE2L6 PE=1 SV=4;>sp|O14933-2|UB2L6_HUMAN Isoform 2 of Ubiquitin/ISG15-conjugating enzyme E2 L6 OS=Homo sapiens GN=UBE2L6	2	1	1	1	14.4	14.4	14.4	17.769	153	153;87	0.0014652	By matching	By MS/MS	By MS/MS	0	0	21440000	0	0	12734000
O14936;O14936-3;O14936-4;O14936-6;O14936-2;O14936-5	O14936;O14936-3;O14936-4;O14936-6;O14936-2;O14936-5	38;38;37;37;37;24	38;38;37;37;37;24	38;38;37;37;37;24	Peripheral plasma membrane protein CASK	CASK	>sp|O14936|CSKP_HUMAN Peripheral plasma membrane protein CASK OS=Homo sapiens GN=CASK PE=1 SV=3;>sp|O14936-3|CSKP_HUMAN Isoform 3 of Peripheral plasma membrane protein CASK OS=Homo sapiens GN=CASK;>sp|O14936-4|CSKP_HUMAN Isoform 4 of Peripheral plasma memb	6	38	38	38	43.4	43.4	43.4	105.12	926	926;897;898;909;921;518	0	By MS/MS	By MS/MS	By MS/MS	11025000000	5909000000	6555600000	5983400000	6527100000	3355200000
O14939-4;O14939;O14939-3	O14939-4;O14939	5;4;1	5;4;1	5;4;1	Phospholipase D2	PLD2	>sp|O14939-4|PLD2_HUMAN Isoform PLD2B of Phospholipase D2 OS=Homo sapiens GN=PLD2;>sp|O14939|PLD2_HUMAN Phospholipase D2 OS=Homo sapiens GN=PLD2 PE=1 SV=2	3	5	5	5	8.9	8.9	8.9	104.66	922	922;933;336	0.0019472	By MS/MS	By MS/MS	By MS/MS	81663000	69476000	256230000	191730000	250750000	11448000
O14949	O14949	5	5	5	Cytochrome b-c1 complex subunit 8	UQCRQ	>sp|O14949|QCR8_HUMAN Cytochrome b-c1 complex subunit 8 OS=Homo sapiens GN=UQCRQ PE=1 SV=4	1	5	5	5	45.1	45.1	45.1	9.9062	82	82	0	By MS/MS	By MS/MS	By MS/MS	6668000000	6827400000	5658500000	3514000000	4196000000	4749900000
O14950;P19105;P24844-2	O14950;P19105	15;15;4	15;15;4	7;7;0	Myosin regulatory light chain 12B;Myosin regulatory light chain 12A	MYL12B;MYL12A	>sp|O14950|ML12B_HUMAN Myosin regulatory light chain 12B OS=Homo sapiens GN=MYL12B PE=1 SV=2;>sp|P19105|ML12A_HUMAN Myosin regulatory light chain 12A OS=Homo sapiens GN=MYL12A PE=1 SV=2	3	15	15	7	66.3	66.3	33.1	19.779	172	172;171;118	0	By MS/MS	By MS/MS	By MS/MS	102610000000	28101000000	25212000000	86565000000	65118000000	11179000000
O14957	O14957	1	1	1	Cytochrome b-c1 complex subunit 10	UQCR11	>sp|O14957|QCR10_HUMAN Cytochrome b-c1 complex subunit 10 OS=Homo sapiens GN=UQCR11 PE=3 SV=1	1	1	1	1	21.4	21.4	21.4	6.5696	56	56	0.00025442	By MS/MS	By MS/MS	By MS/MS	514570000	567560000	546330000	231890000	221290000	255200000
O14964;O14964-2	O14964;O14964-2	21;19	21;19	21;19	Hepatocyte growth factor-regulated tyrosine kinase substrate	HGS	>sp|O14964|HGS_HUMAN Hepatocyte growth factor-regulated tyrosine kinase substrate OS=Homo sapiens GN=HGS PE=1 SV=1;>sp|O14964-2|HGS_HUMAN Isoform 2 of Hepatocyte growth factor-regulated tyrosine kinase substrate OS=Homo sapiens GN=HGS	2	21	21	21	27.5	27.5	27.5	86.191	777	777;690	0	By MS/MS	By MS/MS	By MS/MS	15803000000	7354900000	9113800000	10728000000	12237000000	6103600000
O14965	O14965	17	15	15	Aurora kinase A	AURKA	>sp|O14965|AURKA_HUMAN Aurora kinase A OS=Homo sapiens GN=AURKA PE=1 SV=2	1	17	15	15	52.6	50.1	50.1	45.809	403	403	0	By MS/MS	By MS/MS	By MS/MS	2815900000	1638000000	2924200000	2114100000	2402600000	917610000
O14966;O14966-3;O14966-2	O14966;O14966-3;O14966-2	3;2;2	2;2;2	2;2;2	Ras-related protein Rab-7L1	RAB7L1	>sp|O14966|RAB7L_HUMAN Ras-related protein Rab-7L1 OS=Homo sapiens GN=RAB29 PE=1 SV=1;>sp|O14966-3|RAB7L_HUMAN Isoform 3 of Ras-related protein Rab-7L1 OS=Homo sapiens GN=RAB29;>sp|O14966-2|RAB7L_HUMAN Isoform 2 of Ras-related protein Rab-7L1 OS=Homo sapie	3	3	2	2	20.7	15.3	15.3	23.155	203	203;131;179	0	By MS/MS	By MS/MS	By MS/MS	0	0	16032000	0	46049000	55867000
O14967;O14967-2	O14967	3;1	2;1	2;1	Calmegin	CLGN	>sp|O14967|CLGN_HUMAN Calmegin OS=Homo sapiens GN=CLGN PE=1 SV=1	2	3	2	2	11.3	9.3	9.3	70.038	610	610;405	0	By matching	By MS/MS	By MS/MS	0	0	139220000	0	61015000	0
O14972;O14972-2	O14972;O14972-2	9;8	9;8	9;8	Down syndrome critical region protein 3	DSCR3	>sp|O14972|DSCR3_HUMAN Down syndrome critical region protein 3 OS=Homo sapiens GN=DSCR3 PE=2 SV=1;>sp|O14972-2|DSCR3_HUMAN Isoform 2 of Down syndrome critical region protein 3 OS=Homo sapiens GN=DSCR3	2	9	9	9	41.4	41.4	41.4	33.01	297	297;270	0	By MS/MS	By MS/MS	By MS/MS	2007000000	1230200000	856140000	576740000	387850000	151460000
O14974;O14974-4;O14974-3;O14974-2;O14974-5;O60237;O60237-4	O14974;O14974-4;O14974-3;O14974-2;O14974-5	36;35;34;32;31;1;1	36;35;34;32;31;1;1	36;35;34;32;31;1;1	Protein phosphatase 1 regulatory subunit 12A	PPP1R12A	>sp|O14974|MYPT1_HUMAN Protein phosphatase 1 regulatory subunit 12A OS=Homo sapiens GN=PPP1R12A PE=1 SV=1;>sp|O14974-4|MYPT1_HUMAN Isoform 4 of Protein phosphatase 1 regulatory subunit 12A OS=Homo sapiens GN=PPP1R12A;>sp|O14974-3|MYPT1_HUMAN Isoform 3 of P	7	36	36	36	35.4	35.4	35.4	115.28	1030	1030;971;974;995;943;982;208	0	By MS/MS	By MS/MS	By MS/MS	16497000000	8877800000	9217600000	11201000000	13085000000	5159300000
O14975;O14975-2	O14975;O14975-2	13;12	13;12	13;12	Very long-chain acyl-CoA synthetase	SLC27A2	>sp|O14975|S27A2_HUMAN Very long-chain acyl-CoA synthetase OS=Homo sapiens GN=SLC27A2 PE=1 SV=2;>sp|O14975-2|S27A2_HUMAN Isoform 2 of Very long-chain acyl-CoA synthetase OS=Homo sapiens GN=SLC27A2	2	13	13	13	28.5	28.5	28.5	70.311	620	620;567	0	By MS/MS	By MS/MS	By MS/MS	941810000	78315000	81675000	337020000	986820000	43853000
O14976;O14976-2	O14976;O14976-2	27;24	27;24	27;24	Cyclin-G-associated kinase	GAK	>sp|O14976|GAK_HUMAN Cyclin-G-associated kinase OS=Homo sapiens GN=GAK PE=1 SV=2;>sp|O14976-2|GAK_HUMAN Isoform 2 of Cyclin-G-associated kinase OS=Homo sapiens GN=GAK	2	27	27	27	26.4	26.4	26.4	143.19	1311	1311;1232	0	By MS/MS	By MS/MS	By MS/MS	3506100000	2904500000	3758500000	1684400000	1494700000	1291100000
O14979	O14979	18	16	3	Heterogeneous nuclear ribonucleoprotein D-like	HNRPDL	>sp|O14979|HNRDL_HUMAN Heterogeneous nuclear ribonucleoprotein D-like OS=Homo sapiens GN=HNRNPDL PE=1 SV=3	1	18	16	3	41.4	39	14.8	46.437	420	420	0	By MS/MS	By MS/MS	By MS/MS	52522000000	52684000000	71871000000	41209000000	56725000000	57383000000
O14979-3;O14979-2	O14979-3;O14979-2	16;16	1;1	1;1	Heterogeneous nuclear ribonucleoprotein D-like	HNRPDL	>sp|O14979-3|HNRDL_HUMAN Isoform 3 of Heterogeneous nuclear ribonucleoprotein D-like OS=Homo sapiens GN=HNRNPDL;>sp|O14979-2|HNRDL_HUMAN Isoform 2 of Heterogeneous nuclear ribonucleoprotein D-like OS=Homo sapiens GN=HNRNPDL	2	16	1	1	53.3	7.4	7.4	27.191	244	244;301	0	By MS/MS	By MS/MS	By MS/MS	1180500000	1132300000	2118100000	1341400000	488500000	537850000
O14980	O14980	48	48	48	Exportin-1	XPO1	>sp|O14980|XPO1_HUMAN Exportin-1 OS=Homo sapiens GN=XPO1 PE=1 SV=1	1	48	48	48	47.6	47.6	47.6	123.38	1071	1071	0	By MS/MS	By MS/MS	By MS/MS	74746000000	90446000000	95415000000	49231000000	42871000000	52532000000
O14981;O14981-2	O14981	57;23	57;23	57;23	TATA-binding protein-associated factor 172	BTAF1	>sp|O14981|BTAF1_HUMAN TATA-binding protein-associated factor 172 OS=Homo sapiens GN=BTAF1 PE=1 SV=2	2	57	57	57	35.3	35.3	35.3	206.89	1849	1849;677	0	By MS/MS	By MS/MS	By MS/MS	9858500000	8152900000	9581400000	6828400000	6026400000	4315200000
O15013;O15013-7;O15013-4;O15013-5;O15013-6	O15013;O15013-7;O15013-4;O15013-5;O15013-6	10;10;10;10;10	10;10;10;10;10	10;10;10;10;10	Rho guanine nucleotide exchange factor 10	ARHGEF10	>sp|O15013|ARHGA_HUMAN Rho guanine nucleotide exchange factor 10 OS=Homo sapiens GN=ARHGEF10 PE=1 SV=4;>sp|O15013-7|ARHGA_HUMAN Isoform 3 of Rho guanine nucleotide exchange factor 10 OS=Homo sapiens GN=ARHGEF10;>sp|O15013-4|ARHGA_HUMAN Isoform 4 of Rho gua	5	10	10	10	10.6	10.6	10.6	151.61	1369	1369;1306;1340;1344;1368	0	By MS/MS	By MS/MS	By MS/MS	857440000	447300000	508860000	360210000	700450000	368110000
O15014	O15014	6	6	6	Zinc finger protein 609	ZNF609	>sp|O15014|ZN609_HUMAN Zinc finger protein 609 OS=Homo sapiens GN=ZNF609 PE=1 SV=2	1	6	6	6	7.7	7.7	7.7	151.19	1411	1411	0	By MS/MS	By MS/MS	By matching	187180000	95966000	214320000	73326000	0	0
O15020;O15020-2	O15020;O15020-2	84;83	71;70	71;70	Spectrin beta chain, non-erythrocytic 2	SPTBN2	>sp|O15020|SPTN2_HUMAN Spectrin beta chain, non-erythrocytic 2 OS=Homo sapiens GN=SPTBN2 PE=1 SV=3;>sp|O15020-2|SPTN2_HUMAN Isoform 2 of Spectrin beta chain, non-erythrocytic 2 OS=Homo sapiens GN=SPTBN2	2	84	71	71	43.2	38.5	38.5	271.32	2390	2390;2365	0	By MS/MS	By MS/MS	By MS/MS	14435000000	8390900000	8858200000	7696100000	8419200000	5679000000
O15027-5;O15027;O15027-4;O15027-3;O15027-2	O15027-5;O15027;O15027-4;O15027-3;O15027-2	62;60;58;58;57	62;60;58;58;57	62;60;58;58;57	Protein transport protein Sec16A	SEC16A	>sp|O15027-5|SC16A_HUMAN Isoform 5 of Protein transport protein Sec16A OS=Homo sapiens GN=SEC16A;>sp|O15027|SC16A_HUMAN Protein transport protein Sec16A OS=Homo sapiens GN=SEC16A PE=1 SV=3;>sp|O15027-4|SC16A_HUMAN Isoform 4 of Protein transport protein Sec	5	62	62	62	44.3	44.3	44.3	235.75	2201	2201;2179;2154;2159;2134	0	By MS/MS	By MS/MS	By MS/MS	24547000000	5945500000	11970000000	9505500000	16926000000	4278000000
O15031	O15031	40	40	39	Plexin-B2	PLXNB2	>sp|O15031|PLXB2_HUMAN Plexin-B2 OS=Homo sapiens GN=PLXNB2 PE=1 SV=3	1	40	40	39	30	30	29.6	205.12	1838	1838	0	By MS/MS	By MS/MS	By MS/MS	9131500000	1798700000	2982700000	4403100000	5203100000	1467900000
O15037	O15037	7	7	7	Protein KHNYN	KHNYN	>sp|O15037|KHNYN_HUMAN Protein KHNYN OS=Homo sapiens GN=KHNYN PE=1 SV=3	1	7	7	7	15.9	15.9	15.9	74.533	678	678	0	By MS/MS	By MS/MS	By MS/MS	102280000	172730000	98561000	73366000	0	0
O15040;O15040-2	O15040;O15040-2	3;3	3;3	3;3	Tectonin beta-propeller repeat-containing protein 2	TECPR2	>sp|O15040|TCPR2_HUMAN Tectonin beta-propeller repeat-containing protein 2 OS=Homo sapiens GN=TECPR2 PE=1 SV=4;>sp|O15040-2|TCPR2_HUMAN Isoform 2 of Tectonin beta-propeller repeat-containing protein 2 OS=Homo sapiens GN=TECPR2	2	3	3	3	2.7	2.7	2.7	153.85	1411	1411;1267	0.00025262	By MS/MS	By matching	By MS/MS	74708000	0	0	0	115810000	0
O15042;O15042-2;O15042-3	O15042;O15042-2;O15042-3	35;35;19	35;35;19	35;35;19	U2 snRNP-associated SURP motif-containing protein	U2SURP	>sp|O15042|SR140_HUMAN U2 snRNP-associated SURP motif-containing protein OS=Homo sapiens GN=U2SURP PE=1 SV=2;>sp|O15042-2|SR140_HUMAN Isoform 2 of U2 snRNP-associated SURP motif-containing protein OS=Homo sapiens GN=U2SURP;>sp|O15042-3|SR140_HUMAN Isoform	3	35	35	35	38.4	38.4	38.4	118.29	1029	1029;1028;620	0	By MS/MS	By MS/MS	By MS/MS	20504000000	23251000000	25377000000	12265000000	17623000000	15743000000
O15047	O15047	24	24	24	Histone-lysine N-methyltransferase SETD1A	SETD1A	>sp|O15047|SET1A_HUMAN Histone-lysine N-methyltransferase SETD1A OS=Homo sapiens GN=SETD1A PE=1 SV=3	1	24	24	24	21.7	21.7	21.7	186.03	1707	1707	0	By MS/MS	By MS/MS	By MS/MS	2063500000	1972300000	1622800000	465870000	2497300000	2308900000
O15056;O15056-2;O15056-3	O15056;O15056-2;O15056-3	23;22;19	23;22;19	23;22;19	Synaptojanin-2	SYNJ2	>sp|O15056|SYNJ2_HUMAN Synaptojanin-2 OS=Homo sapiens GN=SYNJ2 PE=1 SV=3;>sp|O15056-2|SYNJ2_HUMAN Isoform 2B1 of Synaptojanin-2 OS=Homo sapiens GN=SYNJ2;>sp|O15056-3|SYNJ2_HUMAN Isoform 2A of Synaptojanin-2 OS=Homo sapiens GN=SYNJ2	3	23	23	23	27.7	27.7	27.7	165.54	1496	1496;1451;1288	0	By MS/MS	By MS/MS	By MS/MS	1018100000	113680000	259270000	474770000	1501600000	55642000
O15061;O15061-2;O15061-3	O15061;O15061-2	26;22;10	26;22;10	26;22;10	Synemin	SYNM	>sp|O15061|SYNEM_HUMAN Synemin OS=Homo sapiens GN=SYNM PE=1 SV=2;>sp|O15061-2|SYNEM_HUMAN Isoform 2 of Synemin OS=Homo sapiens GN=SYNM	3	26	26	26	20.6	20.6	20.6	172.77	1565	1565;1253;339	0	By MS/MS	By MS/MS	By MS/MS	3541400000	3223800000	126740000	841930000	1087200000	0
O15063	O15063	16	16	16	Uncharacterized protein KIAA0355	KIAA0355	>sp|O15063|K0355_HUMAN Uncharacterized protein KIAA0355 OS=Homo sapiens GN=KIAA0355 PE=1 SV=2	1	16	16	16	21.2	21.2	21.2	116.02	1070	1070	0	By MS/MS	By MS/MS	By MS/MS	911310000	134450000	145210000	518610000	490260000	23861000
O15066;O15066-2	O15066	10;4	10;4	8;4	Kinesin-like protein KIF3B	KIF3B	>sp|O15066|KIF3B_HUMAN Kinesin-like protein KIF3B OS=Homo sapiens GN=KIF3B PE=1 SV=1	2	10	10	8	18.9	18.9	16.3	85.124	747	747;373	0	By MS/MS	By MS/MS	By MS/MS	825410000	376460000	601760000	448920000	611170000	139420000
O15067	O15067	61	61	61	Phosphoribosylformylglycinamidine synthase	PFAS	>sp|O15067|PUR4_HUMAN Phosphoribosylformylglycinamidine synthase OS=Homo sapiens GN=PFAS PE=1 SV=4	1	61	61	61	56.6	56.6	56.6	144.73	1338	1338	0	By MS/MS	By MS/MS	By MS/MS	87444000000	72720000000	100040000000	40650000000	62477000000	51983000000
O15068;O15068-3;O15068-5;O15068-4;O15068-2;O15068-6;O15068-8;O15068-10;O15068-9	O15068;O15068-3;O15068-5;O15068-4;O15068-2;O15068-6;O15068-8;O15068-10;O15068-9	2;2;2;2;2;2;2;2;2	2;2;2;2;2;2;2;2;2	2;2;2;2;2;2;2;2;2	Guanine nucleotide exchange factor DBS	MCF2L	>sp|O15068|MCF2L_HUMAN Guanine nucleotide exchange factor DBS OS=Homo sapiens GN=MCF2L PE=1 SV=2;>sp|O15068-3|MCF2L_HUMAN Isoform 3 of Guanine nucleotide exchange factor DBS OS=Homo sapiens GN=MCF2L;>sp|O15068-5|MCF2L_HUMAN Isoform 5 of Guanine nucleotide	9	2	2	2	2.9	2.9	2.9	128.11	1137	1137;1067;904;984;1096;1107;1113;1123;1125	0	By MS/MS	By MS/MS	By MS/MS	89528000	9938700	5667200	10766000	28188000	0
O15072	O15072	1	1	1	A disintegrin and metalloproteinase with thrombospondin motifs 3	ADAMTS3	>sp|O15072|ATS3_HUMAN A disintegrin and metalloproteinase with thrombospondin motifs 3 OS=Homo sapiens GN=ADAMTS3 PE=2 SV=4	1	1	1	1	1.4	1.4	1.4	135.6	1205	1205	0.007722	By MS/MS	By MS/MS	By MS/MS	0	557960000	0	353970000	0	560390000
O15075;O15075-2;O15075-3;O15075-4	O15075;O15075-2	7;7;1;1	7;7;1;1	7;7;1;1	Serine/threonine-protein kinase DCLK1	DCLK1	>sp|O15075|DCLK1_HUMAN Serine/threonine-protein kinase DCLK1 OS=Homo sapiens GN=DCLK1 PE=1 SV=2;>sp|O15075-2|DCLK1_HUMAN Isoform 1 of Serine/threonine-protein kinase DCLK1 OS=Homo sapiens GN=DCLK1	4	7	7	7	12	12	12	82.223	740	740;729;422;433	0	By MS/MS	By MS/MS	By MS/MS	459020000	107620000	88061000	215480000	762940000	548280000
O15078;O15078-2	O15078;O15078-2	38;23	38;23	38;23	Centrosomal protein of 290 kDa	CEP290	>sp|O15078|CE290_HUMAN Centrosomal protein of 290 kDa OS=Homo sapiens GN=CEP290 PE=1 SV=2;>sp|O15078-2|CE290_HUMAN Isoform 2 of Centrosomal protein of 290 kDa OS=Homo sapiens GN=CEP290	2	38	38	38	19.4	19.4	19.4	290.38	2479	2479;1539	0	By MS/MS	By MS/MS	By MS/MS	1162000000	1056700000	1170700000	1095000000	616080000	366660000
O15084;O15084-4;O15084-1;O15084-2	O15084;O15084-4;O15084-1;O15084-2	27;26;26;22	27;26;26;22	26;25;25;21	Serine/threonine-protein phosphatase 6 regulatory ankyrin repeat subunit A	ANKRD28	>sp|O15084|ANR28_HUMAN Serine/threonine-protein phosphatase 6 regulatory ankyrin repeat subunit A OS=Homo sapiens GN=ANKRD28 PE=1 SV=5;>sp|O15084-4|ANR28_HUMAN Isoform 4 of Serine/threonine-protein phosphatase 6 regulatory ankyrin repeat subunit A OS=Homo	4	27	27	26	41.2	41.2	41.2	112.96	1053	1053;1083;1086;899	0	By MS/MS	By MS/MS	By MS/MS	5744900000	3302500000	3363000000	3429800000	3638800000	1546700000
O15085;O15085-2	O15085;O15085-2	18;18	18;18	18;18	Rho guanine nucleotide exchange factor 11	ARHGEF11	>sp|O15085|ARHGB_HUMAN Rho guanine nucleotide exchange factor 11 OS=Homo sapiens GN=ARHGEF11 PE=1 SV=1;>sp|O15085-2|ARHGB_HUMAN Isoform 2 of Rho guanine nucleotide exchange factor 11 OS=Homo sapiens GN=ARHGEF11	2	18	18	18	15.7	15.7	15.7	167.7	1522	1522;1562	0	By MS/MS	By MS/MS	By MS/MS	1356200000	562000000	695750000	566530000	545310000	244210000
O15091;O15091-2;O15091-4;O15091-3	O15091;O15091-2;O15091-4	17;17;15;7	17;17;15;7	17;17;15;7	Mitochondrial ribonuclease P protein 3	KIAA0391	>sp|O15091|MRRP3_HUMAN Mitochondrial ribonuclease P protein 3 OS=Homo sapiens GN=KIAA0391 PE=1 SV=2;>sp|O15091-2|MRRP3_HUMAN Isoform 2 of Mitochondrial ribonuclease P protein 3 OS=Homo sapiens GN=KIAA0391;>sp|O15091-4|MRRP3_HUMAN Isoform 4 of Mitochondrial	4	17	17	17	41	41	41	67.315	583	583;567;488;211	0	By MS/MS	By MS/MS	By MS/MS	1700500000	2611200000	2856000000	850400000	659350000	982510000
O15111	O15111	27	27	26	Inhibitor of nuclear factor kappa-B kinase subunit alpha	CHUK	>sp|O15111|IKKA_HUMAN Inhibitor of nuclear factor kappa-B kinase subunit alpha OS=Homo sapiens GN=CHUK PE=1 SV=2	1	27	27	26	40.9	40.9	39.9	84.639	745	745	0	By MS/MS	By MS/MS	By MS/MS	5123600000	4185000000	4858900000	3158300000	3556800000	1669000000
O15116	O15116	5	5	5	U6 snRNA-associated Sm-like protein LSm1	LSM1	>sp|O15116|LSM1_HUMAN U6 snRNA-associated Sm-like protein LSm1 OS=Homo sapiens GN=LSM1 PE=1 SV=1	1	5	5	5	59.4	59.4	59.4	15.179	133	133	0	By MS/MS	By MS/MS	By MS/MS	5876000000	6603600000	9189300000	5496200000	2166500000	2250400000
O15118;O15118-2	O15118;O15118-2	15;11	15;11	15;11	Niemann-Pick C1 protein	NPC1	>sp|O15118|NPC1_HUMAN Niemann-Pick C1 protein OS=Homo sapiens GN=NPC1 PE=1 SV=2;>sp|O15118-2|NPC1_HUMAN Isoform 2 of Niemann-Pick C1 protein OS=Homo sapiens GN=NPC1	2	15	15	15	15.6	15.6	15.6	142.17	1278	1278;960	0	By MS/MS	By MS/MS	By MS/MS	5356800000	1563700000	1749500000	2754100000	3650300000	1142700000
O15119;O15119-2;O15119-3;Q9UL17	O15119;O15119-2;O15119-3	6;6;5;1	6;6;5;1	4;4;3;0	T-box transcription factor TBX3	TBX3	>sp|O15119|TBX3_HUMAN T-box transcription factor TBX3 OS=Homo sapiens GN=TBX3 PE=1 SV=4;>sp|O15119-2|TBX3_HUMAN Isoform I of T-box transcription factor TBX3 OS=Homo sapiens GN=TBX3;>sp|O15119-3|TBX3_HUMAN Isoform III of T-box transcription factor TBX3 OS=H	4	6	6	4	10.2	10.2	8.2	79.388	743	743;723;600;535	0	By MS/MS	By MS/MS	By MS/MS	0	38009000	52417000	0	32934000	91346000
O15120;O15120-2	O15120	3;1	3;1	3;1	1-acyl-sn-glycerol-3-phosphate acyltransferase beta	AGPAT2	>sp|O15120|PLCB_HUMAN 1-acyl-sn-glycerol-3-phosphate acyltransferase beta OS=Homo sapiens GN=AGPAT2 PE=1 SV=1	2	3	3	3	12.2	12.2	12.2	30.914	278	278;246	0	By MS/MS	By MS/MS	By MS/MS	608980000	132360000	233650000	255280000	213800000	24101000
O15121	O15121	5	5	5	Sphingolipid delta(4)-desaturase DES1	DEGS1	>sp|O15121|DEGS1_HUMAN Sphingolipid delta(4)-desaturase DES1 OS=Homo sapiens GN=DEGS1 PE=1 SV=1	1	5	5	5	16.1	16.1	16.1	37.866	323	323	0	By MS/MS	By MS/MS	By MS/MS	1543900000	1040400000	1004000000	742840000	930270000	445020000
O15126;O15126-2	O15126;O15126-2	8;6	8;6	8;6	Secretory carrier-associated membrane protein 1	SCAMP1	>sp|O15126|SCAM1_HUMAN Secretory carrier-associated membrane protein 1 OS=Homo sapiens GN=SCAMP1 PE=1 SV=2;>sp|O15126-2|SCAM1_HUMAN Isoform 2 of Secretory carrier-associated membrane protein 1 OS=Homo sapiens GN=SCAMP1	2	8	8	8	36.7	36.7	36.7	37.92	338	338;157	0	By MS/MS	By MS/MS	By MS/MS	5984600000	2668600000	4665100000	3789100000	5908000000	1851000000
O15127	O15127	4	4	4	Secretory carrier-associated membrane protein 2	SCAMP2	>sp|O15127|SCAM2_HUMAN Secretory carrier-associated membrane protein 2 OS=Homo sapiens GN=SCAMP2 PE=1 SV=2	1	4	4	4	10.6	10.6	10.6	36.648	329	329	0	By MS/MS	By MS/MS	By MS/MS	6837100000	2585100000	3461900000	4933700000	3949700000	1790800000
O15131	O15131	16	5	5	Importin subunit alpha-6	KPNA5	>sp|O15131|IMA6_HUMAN Importin subunit alpha-6 OS=Homo sapiens GN=KPNA5 PE=1 SV=2	1	16	5	5	34.5	15.5	15.5	60.348	536	536	0	By MS/MS	By MS/MS	By MS/MS	373300000	770040000	651370000	109890000	155350000	206520000
O15143	O15143	14	13	13	Actin-related protein 2/3 complex subunit 1B	ARPC1B	>sp|O15143|ARC1B_HUMAN Actin-related protein 2/3 complex subunit 1B OS=Homo sapiens GN=ARPC1B PE=1 SV=3	1	14	13	13	49.2	43	43	40.949	372	372	0	By MS/MS	By MS/MS	By MS/MS	19585000000	13195000000	11167000000	12101000000	12706000000	7530900000
O15144	O15144	23	23	23	Actin-related protein 2/3 complex subunit 2	ARPC2	>sp|O15144|ARPC2_HUMAN Actin-related protein 2/3 complex subunit 2 OS=Homo sapiens GN=ARPC2 PE=1 SV=1	1	23	23	23	63.7	63.7	63.7	34.333	300	300	0	By MS/MS	By MS/MS	By MS/MS	35342000000	25250000000	25588000000	30767000000	24223000000	14856000000
O15145	O15145	9	9	9	Actin-related protein 2/3 complex subunit 3	ARPC3	>sp|O15145|ARPC3_HUMAN Actin-related protein 2/3 complex subunit 3 OS=Homo sapiens GN=ARPC3 PE=1 SV=3	1	9	9	9	42.7	42.7	42.7	20.546	178	178	0	By MS/MS	By MS/MS	By MS/MS	30713000000	18275000000	17023000000	15928000000	14821000000	8106000000
O15155;O15155-2	O15155;O15155-2	2;1	2;1	2;1	BET1 homolog	BET1	>sp|O15155|BET1_HUMAN BET1 homolog OS=Homo sapiens GN=BET1 PE=1 SV=1;>sp|O15155-2|BET1_HUMAN Isoform 2 of BET1 homolog OS=Homo sapiens GN=BET1	2	2	2	2	24.6	24.6	24.6	13.289	118	118;83	0	By MS/MS	By MS/MS	By MS/MS	526480000	610800000	520050000	69084000	486110000	238790000
O15160;O15160-2	O15160;O15160-2	15;13	15;13	15;13	DNA-directed RNA polymerases I and III subunit RPAC1	POLR1C	>sp|O15160|RPAC1_HUMAN DNA-directed RNA polymerases I and III subunit RPAC1 OS=Homo sapiens GN=POLR1C PE=1 SV=1;>sp|O15160-2|RPAC1_HUMAN Isoform 2 of DNA-directed RNA polymerases I and III subunit RPAC1 OS=Homo sapiens GN=POLR1C	2	15	15	15	52.6	52.6	52.6	39.249	346	346;342	0	By MS/MS	By MS/MS	By MS/MS	8106600000	9804700000	11516000000	6024200000	4198100000	4690700000
O15162;O15162-2	O15162;O15162-2	1;1	1;1	1;1	Phospholipid scramblase 1	PLSCR1	>sp|O15162|PLS1_HUMAN Phospholipid scramblase 1 OS=Homo sapiens GN=PLSCR1 PE=1 SV=1;>sp|O15162-2|PLS1_HUMAN Isoform 2 of Phospholipid scramblase 1 OS=Homo sapiens GN=PLSCR1	2	1	1	1	3.1	3.1	3.1	35.049	318	318;237	0.0039276	By MS/MS	By matching	By MS/MS	146370000	126030000	0	0	86093000	95933000
O15164;O15164-2	O15164;O15164-2	22;22	22;22	22;22	Transcription intermediary factor 1-alpha	TRIM24	>sp|O15164|TIF1A_HUMAN Transcription intermediary factor 1-alpha OS=Homo sapiens GN=TRIM24 PE=1 SV=3;>sp|O15164-2|TIF1A_HUMAN Isoform Short of Transcription intermediary factor 1-alpha OS=Homo sapiens GN=TRIM24	2	22	22	22	33.1	33.1	33.1	116.83	1050	1050;1016	0	By MS/MS	By MS/MS	By MS/MS	2377200000	4350600000	5139100000	1728600000	1236800000	2581900000
O15169;O15169-2	O15169;O15169-2	3;3	3;3	3;3	Axin-1	AXIN1	>sp|O15169|AXIN1_HUMAN Axin-1 OS=Homo sapiens GN=AXIN1 PE=1 SV=2;>sp|O15169-2|AXIN1_HUMAN Isoform 2 of Axin-1 OS=Homo sapiens GN=AXIN1	2	3	3	3	5.2	5.2	5.2	95.634	862	862;826	0.00037845	By MS/MS	By MS/MS	By MS/MS	77392000	152810000	49814000	0	27591000	33852000
O15173;O15173-2	O15173;O15173-2	9;9	8;8	8;8	Membrane-associated progesterone receptor component 2	PGRMC2	>sp|O15173|PGRC2_HUMAN Membrane-associated progesterone receptor component 2 OS=Homo sapiens GN=PGRMC2 PE=1 SV=1;>sp|O15173-2|PGRC2_HUMAN Isoform 2 of Membrane-associated progesterone receptor component 2 OS=Homo sapiens GN=PGRMC2	2	9	8	8	40.4	36.3	36.3	23.818	223	223;247	0	By MS/MS	By MS/MS	By MS/MS	2134000000	2475600000	2274100000	1477900000	1839800000	1547500000
O15182	O15182	5	5	5	Centrin-3	CETN3	>sp|O15182|CETN3_HUMAN Centrin-3 OS=Homo sapiens GN=CETN3 PE=1 SV=2	1	5	5	5	41.3	41.3	41.3	19.55	167	167	0	By MS/MS	By MS/MS	By MS/MS	281810000	136570000	403410000	329040000	489250000	315670000
O15212	O15212	12	12	12	Prefoldin subunit 6	PFDN6	>sp|O15212|PFD6_HUMAN Prefoldin subunit 6 OS=Homo sapiens GN=PFDN6 PE=1 SV=1	1	12	12	12	61.2	61.2	61.2	14.582	129	129	0	By MS/MS	By MS/MS	By MS/MS	15047000000	12108000000	14669000000	9530600000	11435000000	8642800000
O15213	O15213	22	22	22	WD repeat-containing protein 46	WDR46	>sp|O15213|WDR46_HUMAN WD repeat-containing protein 46 OS=Homo sapiens GN=WDR46 PE=1 SV=3	1	22	22	22	43.3	43.3	43.3	68.07	610	610	0	By MS/MS	By MS/MS	By MS/MS	7197400000	5363500000	6195400000	3147000000	3998700000	3909000000
O15217;O15217-2	O15217;O15217-2	4;3	4;3	4;3	Glutathione S-transferase A4	GSTA4	>sp|O15217|GSTA4_HUMAN Glutathione S-transferase A4 OS=Homo sapiens GN=GSTA4 PE=1 SV=1;>sp|O15217-2|GSTA4_HUMAN Isoform 2 of Glutathione S-transferase A4 OS=Homo sapiens GN=GSTA4	2	4	4	4	19.8	19.8	19.8	25.704	222	222;129	0	By MS/MS	By MS/MS	By MS/MS	209760000	248890000	41836000	0	0	0
O15226;O15226-2	O15226;O15226-2	43;43	43;43	43;43	NF-kappa-B-repressing factor	NKRF	>sp|O15226|NKRF_HUMAN NF-kappa-B-repressing factor OS=Homo sapiens GN=NKRF PE=1 SV=2;>sp|O15226-2|NKRF_HUMAN Isoform 2 of NF-kappa-B-repressing factor OS=Homo sapiens GN=NKRF	2	43	43	43	55.9	55.9	55.9	77.672	690	690;705	0	By MS/MS	By MS/MS	By MS/MS	6180500000	13828000000	18972000000	5419900000	7544600000	15237000000
O15228;O15228-2	O15228;O15228-2	27;21	27;21	27;21	Dihydroxyacetone phosphate acyltransferase	GNPAT	>sp|O15228|GNPAT_HUMAN Dihydroxyacetone phosphate acyltransferase OS=Homo sapiens GN=GNPAT PE=1 SV=1;>sp|O15228-2|GNPAT_HUMAN Isoform 2 of Dihydroxyacetone phosphate acyltransferase OS=Homo sapiens GN=GNPAT	2	27	27	27	38.8	38.8	38.8	77.187	680	680;619	0	By MS/MS	By MS/MS	By MS/MS	2783500000	2769300000	3080800000	2085000000	2940400000	2321000000
O15230;O15230-2	O15230	8;3	7;2	7;2	Laminin subunit alpha-5	LAMA5	>sp|O15230|LAMA5_HUMAN Laminin subunit alpha-5 OS=Homo sapiens GN=LAMA5 PE=1 SV=8	2	8	7	7	2.9	2.6	2.6	399.73	3695	3695;561	0	By MS/MS	By MS/MS	By MS/MS	245750000	36366000	0	22712000	268480000	175760000
O15231;O15231-2;O15231-9;O15231-5;O15231-4;O15231-7;O15231-3;O15231-8;O15231-6	O15231;O15231-2;O15231-9;O15231-5;O15231-4;O15231-7;O15231-3;O15231-8;O15231-6	3;3;3;3;3;3;3;3;3	3;3;3;3;3;3;3;3;3	3;3;3;3;3;3;3;3;3	Zinc finger protein 185	ZNF185	>sp|O15231|ZN185_HUMAN Zinc finger protein 185 OS=Homo sapiens GN=ZNF185 PE=1 SV=3;>sp|O15231-2|ZN185_HUMAN Isoform 2 of Zinc finger protein 185 OS=Homo sapiens GN=ZNF185;>sp|O15231-9|ZN185_HUMAN Isoform 9 of Zinc finger protein 185 OS=Homo sapiens GN=ZNF1	9	3	3	3	9.6	9.6	9.6	73.525	689	689;452;327;468;630;660;690;692;721	0.0025411	By MS/MS	By MS/MS	By MS/MS	22966000	36330000	19265000	13034000	180820000	40213000
O15234	O15234	8	8	8	Protein CASC3	CASC3	>sp|O15234|CASC3_HUMAN Protein CASC3 OS=Homo sapiens GN=CASC3 PE=1 SV=2	1	8	8	8	14.4	14.4	14.4	76.277	703	703	0	By MS/MS	By MS/MS	By MS/MS	1829400000	1042000000	2372500000	1339700000	1541200000	971300000
O15235	O15235	4	4	4	28S ribosomal protein S12, mitochondrial	MRPS12	>sp|O15235|RT12_HUMAN 28S ribosomal protein S12, mitochondrial OS=Homo sapiens GN=MRPS12 PE=1 SV=1	1	4	4	4	33.3	33.3	33.3	15.173	138	138	0	By MS/MS	By MS/MS	By MS/MS	5801900000	4539800000	5473800000	3107800000	4183700000	3692800000
O15239	O15239	1	1	1	NADH dehydrogenase [ubiquinone] 1 alpha subcomplex subunit 1	NDUFA1	>sp|O15239|NDUA1_HUMAN NADH dehydrogenase [ubiquinone] 1 alpha subcomplex subunit 1 OS=Homo sapiens GN=NDUFA1 PE=1 SV=1	1	1	1	1	18.6	18.6	18.6	8.0723	70	70	0.00074221	By MS/MS	By MS/MS	By MS/MS	86943000	275580000	29084000	19001000	89130000	123130000
O15247	O15247	2	1	1	Chloride intracellular channel protein 2	CLIC2	>sp|O15247|CLIC2_HUMAN Chloride intracellular channel protein 2 OS=Homo sapiens GN=CLIC2 PE=1 SV=3	1	2	1	1	13.8	10.5	10.5	28.356	247	247	1	By matching	By matching	By MS/MS	0	0	0	0	106120000	56935000	+
O15254;O15254-2	O15254;O15254-2	8;8	8;8	8;8	Peroxisomal acyl-coenzyme A oxidase 3	ACOX3	>sp|O15254|ACOX3_HUMAN Peroxisomal acyl-coenzyme A oxidase 3 OS=Homo sapiens GN=ACOX3 PE=1 SV=2;>sp|O15254-2|ACOX3_HUMAN Isoform 2 of Peroxisomal acyl-coenzyme A oxidase 3 OS=Homo sapiens GN=ACOX3	2	8	8	8	19.1	19.1	19.1	77.628	700	700;624	0	By MS/MS	By MS/MS	By MS/MS	261470000	118780000	198480000	182250000	413630000	74360000
O15258	O15258	5	5	5	Protein RER1	RER1	>sp|O15258|RER1_HUMAN Protein RER1 OS=Homo sapiens GN=RER1 PE=1 SV=1	1	5	5	5	33.7	33.7	33.7	22.958	196	196	0	By MS/MS	By MS/MS	By MS/MS	4843100000	2437500000	3101800000	2473600000	4749100000	1605900000
O15260;O15260-2;O15260-3	O15260;O15260-2;O15260-3	5;5;4	5;5;4	5;5;4	Surfeit locus protein 4	SURF4	>sp|O15260|SURF4_HUMAN Surfeit locus protein 4 OS=Homo sapiens GN=SURF4 PE=1 SV=3;>sp|O15260-2|SURF4_HUMAN Isoform 2 of Surfeit locus protein 4 OS=Homo sapiens GN=SURF4;>sp|O15260-3|SURF4_HUMAN Isoform 3 of Surfeit locus protein 4 OS=Homo sapiens GN=SURF4	3	5	5	5	21.6	21.6	21.6	30.394	269	269;159;128	0	By MS/MS	By MS/MS	By MS/MS	9056600000	4250200000	4819900000	6226600000	6361400000	3318300000
O15264;O15264-2	O15264	11;5	11;5	10;4	Mitogen-activated protein kinase 13	MAPK13	>sp|O15264|MK13_HUMAN Mitogen-activated protein kinase 13 OS=Homo sapiens GN=MAPK13 PE=1 SV=1	2	11	11	10	37.5	37.5	33.2	42.089	365	365;257	0	By MS/MS	By MS/MS	By MS/MS	610880000	0	117790000	300430000	688480000	100040000
O15269;O15269-2	O15269	15;3	15;3	15;3	Serine palmitoyltransferase 1	SPTLC1	>sp|O15269|SPTC1_HUMAN Serine palmitoyltransferase 1 OS=Homo sapiens GN=SPTLC1 PE=1 SV=1	2	15	15	15	36.8	36.8	36.8	52.743	473	473;143	0	By MS/MS	By MS/MS	By MS/MS	9160000000	5984700000	8094700000	4022000000	5807300000	3674100000
O15270	O15270	15	15	15	Serine palmitoyltransferase 2	SPTLC2	>sp|O15270|SPTC2_HUMAN Serine palmitoyltransferase 2 OS=Homo sapiens GN=SPTLC2 PE=1 SV=1	1	15	15	15	40.6	40.6	40.6	62.924	562	562	0	By MS/MS	By MS/MS	By MS/MS	3912700000	1770900000	1845000000	1988200000	1943200000	1357500000
O15287	O15287	15	15	15	Fanconi anemia group G protein	FANCG	>sp|O15287|FANCG_HUMAN Fanconi anemia group G protein OS=Homo sapiens GN=FANCG PE=1 SV=1	1	15	15	15	29.9	29.9	29.9	68.553	622	622	0	By MS/MS	By MS/MS	By MS/MS	436550000	89213000	131480000	147710000	177700000	0
O15294	O15294	45	45	2	UDP-N-acetylglucosamine--peptide N-acetylglucosaminyltransferase 110 kDa subunit	OGT	>sp|O15294|OGT1_HUMAN UDP-N-acetylglucosamine--peptide N-acetylglucosaminyltransferase 110 kDa subunit OS=Homo sapiens GN=OGT PE=1 SV=3	1	45	45	2	51.8	51.8	2.8	116.92	1046	1046	0	By MS/MS	By MS/MS	By MS/MS	24193000000	22505000000	26644000000	16111000000	15243000000	13625000000
O15294-3;O15294-2;O15294-4	O15294-3;O15294-2;O15294-4	44;36;27	1;0;0	1;0;0	UDP-N-acetylglucosamine--peptide N-acetylglucosaminyltransferase 110 kDa subunit	OGT	>sp|O15294-3|OGT1_HUMAN Isoform 1 of UDP-N-acetylglucosamine--peptide N-acetylglucosaminyltransferase 110 kDa subunit OS=Homo sapiens GN=OGT;>sp|O15294-2|OGT1_HUMAN Isoform 2 of UDP-N-acetylglucosamine--peptide N-acetylglucosaminyltransferase 110 kDa subun	3	44	1	1	51.4	1.8	1.8	115.7	1036	1036;920;665	0	By matching	By MS/MS	By MS/MS	0	0	157010000	0	73520000	65137000
O15304	O15304	2	2	2	Apoptosis regulatory protein Siva	SIVA1	>sp|O15304|SIVA_HUMAN Apoptosis regulatory protein Siva OS=Homo sapiens GN=SIVA1 PE=1 SV=2	1	2	2	2	18.9	18.9	18.9	18.695	175	175	0	By MS/MS	By MS/MS	By MS/MS	0	159510000	32450000	0	0	23954000
O15305;O15305-2	O15305	17;6	17;6	15;6	Phosphomannomutase 2	PMM2	>sp|O15305|PMM2_HUMAN Phosphomannomutase 2 OS=Homo sapiens GN=PMM2 PE=1 SV=1	2	17	17	15	52	52	48.4	28.082	246	246;119	0	By MS/MS	By MS/MS	By MS/MS	5329500000	5397400000	5543300000	3164100000	4080700000	2900700000
O15315;O15315-2;O15315-1;O15315-4;O15315-5	O15315;O15315-2;O15315-1;O15315-4;O15315-5	5;5;5;5;4	5;5;5;5;4	5;5;5;5;4	DNA repair protein RAD51 homolog 2	RAD51B	>sp|O15315|RA51B_HUMAN DNA repair protein RAD51 homolog 2 OS=Homo sapiens GN=RAD51B PE=1 SV=2;>sp|O15315-2|RA51B_HUMAN Isoform 3 of DNA repair protein RAD51 homolog 2 OS=Homo sapiens GN=RAD51B;>sp|O15315-1|RA51B_HUMAN Isoform 2 of DNA repair protein RAD51	5	5	5	5	11.7	11.7	11.7	42.195	384	384;350;350;366;231	0	By MS/MS	By MS/MS	By MS/MS	119180000	118540000	65228000	47019000	15395000	30302000
O15318	O15318	3	3	3	DNA-directed RNA polymerase III subunit RPC7	POLR3G	>sp|O15318|RPC7_HUMAN DNA-directed RNA polymerase III subunit RPC7 OS=Homo sapiens GN=POLR3G PE=1 SV=2	1	3	3	3	15.2	15.2	15.2	25.914	223	223	0	By MS/MS	By MS/MS	By MS/MS	174570000	479070000	655120000	57739000	81803000	120480000
O15321;O15321-2	O15321;O15321-2	10;10	10;10	10;10	Transmembrane 9 superfamily member 1	TM9SF1	>sp|O15321|TM9S1_HUMAN Transmembrane 9 superfamily member 1 OS=Homo sapiens GN=TM9SF1 PE=2 SV=2;>sp|O15321-2|TM9S1_HUMAN Isoform 2 of Transmembrane 9 superfamily member 1 OS=Homo sapiens GN=TM9SF1	2	10	10	10	24.3	24.3	24.3	68.86	606	606;489	0	By MS/MS	By MS/MS	By MS/MS	1130700000	651900000	876850000	941770000	353090000	317740000
O15327	O15327	2	2	2	Type II inositol 3,4-bisphosphate 4-phosphatase	INPP4B	>sp|O15327|INP4B_HUMAN Type II inositol 3,4-bisphosphate 4-phosphatase OS=Homo sapiens GN=INPP4B PE=2 SV=4	1	2	2	2	5	5	5	104.74	924	924	0.00025304	By MS/MS	By MS/MS	By MS/MS	50988000	0	0	23941000	28748000	0
O15344;O15344-2;Q9UJV3;Q9UJV3-2	O15344;O15344-2	22;18;3;3	22;18;3;3	22;18;3;3	Midline-1	MID1	>sp|O15344|TRI18_HUMAN E3 ubiquitin-protein ligase Midline-1 OS=Homo sapiens GN=MID1 PE=1 SV=1;>sp|O15344-2|TRI18_HUMAN Isoform 2 of E3 ubiquitin-protein ligase Midline-1 OS=Homo sapiens GN=MID1	4	22	22	22	35.1	35.1	35.1	75.25	667	667;552;735;705	0	By MS/MS	By MS/MS	By MS/MS	3662200000	10096000000	9213100000	1849900000	2183900000	4732400000
O15347	O15347	15	15	15	High mobility group protein B3	HMGB3	>sp|O15347|HMGB3_HUMAN High mobility group protein B3 OS=Homo sapiens GN=HMGB3 PE=1 SV=4	1	15	15	15	40.5	40.5	40.5	22.98	200	200	0	By MS/MS	By MS/MS	By MS/MS	23292000000	28785000000	42559000000	16134000000	20860000000	22908000000
O15350;O15350-2;O15350-12;O15350-4;O15350-10;O15350-9;O15350-3;O15350-6;O15350-5;O15350-13;O15350-11;O15350-8	O15350;O15350-2;O15350-12;O15350-4;O15350-10;O15350-9;O15350-3;O15350-6;O15350-5;O15350-13;O15350-11;O15350-8	1;1;1;1;1;1;1;1;1;1;1;1	1;1;1;1;1;1;1;1;1;1;1;1	1;1;1;1;1;1;1;1;1;1;1;1	Tumor protein p73	TP73	>sp|O15350|P73_HUMAN Tumor protein p73 OS=Homo sapiens GN=TP73 PE=1 SV=1;>sp|O15350-2|P73_HUMAN Isoform Beta of Tumor protein p73 OS=Homo sapiens GN=TP73;>sp|O15350-12|P73_HUMAN Isoform 11 of Tumor protein p73 OS=Homo sapiens GN=TP73;>sp|O15350-4|P73_HUMAN	12	1	1	1	2.7	2.7	2.7	69.623	636	636;499;350;403;427;450;476;540;555;555;565;587	0.0014645	By MS/MS	By matching	By matching	20219000	0	0	0	0	0
O15355	O15355	21	21	21	Protein phosphatase 1G	PPM1G	>sp|O15355|PPM1G_HUMAN Protein phosphatase 1G OS=Homo sapiens GN=PPM1G PE=1 SV=1	1	21	21	21	46.2	46.2	46.2	59.271	546	546	0	By MS/MS	By MS/MS	By MS/MS	34031000000	26583000000	30785000000	19803000000	24492000000	15636000000
O15357;O15357-2;Q92835;Q7Z7G1;Q7Z7G1-3;Q92835-2	O15357;O15357-2	40;31;1;1;1;1	40;31;1;1;1;1	40;31;1;1;1;1	Phosphatidylinositol 3,4,5-trisphosphate 5-phosphatase 2	INPPL1	>sp|O15357|SHIP2_HUMAN Phosphatidylinositol 3,4,5-trisphosphate 5-phosphatase 2 OS=Homo sapiens GN=INPPL1 PE=1 SV=2;>sp|O15357-2|SHIP2_HUMAN Isoform 2 of Phosphatidylinositol 3,4,5-trisphosphate 5-phosphatase 2 OS=Homo sapiens GN=INPPL1	6	40	40	40	40.8	40.8	40.8	138.6	1258	1258;1016;1189;428;391;1188	0	By MS/MS	By MS/MS	By MS/MS	6310100000	2416700000	3930700000	2685800000	3096900000	1888100000
O15360;O15360-3;O15360-2	O15360;O15360-3	22;20;5	22;20;5	22;20;5	Fanconi anemia group A protein	FANCA	>sp|O15360|FANCA_HUMAN Fanconi anemia group A protein OS=Homo sapiens GN=FANCA PE=1 SV=2;>sp|O15360-3|FANCA_HUMAN Isoform 3 of Fanconi anemia group A protein OS=Homo sapiens GN=FANCA	3	22	22	22	23	23	23	162.77	1455	1455;1424;297	0	By MS/MS	By MS/MS	By MS/MS	1239300000	395710000	634350000	448780000	592270000	406430000
O15370	O15370	1	1	1	Transcription factor SOX-12	SOX12	>sp|O15370|SOX12_HUMAN Transcription factor SOX-12 OS=Homo sapiens GN=SOX12 PE=2 SV=2	1	1	1	1	4.4	4.4	4.4	34.121	315	315	0.00037528	By MS/MS	By matching	By matching	0	49420000	0	0	0	0
O15371;O15371-3;O15371-2	O15371;O15371-3;O15371-2	31;31;30	31;31;30	31;31;30	Eukaryotic translation initiation factor 3 subunit D	EIF3D	>sp|O15371|EIF3D_HUMAN Eukaryotic translation initiation factor 3 subunit D OS=Homo sapiens GN=EIF3D PE=1 SV=1;>sp|O15371-3|EIF3D_HUMAN Isoform 3 of Eukaryotic translation initiation factor 3 subunit D OS=Homo sapiens GN=EIF3D;>sp|O15371-2|EIF3D_HUMAN Isof	3	31	31	31	58.4	58.4	58.4	63.972	548	548;533;499	0	By MS/MS	By MS/MS	By MS/MS	41019000000	44603000000	58002000000	30767000000	32970000000	29718000000
O15372	O15372	20	20	20	Eukaryotic translation initiation factor 3 subunit H	EIF3H	>sp|O15372|EIF3H_HUMAN Eukaryotic translation initiation factor 3 subunit H OS=Homo sapiens GN=EIF3H PE=1 SV=1	1	20	20	20	56.8	56.8	56.8	39.93	352	352	0	By MS/MS	By MS/MS	By MS/MS	25855000000	25578000000	33681000000	18715000000	23735000000	23973000000
O15379;O15379-2	O15379;O15379-2	10;10	9;9	9;9	Histone deacetylase 3	HDAC3	>sp|O15379|HDAC3_HUMAN Histone deacetylase 3 OS=Homo sapiens GN=HDAC3 PE=1 SV=2;>sp|O15379-2|HDAC3_HUMAN Isoform 2 of Histone deacetylase 3 OS=Homo sapiens GN=HDAC3	2	10	9	9	31.3	29.4	29.4	48.847	428	428;429	0	By MS/MS	By MS/MS	By MS/MS	1071400000	1081100000	779350000	312160000	167810000	166410000
O15381;O15381-5;O15381-2;O15381-3;O15381-4	O15381;O15381-5;O15381-2;O15381-3;O15381-4	36;33;30;27;25	36;33;30;27;25	36;33;30;27;25	Nuclear valosin-containing protein-like	NVL	>sp|O15381|NVL_HUMAN Nuclear valosin-containing protein-like OS=Homo sapiens GN=NVL PE=1 SV=1;>sp|O15381-5|NVL_HUMAN Isoform 5 of Nuclear valosin-containing protein-like OS=Homo sapiens GN=NVL;>sp|O15381-2|NVL_HUMAN Isoform 2 of Nuclear valosin-containing	5	36	36	36	48.6	48.6	48.6	95.05	856	856;765;750;659;667	0	By MS/MS	By MS/MS	By MS/MS	10921000000	12900000000	13827000000	5811100000	7281400000	6726600000
O15382;O15382-2	O15382;O15382-2	17;13	17;13	17;13	Branched-chain-amino-acid aminotransferase, mitochondrial	BCAT2	>sp|O15382|BCAT2_HUMAN Branched-chain-amino-acid aminotransferase, mitochondrial OS=Homo sapiens GN=BCAT2 PE=1 SV=2;>sp|O15382-2|BCAT2_HUMAN Isoform B of Branched-chain-amino-acid aminotransferase, mitochondrial OS=Homo sapiens GN=BCAT2	2	17	17	17	47.2	47.2	47.2	44.287	392	392;300	0	By MS/MS	By MS/MS	By MS/MS	10597000000	6181400000	9040700000	7660500000	7637000000	3709200000
O15392;O15392-2;O15392-5;O15392-4;O15392-7;O15392-6;O15392-3	O15392;O15392-2;O15392-5;O15392-4	8;7;6;6;2;2;2	8;7;6;6;2;2;2	8;7;6;6;2;2;2	Baculoviral IAP repeat-containing protein 5	BIRC5	>sp|O15392|BIRC5_HUMAN Baculoviral IAP repeat-containing protein 5 OS=Homo sapiens GN=BIRC5 PE=1 SV=3;>sp|O15392-2|BIRC5_HUMAN Isoform 2 of Baculoviral IAP repeat-containing protein 5 OS=Homo sapiens GN=BIRC5;>sp|O15392-5|BIRC5_HUMAN Isoform 5 of Baculovir	7	8	8	8	63.4	63.4	63.4	16.389	142	142;165;117;120;74;78;137	0	By MS/MS	By MS/MS	By MS/MS	1866700000	1303000000	2039200000	1210300000	1152100000	549130000
O15397;O15397-2	O15397;O15397-2	26;20	25;19	25;19	Importin-8	IPO8	>sp|O15397|IPO8_HUMAN Importin-8 OS=Homo sapiens GN=IPO8 PE=1 SV=2;>sp|O15397-2|IPO8_HUMAN Isoform 2 of Importin-8 OS=Homo sapiens GN=IPO8	2	26	25	25	28.9	28	28	119.94	1037	1037;832	0	By MS/MS	By MS/MS	By MS/MS	5485700000	6875500000	6163900000	2442300000	4305900000	5567100000
O15400;O15400-2	O15400;O15400-2	7;7	7;7	7;7	Syntaxin-7	STX7	>sp|O15400|STX7_HUMAN Syntaxin-7 OS=Homo sapiens GN=STX7 PE=1 SV=4;>sp|O15400-2|STX7_HUMAN Isoform 2 of Syntaxin-7 OS=Homo sapiens GN=STX7	2	7	7	7	41.4	41.4	41.4	29.815	261	261;239	0	By MS/MS	By MS/MS	By MS/MS	5175200000	730100000	1909000000	3195600000	7063400000	1279700000
O15409;O15409-2;O15409-9;O15409-4;O15409-7;O15409-6	O15409;O15409-2;O15409-9;O15409-4;O15409-7;O15409-6	2;2;2;2;1;1	2;2;2;2;1;1	2;2;2;2;1;1	Forkhead box protein P2	FOXP2	>sp|O15409|FOXP2_HUMAN Forkhead box protein P2 OS=Homo sapiens GN=FOXP2 PE=1 SV=2;>sp|O15409-2|FOXP2_HUMAN Isoform 3 of Forkhead box protein P2 OS=Homo sapiens GN=FOXP2;>sp|O15409-9|FOXP2_HUMAN Isoform 9 of Forkhead box protein P2 OS=Homo sapiens GN=FOXP2;	6	2	2	2	4.3	4.3	4.3	79.918	715	715;623;732;740;365;432	0.00062158	By matching	By MS/MS	By MS/MS	0	0	67769000	0	0	20590000
O15417;O15417-2	O15417;O15417-2	4;3	4;3	4;3	Trinucleotide repeat-containing gene 18 protein	TNRC18	>sp|O15417|TNC18_HUMAN Trinucleotide repeat-containing gene 18 protein OS=Homo sapiens GN=TNRC18 PE=1 SV=3;>sp|O15417-2|TNC18_HUMAN Isoform 2 of Trinucleotide repeat-containing gene 18 protein OS=Homo sapiens GN=TNRC18	2	4	4	4	2.4	2.4	2.4	314.52	2968	2968;2256	0	By MS/MS	By MS/MS	By MS/MS	56460000	0	170850000	14007000	28564000	24138000
O15431	O15431	1	1	1	High affinity copper uptake protein 1	SLC31A1	>sp|O15431|COPT1_HUMAN High affinity copper uptake protein 1 OS=Homo sapiens GN=SLC31A1 PE=1 SV=1	1	1	1	1	10	10	10	21.09	190	190	0	By MS/MS	By MS/MS	By MS/MS	298700000	108760000	138860000	59722000	250810000	0
O15439;O15439-2;O15439-3;O15439-4	O15439;O15439-2;O15439-3;O15439-4	31;31;19;18	31;31;19;18	30;30;19;18	Multidrug resistance-associated protein 4	ABCC4	>sp|O15439|MRP4_HUMAN Multidrug resistance-associated protein 4 OS=Homo sapiens GN=ABCC4 PE=1 SV=3;>sp|O15439-2|MRP4_HUMAN Isoform 2 of Multidrug resistance-associated protein 4 OS=Homo sapiens GN=ABCC4;>sp|O15439-3|MRP4_HUMAN Isoform 3 of Multidrug resist	4	31	31	30	24.9	24.9	24.4	149.52	1325	1325;1278;859;784	0	By MS/MS	By MS/MS	By MS/MS	2041200000	1393000000	2020800000	1372600000	689210000	435980000
O15440;O15440-5;O15440-4;O15440-3;O15440-2	O15440;O15440-5	9;9;3;3;3	9;9;3;3;3	9;9;3;3;3	Multidrug resistance-associated protein 5	ABCC5	>sp|O15440|MRP5_HUMAN Multidrug resistance-associated protein 5 OS=Homo sapiens GN=ABCC5 PE=1 SV=2;>sp|O15440-5|MRP5_HUMAN Isoform 5 of Multidrug resistance-associated protein 5 OS=Homo sapiens GN=ABCC5	5	9	9	9	10.4	10.4	10.4	160.66	1437	1437;1394;208;212;225	0	By MS/MS	By MS/MS	By MS/MS	75576000	178790000	283470000	16021000	47623000	211670000
O15446;O15446-2	O15446;O15446-2	17;17	17;17	17;17	DNA-directed RNA polymerase I subunit RPA34	CD3EAP	>sp|O15446|RPA34_HUMAN DNA-directed RNA polymerase I subunit RPA34 OS=Homo sapiens GN=CD3EAP PE=1 SV=1;>sp|O15446-2|RPA34_HUMAN Isoform 2 of DNA-directed RNA polymerase I subunit RPA34 OS=Homo sapiens GN=CD3EAP	2	17	17	17	58.4	58.4	58.4	54.985	510	510;512	0	By MS/MS	By MS/MS	By MS/MS	4776400000	2597500000	4054100000	1466700000	4325500000	2298400000
O15460;O15460-2	O15460;O15460-2	19;19	19;19	19;19	Prolyl 4-hydroxylase subunit alpha-2	P4HA2	>sp|O15460|P4HA2_HUMAN Prolyl 4-hydroxylase subunit alpha-2 OS=Homo sapiens GN=P4HA2 PE=1 SV=1;>sp|O15460-2|P4HA2_HUMAN Isoform IIa of Prolyl 4-hydroxylase subunit alpha-2 OS=Homo sapiens GN=P4HA2	2	19	19	19	36.3	36.3	36.3	60.901	535	535;533	0	By MS/MS	By MS/MS	By MS/MS	13417000000	3152100000	2091100000	9061700000	9783700000	1121500000
O15479;O15481;P43366;Q9UBF1	O15479	5;1;1;1	5;1;1;1	4;0;0;0	Melanoma-associated antigen B2	MAGEB2	>sp|O15479|MAGB2_HUMAN Melanoma-associated antigen B2 OS=Homo sapiens GN=MAGEB2 PE=1 SV=3	4	5	5	4	13.2	13.2	11	35.277	319	319;346;347;373	0	By MS/MS	By MS/MS	By MS/MS	0	660790000	391780000	0	0	420050000
O15488;O15488-5;O15488-4;O15488-3;O15488-6;O15488-2	O15488;O15488-5;O15488-4;O15488-3;O15488-6;O15488-2	3;3;3;3;3;3	3;3;3;3;3;3	3;3;3;3;3;3	Glycogenin-2	GYG2	>sp|O15488|GLYG2_HUMAN Glycogenin-2 OS=Homo sapiens GN=GYG2 PE=1 SV=2;>sp|O15488-5|GLYG2_HUMAN Isoform Epsilon of Glycogenin-2 OS=Homo sapiens GN=GYG2;>sp|O15488-4|GLYG2_HUMAN Isoform Delta of Glycogenin-2 OS=Homo sapiens GN=GYG2;>sp|O15488-3|GLYG2_HUMAN I	6	3	3	3	10.8	10.8	10.8	55.183	501	501;406;430;461;465;470	0	By MS/MS	By MS/MS	By MS/MS	0	156220000	193320000	0	0	80461000
O15498;O15498-2	O15498;O15498-2	14;8	14;8	14;8	Synaptobrevin homolog YKT6	YKT6	>sp|O15498|YKT6_HUMAN Synaptobrevin homolog YKT6 OS=Homo sapiens GN=YKT6 PE=1 SV=1;>sp|O15498-2|YKT6_HUMAN Isoform 2 of Synaptobrevin homolog YKT6 OS=Homo sapiens GN=YKT6	2	14	14	14	57.6	57.6	57.6	22.417	198	198;164	0	By MS/MS	By MS/MS	By MS/MS	3846500000	3407100000	6329200000	3243400000	3390100000	2861700000
O15504;O15504-2;O15504-3	O15504;O15504-2	13;10;3	13;10;3	13;10;3	Nucleoporin-like protein 2	NUPL2	>sp|O15504|NUPL2_HUMAN Nucleoporin-like protein 2 OS=Homo sapiens GN=NUPL2 PE=1 SV=1;>sp|O15504-2|NUPL2_HUMAN Isoform 2 of Nucleoporin-like protein 2 OS=Homo sapiens GN=NUPL2	3	13	13	13	38.1	38.1	38.1	44.871	423	423;224;195	0	By MS/MS	By MS/MS	By MS/MS	3257600000	2310700000	2606700000	1418200000	1808500000	1504100000
O15511;O15511-2	O15511;O15511-2	6;5	6;5	6;5	Actin-related protein 2/3 complex subunit 5	ARPC5	>sp|O15511|ARPC5_HUMAN Actin-related protein 2/3 complex subunit 5 OS=Homo sapiens GN=ARPC5 PE=1 SV=3;>sp|O15511-2|ARPC5_HUMAN Isoform 2 of Actin-related protein 2/3 complex subunit 5 OS=Homo sapiens GN=ARPC5	2	6	6	6	58.3	58.3	58.3	16.32	151	151;154	0	By MS/MS	By MS/MS	By MS/MS	6847700000	5329300000	4461100000	3550900000	4590200000	2922900000
O15514	O15514	10	10	10	DNA-directed RNA polymerase II subunit RPB4	POLR2D	>sp|O15514|RPB4_HUMAN DNA-directed RNA polymerase II subunit RPB4 OS=Homo sapiens GN=POLR2D PE=1 SV=1	1	10	10	10	71.8	71.8	71.8	16.311	142	142	0	By MS/MS	By MS/MS	By MS/MS	2390300000	1807400000	2242500000	1081900000	791300000	697950000
O15527;O15527-6;O15527-8;O15527-2;O15527-7;O15527-5;O15527-3;O15527-4	O15527;O15527-6;O15527-8;O15527-2;O15527-7;O15527-5;O15527-3;O15527-4	2;2;2;2;2;2;2;2	2;2;2;2;2;2;2;2	2;2;2;2;2;2;2;2	N-glycosylase/DNA lyase;8-oxoguanine DNA glycosylase;DNA-(apurinic or apyrimidinic site) lyase	OGG1	>sp|O15527|OGG1_HUMAN N-glycosylase/DNA lyase OS=Homo sapiens GN=OGG1 PE=1 SV=2;>sp|O15527-6|OGG1_HUMAN Isoform 2C of N-glycosylase/DNA lyase OS=Homo sapiens GN=OGG1;>sp|O15527-8|OGG1_HUMAN Isoform 2E of N-glycosylase/DNA lyase OS=Homo sapiens GN=OGG1;>sp|	8	2	2	2	6.7	6.7	6.7	38.782	345	345;195;322;324;356;357;410;424	0.0030001	By matching	By MS/MS	By MS/MS	0	0	40830000	0	37947000	0
O15530;O15530-3;O15530-4;O15530-2;O15530-5;Q6A1A2	O15530;O15530-3;O15530-4;O15530-2;O15530-5;Q6A1A2	22;22;19;19;14;13	22;22;19;19;14;13	22;22;19;19;14;13	3-phosphoinositide-dependent protein kinase 1;Putative 3-phosphoinositide-dependent protein kinase 2	PDPK1;PDPK2	>sp|O15530|PDPK1_HUMAN 3-phosphoinositide-dependent protein kinase 1 OS=Homo sapiens GN=PDPK1 PE=1 SV=1;>sp|O15530-3|PDPK1_HUMAN Isoform 3 of 3-phosphoinositide-dependent protein kinase 1 OS=Homo sapiens GN=PDPK1;>sp|O15530-4|PDPK1_HUMAN Isoform 4 of 3-pho	6	22	22	22	48.2	48.2	48.2	63.151	556	556;530;429;506;454;396	0	By MS/MS	By MS/MS	By MS/MS	1696500000	862810000	2121200000	891330000	2241300000	1293800000
O15533;O15533-2;O15533-3;O15533-4	O15533;O15533-2;O15533-3;O15533-4	6;6;6;4	6;6;6;4	6;6;6;4	Tapasin	TAPBP	>sp|O15533|TPSN_HUMAN Tapasin OS=Homo sapiens GN=TAPBP PE=1 SV=1;>sp|O15533-2|TPSN_HUMAN Isoform 2 of Tapasin OS=Homo sapiens GN=TAPBP;>sp|O15533-3|TPSN_HUMAN Isoform 3 of Tapasin OS=Homo sapiens GN=TAPBP;>sp|O15533-4|TPSN_HUMAN Isoform 4 of Tapasin OS=Hom	4	6	6	6	21.4	21.4	21.4	47.625	448	448;412;504;361	0	By MS/MS	By MS/MS	By MS/MS	2111200000	45568000	269110000	901520000	1297000000	97744000
O15534;O15534-4	O15534;O15534-4	2;2	2;2	2;2	Period circadian protein homolog 1	PER1	>sp|O15534|PER1_HUMAN Period circadian protein homolog 1 OS=Homo sapiens GN=PER1 PE=1 SV=2;>sp|O15534-4|PER1_HUMAN Isoform 2 of Period circadian protein homolog 1 OS=Homo sapiens GN=PER1	2	2	2	2	2.5	2.5	2.5	136.21	1290	1290;859	0	By MS/MS	By MS/MS	By MS/MS	47376000	89211000	68539000	0	33926000	49591000
O15541	O15541	11	11	11	RING finger protein 113A	RNF113A	>sp|O15541|R113A_HUMAN RING finger protein 113A OS=Homo sapiens GN=RNF113A PE=1 SV=1	1	11	11	11	36.7	36.7	36.7	38.787	343	343	0	By MS/MS	By MS/MS	By MS/MS	1336200000	2321400000	1947800000	932020000	981830000	1169900000
O15550;O14607;O14607-5;O14607-3;O14607-4;O14607-2	O15550	24;8;8;8;8;7	24;8;8;8;8;7	24;8;8;8;8;7	Lysine-specific demethylase 6A	KDM6A	>sp|O15550|KDM6A_HUMAN Lysine-specific demethylase 6A OS=Homo sapiens GN=KDM6A PE=1 SV=2	6	24	24	24	29.3	29.3	29.3	154.17	1401	1401;1347;1211;1240;1392;1079	0	By MS/MS	By MS/MS	By MS/MS	1651000000	563410000	674360000	770910000	635530000	212540000
O43143	O43143	47	47	46	Putative pre-mRNA-splicing factor ATP-dependent RNA helicase DHX15	DHX15	>sp|O43143|DHX15_HUMAN Pre-mRNA-splicing factor ATP-dependent RNA helicase DHX15 OS=Homo sapiens GN=DHX15 PE=1 SV=2	1	47	47	46	55.7	55.7	54.6	90.932	795	795	0	By MS/MS	By MS/MS	By MS/MS	46006000000	64873000000	81805000000	35054000000	36064000000	45535000000
O43148;O43148-2	O43148;O43148-2	17;17	17;17	17;17	mRNA cap guanine-N7 methyltransferase	RNMT	>sp|O43148|MCES_HUMAN mRNA cap guanine-N7 methyltransferase OS=Homo sapiens GN=RNMT PE=1 SV=1;>sp|O43148-2|MCES_HUMAN Isoform 2 of mRNA cap guanine-N7 methyltransferase OS=Homo sapiens GN=RNMT	2	17	17	17	38.2	38.2	38.2	54.843	476	476;504	0	By MS/MS	By MS/MS	By MS/MS	5907900000	3269200000	3669300000	4118500000	4050200000	1785000000
O43149;O43149-3;O43149-2	O43149	64;20;15	64;20;15	64;20;15	Zinc finger ZZ-type and EF-hand domain-containing protein 1	ZZEF1	>sp|O43149|ZZEF1_HUMAN Zinc finger ZZ-type and EF-hand domain-containing protein 1 OS=Homo sapiens GN=ZZEF1 PE=1 SV=6	3	64	64	64	28.4	28.4	28.4	331.07	2961	2961;1085;811	0	By MS/MS	By MS/MS	By MS/MS	7274200000	2704500000	3225800000	4069500000	4623500000	1388300000
O43150;O43150-2	O43150;O43150-2	12;12	10;10	10;10	Arf-GAP with SH3 domain, ANK repeat and PH domain-containing protein 2	ASAP2	>sp|O43150|ASAP2_HUMAN Arf-GAP with SH3 domain, ANK repeat and PH domain-containing protein 2 OS=Homo sapiens GN=ASAP2 PE=1 SV=3;>sp|O43150-2|ASAP2_HUMAN Isoform 2 of Arf-GAP with SH3 domain, ANK repeat and PH domain-containing protein 2 OS=Homo sapiens GN	2	12	10	10	20.6	18.7	18.7	111.65	1006	1006;961	0	By MS/MS	By MS/MS	By MS/MS	964670000	169940000	184860000	289580000	433330000	96879000
O43155	O43155	2	2	2	Leucine-rich repeat transmembrane protein FLRT2	FLRT2	>sp|O43155|FLRT2_HUMAN Leucine-rich repeat transmembrane protein FLRT2 OS=Homo sapiens GN=FLRT2 PE=1 SV=1	1	2	2	2	4.1	4.1	4.1	74.048	660	660	0	By MS/MS	By MS/MS	By matching	38216000	0	0	25969000	0	0
O43156	O43156	14	14	14	TELO2-interacting protein 1 homolog	TTI1	>sp|O43156|TTI1_HUMAN TELO2-interacting protein 1 homolog OS=Homo sapiens GN=TTI1 PE=1 SV=3	1	14	14	14	17.4	17.4	17.4	122.07	1089	1089	0	By MS/MS	By MS/MS	By MS/MS	2818400000	2795300000	1556200000	587510000	427350000	462120000
O43159	O43159	16	16	16	Ribosomal RNA-processing protein 8	RRP8	>sp|O43159|RRP8_HUMAN Ribosomal RNA-processing protein 8 OS=Homo sapiens GN=RRP8 PE=1 SV=2	1	16	16	16	39.3	39.3	39.3	50.714	456	456	0	By MS/MS	By MS/MS	By MS/MS	34174000000	2747800000	4269600000	2076700000	3907000000	3477700000
O43164;O43164-2	O43164;O43164-2	7;7	7;7	7;7	E3 ubiquitin-protein ligase Praja-2	PJA2	>sp|O43164|PJA2_HUMAN E3 ubiquitin-protein ligase Praja-2 OS=Homo sapiens GN=PJA2 PE=1 SV=4;>sp|O43164-2|PJA2_HUMAN Isoform 2 of E3 ubiquitin-protein ligase Praja-2 OS=Homo sapiens GN=PJA2	2	7	7	7	16.8	16.8	16.8	78.213	708	708;688	0	By MS/MS	By MS/MS	By MS/MS	227810000	244940000	457470000	151010000	809010000	672470000
O43166;O43166-3;O43166-2	O43166;O43166-3;O43166-2	13;13;13	13;13;13	13;13;13	Signal-induced proliferation-associated 1-like protein 1	SIPA1L1	>sp|O43166|SI1L1_HUMAN Signal-induced proliferation-associated 1-like protein 1 OS=Homo sapiens GN=SIPA1L1 PE=1 SV=4;>sp|O43166-3|SI1L1_HUMAN Isoform 3 of Signal-induced proliferation-associated 1-like protein 1 OS=Homo sapiens GN=SIPA1L1;>sp|O43166-2|SI1L	3	13	13	13	10.8	10.8	10.8	200.03	1804	1804;1782;1783	0	By MS/MS	By MS/MS	By MS/MS	242290000	70240000	0	43128000	371280000	57089000
O43169	O43169	4	4	4	Cytochrome b5 type B	CYB5B	>sp|O43169|CYB5B_HUMAN Cytochrome b5 type B OS=Homo sapiens GN=CYB5B PE=1 SV=2	1	4	4	4	50.7	50.7	50.7	16.332	146	146	0	By MS/MS	By MS/MS	By MS/MS	10265000000	7156700000	8230900000	8308000000	11579000000	7369500000
O43172;O43172-2	O43172;O43172-2	28;28	28;28	28;28	U4/U6 small nuclear ribonucleoprotein Prp4	PRPF4	>sp|O43172|PRP4_HUMAN U4/U6 small nuclear ribonucleoprotein Prp4 OS=Homo sapiens GN=PRPF4 PE=1 SV=2;>sp|O43172-2|PRP4_HUMAN Isoform 2 of U4/U6 small nuclear ribonucleoprotein Prp4 OS=Homo sapiens GN=PRPF4	2	28	28	28	63	63	63	58.449	522	522;521	0	By MS/MS	By MS/MS	By MS/MS	19285000000	19871000000	25270000000	13287000000	14364000000	13438000000
O43175	O43175	31	31	31	D-3-phosphoglycerate dehydrogenase	PHGDH	>sp|O43175|SERA_HUMAN D-3-phosphoglycerate dehydrogenase OS=Homo sapiens GN=PHGDH PE=1 SV=4	1	31	31	31	58.5	58.5	58.5	56.65	533	533	0	By MS/MS	By MS/MS	By MS/MS	70284000000	203270000000	200930000000	50472000000	58441000000	145030000000
O43181	O43181	5	5	5	NADH dehydrogenase [ubiquinone] iron-sulfur protein 4, mitochondrial	NDUFS4	>sp|O43181|NDUS4_HUMAN NADH dehydrogenase [ubiquinone] iron-sulfur protein 4, mitochondrial OS=Homo sapiens GN=NDUFS4 PE=1 SV=1	1	5	5	5	25.7	25.7	25.7	20.108	175	175	0	By MS/MS	By MS/MS	By MS/MS	2438100000	2581700000	1837500000	1047800000	1036500000	947800000
O43237;O43237-2	O43237;O43237-2	19;17	18;17	18;17	Cytoplasmic dynein 1 light intermediate chain 2	DYNC1LI2	>sp|O43237|DC1L2_HUMAN Cytoplasmic dynein 1 light intermediate chain 2 OS=Homo sapiens GN=DYNC1LI2 PE=1 SV=1;>sp|O43237-2|DC1L2_HUMAN Isoform 2 of Cytoplasmic dynein 1 light intermediate chain 2 OS=Homo sapiens GN=DYNC1LI2	2	19	18	18	50.6	48	48	54.099	492	492;415	0	By MS/MS	By MS/MS	By MS/MS	9255500000	3292100000	3470300000	5567400000	7536600000	1511600000
O43242;O43242-2	O43242;O43242-2	36;25	36;25	36;25	26S proteasome non-ATPase regulatory subunit 3	PSMD3	>sp|O43242|PSMD3_HUMAN 26S proteasome non-ATPase regulatory subunit 3 OS=Homo sapiens GN=PSMD3 PE=1 SV=2;>sp|O43242-2|PSMD3_HUMAN Isoform 2 of 26S proteasome non-ATPase regulatory subunit 3 OS=Homo sapiens GN=PSMD3	2	36	36	36	60.9	60.9	60.9	60.977	534	534;356	0	By MS/MS	By MS/MS	By MS/MS	58314000000	51647000000	56626000000	39841000000	41900000000	36135000000
O43251-6;O43251-8;O43251;O43251-10;O43251-5;O43251-2;Q9NWB1;O43251-9;Q9NWB1-3;O43251-4;Q9NWB1-4;Q9NWB1-5;O43251-7;Q9NWB1-2;O43251-3;A6NFN3;A6NFN3-2	O43251-6;O43251-8;O43251;O43251-10;O43251-5;O43251-2;Q9NWB1;O43251-9;Q9NWB1-3;O43251-4;Q9NWB1-4;Q9NWB1-5;O43251-7;Q9NWB1-2	11;11;9;9;9;9;6;6;6;6;6;6;6;6;5;4;4	11;11;9;9;9;9;6;6;6;6;6;6;6;6;5;4;4	11;11;9;9;9;9;6;6;6;6;6;6;6;6;5;4;4	RNA binding protein fox-1 homolog 2;RNA binding protein fox-1 homolog 1	RBFOX2;RBFOX1	>sp|O43251-6|RFOX2_HUMAN Isoform 6 of RNA binding protein fox-1 homolog 2 OS=Homo sapiens GN=RBFOX2;>sp|O43251-8|RFOX2_HUMAN Isoform 8 of RNA binding protein fox-1 homolog 2 OS=Homo sapiens GN=RBFOX2;>sp|O43251|RFOX2_HUMAN RNA binding protein fox-1 homolog	17	11	11	11	39.8	39.8	39.8	47.215	450	450;451;390;380;376;381;397;367;370;370;392;395;400;418;358;312;325	0	By MS/MS	By MS/MS	By MS/MS	4186000000	3036400000	5626400000	2784400000	2115500000	1870400000
O43252	O43252	18	17	17	Bifunctional 3-phosphoadenosine 5-phosphosulfate synthase 1;Sulfate adenylyltransferase;Adenylyl-sulfate kinase	PAPSS1	>sp|O43252|PAPS1_HUMAN Bifunctional 3-phosphoadenosine 5-phosphosulfate synthase 1 OS=Homo sapiens GN=PAPSS1 PE=1 SV=2	1	18	17	17	32.9	30.6	30.6	70.832	624	624	0	By MS/MS	By MS/MS	By MS/MS	5671800000	5261000000	6929400000	2649000000	2914300000	2639200000
O43257	O43257	2	2	2	Zinc finger HIT domain-containing protein 1	ZNHIT1	>sp|O43257|ZNHI1_HUMAN Zinc finger HIT domain-containing protein 1 OS=Homo sapiens GN=ZNHIT1 PE=1 SV=1	1	2	2	2	15.6	15.6	15.6	17.536	154	154	0	By matching	By MS/MS	By MS/MS	0	0	283730000	26913000	167420000	156450000
O43264;O43264-2	O43264;O43264-2	34;27	34;27	34;27	Centromere/kinetochore protein zw10 homolog	ZW10	>sp|O43264|ZW10_HUMAN Centromere/kinetochore protein zw10 homolog OS=Homo sapiens GN=ZW10 PE=1 SV=3;>sp|O43264-2|ZW10_HUMAN Isoform 2 of Centromere/kinetochore protein zw10 homolog OS=Homo sapiens GN=ZW10	2	34	34	34	54.4	54.4	54.4	88.828	779	779;672	0	By MS/MS	By MS/MS	By MS/MS	10209000000	11686000000	13028000000	6260700000	6570000000	6248600000
O43278;O43278-2	O43278;O43278-2	5;5	5;5	5;5	Kunitz-type protease inhibitor 1	SPINT1	>sp|O43278|SPIT1_HUMAN Kunitz-type protease inhibitor 1 OS=Homo sapiens GN=SPINT1 PE=1 SV=2;>sp|O43278-2|SPIT1_HUMAN Isoform 2 of Kunitz-type protease inhibitor 1 OS=Homo sapiens GN=SPINT1	2	5	5	5	10.8	10.8	10.8	58.397	529	529;513	0	By MS/MS	By MS/MS	By MS/MS	113270000	0	0	172950000	150830000	0
O43290	O43290	31	31	31	U4/U6.U5 tri-snRNP-associated protein 1	SART1	>sp|O43290|SNUT1_HUMAN U4/U6.U5 tri-snRNP-associated protein 1 OS=Homo sapiens GN=SART1 PE=1 SV=1	1	31	31	31	44.4	44.4	44.4	90.254	800	800	0	By MS/MS	By MS/MS	By MS/MS	11835000000	11324000000	16049000000	9186200000	9678400000	8344500000
O43291;O43291-2	O43291;O43291-2	5;4	5;4	5;4	Kunitz-type protease inhibitor 2	SPINT2	>sp|O43291|SPIT2_HUMAN Kunitz-type protease inhibitor 2 OS=Homo sapiens GN=SPINT2 PE=1 SV=2;>sp|O43291-2|SPIT2_HUMAN Isoform 2 of Kunitz-type protease inhibitor 2 OS=Homo sapiens GN=SPINT2	2	5	5	5	20.2	20.2	20.2	28.228	252	252;195	0	By MS/MS	By MS/MS	By MS/MS	849190000	0	110830000	927680000	362200000	0
O43292;O43292-2	O43292;O43292-2	5;4	5;4	5;4	Glycosylphosphatidylinositol anchor attachment 1 protein	GPAA1	>sp|O43292|GPAA1_HUMAN Glycosylphosphatidylinositol anchor attachment 1 protein OS=Homo sapiens GN=GPAA1 PE=1 SV=3;>sp|O43292-2|GPAA1_HUMAN Isoform 2 of Glycosylphosphatidylinositol anchor attachment 1 protein OS=Homo sapiens GN=GPAA1	2	5	5	5	9.2	9.2	9.2	67.622	621	621;561	0	By MS/MS	By MS/MS	By MS/MS	540500000	238550000	805540000	609600000	476690000	223240000
O43293;O43293-2	O43293;O43293-2	7;5	7;5	6;4	Death-associated protein kinase 3	DAPK3	>sp|O43293|DAPK3_HUMAN Death-associated protein kinase 3 OS=Homo sapiens GN=DAPK3 PE=1 SV=1;>sp|O43293-2|DAPK3_HUMAN Isoform 2 of Death-associated protein kinase 3 OS=Homo sapiens GN=DAPK3	2	7	7	6	16.3	16.3	16.3	52.535	454	454;322	0	By MS/MS	By MS/MS	By MS/MS	539100000	171440000	513470000	355280000	544930000	120990000
O43294;O43294-2	O43294;O43294-2	6;6	6;6	6;6	Transforming growth factor beta-1-induced transcript 1 protein	TGFB1I1	>sp|O43294|TGFI1_HUMAN Transforming growth factor beta-1-induced transcript 1 protein OS=Homo sapiens GN=TGFB1I1 PE=1 SV=2;>sp|O43294-2|TGFI1_HUMAN Isoform 2 of Transforming growth factor beta-1-induced transcript 1 protein OS=Homo sapiens GN=TGFB1I1	2	6	6	6	24.7	24.7	24.7	49.814	461	461;444	0	By MS/MS	By MS/MS	By MS/MS	170110000	0	0	63984000	366430000	0
O43298	O43298	3	3	3	Zinc finger and BTB domain-containing protein 43	ZBTB43	>sp|O43298|ZBT43_HUMAN Zinc finger and BTB domain-containing protein 43 OS=Homo sapiens GN=ZBTB43 PE=1 SV=1	1	3	3	3	9.6	9.6	9.6	52.63	467	467	0	By MS/MS	By MS/MS	By MS/MS	75911000	51593000	0	28994000	82898000	34684000
O43299;O43299-2;O43299-3	O43299;O43299-2	13;11;6	13;11;6	13;11;6	AP-5 complex subunit zeta-1	AP5Z1	>sp|O43299|AP5Z1_HUMAN AP-5 complex subunit zeta-1 OS=Homo sapiens GN=AP5Z1 PE=1 SV=2;>sp|O43299-2|AP5Z1_HUMAN Isoform 2 of AP-5 complex subunit zeta-1 OS=Homo sapiens GN=AP5Z1	3	13	13	13	22.4	22.4	22.4	88.604	807	807;613;446	0	By MS/MS	By MS/MS	By MS/MS	697620000	316640000	533760000	369870000	262710000	92136000
O43301	O43301	16	16	13	Heat shock 70 kDa protein 12A	HSPA12A	>sp|O43301|HS12A_HUMAN Heat shock 70 kDa protein 12A OS=Homo sapiens GN=HSPA12A PE=1 SV=2	1	16	16	13	26.7	26.7	23.6	74.977	675	675	0	By MS/MS	By MS/MS	By MS/MS	1098000000	1105800000	1064700000	793250000	704660000	826820000
O43303;O43303-2	O43303;O43303-2	12;12	12;12	12;12	Centriolar coiled-coil protein of 110 kDa	CCP110	>sp|O43303|CP110_HUMAN Centriolar coiled-coil protein of 110 kDa OS=Homo sapiens GN=CCP110 PE=1 SV=3;>sp|O43303-2|CP110_HUMAN Isoform 2 of Centriolar coiled-coil protein of 110 kDa OS=Homo sapiens GN=CCP110	2	12	12	12	21	21	21	113.42	1012	1012;991	0	By MS/MS	By MS/MS	By MS/MS	714670000	236060000	469470000	337810000	494480000	185990000
O43310;O43310-2	O43310;O43310-2	10;10	10;10	10;10	CBP80/20-dependent translation initiation factor	CTIF	>sp|O43310|CTIF_HUMAN CBP80/20-dependent translation initiation factor OS=Homo sapiens GN=CTIF PE=1 SV=1;>sp|O43310-2|CTIF_HUMAN Isoform 2 of CBP80/20-dependent translation initiation factor OS=Homo sapiens GN=CTIF	2	10	10	10	24.4	24.4	24.4	67.586	598	598;600	0	By MS/MS	By MS/MS	By MS/MS	917820000	485320000	715820000	681830000	442690000	311810000
O43314;O43314-2;Q6PFW1;Q6PFW1-6;Q6PFW1-5;Q6PFW1-7;Q6PFW1-4;Q6PFW1-3;Q6PFW1-2	O43314;O43314-2	20;20;3;3;3;3;3;3;3	20;20;3;3;3;3;3;3;3	20;20;3;3;3;3;3;3;3	Inositol hexakisphosphate and diphosphoinositol-pentakisphosphate kinase 2	PPIP5K2	>sp|O43314|VIP2_HUMAN Inositol hexakisphosphate and diphosphoinositol-pentakisphosphate kinase 2 OS=Homo sapiens GN=PPIP5K2 PE=1 SV=3;>sp|O43314-2|VIP2_HUMAN Isoform 2 of Inositol hexakisphosphate and diphosphoinositol-pentakisphosphate kinase 2 OS=Homo sa	9	20	20	20	20.4	20.4	20.4	140.41	1243	1243;1222;1433;817;1194;1406;1407;1408;1430	0	By MS/MS	By MS/MS	By MS/MS	585370000	1036200000	1713600000	260390000	416330000	618040000
O43318;O43318-2;O43318-4;O43318-3	O43318;O43318-2;O43318-4;O43318-3	14;14;11;11	14;14;11;11	14;14;11;11	Mitogen-activated protein kinase kinase kinase 7	MAP3K7	>sp|O43318|M3K7_HUMAN Mitogen-activated protein kinase kinase kinase 7 OS=Homo sapiens GN=MAP3K7 PE=1 SV=1;>sp|O43318-2|M3K7_HUMAN Isoform 1A of Mitogen-activated protein kinase kinase kinase 7 OS=Homo sapiens GN=MAP3K7;>sp|O43318-4|M3K7_HUMAN Isoform 1D o	4	14	14	14	32.3	32.3	32.3	67.195	606	606;579;491;518	0	By MS/MS	By MS/MS	By MS/MS	2758800000	1782500000	2231200000	1164600000	1669600000	999750000
O43324;O43324-2	O43324;O43324-2	9;6	9;6	9;6	Eukaryotic translation elongation factor 1 epsilon-1	EEF1E1	>sp|O43324|MCA3_HUMAN Eukaryotic translation elongation factor 1 epsilon-1 OS=Homo sapiens GN=EEF1E1 PE=1 SV=1;>sp|O43324-2|MCA3_HUMAN Isoform 2 of Eukaryotic translation elongation factor 1 epsilon-1 OS=Homo sapiens GN=EEF1E1	2	9	9	9	52.3	52.3	52.3	19.81	174	174;139	0	By MS/MS	By MS/MS	By MS/MS	16056000000	15505000000	16901000000	12081000000	12573000000	10442000000
O43347	O43347	14	14	12	RNA-binding protein Musashi homolog 1	MSI1	>sp|O43347|MSI1H_HUMAN RNA-binding protein Musashi homolog 1 OS=Homo sapiens GN=MSI1 PE=1 SV=1	1	14	14	12	47.2	47.2	43.9	39.124	362	362	0	By MS/MS	By MS/MS	By MS/MS	1637300000	2891400000	2815700000	1216600000	1501700000	1394700000
O43353;O43353-2	O43353;O43353-2	14;12	14;12	13;11	Receptor-interacting serine/threonine-protein kinase 2	RIPK2	>sp|O43353|RIPK2_HUMAN Receptor-interacting serine/threonine-protein kinase 2 OS=Homo sapiens GN=RIPK2 PE=1 SV=2;>sp|O43353-2|RIPK2_HUMAN Isoform 2 of Receptor-interacting serine/threonine-protein kinase 2 OS=Homo sapiens GN=RIPK2	2	14	14	13	43.5	43.5	42	61.194	540	540;403	0	By MS/MS	By MS/MS	By MS/MS	1025700000	985810000	982410000	497400000	702290000	348040000
O43379	O43379	33	1	1	WD repeat-containing protein 62	WDR62	>sp|O43379|WDR62_HUMAN WD repeat-containing protein 62 OS=Homo sapiens GN=WDR62 PE=1 SV=4	1	33	1	1	33.3	1.2	1.2	165.95	1518	1518	0.00012945	By MS/MS	By matching	By matching	71604000	55405000	65105000	58808000	53304000	29276000
O43379-4;O43379-2;O43379-3	O43379-4	33;9;7	33;9;7	1;0;0	WD repeat-containing protein 62	WDR62	>sp|O43379-4|WDR62_HUMAN Isoform 4 of WD repeat-containing protein 62 OS=Homo sapiens GN=WDR62	3	33	33	1	33.6	33.6	1.5	166.51	1523	1523;483;414	0	By MS/MS	By MS/MS	By MS/MS	5600300000	2028200000	1281700000	2269900000	2956800000	1211800000
O43390;O43390-3	O43390;O43390-3	36;30	29;25	3;3	Heterogeneous nuclear ribonucleoprotein R	HNRNPR	>sp|O43390|HNRPR_HUMAN Heterogeneous nuclear ribonucleoprotein R OS=Homo sapiens GN=HNRNPR PE=1 SV=1;>sp|O43390-3|HNRPR_HUMAN Isoform 3 of Heterogeneous nuclear ribonucleoprotein R OS=Homo sapiens GN=HNRNPR	2	36	29	3	53.1	45.2	3	70.942	633	633;595	0	By MS/MS	By MS/MS	By MS/MS	77804000000	65337000000	72990000000	51839000000	50942000000	36971000000
O43390-2;O43390-4	O43390-2;O43390-4	35;29	2;2	2;2	Heterogeneous nuclear ribonucleoprotein R	HNRNPR	>sp|O43390-2|HNRPR_HUMAN Isoform 2 of Heterogeneous nuclear ribonucleoprotein R OS=Homo sapiens GN=HNRNPR;>sp|O43390-4|HNRPR_HUMAN Isoform 4 of Heterogeneous nuclear ribonucleoprotein R OS=Homo sapiens GN=HNRNPR	2	35	2	2	53.3	3.5	3.5	71.214	636	636;535	0	By MS/MS	By MS/MS	By MS/MS	818520000	1023000000	1031700000	424850000	414790000	394550000
O43395;O43395-3	O43395	28;9	28;9	28;9	U4/U6 small nuclear ribonucleoprotein Prp3	PRPF3	>sp|O43395|PRPF3_HUMAN U4/U6 small nuclear ribonucleoprotein Prp3 OS=Homo sapiens GN=PRPF3 PE=1 SV=2	2	28	28	28	44.2	44.2	44.2	77.528	683	683;281	0	By MS/MS	By MS/MS	By MS/MS	7134300000	8866200000	11945000000	5717300000	5483100000	5505500000
O43396	O43396	15	15	15	Thioredoxin-like protein 1	TXNL1	>sp|O43396|TXNL1_HUMAN Thioredoxin-like protein 1 OS=Homo sapiens GN=TXNL1 PE=1 SV=3	1	15	15	15	63.3	63.3	63.3	32.251	289	289	0	By MS/MS	By MS/MS	By MS/MS	22521000000	12342000000	18898000000	15168000000	18035000000	8237700000
O43399;O43399-5;O43399-7	O43399;O43399-5;O43399-7	13;13;13	13;13;13	2;2;2	Tumor protein D54	TPD52L2	>sp|O43399|TPD54_HUMAN Tumor protein D54 OS=Homo sapiens GN=TPD52L2 PE=1 SV=2;>sp|O43399-5|TPD54_HUMAN Isoform 5 of Tumor protein D54 OS=Homo sapiens GN=TPD52L2;>sp|O43399-7|TPD54_HUMAN Isoform 7 of Tumor protein D54 OS=Homo sapiens GN=TPD52L2	3	13	13	2	67.5	67.5	9.7	22.237	206	206;220;229	0	By MS/MS	By MS/MS	By MS/MS	11527000000	10233000000	11954000000	8690300000	9310400000	7108400000
O43399-2;O43399-3;O43399-4;O43399-6	O43399-2;O43399-3;O43399-4;O43399-6	13;13;13;11	2;2;2;2	2;2;2;2	Tumor protein D54	TPD52L2	>sp|O43399-2|TPD54_HUMAN Isoform 2 of Tumor protein D54 OS=Homo sapiens GN=TPD52L2;>sp|O43399-3|TPD54_HUMAN Isoform 3 of Tumor protein D54 OS=Homo sapiens GN=TPD52L2;>sp|O43399-4|TPD54_HUMAN Isoform 4 of Tumor protein D54 OS=Homo sapiens GN=TPD52L2;>sp|O43	4	13	2	2	71	7	7	19.901	186	186;209;200;163	0.00037439	By MS/MS	By matching	By MS/MS	211400000	336130000	0	0	154840000	536840000
O43402;O43402-2	O43402	8;3	8;3	8;3	ER membrane protein complex subunit 8	EMC8	>sp|O43402|EMC8_HUMAN ER membrane protein complex subunit 8 OS=Homo sapiens GN=EMC8 PE=1 SV=1	2	8	8	8	51.4	51.4	51.4	23.773	210	210;126	0	By MS/MS	By MS/MS	By MS/MS	1604300000	1850600000	3404300000	1640900000	1239800000	2530400000
O43405;O43405-2	O43405;O43405-2	2;1	2;1	2;1	Cochlin	COCH	>sp|O43405|COCH_HUMAN Cochlin OS=Homo sapiens GN=COCH PE=1 SV=1;>sp|O43405-2|COCH_HUMAN Isoform 2 of Cochlin OS=Homo sapiens GN=COCH	2	2	2	2	4	4	4	59.482	550	550;494	0.00025259	By MS/MS	By MS/MS	By MS/MS	108220000	79193000	0	43739000	36291000	0
O43414;O43414-3;O43414-2	O43414;O43414-3;O43414-2	9;8;8	9;8;8	9;8;8	ERI1 exoribonuclease 3	ERI3	>sp|O43414|ERI3_HUMAN ERI1 exoribonuclease 3 OS=Homo sapiens GN=ERI3 PE=1 SV=2;>sp|O43414-3|ERI3_HUMAN Isoform 3 of ERI1 exoribonuclease 3 OS=Homo sapiens GN=ERI3;>sp|O43414-2|ERI3_HUMAN Isoform 2 of ERI1 exoribonuclease 3 OS=Homo sapiens GN=ERI3	3	9	9	9	29.4	29.4	29.4	37.238	337	337;128;222	0	By MS/MS	By MS/MS	By MS/MS	5513200000	2799600000	4950200000	2943500000	3887000000	3286100000
O43422;O43422-2	O43422	11;5	11;5	11;5	52 kDa repressor of the inhibitor of the protein kinase	PRKRIR	>sp|O43422|P52K_HUMAN 52 kDa repressor of the inhibitor of the protein kinase OS=Homo sapiens GN=THAP12 PE=1 SV=2	2	11	11	11	19.3	19.3	19.3	87.703	761	761;492	0	By MS/MS	By MS/MS	By MS/MS	419400000	284720000	335380000	209020000	350450000	274770000
O43426;O43426-4;O43426-2;O43426-5	O43426;O43426-4;O43426-2	19;16;16;6	19;16;16;6	19;16;16;6	Synaptojanin-1	SYNJ1	>sp|O43426|SYNJ1_HUMAN Synaptojanin-1 OS=Homo sapiens GN=SYNJ1 PE=1 SV=2;>sp|O43426-4|SYNJ1_HUMAN Isoform 3 of Synaptojanin-1 OS=Homo sapiens GN=SYNJ1;>sp|O43426-2|SYNJ1_HUMAN Isoform 2 of Synaptojanin-1 OS=Homo sapiens GN=SYNJ1	4	19	19	19	17	17	17	173.1	1573	1573;1295;1311;519	0	By MS/MS	By MS/MS	By MS/MS	1265700000	780890000	835910000	1015500000	837460000	590380000
O43427;O43427-2	O43427;O43427-2	11;11	11;11	11;11	Acidic fibroblast growth factor intracellular-binding protein	FIBP	>sp|O43427|FIBP_HUMAN Acidic fibroblast growth factor intracellular-binding protein OS=Homo sapiens GN=FIBP PE=1 SV=3;>sp|O43427-2|FIBP_HUMAN Isoform Short of Acidic fibroblast growth factor intracellular-binding protein OS=Homo sapiens GN=FIBP	2	11	11	11	37.6	37.6	37.6	41.878	364	364;357	0	By MS/MS	By MS/MS	By MS/MS	648390000	705750000	899920000	612120000	369640000	370860000
O43432;O43432-3;O43432-4;O43432-2	O43432;O43432-3;O43432-4	48;48;44;4	42;42;38;4	41;41;37;4	Eukaryotic translation initiation factor 4 gamma 3	EIF4G3	>sp|O43432|IF4G3_HUMAN Eukaryotic translation initiation factor 4 gamma 3 OS=Homo sapiens GN=EIF4G3 PE=1 SV=2;>sp|O43432-3|IF4G3_HUMAN Isoform 3 of Eukaryotic translation initiation factor 4 gamma 3 OS=Homo sapiens GN=EIF4G3;>sp|O43432-4|IF4G3_HUMAN Isofor	4	48	42	41	33.3	29.8	29.4	176.65	1585	1585;1591;1305;515	0	By MS/MS	By MS/MS	By MS/MS	11025000000	5238100000	6750300000	8260000000	10390000000	4107400000
O43435;O43435-2;O43435-3;O75333	O43435;O43435-2;O43435-3;O75333	2;2;2;1	2;2;2;1	2;2;2;1	T-box transcription factor TBX1;T-box transcription factor TBX10	TBX1;TBX10	>sp|O43435|TBX1_HUMAN T-box transcription factor TBX1 OS=Homo sapiens GN=TBX1 PE=1 SV=1;>sp|O43435-2|TBX1_HUMAN Isoform B of T-box transcription factor TBX1 OS=Homo sapiens GN=TBX1;>sp|O43435-3|TBX1_HUMAN Isoform C of T-box transcription factor TBX1 OS=Hom	4	2	2	2	8	8	8	43.132	398	398;372;495;385	0.0003758	By MS/MS	By matching	By matching	12969000	112310000	0	0	0	0
O43447;O43447-2	O43447;O43447-2	12;9	12;9	12;9	Peptidyl-prolyl cis-trans isomerase H	PPIH	>sp|O43447|PPIH_HUMAN Peptidyl-prolyl cis-trans isomerase H OS=Homo sapiens GN=PPIH PE=1 SV=1;>sp|O43447-2|PPIH_HUMAN Isoform 2 of Peptidyl-prolyl cis-trans isomerase H OS=Homo sapiens GN=PPIH	2	12	12	12	74	74	74	19.208	177	177;134	0	By MS/MS	By MS/MS	By MS/MS	8886400000	9138400000	9817900000	4476400000	4269200000	5886700000
O43462	O43462	2	2	2	Membrane-bound transcription factor site-2 protease	MBTPS2	>sp|O43462|MBTP2_HUMAN Membrane-bound transcription factor site-2 protease OS=Homo sapiens GN=MBTPS2 PE=1 SV=1	1	2	2	2	5	5	5	57.443	519	519	0.0044986	By MS/MS	By MS/MS	By matching	0	92549000	168210000	0	0	0
O43463;O43463-2	O43463;O43463-2	6;6	6;6	6;6	Histone-lysine N-methyltransferase SUV39H1	SUV39H1	>sp|O43463|SUV91_HUMAN Histone-lysine N-methyltransferase SUV39H1 OS=Homo sapiens GN=SUV39H1 PE=1 SV=1;>sp|O43463-2|SUV91_HUMAN Isoform 2 of Histone-lysine N-methyltransferase SUV39H1 OS=Homo sapiens GN=SUV39H1	2	6	6	6	13.8	13.8	13.8	47.907	412	412;423	0	By MS/MS	By MS/MS	By MS/MS	164360000	333790000	533260000	119740000	51879000	97584000
O43464;O43464-3;O43464-4;O43464-2;P83110;P83110-2	O43464;O43464-3;O43464-4;O43464-2	9;9;7;6;1;1	9;9;7;6;1;1	9;9;7;6;1;1	Serine protease HTRA2, mitochondrial	HTRA2	>sp|O43464|HTRA2_HUMAN Serine protease HTRA2, mitochondrial OS=Homo sapiens GN=HTRA2 PE=1 SV=2;>sp|O43464-3|HTRA2_HUMAN Isoform 3 of Serine protease HTRA2, mitochondrial OS=Homo sapiens GN=HTRA2;>sp|O43464-4|HTRA2_HUMAN Isoform 4 of Serine protease HTRA2,	6	9	9	9	25.1	25.1	25.1	48.84	458	458;436;377;361;453;357	0	By MS/MS	By MS/MS	By MS/MS	2210800000	1259500000	1885600000	965970000	1129600000	584100000
O43482	O43482	3	3	3	Protein Mis18-beta	OIP5	>sp|O43482|MS18B_HUMAN Protein Mis18-beta OS=Homo sapiens GN=OIP5 PE=1 SV=2	1	3	3	3	26.6	26.6	26.6	24.691	229	229	0	By MS/MS	By MS/MS	By MS/MS	396320000	485760000	714690000	305520000	194820000	312320000
O43488;O95154	O43488	13;1	13;1	10;0	Aflatoxin B1 aldehyde reductase member 2	AKR7A2	>sp|O43488|ARK72_HUMAN Aflatoxin B1 aldehyde reductase member 2 OS=Homo sapiens GN=AKR7A2 PE=1 SV=3	2	13	13	10	41.5	41.5	32	39.589	359	359;331	0	By MS/MS	By MS/MS	By MS/MS	11367000000	8697900000	14424000000	6997700000	10094000000	8661200000
O43491;O43491-3;O43491-2	O43491;O43491-3;O43491-2	50;36;33	45;31;28	11;0;0	Band 4.1-like protein 2	EPB41L2	>sp|O43491|E41L2_HUMAN Band 4.1-like protein 2 OS=Homo sapiens GN=EPB41L2 PE=1 SV=1;>sp|O43491-3|E41L2_HUMAN Isoform 3 of Band 4.1-like protein 2 OS=Homo sapiens GN=EPB41L2;>sp|O43491-2|E41L2_HUMAN Isoform 2 of Band 4.1-like protein 2 OS=Homo sapiens GN=EP	3	50	45	11	58.6	55.5	15.1	112.59	1005	1005;747;673	0	By MS/MS	By MS/MS	By MS/MS	36010000000	24649000000	35620000000	21181000000	24078000000	18556000000
O43491-4	O43491-4	40	1	1	Band 4.1-like protein 2	EPB41L2	>sp|O43491-4|E41L2_HUMAN Isoform 4 of Band 4.1-like protein 2 OS=Homo sapiens GN=EPB41L2	1	40	1	1	53.9	1.4	1.4	95.541	852	852	0	By MS/MS	By MS/MS	By MS/MS	669620000	571650000	321440000	211330000	509760000	457820000
O43493;O43493-2;O43493-6;O43493-4;O43493-5;O43493-3	O43493;O43493-2;O43493-6;O43493-4;O43493-5;O43493-3	2;2;2;2;2;2	2;2;2;2;2;2	2;2;2;2;2;2	Trans-Golgi network integral membrane protein 2	TGOLN2	>sp|O43493|TGON2_HUMAN Trans-Golgi network integral membrane protein 2 OS=Homo sapiens GN=TGOLN2 PE=1 SV=2;>sp|O43493-2|TGON2_HUMAN Isoform TGN46 of Trans-Golgi network integral membrane protein 2 OS=Homo sapiens GN=TGOLN2;>sp|O43493-6|TGON2_HUMAN Isoform	6	2	2	2	2.1	2.1	2.1	51.112	480	480;437;281;379;447;453	0.0014636	By MS/MS	By matching	By MS/MS	13654000	0	0	0	13551000	0
O43502;O43502-2	O43502	11;3	11;3	11;3	DNA repair protein RAD51 homolog 3	RAD51C	>sp|O43502|RA51C_HUMAN DNA repair protein RAD51 homolog 3 OS=Homo sapiens GN=RAD51C PE=1 SV=1	2	11	11	11	38.8	38.8	38.8	42.189	376	376;135	0	By MS/MS	By MS/MS	By MS/MS	1706000000	1170500000	1339700000	712760000	721330000	556550000
O43504	O43504	6	6	6	Ragulator complex protein LAMTOR5	LAMTOR5	>sp|O43504|LTOR5_HUMAN Ragulator complex protein LAMTOR5 OS=Homo sapiens GN=LAMTOR5 PE=1 SV=1	1	6	6	6	96.7	96.7	96.7	9.6138	91	91	0	By MS/MS	By MS/MS	By MS/MS	4999300000	7712200000	5713600000	3226200000	2428100000	3458600000
O43505	O43505	10	10	10	N-acetyllactosaminide beta-1,3-N-acetylglucosaminyltransferase	B3GNT1	>sp|O43505|B4GA1_HUMAN Beta-1,4-glucuronyltransferase 1 OS=Homo sapiens GN=B4GAT1 PE=1 SV=1	1	10	10	10	26.3	26.3	26.3	47.119	415	415	0	By MS/MS	By MS/MS	By MS/MS	1309700000	1164700000	1615600000	169900000	142510000	415770000
O43513	O43513	4	4	4	Mediator of RNA polymerase II transcription subunit 7	MED7	>sp|O43513|MED7_HUMAN Mediator of RNA polymerase II transcription subunit 7 OS=Homo sapiens GN=MED7 PE=1 SV=1	1	4	4	4	36.9	36.9	36.9	27.245	233	233	0	By MS/MS	By MS/MS	By MS/MS	250820000	85272000	165700000	45987000	102630000	0
O43516;O43516-2;O43516-3;O43516-4	O43516;O43516-2;O43516-3	3;3;3;1	3;3;3;1	3;3;3;1	WAS/WASL-interacting protein family member 1	WIPF1	>sp|O43516|WIPF1_HUMAN WAS/WASL-interacting protein family member 1 OS=Homo sapiens GN=WIPF1 PE=1 SV=3;>sp|O43516-2|WIPF1_HUMAN Isoform 2 of WAS/WASL-interacting protein family member 1 OS=Homo sapiens GN=WIPF1;>sp|O43516-3|WIPF1_HUMAN Isoform 3 of WAS/WAS	4	3	3	3	12.7	12.7	12.7	51.258	503	503;493;510;358	0	By MS/MS	By MS/MS	By MS/MS	55667000	0	225060000	0	186310000	0
O43524;O43524-2	O43524;O43524-2	9;7	9;7	9;7	Forkhead box protein O3	FOXO3	>sp|O43524|FOXO3_HUMAN Forkhead box protein O3 OS=Homo sapiens GN=FOXO3 PE=1 SV=1;>sp|O43524-2|FOXO3_HUMAN Isoform 2 of Forkhead box protein O3 OS=Homo sapiens GN=FOXO3	2	9	9	9	29.9	29.9	29.9	71.276	673	673;453	0	By MS/MS	By MS/MS	By MS/MS	835170000	419340000	482180000	334580000	513180000	189730000
O43542	O43542	7	7	7	DNA repair protein XRCC3	XRCC3	>sp|O43542|XRCC3_HUMAN DNA repair protein XRCC3 OS=Homo sapiens GN=XRCC3 PE=1 SV=1	1	7	7	7	23.1	23.1	23.1	37.849	346	346	0	By MS/MS	By MS/MS	By MS/MS	117800000	127690000	237970000	45152000	0	204440000
O43567	O43567	1	1	1	E3 ubiquitin-protein ligase RNF13	RNF13	>sp|O43567|RNF13_HUMAN E3 ubiquitin-protein ligase RNF13 OS=Homo sapiens GN=RNF13 PE=1 SV=1	1	1	1	1	6.3	6.3	6.3	42.813	381	381	0.0047281	By matching	By MS/MS	By matching	0	0	28929000	0	0	0
O43570;O43570-2	O43570;O43570-2	2;2	2;2	2;2	Carbonic anhydrase 12	CA12	>sp|O43570|CAH12_HUMAN Carbonic anhydrase 12 OS=Homo sapiens GN=CA12 PE=1 SV=1;>sp|O43570-2|CAH12_HUMAN Isoform 2 of Carbonic anhydrase 12 OS=Homo sapiens GN=CA12	2	2	2	2	11.3	11.3	11.3	39.45	354	354;343	0.00074184	By MS/MS	By MS/MS	By MS/MS	0	0	16532000	0	0	0
O43572	O43572	14	14	14	A-kinase anchor protein 10, mitochondrial	AKAP10	>sp|O43572|AKA10_HUMAN A-kinase anchor protein 10, mitochondrial OS=Homo sapiens GN=AKAP10 PE=1 SV=2	1	14	14	14	40	40	40	73.817	662	662	0	By MS/MS	By MS/MS	By MS/MS	2209300000	513640000	822990000	1645100000	1128800000	465250000
O43583	O43583	8	8	8	Density-regulated protein	DENR	>sp|O43583|DENR_HUMAN Density-regulated protein OS=Homo sapiens GN=DENR PE=1 SV=2	1	8	8	8	44.4	44.4	44.4	22.092	198	198	0	By MS/MS	By MS/MS	By MS/MS	7645900000	8160900000	9634500000	3184100000	4351800000	3876900000
O43592	O43592	37	37	37	Exportin-T	XPOT	>sp|O43592|XPOT_HUMAN Exportin-T OS=Homo sapiens GN=XPOT PE=1 SV=2	1	37	37	37	39.8	39.8	39.8	109.96	962	962	0	By MS/MS	By MS/MS	By MS/MS	11646000000	19440000000	22966000000	7383600000	7552700000	11809000000
O43598;O43598-2	O43598;O43598-2	8;6	8;6	8;6	2-deoxynucleoside 5-phosphate N-hydrolase 1	DNPH1	>sp|O43598|DNPH1_HUMAN 2-deoxynucleoside 5-phosphate N-hydrolase 1 OS=Homo sapiens GN=DNPH1 PE=1 SV=1;>sp|O43598-2|DNPH1_HUMAN Isoform 2 of 2-deoxynucleoside 5-phosphate N-hydrolase 1 OS=Homo sapiens GN=DNPH1	2	8	8	8	44.8	44.8	44.8	19.108	174	174;148	0	By MS/MS	By MS/MS	By MS/MS	16917000000	19792000000	16264000000	10029000000	12360000000	11243000000
O43609	O43609	2	2	2	Protein sprouty homolog 1	SPRY1	>sp|O43609|SPY1_HUMAN Protein sprouty homolog 1 OS=Homo sapiens GN=SPRY1 PE=1 SV=2	1	2	2	2	9.4	9.4	9.4	35.122	319	319	0.0024234	By MS/MS	By MS/MS	By matching	22169000	28321000	83441000	0	0	0
O43615	O43615	27	27	27	Mitochondrial import inner membrane translocase subunit TIM44	TIMM44	>sp|O43615|TIM44_HUMAN Mitochondrial import inner membrane translocase subunit TIM44 OS=Homo sapiens GN=TIMM44 PE=1 SV=2	1	27	27	27	49.3	49.3	49.3	51.355	452	452	0	By MS/MS	By MS/MS	By MS/MS	12277000000	15571000000	14027000000	8088800000	7072800000	10632000000
O43617;O43617-2	O43617;O43617-2	7;7	7;7	7;7	Trafficking protein particle complex subunit 3	TRAPPC3	>sp|O43617|TPPC3_HUMAN Trafficking protein particle complex subunit 3 OS=Homo sapiens GN=TRAPPC3 PE=1 SV=1;>sp|O43617-2|TPPC3_HUMAN Isoform 2 of Trafficking protein particle complex subunit 3 OS=Homo sapiens GN=TRAPPC3	2	7	7	7	40.6	40.6	40.6	20.274	180	180;134	0	By MS/MS	By MS/MS	By MS/MS	2114900000	3993100000	5674200000	4007900000	2658100000	3265400000
O43633	O43633	10	10	10	Charged multivesicular body protein 2a	CHMP2A	>sp|O43633|CHM2A_HUMAN Charged multivesicular body protein 2a OS=Homo sapiens GN=CHMP2A PE=1 SV=1	1	10	10	10	27.9	27.9	27.9	25.104	222	222	0	By MS/MS	By MS/MS	By MS/MS	6360000000	2210400000	3503900000	5538600000	6156800000	2365500000
O43639	O43639	9	8	8	Cytoplasmic protein NCK2	NCK2	>sp|O43639|NCK2_HUMAN Cytoplasmic protein NCK2 OS=Homo sapiens GN=NCK2 PE=1 SV=2	1	9	8	8	31.3	29.2	29.2	42.915	380	380	0	By MS/MS	By MS/MS	By MS/MS	1283800000	581550000	503100000	207670000	171900000	61481000
O43657	O43657	4	4	4	Tetraspanin-6	TSPAN6	>sp|O43657|TSN6_HUMAN Tetraspanin-6 OS=Homo sapiens GN=TSPAN6 PE=1 SV=1	1	4	4	4	15.5	15.5	15.5	27.563	245	245	0	By MS/MS	By MS/MS	By MS/MS	4732100000	4418400000	2715900000	1081000000	1471900000	1221100000
O43660;O43660-2	O43660;O43660-2	24;23	24;23	24;23	Pleiotropic regulator 1	PLRG1	>sp|O43660|PLRG1_HUMAN Pleiotropic regulator 1 OS=Homo sapiens GN=PLRG1 PE=1 SV=1;>sp|O43660-2|PLRG1_HUMAN Isoform 2 of Pleiotropic regulator 1 OS=Homo sapiens GN=PLRG1	2	24	24	24	63.2	63.2	63.2	57.193	514	514;505	0	By MS/MS	By MS/MS	By MS/MS	20734000000	18204000000	21167000000	11579000000	13454000000	10298000000
O43663-3	O43663-3	23	1	1	Protein regulator of cytokinesis 1	PRC1	>sp|O43663-3|PRC1_HUMAN Isoform 3 of Protein regulator of cytokinesis 1 OS=Homo sapiens GN=PRC1	1	23	1	1	46.1	3.4	3.4	61.388	525	525	0	By matching	By matching	By MS/MS	0	0	0	0	133890000	35349000
O43663-4;O43663;O43663-2	O43663-4;O43663;O43663-2	29;28;27	29;28;27	7;6;7	Protein regulator of cytokinesis 1	PRC1	>sp|O43663-4|PRC1_HUMAN Isoform 4 of Protein regulator of cytokinesis 1 OS=Homo sapiens GN=PRC1;>sp|O43663|PRC1_HUMAN Protein regulator of cytokinesis 1 OS=Homo sapiens GN=PRC1 PE=1 SV=2;>sp|O43663-2|PRC1_HUMAN Isoform 2 of Protein regulator of cytokinesis	3	29	29	7	53.6	53.6	16.7	70.19	606	606;620;576	0	By MS/MS	By MS/MS	By MS/MS	11026000000	5217400000	3217400000	8218200000	8677600000	3059300000
O43665;O43665-3;O43665-2	O43665;O43665-3;O43665-2	6;6;6	6;6;6	6;6;6	Regulator of G-protein signaling 10	RGS10	>sp|O43665|RGS10_HUMAN Regulator of G-protein signaling 10 OS=Homo sapiens GN=RGS10 PE=1 SV=2;>sp|O43665-3|RGS10_HUMAN Isoform 3 of Regulator of G-protein signaling 10 OS=Homo sapiens GN=RGS10;>sp|O43665-2|RGS10_HUMAN Isoform 2 of Regulator of G-protein si	3	6	6	6	33.5	33.5	33.5	20.236	173	173;181;167	0	By MS/MS	By MS/MS	By MS/MS	1964000000	2727600000	3065400000	1198000000	1064200000	1154300000
O43670;O43670-2;O43670-4;O43670-3	O43670;O43670-2;O43670-4	13;13;13;6	13;13;13;6	13;13;13;6	Zinc finger protein 207	ZNF207	>sp|O43670|ZN207_HUMAN BUB3-interacting and GLEBS motif-containing protein ZNF207 OS=Homo sapiens GN=ZNF207 PE=1 SV=1;>sp|O43670-2|ZN207_HUMAN Isoform 2 of BUB3-interacting and GLEBS motif-containing protein ZNF207 OS=Homo sapiens GN=ZNF207;>sp|O43670-4|ZN	4	13	13	13	21.3	21.3	21.3	50.75	478	478;463;494;395	0	By MS/MS	By MS/MS	By MS/MS	21166000000	17038000000	18850000000	9013100000	7580200000	6297500000
O43674;O43674-2	O43674;O43674-2	5;4	5;4	5;4	NADH dehydrogenase [ubiquinone] 1 beta subcomplex subunit 5, mitochondrial	NDUFB5	>sp|O43674|NDUB5_HUMAN NADH dehydrogenase [ubiquinone] 1 beta subcomplex subunit 5, mitochondrial OS=Homo sapiens GN=NDUFB5 PE=1 SV=1;>sp|O43674-2|NDUB5_HUMAN Isoform 2 of NADH dehydrogenase [ubiquinone] 1 beta subcomplex subunit 5, mitochondrial OS=Homo s	2	5	5	5	23.3	23.3	23.3	21.75	189	189;137	0	By MS/MS	By MS/MS	By MS/MS	2412700000	2797900000	4113300000	1883000000	1870300000	2782500000
O43676	O43676	6	6	6	NADH dehydrogenase [ubiquinone] 1 beta subcomplex subunit 3	NDUFB3	>sp|O43676|NDUB3_HUMAN NADH dehydrogenase [ubiquinone] 1 beta subcomplex subunit 3 OS=Homo sapiens GN=NDUFB3 PE=1 SV=3	1	6	6	6	44.9	44.9	44.9	11.402	98	98	0	By MS/MS	By MS/MS	By MS/MS	3424000000	2950900000	4259500000	2275400000	2052100000	2161800000
O43677	O43677	3	3	2	NADH dehydrogenase [ubiquinone] 1 subunit C1, mitochondrial	NDUFC1	>sp|O43677|NDUC1_HUMAN NADH dehydrogenase [ubiquinone] 1 subunit C1, mitochondrial OS=Homo sapiens GN=NDUFC1 PE=3 SV=1	1	3	3	2	36.8	36.8	27.6	8.7341	76	76	0.00025432	By MS/MS	By MS/MS	By MS/MS	301300000	153450000	828280000	193330000	339480000	384110000
O43678;O43678-2	O43678;O43678-2	6;3	6;3	6;3	NADH dehydrogenase [ubiquinone] 1 alpha subcomplex subunit 2	NDUFA2	>sp|O43678|NDUA2_HUMAN NADH dehydrogenase [ubiquinone] 1 alpha subcomplex subunit 2 OS=Homo sapiens GN=NDUFA2 PE=1 SV=3;>sp|O43678-2|NDUA2_HUMAN Isoform 2 of NADH dehydrogenase [ubiquinone] 1 alpha subcomplex subunit 2 OS=Homo sapiens GN=NDUFA2	2	6	6	6	55.6	55.6	55.6	10.921	99	99;76	0	By MS/MS	By MS/MS	By MS/MS	3011400000	2926400000	3608700000	2260000000	1956300000	1745400000
O43681	O43681	14	14	14	ATPase ASNA1	ASNA1	>sp|O43681|ASNA_HUMAN ATPase ASNA1 OS=Homo sapiens GN=ASNA1 PE=1 SV=2	1	14	14	14	45.4	45.4	45.4	38.792	348	348	0	By MS/MS	By MS/MS	By MS/MS	12575000000	6512400000	9407100000	8200700000	7262600000	3359900000
O43683;O43683-2;O43683-3	O43683;O43683-2;O43683-3	30;30;30	30;30;30	30;30;30	Mitotic checkpoint serine/threonine-protein kinase BUB1	BUB1	>sp|O43683|BUB1_HUMAN Mitotic checkpoint serine/threonine-protein kinase BUB1 OS=Homo sapiens GN=BUB1 PE=1 SV=1;>sp|O43683-2|BUB1_HUMAN Isoform 2 of Mitotic checkpoint serine/threonine-protein kinase BUB1 OS=Homo sapiens GN=BUB1;>sp|O43683-3|BUB1_HUMAN Iso	3	30	30	30	35.2	35.2	35.2	122.37	1085	1085;1028;1065	0	By MS/MS	By MS/MS	By MS/MS	3720200000	2671400000	2757700000	1785900000	2105300000	1493800000
O43684;O43684-2	O43684;O43684-2	17;17	17;17	17;17	Mitotic checkpoint protein BUB3	BUB3	>sp|O43684|BUB3_HUMAN Mitotic checkpoint protein BUB3 OS=Homo sapiens GN=BUB3 PE=1 SV=1;>sp|O43684-2|BUB3_HUMAN Isoform 2 of Mitotic checkpoint protein BUB3 OS=Homo sapiens GN=BUB3	2	17	17	17	52.4	52.4	52.4	37.154	328	328;326	0	By MS/MS	By MS/MS	By MS/MS	47201000000	41604000000	53891000000	33238000000	29742000000	23685000000
O43707;O43707-2;O43707-3	O43707;O43707-2	77;53;38	77;53;38	49;37;29	Alpha-actinin-4	ACTN4	>sp|O43707|ACTN4_HUMAN Alpha-actinin-4 OS=Homo sapiens GN=ACTN4 PE=1 SV=2;>sp|O43707-2|ACTN4_HUMAN Isoform ACTN4ISO of Alpha-actinin-4 OS=Homo sapiens GN=ACTN4	3	77	77	49	74.3	74.3	53	104.85	911	911;692;521	0	By MS/MS	By MS/MS	By MS/MS	550380000000	172950000000	183190000000	417290000000	469080000000	119400000000
O43708;O43708-3;O43708-2	O43708;O43708-3;O43708-2	10;9;8	10;9;8	10;9;8	Maleylacetoacetate isomerase	GSTZ1	>sp|O43708|MAAI_HUMAN Maleylacetoacetate isomerase OS=Homo sapiens GN=GSTZ1 PE=1 SV=3;>sp|O43708-3|MAAI_HUMAN Isoform 3 of Maleylacetoacetate isomerase OS=Homo sapiens GN=GSTZ1;>sp|O43708-2|MAAI_HUMAN Isoform 2 of Maleylacetoacetate isomerase OS=Homo sapie	3	10	10	10	32.4	32.4	32.4	24.212	216	216;174;161	0	By MS/MS	By MS/MS	By MS/MS	2492100000	1593700000	2726100000	1985400000	1617900000	694970000
O43709;O43709-3;O43709-2	O43709;O43709-3	7;6;3	7;6;3	7;6;3	Uncharacterized methyltransferase WBSCR22	WBSCR22	>sp|O43709|WBS22_HUMAN Probable 18S rRNA (guanine-N(7))-methyltransferase OS=Homo sapiens GN=WBSCR22 PE=1 SV=2;>sp|O43709-3|WBS22_HUMAN Isoform 3 of Probable 18S rRNA (guanine-N(7))-methyltransferase OS=Homo sapiens GN=WBSCR22	3	7	7	7	29.9	29.9	29.9	31.88	281	281;298;220	0	By MS/MS	By MS/MS	By MS/MS	1719900000	2017100000	1872500000	808560000	595870000	964420000
O43715	O43715	6	6	6	TP53-regulated inhibitor of apoptosis 1	TRIAP1	>sp|O43715|TRIA1_HUMAN TP53-regulated inhibitor of apoptosis 1 OS=Homo sapiens GN=TRIAP1 PE=1 SV=1	1	6	6	6	60.5	60.5	60.5	8.7858	76	76	0	By MS/MS	By MS/MS	By MS/MS	2581400000	2311200000	3864300000	1793500000	2278100000	1917500000
O43716	O43716	6	6	6	Glutamyl-tRNA(Gln) amidotransferase subunit C, mitochondrial	GATC	>sp|O43716|GATC_HUMAN Glutamyl-tRNA(Gln) amidotransferase subunit C, mitochondrial OS=Homo sapiens GN=GATC PE=1 SV=1	1	6	6	6	61	61	61	15.086	136	136	0	By MS/MS	By MS/MS	By MS/MS	2166900000	1898300000	2442000000	1796700000	1470600000	1616000000
O43719	O43719	30	30	30	HIV Tat-specific factor 1	HTATSF1	>sp|O43719|HTSF1_HUMAN HIV Tat-specific factor 1 OS=Homo sapiens GN=HTATSF1 PE=1 SV=1	1	30	30	30	35.1	35.1	35.1	85.852	755	755	0	By MS/MS	By MS/MS	By MS/MS	5034500000	14665000000	16553000000	4255600000	4091800000	8879800000
O43734;O43734-5;O43734-2;O43734-4;O43734-3	O43734;O43734-5;O43734-2;O43734-4;O43734-3	2;2;2;1;1	2;2;2;1;1	2;2;2;1;1	Adapter protein CIKS	TRAF3IP2	>sp|O43734|CIKS_HUMAN Adapter protein CIKS OS=Homo sapiens GN=TRAF3IP2 PE=1 SV=3;>sp|O43734-5|CIKS_HUMAN Isoform 5 of Adapter protein CIKS OS=Homo sapiens GN=TRAF3IP2;>sp|O43734-2|CIKS_HUMAN Isoform 2 of Adapter protein CIKS OS=Homo sapiens GN=TRAF3IP2;>sp	5	2	2	2	5.1	5.1	5.1	64.665	574	574;564;565;109;153	0.0028874	By MS/MS	By MS/MS	By MS/MS	20925000	12997000	11040000	9424100	17932000	18901000
O43741;O43741-2	O43741;O43741-2	7;5	6;4	6;4	5-AMP-activated protein kinase subunit beta-2	PRKAB2	>sp|O43741|AAKB2_HUMAN 5-AMP-activated protein kinase subunit beta-2 OS=Homo sapiens GN=PRKAB2 PE=1 SV=1;>sp|O43741-2|AAKB2_HUMAN Isoform 2 of 5-AMP-activated protein kinase subunit beta-2 OS=Homo sapiens GN=PRKAB2	2	7	6	6	51.1	47.4	47.4	30.302	272	272;190	0	By MS/MS	By MS/MS	By matching	389760000	228030000	431960000	157540000	0	0
O43747;O43747-2	O43747;O43747-2	30;29	30;29	30;29	AP-1 complex subunit gamma-1	AP1G1	>sp|O43747|AP1G1_HUMAN AP-1 complex subunit gamma-1 OS=Homo sapiens GN=AP1G1 PE=1 SV=5;>sp|O43747-2|AP1G1_HUMAN Isoform 2 of AP-1 complex subunit gamma-1 OS=Homo sapiens GN=AP1G1	2	30	30	30	39.2	39.2	39.2	91.35	822	822;825	0	By MS/MS	By MS/MS	By MS/MS	18310000000	14213000000	13732000000	12651000000	10585000000	7112500000
O43752;O43752-2	O43752	7;2	7;2	7;2	Syntaxin-6	STX6	>sp|O43752|STX6_HUMAN Syntaxin-6 OS=Homo sapiens GN=STX6 PE=1 SV=1	2	7	7	7	32.9	32.9	32.9	29.176	255	255;154	0	By MS/MS	By MS/MS	By MS/MS	618030000	431890000	835320000	638240000	128860000	125600000
O43759;O43759-2;O43759-3	O43759;O43759-2	3;3;1	3;3;1	3;3;1	Synaptogyrin-1	SYNGR1	>sp|O43759|SNG1_HUMAN Synaptogyrin-1 OS=Homo sapiens GN=SYNGR1 PE=1 SV=2;>sp|O43759-2|SNG1_HUMAN Isoform 1B of Synaptogyrin-1 OS=Homo sapiens GN=SYNGR1	3	3	3	3	14.6	14.6	14.6	25.455	233	233;191;192	0	By MS/MS	By MS/MS	By matching	402950000	485620000	104590000	110400000	106960000	102610000
O43760;O43760-2	O43760;O43760-2	4;4	4;4	4;4	Synaptogyrin-2	SYNGR2	>sp|O43760|SNG2_HUMAN Synaptogyrin-2 OS=Homo sapiens GN=SYNGR2 PE=1 SV=1;>sp|O43760-2|SNG2_HUMAN Isoform 2 of Synaptogyrin-2 OS=Homo sapiens GN=SYNGR2	2	4	4	4	17	17	17	24.81	224	224;275	0	By MS/MS	By MS/MS	By MS/MS	2609400000	1569300000	983440000	1288500000	482800000	369300000
O43761	O43761	1	1	1	Synaptogyrin-3	SYNGR3	>sp|O43761|SNG3_HUMAN Synaptogyrin-3 OS=Homo sapiens GN=SYNGR3 PE=1 SV=2	1	1	1	1	5.2	5.2	5.2	24.555	229	229	0.0034569	By MS/MS	By MS/MS	By matching	85972000	0	0	69928000	0	0
O43765	O43765	13	13	13	Small glutamine-rich tetratricopeptide repeat-containing protein alpha	SGTA	>sp|O43765|SGTA_HUMAN Small glutamine-rich tetratricopeptide repeat-containing protein alpha OS=Homo sapiens GN=SGTA PE=1 SV=1	1	13	13	13	33.5	33.5	33.5	34.063	313	313	0	By MS/MS	By MS/MS	By MS/MS	14819000000	14386000000	16285000000	10415000000	10317000000	10257000000
O43766-2;O43766	O43766-2;O43766	1;1	1;1	1;1	Lipoyl synthase, mitochondrial	LIAS	>sp|O43766-2|LIAS_HUMAN Isoform 2 of Lipoyl synthase, mitochondrial OS=Homo sapiens GN=LIAS;>sp|O43766|LIAS_HUMAN Lipoyl synthase, mitochondrial OS=Homo sapiens GN=LIAS PE=1 SV=3	2	1	1	1	3.4	3.4	3.4	36.062	322	322;372	0.00012811	By matching	By MS/MS	By matching	0	0	0	0	0	0
O43768;O43768-6;O43768-5;O43768-2;O43768-9;O43768-7;O43768-3;O43768-4;O43768-8	O43768;O43768-6;O43768-5;O43768-2;O43768-9;O43768-7;O43768-3;O43768-4;O43768-8	10;10;10;10;10;10;10;10;6	10;10;10;10;10;10;10;10;6	9;9;9;9;9;9;9;9;6	Alpha-endosulfine	ENSA	>sp|O43768|ENSA_HUMAN Alpha-endosulfine OS=Homo sapiens GN=ENSA PE=1 SV=1;>sp|O43768-6|ENSA_HUMAN Isoform 6 of Alpha-endosulfine OS=Homo sapiens GN=ENSA;>sp|O43768-5|ENSA_HUMAN Isoform 5 of Alpha-endosulfine OS=Homo sapiens GN=ENSA;>sp|O43768-2|ENSA_HUMAN	9	10	10	9	57	57	47.9	13.389	121	121;113;117;117;133;133;137;140;105	0	By MS/MS	By MS/MS	By MS/MS	14380000000	13651000000	21909000000	8711700000	12221000000	11739000000
O43772	O43772	12	12	12	Mitochondrial carnitine/acylcarnitine carrier protein	SLC25A20	>sp|O43772|MCAT_HUMAN Mitochondrial carnitine/acylcarnitine carrier protein OS=Homo sapiens GN=SLC25A20 PE=1 SV=1	1	12	12	12	40.2	40.2	40.2	32.943	301	301	0	By MS/MS	By MS/MS	By MS/MS	952090000	782880000	786960000	255560000	266870000	359880000
O43776;O43776-2	O43776	32;10	32;10	32;10	Asparagine--tRNA ligase, cytoplasmic	NARS	>sp|O43776|SYNC_HUMAN Asparagine--tRNA ligase, cytoplasmic OS=Homo sapiens GN=NARS PE=1 SV=1	2	32	32	32	55.3	55.3	55.3	62.942	548	548;174	0	By MS/MS	By MS/MS	By MS/MS	38254000000	23987000000	37404000000	26432000000	33851000000	18828000000
O43791	O43791	3	3	3	Speckle-type POZ protein	SPOP	>sp|O43791|SPOP_HUMAN Speckle-type POZ protein OS=Homo sapiens GN=SPOP PE=1 SV=1	1	3	3	3	11	11	11	42.132	374	374	0	By MS/MS	By MS/MS	By MS/MS	160370000	200910000	215390000	69538000	88474000	137840000
O43795;Q8N1T3;Q8N1T3-3	O43795	44;1;1	44;1;1	1;0;0	Unconventional myosin-Ib	MYO1B	>sp|O43795|MYO1B_HUMAN Unconventional myosin-Ib OS=Homo sapiens GN=MYO1B PE=1 SV=3	3	44	44	1	40.6	40.6	1.4	131.98	1136	1136;1032;1022	0	By MS/MS	By MS/MS	By MS/MS	33838000000	14770000000	14196000000	21338000000	21910000000	8287800000
O43805	O43805	5	5	5	Sjoegren syndrome nuclear autoantigen 1	SSNA1	>sp|O43805|SSNA1_HUMAN Sjoegren syndrome nuclear autoantigen 1 OS=Homo sapiens GN=SSNA1 PE=1 SV=2	1	5	5	5	41.2	41.2	41.2	13.596	119	119	0	By MS/MS	By MS/MS	By MS/MS	616640000	833450000	1243200000	516710000	268290000	634810000
O43808	O43808	6	6	6	Peroxisomal membrane protein PMP34	SLC25A17	>sp|O43808|PM34_HUMAN Peroxisomal membrane protein PMP34 OS=Homo sapiens GN=SLC25A17 PE=1 SV=1	1	6	6	6	23.5	23.5	23.5	34.566	307	307	0	By MS/MS	By MS/MS	By MS/MS	1071000000	821660000	1253500000	951830000	562830000	323660000
O43809	O43809	15	15	15	Cleavage and polyadenylation specificity factor subunit 5	NUDT21	>sp|O43809|CPSF5_HUMAN Cleavage and polyadenylation specificity factor subunit 5 OS=Homo sapiens GN=NUDT21 PE=1 SV=1	1	15	15	15	48.9	48.9	48.9	26.227	227	227	0	By MS/MS	By MS/MS	By MS/MS	33540000000	30963000000	38225000000	23166000000	21435000000	20069000000
O43813	O43813	14	14	14	LanC-like protein 1	LANCL1	>sp|O43813|LANC1_HUMAN LanC-like protein 1 OS=Homo sapiens GN=LANCL1 PE=1 SV=1	1	14	14	14	38.6	38.6	38.6	45.283	399	399	0	By MS/MS	By MS/MS	By MS/MS	13575000000	6875700000	7661000000	7372100000	9976200000	4107200000
O43815;O43815-2	O43815;O43815-2	32;30	32;30	30;28	Striatin	STRN	>sp|O43815|STRN_HUMAN Striatin OS=Homo sapiens GN=STRN PE=1 SV=4;>sp|O43815-2|STRN_HUMAN Isoform 2 of Striatin OS=Homo sapiens GN=STRN	2	32	32	30	58.3	58.3	57.1	86.131	780	780;731	0	By MS/MS	By MS/MS	By MS/MS	10560000000	6949600000	7882200000	5103100000	6668700000	3907300000
O43818	O43818	11	11	11	U3 small nucleolar RNA-interacting protein 2	RRP9	>sp|O43818|U3IP2_HUMAN U3 small nucleolar RNA-interacting protein 2 OS=Homo sapiens GN=RRP9 PE=1 SV=1	1	11	11	11	26.3	26.3	26.3	51.84	475	475	0	By MS/MS	By MS/MS	By MS/MS	5540400000	6816100000	6730000000	3326100000	2683100000	4104100000
O43819	O43819	7	7	7	Protein SCO2 homolog, mitochondrial	SCO2	>sp|O43819|SCO2_HUMAN Protein SCO2 homolog, mitochondrial OS=Homo sapiens GN=SCO2 PE=1 SV=3	1	7	7	7	34.2	34.2	34.2	29.81	266	266	0	By MS/MS	By MS/MS	By MS/MS	3238800000	5074300000	5744800000	1671900000	2544400000	4050100000
O43822-2;O43822-3;O43822;O43822-4	O43822-2;O43822-3;O43822;O43822-4	2;2;2;2	2;2;2;2	2;2;2;2	Protein C21orf2	C21orf2	>sp|O43822-2|CU002_HUMAN Isoform Short of Protein C21orf2 OS=Homo sapiens GN=C21orf2;>sp|O43822-3|CU002_HUMAN Isoform 3 of Protein C21orf2 OS=Homo sapiens GN=C21orf2;>sp|O43822|CU002_HUMAN Protein C21orf2 OS=Homo sapiens GN=C21orf2 PE=1 SV=1;>sp|O43822-4|C	4	2	2	2	12.1	12.1	12.1	23.653	215	215;255;256;375	0	By MS/MS	By MS/MS	By MS/MS	20879000	19885000	14350000	67491000	47124000	63595000
O43823	O43823	12	12	12	A-kinase anchor protein 8	AKAP8	>sp|O43823|AKAP8_HUMAN A-kinase anchor protein 8 OS=Homo sapiens GN=AKAP8 PE=1 SV=1	1	12	12	12	24.1	24.1	24.1	76.107	692	692	0	By MS/MS	By MS/MS	By MS/MS	1789700000	2057600000	1969700000	836280000	1510600000	1518300000
O43824	O43824	14	14	14	Putative GTP-binding protein 6	GTPBP6	>sp|O43824|GTPB6_HUMAN Putative GTP-binding protein 6 OS=Homo sapiens GN=GTPBP6 PE=2 SV=3	1	14	14	14	33.1	33.1	33.1	56.883	516	516	0	By MS/MS	By MS/MS	By MS/MS	707260000	1055000000	1879800000	556740000	622000000	643860000
O43826;O43826-2	O43826;O43826-2	1;1	1;1	1;1	Glucose-6-phosphate translocase	SLC37A4	>sp|O43826|G6PT1_HUMAN Glucose-6-phosphate exchanger SLC37A4 OS=Homo sapiens GN=SLC37A4 PE=1 SV=1;>sp|O43826-2|G6PT1_HUMAN Isoform 2 of Glucose-6-phosphate exchanger SLC37A4 OS=Homo sapiens GN=SLC37A4	2	1	1	1	3	3	3	46.36	429	429;451	0	By MS/MS	By MS/MS	By MS/MS	101500000	114720000	157940000	67315000	74694000	88387000
O43837;O43837-2;O43837-3	O43837;O43837-2	24;21;11	24;21;11	24;21;11	Isocitrate dehydrogenase [NAD] subunit beta, mitochondrial	IDH3B	>sp|O43837|IDH3B_HUMAN Isocitrate dehydrogenase [NAD] subunit beta, mitochondrial OS=Homo sapiens GN=IDH3B PE=1 SV=2;>sp|O43837-2|IDH3B_HUMAN Isoform A of Isocitrate dehydrogenase [NAD] subunit beta, mitochondrial OS=Homo sapiens GN=IDH3B	3	24	24	24	55.6	55.6	55.6	42.183	385	385;383;233	0	By MS/MS	By MS/MS	By MS/MS	38031000000	18250000000	20049000000	28560000000	22055000000	9582800000
O43847;O43847-2	O43847;O43847-2	42;42	42;42	42;42	Nardilysin	NRD1	>sp|O43847|NRDC_HUMAN Nardilysin OS=Homo sapiens GN=NRDC PE=1 SV=2;>sp|O43847-2|NRDC_HUMAN Isoform 2 of Nardilysin OS=Homo sapiens GN=NRDC	2	42	42	42	40	40	40	131.57	1150	1150;1218	0	By MS/MS	By MS/MS	By MS/MS	20559000000	20368000000	20243000000	10461000000	9847100000	8804400000
O43852;O43852-3;O43852-6;O43852-5;O43852-10;O43852-15;O43852-13;O43852-14;O43852-9;O43852-11;O43852-12	O43852;O43852-3;O43852-6;O43852-5;O43852-10;O43852-15	24;24;18;16;15;13;11;11;11;11;4	24;24;18;16;15;13;11;11;11;11;4	7;7;7;7;7;0;7;7;2;7;0	Calumenin	CALU	>sp|O43852|CALU_HUMAN Calumenin OS=Homo sapiens GN=CALU PE=1 SV=2;>sp|O43852-3|CALU_HUMAN Isoform 3 of Calumenin OS=Homo sapiens GN=CALU;>sp|O43852-6|CALU_HUMAN Isoform 6 of Calumenin OS=Homo sapiens GN=CALU;>sp|O43852-5|CALU_HUMAN Isoform 5 of Calumenin O	11	24	24	7	66.3	66.3	14	37.106	315	315;323;265;229;224;164;139;147;154;170;74	0	By MS/MS	By MS/MS	By MS/MS	37034000000	22367000000	26115000000	22834000000	26066000000	15044000000
O43852-4;O43852-2;O43852-8;O43852-7	O43852-4;O43852-2	19;19;9;6	2;2;2;2	2;2;2;2	Calumenin	CALU	>sp|O43852-4|CALU_HUMAN Isoform 4 of Calumenin OS=Homo sapiens GN=CALU;>sp|O43852-2|CALU_HUMAN Isoform 2 of Calumenin OS=Homo sapiens GN=CALU	4	19	2	2	57.9	6.8	6.8	38.078	323	323;315;201;161	0	By MS/MS	By MS/MS	By MS/MS	2238800000	1356400000	852750000	513720000	507200000	458160000
O43854;O43854-2	O43854;O43854-2	10;10	10;10	10;10	EGF-like repeat and discoidin I-like domain-containing protein 3	EDIL3	>sp|O43854|EDIL3_HUMAN EGF-like repeat and discoidin I-like domain-containing protein 3 OS=Homo sapiens GN=EDIL3 PE=1 SV=1;>sp|O43854-2|EDIL3_HUMAN Isoform 2 of EGF-like repeat and discoidin I-like domain-containing protein 3 OS=Homo sapiens GN=EDIL3	2	10	10	10	29.4	29.4	29.4	53.764	480	480;470	0	By MS/MS	By MS/MS	By MS/MS	564600000	0	0	762920000	290710000	0
O43861;O43861-2	O43861;O43861-2	6;6	6;6	5;5	Probable phospholipid-transporting ATPase IIB	ATP9B	>sp|O43861|ATP9B_HUMAN Probable phospholipid-transporting ATPase IIB OS=Homo sapiens GN=ATP9B PE=2 SV=4;>sp|O43861-2|ATP9B_HUMAN Isoform 2 of Probable phospholipid-transporting ATPase IIB OS=Homo sapiens GN=ATP9B	2	6	6	5	7.7	7.7	6.6	129.3	1147	1147;1136	0	By MS/MS	By MS/MS	By MS/MS	224240000	0	19302000	19425000	84757000	0
O43865;O43865-2	O43865;O43865-2	28;22	28;22	17;11	Putative adenosylhomocysteinase 2	AHCYL1	>sp|O43865|SAHH2_HUMAN Adenosylhomocysteinase 2 OS=Homo sapiens GN=AHCYL1 PE=1 SV=2;>sp|O43865-2|SAHH2_HUMAN Isoform 2 of Adenosylhomocysteinase 2 OS=Homo sapiens GN=AHCYL1	2	28	28	17	50.2	50.2	31.1	58.951	530	530;483	0	By MS/MS	By MS/MS	By MS/MS	14098000000	14994000000	15928000000	9669600000	8537200000	7662900000
O43896	O43896	24	21	20	Kinesin-like protein KIF1C	KIF1C	>sp|O43896|KIF1C_HUMAN Kinesin-like protein KIF1C OS=Homo sapiens GN=KIF1C PE=1 SV=3	1	24	21	20	33.6	30.6	29.8	122.95	1103	1103	0	By MS/MS	By MS/MS	By MS/MS	2197600000	1313700000	1241200000	810800000	1092700000	592430000
O43909	O43909	4	4	4	Exostosin-like 3	EXTL3	>sp|O43909|EXTL3_HUMAN Exostosin-like 3 OS=Homo sapiens GN=EXTL3 PE=1 SV=1	1	4	4	4	7	7	7	104.75	919	919	0	By MS/MS	By MS/MS	By matching	125140000	59813000	36441000	12905000	0	0
O43913;O43913-2	O43913;O43913-2	16;13	16;13	16;13	Origin recognition complex subunit 5	ORC5	>sp|O43913|ORC5_HUMAN Origin recognition complex subunit 5 OS=Homo sapiens GN=ORC5 PE=1 SV=1;>sp|O43913-2|ORC5_HUMAN Isoform 2 of Origin recognition complex subunit 5 OS=Homo sapiens GN=ORC5	2	16	16	16	44.6	44.6	44.6	50.282	435	435;324	0	By MS/MS	By MS/MS	By MS/MS	3661700000	3556800000	3387700000	2164900000	1827300000	1379600000
O43920	O43920	9	9	9	NADH dehydrogenase [ubiquinone] iron-sulfur protein 5	NDUFS5	>sp|O43920|NDUS5_HUMAN NADH dehydrogenase [ubiquinone] iron-sulfur protein 5 OS=Homo sapiens GN=NDUFS5 PE=1 SV=3	1	9	9	9	66	66	66	12.517	106	106	0	By MS/MS	By MS/MS	By MS/MS	6576800000	6110400000	6610400000	4002100000	4610500000	3163500000
O43924	O43924	5	5	5	Retinal rod rhodopsin-sensitive cGMP 3,5-cyclic phosphodiesterase subunit delta	PDE6D	>sp|O43924|PDE6D_HUMAN Retinal rod rhodopsin-sensitive cGMP 3,5-cyclic phosphodiesterase subunit delta OS=Homo sapiens GN=PDE6D PE=1 SV=1	1	5	5	5	37.3	37.3	37.3	17.42	150	150	0	By MS/MS	By MS/MS	By MS/MS	1208000000	1663200000	2213400000	1389900000	616690000	989940000
O43929;O43929-2;O43929-3;CON__Q2YDI2	O43929;O43929-2;O43929-3	15;11;11;7	15;11;11;7	15;11;11;7	Origin recognition complex subunit 4	ORC4	>sp|O43929|ORC4_HUMAN Origin recognition complex subunit 4 OS=Homo sapiens GN=ORC4 PE=1 SV=2;>sp|O43929-2|ORC4_HUMAN Isoform 2 of Origin recognition complex subunit 4 OS=Homo sapiens GN=ORC4;>sp|O43929-3|ORC4_HUMAN Isoform 3 of Origin recognition complex s	4	15	15	15	44.5	44.5	44.5	50.377	436	436;352;362;436	0	By MS/MS	By MS/MS	By MS/MS	4044700000	3532000000	4461900000	2891900000	2159900000	1776500000
O43933;O43933-2	O43933;O43933-2	26;20	26;20	26;20	Peroxisome biogenesis factor 1	PEX1	>sp|O43933|PEX1_HUMAN Peroxisome biogenesis factor 1 OS=Homo sapiens GN=PEX1 PE=1 SV=1;>sp|O43933-2|PEX1_HUMAN Isoform 2 of Peroxisome biogenesis factor 1 OS=Homo sapiens GN=PEX1	2	26	26	26	23.3	23.3	23.3	142.87	1283	1283;961	0	By MS/MS	By MS/MS	By MS/MS	1979700000	892260000	1120700000	811290000	687150000	152970000
O60216;Q9H4I0;Q9H4I0-2	O60216	28;3;1	28;3;1	28;3;1	Double-strand-break repair protein rad21 homolog	RAD21	>sp|O60216|RAD21_HUMAN Double-strand-break repair protein rad21 homolog OS=Homo sapiens GN=RAD21 PE=1 SV=2	3	28	28	28	48.3	48.3	48.3	71.689	631	631;556;521	0	By MS/MS	By MS/MS	By MS/MS	10040000000	8772600000	8459000000	4897800000	5755600000	5082900000
O60220	O60220	6	6	6	Mitochondrial import inner membrane translocase subunit Tim8 A	TIMM8A	>sp|O60220|TIM8A_HUMAN Mitochondrial import inner membrane translocase subunit Tim8 A OS=Homo sapiens GN=TIMM8A PE=1 SV=1	1	6	6	6	85.6	85.6	85.6	10.998	97	97	0	By MS/MS	By MS/MS	By MS/MS	7911600000	9632200000	10099000000	5168800000	5473900000	7303800000
O60229;O60229-3;O60229-2;O60229-5;O60229-6;O60229-4	O60229;O60229-3;O60229-2	7;5;5;2;2;2	4;2;2;2;2;2	4;2;2;2;2;2	Kalirin	KALRN	>sp|O60229|KALRN_HUMAN Kalirin OS=Homo sapiens GN=KALRN PE=1 SV=2;>sp|O60229-3|KALRN_HUMAN Isoform 3 of Kalirin OS=Homo sapiens GN=KALRN;>sp|O60229-2|KALRN_HUMAN Isoform 2 of Kalirin OS=Homo sapiens GN=KALRN	6	7	4	4	2.7	1.7	1.7	340.17	2985	2985;851;1663;738;1257;1289	0.00025307	By MS/MS	By MS/MS	By MS/MS	12970000	8699600	16302000	22340000	4543800	0
O60231	O60231	31	30	30	Putative pre-mRNA-splicing factor ATP-dependent RNA helicase DHX16	DHX16	>sp|O60231|DHX16_HUMAN Putative pre-mRNA-splicing factor ATP-dependent RNA helicase DHX16 OS=Homo sapiens GN=DHX16 PE=1 SV=2	1	31	30	30	34.5	33.6	33.6	119.26	1041	1041	0	By MS/MS	By MS/MS	By MS/MS	9219400000	6242300000	6223400000	5630200000	5633600000	3683000000
O60232	O60232	9	9	9	Sjoegren syndrome/scleroderma autoantigen 1	SSSCA1	>sp|O60232|SSA27_HUMAN Sjoegren syndrome/scleroderma autoantigen 1 OS=Homo sapiens GN=SSSCA1 PE=1 SV=1	1	9	9	9	70.4	70.4	70.4	21.474	199	199	0	By MS/MS	By MS/MS	By MS/MS	6089400000	8440500000	12854000000	1614500000	4096000000	2985300000
O60239;O60239-2	O60239;O60239-2	1;1	1;1	1;1	SH3 domain-binding protein 5	SH3BP5	>sp|O60239|3BP5_HUMAN SH3 domain-binding protein 5 OS=Homo sapiens GN=SH3BP5 PE=1 SV=2;>sp|O60239-2|3BP5_HUMAN Isoform 2 of SH3 domain-binding protein 5 OS=Homo sapiens GN=SH3BP5	2	1	1	1	2.6	2.6	2.6	50.424	455	455;298	0.00085805	By MS/MS	By matching	By matching	38424000	30379000	0	0	0	0
O60244	O60244	36	36	36	Mediator of RNA polymerase II transcription subunit 14	MED14	>sp|O60244|MED14_HUMAN Mediator of RNA polymerase II transcription subunit 14 OS=Homo sapiens GN=MED14 PE=1 SV=2	1	36	36	36	34.5	34.5	34.5	160.6	1454	1454	0	By MS/MS	By MS/MS	By MS/MS	3300000000	2264500000	3200100000	2088400000	2062200000	1247300000
O60245;O60245-2	O60245;O60245-2	2;2	2;2	2;2	Protocadherin-7	PCDH7	>sp|O60245|PCDH7_HUMAN Protocadherin-7 OS=Homo sapiens GN=PCDH7 PE=1 SV=2;>sp|O60245-2|PCDH7_HUMAN Isoform B of Protocadherin-7 OS=Homo sapiens GN=PCDH7	2	2	2	2	2.4	2.4	2.4	116.07	1069	1069;1072	0.0001294	By MS/MS	By matching	By MS/MS	23842000	45446000	0	0	70404000	0
O60256;O60256-3;O60256-2;O60256-4	O60256;O60256-3;O60256-2;O60256-4	18;15;14;12	18;15;14;12	17;14;13;11	Phosphoribosyl pyrophosphate synthase-associated protein 2	PRPSAP2	>sp|O60256|KPRB_HUMAN Phosphoribosyl pyrophosphate synthase-associated protein 2 OS=Homo sapiens GN=PRPSAP2 PE=1 SV=1;>sp|O60256-3|KPRB_HUMAN Isoform 3 of Phosphoribosyl pyrophosphate synthase-associated protein 2 OS=Homo sapiens GN=PRPSAP2;>sp|O60256-2|KP	4	18	18	17	55	55	51.2	40.925	369	369;320;329;283	0	By MS/MS	By MS/MS	By MS/MS	16027000000	11336000000	15401000000	9953900000	10062000000	7169300000
O60262	O60262	1	1	1	Guanine nucleotide-binding protein G(I)/G(S)/G(O) subunit gamma-7	GNG7	>sp|O60262|GBG7_HUMAN Guanine nucleotide-binding protein G(I)/G(S)/G(O) subunit gamma-7 OS=Homo sapiens GN=GNG7 PE=1 SV=1	1	1	1	1	20.6	20.6	20.6	7.5217	68	68	0.00074147	By matching	By matching	By MS/MS	0	0	0	0	0	189620000
O60264	O60264	59	59	38	SWI/SNF-related matrix-associated actin-dependent regulator of chromatin subfamily A member 5	SMARCA5	>sp|O60264|SMCA5_HUMAN SWI/SNF-related matrix-associated actin-dependent regulator of chromatin subfamily A member 5 OS=Homo sapiens GN=SMARCA5 PE=1 SV=1	1	59	59	38	52.8	52.8	39.2	121.9	1052	1052	0	By MS/MS	By MS/MS	By MS/MS	32602000000	34446000000	32287000000	19937000000	22632000000	18249000000
O60266;O60266-2	O60266;O60266-2	5;4	5;4	5;4	Adenylate cyclase type 3	ADCY3	>sp|O60266|ADCY3_HUMAN Adenylate cyclase type 3 OS=Homo sapiens GN=ADCY3 PE=1 SV=3;>sp|O60266-2|ADCY3_HUMAN Isoform 2 of Adenylate cyclase type 3 OS=Homo sapiens GN=ADCY3	2	5	5	5	6.1	6.1	6.1	128.96	1144	1144;731	0	By MS/MS	By MS/MS	By MS/MS	87525000	108660000	24093000	50080000	31945000	16673000
O60268;O60268-3;O60268-2	O60268;O60268-3	3;3;1	3;3;1	3;3;1	Uncharacterized protein KIAA0513	KIAA0513	>sp|O60268|K0513_HUMAN Uncharacterized protein KIAA0513 OS=Homo sapiens GN=KIAA0513 PE=1 SV=1;>sp|O60268-3|K0513_HUMAN Isoform 3 of Uncharacterized protein KIAA0513 OS=Homo sapiens GN=KIAA0513	3	3	3	3	9.5	9.5	9.5	46.638	411	411;401;301	0.00013058	By MS/MS	By MS/MS	By MS/MS	45808000	0	90929000	37347000	20050000	28004000
O60271-4;O60271;O60271-2;O60271-9;O60271-5;O60271-3;Q9UPT6;Q9UPT6-2	O60271-4;O60271;O60271-2;O60271-9;O60271-5;O60271-3	57;56;55;46;43;42;5;3	57;56;55;46;43;42;5;3	57;56;55;46;43;42;5;3	C-Jun-amino-terminal kinase-interacting protein 4	SPAG9	>sp|O60271-4|JIP4_HUMAN Isoform 4 of C-Jun-amino-terminal kinase-interacting protein 4 OS=Homo sapiens GN=SPAG9;>sp|O60271|JIP4_HUMAN C-Jun-amino-terminal kinase-interacting protein 4 OS=Homo sapiens GN=SPAG9 PE=1 SV=4;>sp|O60271-2|JIP4_HUMAN Isoform 2 of	8	57	57	57	51.3	51.3	51.3	144.68	1307	1307;1321;1311;1177;931;945;1336;250	0	By MS/MS	By MS/MS	By MS/MS	38007000000	13171000000	18913000000	19123000000	27683000000	10305000000
O60279	O60279	2	2	2	Sushi domain-containing protein 5	SUSD5	>sp|O60279|SUSD5_HUMAN Sushi domain-containing protein 5 OS=Homo sapiens GN=SUSD5 PE=1 SV=3	1	2	2	2	5.2	5.2	5.2	68.02	629	629	0	By MS/MS	By matching	By MS/MS	6879900	224590000	0	0	0	327160000
O60281;O60281-2	O60281;O60281-2	4;3	4;3	4;3	Zinc finger protein 292	ZNF292	>sp|O60281|ZN292_HUMAN Zinc finger protein 292 OS=Homo sapiens GN=ZNF292 PE=1 SV=3;>sp|O60281-2|ZN292_HUMAN Isoform 2 of Zinc finger protein 292 OS=Homo sapiens GN=ZNF292	2	4	4	4	2.5	2.5	2.5	304.81	2723	2723;2578	0.00013089	By MS/MS	By MS/MS	By matching	215670000	109560000	133450000	80713000	0	0
O60282;O60282-2	O60282;O60282-2	34;22	20;14	17;13	Kinesin heavy chain isoform 5C	KIF5C	>sp|O60282|KIF5C_HUMAN Kinesin heavy chain isoform 5C OS=Homo sapiens GN=KIF5C PE=1 SV=1;>sp|O60282-2|KIF5C_HUMAN Isoform 2 of Kinesin heavy chain isoform 5C OS=Homo sapiens GN=KIF5C	2	34	20	17	38.6	24.7	21.5	109.49	957	957;725	0	By MS/MS	By MS/MS	By MS/MS	1879000000	46685000	192340000	1499600000	2506300000	174240000
O60287	O60287	58	58	58	Nucleolar pre-ribosomal-associated protein 1	URB1	>sp|O60287|NPA1P_HUMAN Nucleolar pre-ribosomal-associated protein 1 OS=Homo sapiens GN=URB1 PE=1 SV=4	1	58	58	58	32.3	32.3	32.3	254.39	2271	2271	0	By MS/MS	By MS/MS	By MS/MS	6881500000	6886300000	7296800000	3180100000	3361300000	3083200000
O60291-3;O60291-4;O60291;O60291-2;Q96PX1;Q96PX1-2	O60291-3;O60291-4;O60291;O60291-2	9;9;9;9;1;1	9;9;9;9;1;1	9;9;9;9;1;1	E3 ubiquitin-protein ligase MGRN1	MGRN1	>sp|O60291-3|MGRN1_HUMAN Isoform 3 of E3 ubiquitin-protein ligase MGRN1 OS=Homo sapiens GN=MGRN1;>sp|O60291-4|MGRN1_HUMAN Isoform 4 of E3 ubiquitin-protein ligase MGRN1 OS=Homo sapiens GN=MGRN1;>sp|O60291|MGRN1_HUMAN E3 ubiquitin-protein ligase MGRN1 OS=Ho	6	9	9	9	27.1	27.1	27.1	60.741	554	554;530;552;576;679;657	0	By MS/MS	By MS/MS	By MS/MS	823690000	159400000	241290000	125280000	158280000	94998000
O60292	O60292	14	14	14	Signal-induced proliferation-associated 1-like protein 3	SIPA1L3	>sp|O60292|SI1L3_HUMAN Signal-induced proliferation-associated 1-like protein 3 OS=Homo sapiens GN=SIPA1L3 PE=1 SV=3	1	14	14	14	12.2	12.2	12.2	194.61	1781	1781	0	By MS/MS	By MS/MS	By MS/MS	571030000	105610000	101180000	156680000	678360000	179050000
O60293;O60293-2;O60293-4	O60293;O60293-2	22;21;4	22;21;4	22;21;4	Zinc finger C3H1 domain-containing protein	ZFC3H1	>sp|O60293|ZC3H1_HUMAN Zinc finger C3H1 domain-containing protein OS=Homo sapiens GN=ZFC3H1 PE=1 SV=3;>sp|O60293-2|ZC3H1_HUMAN Isoform 2 of Zinc finger C3H1 domain-containing protein OS=Homo sapiens GN=ZFC3H1	3	22	22	22	15.5	15.5	15.5	226.35	1989	1989;1910;346	0	By MS/MS	By MS/MS	By MS/MS	1010500000	1289200000	621680000	131140000	1154700000	1543400000
O60294	O60294	9	9	9	Leucine carboxyl methyltransferase 2	LCMT2	>sp|O60294|TYW4_HUMAN tRNA wybutosine-synthesizing protein 4 OS=Homo sapiens GN=LCMT2 PE=1 SV=3	1	9	9	9	20.1	20.1	20.1	75.601	686	686	0	By MS/MS	By MS/MS	By MS/MS	359150000	232750000	369110000	164320000	313070000	228940000
O60306	O60306	50	50	49	Intron-binding protein aquarius	AQR	>sp|O60306|AQR_HUMAN Intron-binding protein aquarius OS=Homo sapiens GN=AQR PE=1 SV=4	1	50	50	49	40.6	40.6	40.1	171.29	1485	1485	0	By MS/MS	By MS/MS	By MS/MS	9889200000	7779300000	11746000000	7302300000	7660800000	4985700000
O60307	O60307	3	2	2	Microtubule-associated serine/threonine-protein kinase 3	MAST3	>sp|O60307|MAST3_HUMAN Microtubule-associated serine/threonine-protein kinase 3 OS=Homo sapiens GN=MAST3 PE=1 SV=2	1	3	2	2	2.6	2	2	143.14	1309	1309	0.0007381	By MS/MS	By MS/MS	By MS/MS	298170000	288080000	456930000	305130000	252000000	235410000
O60308;O60308-3	O60308;O60308-3	2;1	2;1	2;1	Centrosomal protein of 104 kDa	CEP104	>sp|O60308|CE104_HUMAN Centrosomal protein of 104 kDa OS=Homo sapiens GN=CEP104 PE=1 SV=1;>sp|O60308-3|CE104_HUMAN Isoform 3 of Centrosomal protein of 104 kDa OS=Homo sapiens GN=CEP104	2	2	2	2	4	4	4	104.45	925	925;554	0.0062404	By MS/MS	By MS/MS	By matching	24858000	13904000	0	0	0	0
O60313;O60313-2	O60313;O60313-2	46;46	46;46	46;46	Dynamin-like 120 kDa protein, mitochondrial;Dynamin-like 120 kDa protein, form S1	OPA1	>sp|O60313|OPA1_HUMAN Dynamin-like 120 kDa protein, mitochondrial OS=Homo sapiens GN=OPA1 PE=1 SV=3;>sp|O60313-2|OPA1_HUMAN Isoform 2 of Dynamin-like 120 kDa protein, mitochondrial OS=Homo sapiens GN=OPA1	2	46	46	46	47.1	47.1	47.1	111.63	960	960;997	0	By MS/MS	By MS/MS	By MS/MS	11840000000	14299000000	14189000000	7926700000	7012500000	8039300000
O60315;O60315-2	O60315;O60315-2	3;3	3;3	3;3	Zinc finger E-box-binding homeobox 2	ZEB2	>sp|O60315|ZEB2_HUMAN Zinc finger E-box-binding homeobox 2 OS=Homo sapiens GN=ZEB2 PE=1 SV=1;>sp|O60315-2|ZEB2_HUMAN Isoform 2 of Zinc finger E-box-binding homeobox 2 OS=Homo sapiens GN=ZEB2	2	3	3	3	2.9	2.9	2.9	136.45	1214	1214;1190	0.00012975	By MS/MS	By matching	By MS/MS	98856000	233840000	0	0	29066000	347270000
O60318;O60318-2	O60318	31;15	31;15	31;15	80 kDa MCM3-associated protein	MCM3AP	>sp|O60318|GANP_HUMAN Germinal-center associated nuclear protein OS=Homo sapiens GN=MCM3AP PE=1 SV=2	2	31	31	31	24.4	24.4	24.4	218.4	1980	1980;721	0	By MS/MS	By MS/MS	By MS/MS	1784100000	1199600000	2100900000	738270000	1387300000	1206700000
O60331;O60331-4;O60331-2;O60331-3	O60331;O60331-4;O60331-2;O60331-3	9;9;9;9	7;7;7;7	7;7;7;7	Phosphatidylinositol 4-phosphate 5-kinase type-1 gamma	PIP5K1C	>sp|O60331|PI51C_HUMAN Phosphatidylinositol 4-phosphate 5-kinase type-1 gamma OS=Homo sapiens GN=PIP5K1C PE=1 SV=2;>sp|O60331-4|PI51C_HUMAN Isoform 4 of Phosphatidylinositol 4-phosphate 5-kinase type-1 gamma OS=Homo sapiens GN=PIP5K1C;>sp|O60331-2|PI51C_HU	4	9	7	7	20.7	17.4	17.4	73.259	668	668;640;700;707	0	By MS/MS	By MS/MS	By MS/MS	67536000	82493000	102390000	169520000	127480000	59853000
O60333-2;O60333;O60333-4	O60333-2;O60333;O60333-4	35;33;33	26;24;24	12;12;12	Kinesin-like protein KIF1B	KIF1B	>sp|O60333-2|KIF1B_HUMAN Isoform 2 of Kinesin-like protein KIF1B OS=Homo sapiens GN=KIF1B;>sp|O60333|KIF1B_HUMAN Kinesin-like protein KIF1B OS=Homo sapiens GN=KIF1B PE=1 SV=5;>sp|O60333-4|KIF1B_HUMAN Isoform 4 of Kinesin-like protein KIF1B OS=Homo sapiens	3	35	26	12	27.2	20.7	10.9	199.26	1770	1770;1816;1823	0	By MS/MS	By MS/MS	By MS/MS	1455100000	2013300000	2029100000	662450000	636900000	810430000
O60333-3	O60333-3	27	6	6	Kinesin-like protein KIF1B	KIF1B	>sp|O60333-3|KIF1B_HUMAN Isoform 3 of Kinesin-like protein KIF1B OS=Homo sapiens GN=KIF1B	1	27	6	6	30.9	7.8	7.8	130.36	1153	1153	0	By MS/MS	By MS/MS	By MS/MS	432490000	595260000	281060000	170590000	343160000	365290000
O60337;O60337-5;O60337-6	O60337;O60337-5	3;3;1	3;3;1	3;3;1	E3 ubiquitin-protein ligase MARCH6	2006-03-01	>sp|O60337|MARH6_HUMAN E3 ubiquitin-protein ligase MARCH6 OS=Homo sapiens GN=MARCH6 PE=1 SV=2;>sp|O60337-5|MARH6_HUMAN Isoform 2 of E3 ubiquitin-protein ligase MARCH6 OS=Homo sapiens GN=MARCH6	3	3	3	3	4.5	4.5	4.5	102.54	910	910;862;805	0	By MS/MS	By MS/MS	By MS/MS	117560000	239080000	235080000	176350000	130470000	0
O60341;O60341-2	O60341;O60341-2	32;31	32;31	32;31	Lysine-specific histone demethylase 1A	KDM1A	>sp|O60341|KDM1A_HUMAN Lysine-specific histone demethylase 1A OS=Homo sapiens GN=KDM1A PE=1 SV=2;>sp|O60341-2|KDM1A_HUMAN Isoform 2 of Lysine-specific histone demethylase 1A OS=Homo sapiens GN=KDM1A	2	32	32	32	54.5	54.5	54.5	92.902	852	852;876	0	By MS/MS	By MS/MS	By MS/MS	12426000000	11976000000	12983000000	7395800000	8363300000	5288000000
O60343;O60343-3;O60343-2;O60343-5;O60343-4	O60343;O60343-3;O60343-2	40;40;39;18;14	40;40;39;18;14	39;39;38;18;14	TBC1 domain family member 4	TBC1D4	>sp|O60343|TBCD4_HUMAN TBC1 domain family member 4 OS=Homo sapiens GN=TBC1D4 PE=1 SV=2;>sp|O60343-3|TBCD4_HUMAN Isoform 3 of TBC1 domain family member 4 OS=Homo sapiens GN=TBC1D4;>sp|O60343-2|TBCD4_HUMAN Isoform 2 of TBC1 domain family member 4 OS=Homo sap	5	40	40	39	38.8	38.8	38.1	146.56	1298	1298;1290;1235;515;462	0	By MS/MS	By MS/MS	By MS/MS	2914200000	12732000000	18251000000	2063900000	1178000000	6864600000
O60344-4	O60344-4	7	7	1	Endothelin-converting enzyme 2;Methyltransferase-like region;Endothelin-converting enzyme 2 region	ECE2	>sp|O60344-4|ECE2_HUMAN Isoform D of Endothelin-converting enzyme 2 OS=Homo sapiens GN=ECE2	1	7	7	1	39.6	39.6	4.7	28.306	255	255	0	By MS/MS	By MS/MS	By MS/MS	687000000	1237600000	1351600000	318220000	446960000	577190000
O60346;O60346-2	O60346	6;2	6;2	6;2	PH domain leucine-rich repeat-containing protein phosphatase 1	PHLPP1	>sp|O60346|PHLP1_HUMAN PH domain leucine-rich repeat-containing protein phosphatase 1 OS=Homo sapiens GN=PHLPP1 PE=1 SV=3	2	6	6	6	8.7	8.7	8.7	184.67	1717	1717;1205	0	By MS/MS	By MS/MS	By MS/MS	221420000	77317000	158950000	184710000	289430000	18463000
O60347	O60347	3	3	3	TBC1 domain family member 12	TBC1D12	>sp|O60347|TBC12_HUMAN TBC1 domain family member 12 OS=Homo sapiens GN=TBC1D12 PE=1 SV=3	1	3	3	3	5.4	5.4	5.4	85.625	775	775	0	By MS/MS	By MS/MS	By MS/MS	252870000	206950000	350710000	284030000	282450000	260140000
O60353;O60353-2	O60353;O60353-2	3;3	3;3	3;3	Frizzled-6	FZD6	>sp|O60353|FZD6_HUMAN Frizzled-6 OS=Homo sapiens GN=FZD6 PE=1 SV=2;>sp|O60353-2|FZD6_HUMAN Isoform 2 of Frizzled-6 OS=Homo sapiens GN=FZD6	2	3	3	3	5.7	5.7	5.7	79.291	706	706;674	0.0007401	By MS/MS	By MS/MS	By MS/MS	43050000	0	24066000	54245000	104370000	26199000
O60361	O60361	11	1	1	Putative nucleoside diphosphate kinase	NME2P1	>sp|O60361|NDK8_HUMAN Putative nucleoside diphosphate kinase OS=Homo sapiens GN=NME2P1 PE=5 SV=1	1	11	1	1	66.4	7.3	7.3	15.529	137	137	1	By MS/MS	By MS/MS	By matching	79379000	118220000	34283000	60815000	0	0	+
O60427;O60427-2	O60427	11;5	11;5	10;5	Fatty acid desaturase 1	FADS1	>sp|O60427|FADS1_HUMAN Fatty acid desaturase 1 OS=Homo sapiens GN=FADS1 PE=1 SV=3	2	11	11	10	24.1	24.1	22.7	51.964	444	444;360	0	By MS/MS	By MS/MS	By MS/MS	1406600000	425770000	687380000	477020000	674880000	218590000
O60437	O60437	25	25	25	Periplakin	PPL	>sp|O60437|PEPL_HUMAN Periplakin OS=Homo sapiens GN=PPL PE=1 SV=4	1	25	25	25	19.6	19.6	19.6	204.74	1756	1756	0	By MS/MS	By MS/MS	By MS/MS	1155800000	179840000	181190000	544290000	1222400000	381840000
O60443;O60443-3;O60443-2	O60443	9;4;2	9;4;2	9;4;2	Non-syndromic hearing impairment protein 5	DFNA5	>sp|O60443|DFNA5_HUMAN Non-syndromic hearing impairment protein 5 OS=Homo sapiens GN=DFNA5 PE=1 SV=2	3	9	9	9	24.8	24.8	24.8	54.554	496	496;332;101	0	By MS/MS	By MS/MS	By MS/MS	577210000	85186000	139140000	390550000	382880000	29241000
O60447;O60447-2	O60447;O60447-2	8;8	8;8	8;8	Ecotropic viral integration site 5 protein homolog	EVI5	>sp|O60447|EVI5_HUMAN Ecotropic viral integration site 5 protein homolog OS=Homo sapiens GN=EVI5 PE=1 SV=3;>sp|O60447-2|EVI5_HUMAN Isoform 2 of Ecotropic viral integration site 5 protein homolog OS=Homo sapiens GN=EVI5	2	8	8	8	14.1	14.1	14.1	92.948	810	810;821	0	By MS/MS	By MS/MS	By MS/MS	486430000	362700000	497050000	332340000	370200000	223810000
O60449-3;O60449-2;Q8IX05;O60449;Q8IX05-2	O60449-3;O60449-2;Q8IX05	3;3;2;1;1	3;3;2;1;1	3;3;2;1;1	Lymphocyte antigen 75;CD302 antigen	LY75;CD302	>sp|O60449-3|LY75_HUMAN Isoform 3 of Lymphocyte antigen 75 OS=Homo sapiens GN=LY75;>sp|O60449-2|LY75_HUMAN Isoform 2 of Lymphocyte antigen 75 OS=Homo sapiens GN=LY75;>sp|Q8IX05|CD302_HUMAN CD302 antigen OS=Homo sapiens GN=CD302 PE=1 SV=1	5	3	3	3	3.1	3.1	3.1	209.44	1817	1817;1873;232;1722;174	0.0033413	By MS/MS	By MS/MS	By matching	0	144170000	54015000	50595000	0	0
O60476	O60476	11	11	11	Mannosyl-oligosaccharide 1,2-alpha-mannosidase IB	MAN1A2	>sp|O60476|MA1A2_HUMAN Mannosyl-oligosaccharide 1,2-alpha-mannosidase IB OS=Homo sapiens GN=MAN1A2 PE=1 SV=1	1	11	11	11	22.9	22.9	22.9	73.003	641	641	0	By MS/MS	By MS/MS	By MS/MS	1001500000	711650000	690000000	334380000	327480000	131510000
O60488;O60488-2	O60488;O60488-2	38;38	38;38	35;35	Long-chain-fatty-acid--CoA ligase 4	ACSL4	>sp|O60488|ACSL4_HUMAN Long-chain-fatty-acid--CoA ligase 4 OS=Homo sapiens GN=ACSL4 PE=1 SV=2;>sp|O60488-2|ACSL4_HUMAN Isoform Short of Long-chain-fatty-acid--CoA ligase 4 OS=Homo sapiens GN=ACSL4	2	38	38	35	57.7	57.7	52.7	79.187	711	711;670	0	By MS/MS	By MS/MS	By MS/MS	16712000000	10221000000	11469000000	11431000000	11928000000	4571900000
O60493;O60493-2;O60493-4;O60493-3	O60493;O60493-2;O60493-4;O60493-3	14;10;10;8	14;10;10;8	12;9;9;7	Sorting nexin-3	SNX3	>sp|O60493|SNX3_HUMAN Sorting nexin-3 OS=Homo sapiens GN=SNX3 PE=1 SV=3;>sp|O60493-2|SNX3_HUMAN Isoform 2 of Sorting nexin-3 OS=Homo sapiens GN=SNX3;>sp|O60493-4|SNX3_HUMAN Isoform 4 of Sorting nexin-3 OS=Homo sapiens GN=SNX3;>sp|O60493-3|SNX3_HUMAN Isofor	4	14	14	12	75.9	75.9	71.6	18.762	162	162;130;140;113	0	By MS/MS	By MS/MS	By MS/MS	18678000000	14553000000	12999000000	9650400000	7974900000	6195600000
O60499;O60499-2	O60499;O60499-2	7;5	7;5	7;5	Syntaxin-10	STX10	>sp|O60499|STX10_HUMAN Syntaxin-10 OS=Homo sapiens GN=STX10 PE=1 SV=1;>sp|O60499-2|STX10_HUMAN Isoform 2 of Syntaxin-10 OS=Homo sapiens GN=STX10	2	7	7	7	40.2	40.2	40.2	28.114	249	249;200	0	By MS/MS	By MS/MS	By MS/MS	786950000	520140000	573800000	301550000	177290000	187730000
O60502;O60502-4;O60502-2;O60502-3	O60502;O60502-4;O60502-2;O60502-3	31;30;29;20	31;30;29;20	31;30;29;20	Bifunctional protein NCOAT;Protein O-GlcNAcase;Histone acetyltransferase	MGEA5	>sp|O60502|OGA_HUMAN Protein O-GlcNAcase OS=Homo sapiens GN=MGEA5 PE=1 SV=2;>sp|O60502-4|OGA_HUMAN Isoform 4 of Protein O-GlcNAcase OS=Homo sapiens GN=MGEA5;>sp|O60502-2|OGA_HUMAN Isoform 2 of Protein O-GlcNAcase OS=Homo sapiens GN=MGEA5;>sp|O60502-3|OGA_H	4	31	31	31	37.1	37.1	37.1	102.91	916	916;863;849;677	0	By MS/MS	By MS/MS	By MS/MS	6477800000	5787600000	8199800000	5659700000	5854200000	3762400000
O60503	O60503	5	5	5	Adenylate cyclase type 9	ADCY9	>sp|O60503|ADCY9_HUMAN Adenylate cyclase type 9 OS=Homo sapiens GN=ADCY9 PE=1 SV=4	1	5	5	5	4.8	4.8	4.8	150.7	1353	1353	0	By MS/MS	By MS/MS	By MS/MS	156870000	137450000	779110000	808010000	225260000	183370000
O60504;O60504-2	O60504;O60504-2	6;6	6;6	6;6	Vinexin	SORBS3	>sp|O60504|VINEX_HUMAN Vinexin OS=Homo sapiens GN=SORBS3 PE=1 SV=2;>sp|O60504-2|VINEX_HUMAN Isoform Beta of Vinexin OS=Homo sapiens GN=SORBS3	2	6	6	6	11.6	11.6	11.6	75.34	671	671;329	0	By MS/MS	By MS/MS	By MS/MS	469500000	162810000	94653000	48040000	254260000	0
O60506;O60506-2;O60506-3;O60506-4;O60506-5	O60506;O60506-2;O60506-3;O60506-4;O60506-5	39;38;37;36;22	39;38;37;36;22	32;31;30;29;18	Heterogeneous nuclear ribonucleoprotein Q	SYNCRIP	>sp|O60506|HNRPQ_HUMAN Heterogeneous nuclear ribonucleoprotein Q OS=Homo sapiens GN=SYNCRIP PE=1 SV=2;>sp|O60506-2|HNRPQ_HUMAN Isoform 2 of Heterogeneous nuclear ribonucleoprotein Q OS=Homo sapiens GN=SYNCRIP;>sp|O60506-3|HNRPQ_HUMAN Isoform 3 of Heterogen	5	39	39	32	58.3	58.3	50.2	69.602	623	623;588;562;527;410	0	By MS/MS	By MS/MS	By MS/MS	122060000000	104490000000	104780000000	84242000000	84166000000	62515000000
O60508	O60508	31	31	31	Pre-mRNA-processing factor 17	CDC40	>sp|O60508|PRP17_HUMAN Pre-mRNA-processing factor 17 OS=Homo sapiens GN=CDC40 PE=1 SV=1	1	31	31	31	60.8	60.8	60.8	65.521	579	579	0	By MS/MS	By MS/MS	By MS/MS	9403500000	6652500000	9683100000	5712100000	3621900000	3158100000
O60512	O60512	3	3	3	Beta-1,4-galactosyltransferase 3;N-acetyllactosamine synthase;Beta-N-acetylglucosaminylglycopeptide beta-1,4-galactosyltransferase;Beta-N-acetylglucosaminyl-glycolipid beta-1,4-galactosyltransferase	B4GALT3	>sp|O60512|B4GT3_HUMAN Beta-1,4-galactosyltransferase 3 OS=Homo sapiens GN=B4GALT3 PE=1 SV=2	1	3	3	3	11.2	11.2	11.2	43.927	393	393	0	By MS/MS	By MS/MS	By MS/MS	315790000	263210000	34470000	0	7515600	11475000
O60513	O60513	3	3	3	Beta-1,4-galactosyltransferase 4;N-acetyllactosamine synthase;Lactotriaosylceramide beta-1,4-galactosyltransferase	B4GALT4	>sp|O60513|B4GT4_HUMAN Beta-1,4-galactosyltransferase 4 OS=Homo sapiens GN=B4GALT4 PE=1 SV=1	1	3	3	3	10.5	10.5	10.5	40.041	344	344	0	By MS/MS	By MS/MS	By MS/MS	221470000	109230000	141240000	103920000	221320000	45515000
O60518	O60518	34	31	31	Ran-binding protein 6	RANBP6	>sp|O60518|RNBP6_HUMAN Ran-binding protein 6 OS=Homo sapiens GN=RANBP6 PE=1 SV=2	1	34	31	31	34.4	33.2	33.2	124.71	1105	1105	0	By MS/MS	By MS/MS	By MS/MS	3981900000	1807700000	3135400000	3124300000	2650700000	966990000
O60524;O60524-4;O60524-3;O60524-5;O60524-2	O60524;O60524-4;O60524-3;O60524-5	24;24;24;23;4	24;24;24;23;4	24;24;24;23;4	Nuclear export mediator factor NEMF	NEMF	>sp|O60524|NEMF_HUMAN Nuclear export mediator factor NEMF OS=Homo sapiens GN=NEMF PE=1 SV=4;>sp|O60524-4|NEMF_HUMAN Isoform 4 of Nuclear export mediator factor NEMF OS=Homo sapiens GN=NEMF;>sp|O60524-3|NEMF_HUMAN Isoform 3 of Nuclear export mediator factor	5	24	24	24	26.2	26.2	26.2	122.95	1076	1076;1034;1055;1051;276	0	By MS/MS	By MS/MS	By MS/MS	2089100000	2417200000	2522500000	1631600000	1908400000	1387600000
O60547;O60547-2	O60547;O60547-2	18;18	18;18	18;18	GDP-mannose 4,6 dehydratase	GMDS	>sp|O60547|GMDS_HUMAN GDP-mannose 4,6 dehydratase OS=Homo sapiens GN=GMDS PE=1 SV=1;>sp|O60547-2|GMDS_HUMAN Isoform 2 of GDP-mannose 4,6 dehydratase OS=Homo sapiens GN=GMDS	2	18	18	18	56.5	56.5	56.5	41.949	372	372;342	0	By MS/MS	By MS/MS	By MS/MS	10704000000	5147700000	5302600000	6015500000	6220800000	3674900000
O60551	O60551	16	10	10	Glycylpeptide N-tetradecanoyltransferase 2	NMT2	>sp|O60551|NMT2_HUMAN Glycylpeptide N-tetradecanoyltransferase 2 OS=Homo sapiens GN=NMT2 PE=1 SV=1	1	16	10	10	36.5	28.5	28.5	56.98	498	498	0	By MS/MS	By MS/MS	By MS/MS	886460000	463770000	639490000	695040000	376450000	174340000
O60563;O60563-2	O60563	12;3	12;3	11;3	Cyclin-T1	CCNT1	>sp|O60563|CCNT1_HUMAN Cyclin-T1 OS=Homo sapiens GN=CCNT1 PE=1 SV=1	2	12	12	11	29.8	29.8	28	80.684	726	726;184	0	By MS/MS	By MS/MS	By MS/MS	3026900000	2759300000	3677500000	1480400000	1690300000	1596100000
O60566;O60566-3;O60566-2	O60566;O60566-3;O60566-2	34;34;30	34;34;30	34;34;30	Mitotic checkpoint serine/threonine-protein kinase BUB1 beta	BUB1B	>sp|O60566|BUB1B_HUMAN Mitotic checkpoint serine/threonine-protein kinase BUB1 beta OS=Homo sapiens GN=BUB1B PE=1 SV=3;>sp|O60566-3|BUB1B_HUMAN Isoform 3 of Mitotic checkpoint serine/threonine-protein kinase BUB1 beta OS=Homo sapiens GN=BUB1B;>sp|O60566-2|	3	34	34	34	41.9	41.9	41.9	119.54	1050	1050;1064;933	0	By MS/MS	By MS/MS	By MS/MS	5801200000	5176600000	6169900000	4157300000	3295500000	2650900000
O60568	O60568	33	33	33	Procollagen-lysine,2-oxoglutarate 5-dioxygenase 3	PLOD3	>sp|O60568|PLOD3_HUMAN Procollagen-lysine,2-oxoglutarate 5-dioxygenase 3 OS=Homo sapiens GN=PLOD3 PE=1 SV=1	1	33	33	33	57.6	57.6	57.6	84.784	738	738	0	By MS/MS	By MS/MS	By MS/MS	9644500000	5013300000	5738300000	4966200000	5608700000	3309200000
O60573;O60573-2	O60573;O60573-2	8;6	8;6	8;6	Eukaryotic translation initiation factor 4E type 2	EIF4E2	>sp|O60573|IF4E2_HUMAN Eukaryotic translation initiation factor 4E type 2 OS=Homo sapiens GN=EIF4E2 PE=1 SV=1;>sp|O60573-2|IF4E2_HUMAN Isoform 2 of Eukaryotic translation initiation factor 4E type 2 OS=Homo sapiens GN=EIF4E2	2	8	8	8	36.3	36.3	36.3	28.362	245	245;234	0	By MS/MS	By MS/MS	By MS/MS	2902700000	1885200000	2503700000	1522000000	1334700000	968570000
O60583;O60583-2	O60583;O60583-2	5;5	4;4	4;4	Cyclin-T2	CCNT2	>sp|O60583|CCNT2_HUMAN Cyclin-T2 OS=Homo sapiens GN=CCNT2 PE=1 SV=2;>sp|O60583-2|CCNT2_HUMAN Isoform 2 of Cyclin-T2 OS=Homo sapiens GN=CCNT2	2	5	4	4	11.8	10	10	81.028	730	730;663	0	By MS/MS	By matching	By MS/MS	67598000	50971000	0	0	59114000	0
O60610;O60610-2;O60610-3	O60610;O60610-2;O60610-3	47;46;46	47;46;46	47;46;46	Protein diaphanous homolog 1	DIAPH1	>sp|O60610|DIAP1_HUMAN Protein diaphanous homolog 1 OS=Homo sapiens GN=DIAPH1 PE=1 SV=2;>sp|O60610-2|DIAP1_HUMAN Isoform 2 of Protein diaphanous homolog 1 OS=Homo sapiens GN=DIAPH1;>sp|O60610-3|DIAP1_HUMAN Isoform 3 of Protein diaphanous homolog 1 OS=Homo	3	47	47	47	39.2	39.2	39.2	141.35	1272	1272;1248;1263	0	By MS/MS	By MS/MS	By MS/MS	19716000000	24951000000	25512000000	12656000000	12156000000	11815000000
O60613	O60613	5	5	5	15 kDa selenoprotein	2015-09-01	>sp|O60613|SEP15_HUMAN 15 kDa selenoprotein OS=Homo sapiens GN=SEP15 PE=1 SV=3	1	5	5	5	27.2	27.2	27.2	17.79	162	162	0	By MS/MS	By MS/MS	By MS/MS	754800000	730280000	553540000	437350000	458920000	561360000
O60645;O60645-3;O60645-2	O60645;O60645-3;O60645-2	28;28;27	28;28;27	28;28;27	Exocyst complex component 3	EXOC3	>sp|O60645|EXOC3_HUMAN Exocyst complex component 3 OS=Homo sapiens GN=EXOC3 PE=1 SV=2;>sp|O60645-3|EXOC3_HUMAN Isoform 3 of Exocyst complex component 3 OS=Homo sapiens GN=EXOC3;>sp|O60645-2|EXOC3_HUMAN Isoform 2 of Exocyst complex component 3 OS=Homo sapie	3	28	28	28	43	43	43	86.844	756	756;745;641	0	By MS/MS	By MS/MS	By MS/MS	6528900000	4727800000	4657600000	4191300000	4175400000	2544800000
O60658;O60658-6;O60658-2;O60658-4;O60658-3;O60658-5	O60658;O60658-6;O60658-2	7;7;7;2;2;2	7;7;7;2;2;2	7;7;7;2;2;2	High affinity cAMP-specific and IBMX-insensitive 3,5-cyclic phosphodiesterase 8A	PDE8A	>sp|O60658|PDE8A_HUMAN High affinity cAMP-specific and IBMX-insensitive 3,5-cyclic phosphodiesterase 8A OS=Homo sapiens GN=PDE8A PE=1 SV=2;>sp|O60658-6|PDE8A_HUMAN Isoform 6 of High affinity cAMP-specific and IBMX-insensitive 3,5-cyclic phosphodiestera	6	7	7	7	12.3	12.3	12.3	93.303	829	829;757;783;228;231;272	0	By MS/MS	By MS/MS	By MS/MS	374610000	161450000	412800000	221000000	90265000	29148000
O60662;O60662-2	O60662;O60662-2	3;3	3;3	3;3	Kelch-like protein 41	KLHL41	>sp|O60662|KLH41_HUMAN Kelch-like protein 41 OS=Homo sapiens GN=KLHL41 PE=1 SV=2;>sp|O60662-2|KLH41_HUMAN Isoform Short of Kelch-like protein 41 OS=Homo sapiens GN=KLHL41	2	3	3	3	4.6	4.6	4.6	68.036	606	606;596	0.0045034	By MS/MS	By matching	By MS/MS	0	42128000	0	0	0	41503000
O60664;O60664-4;O60664-3;O60664-2	O60664;O60664-4;O60664-3	18;18;18;8	18;18;18;8	18;18;18;8	Perilipin-3	PLIN3	>sp|O60664|PLIN3_HUMAN Perilipin-3 OS=Homo sapiens GN=PLIN3 PE=1 SV=3;>sp|O60664-4|PLIN3_HUMAN Isoform 4 of Perilipin-3 OS=Homo sapiens GN=PLIN3;>sp|O60664-3|PLIN3_HUMAN Isoform 3 of Perilipin-3 OS=Homo sapiens GN=PLIN3	4	18	18	18	55.3	55.3	55.3	47.074	434	434;422;433;251	0	By MS/MS	By MS/MS	By MS/MS	11997000000	16042000000	19609000000	12259000000	9798600000	7200900000
O60671;O60671-2;O60671-3	O60671;O60671-2	10;10;2	10;10;2	10;10;2	Cell cycle checkpoint protein RAD1	RAD1	>sp|O60671|RAD1_HUMAN Cell cycle checkpoint protein RAD1 OS=Homo sapiens GN=RAD1 PE=1 SV=1;>sp|O60671-2|RAD1_HUMAN Isoform 2 of Cell cycle checkpoint protein RAD1 OS=Homo sapiens GN=RAD1	3	10	10	10	42.9	42.9	42.9	31.827	282	282;246;68	0	By MS/MS	By MS/MS	By MS/MS	1027400000	1196700000	1176700000	669050000	265400000	298830000
O60673;O60673-2	O60673;O60673-2	6;6	6;6	6;6	DNA polymerase zeta catalytic subunit	REV3L	>sp|O60673|REV3L_HUMAN DNA polymerase zeta catalytic subunit OS=Homo sapiens GN=REV3L PE=1 SV=2;>sp|O60673-2|REV3L_HUMAN Isoform 2 of DNA polymerase zeta catalytic subunit OS=Homo sapiens GN=REV3L	2	6	6	6	2.9	2.9	2.9	352.77	3130	3130;3052	0.0001293	By MS/MS	By MS/MS	By MS/MS	111990000	71233000	42336000	35237000	40820000	0
O60675	O60675	5	5	3	Transcription factor MafK	MAFK	>sp|O60675|MAFK_HUMAN Transcription factor MafK OS=Homo sapiens GN=MAFK PE=1 SV=1	1	5	5	3	37.8	37.8	26.3	17.523	156	156	0	By MS/MS	By MS/MS	By MS/MS	10637000000	10431000000	11138000000	7412400000	9914700000	11154000000
[truncated: 8,127 more rows]
