# Supplementary material for: Omics Analyses Uncover Host Networks Defining Virus-Permissive and -Hostile Cellular States
Source: Mol Cell Proteomics. 2025 Apr 7;24(5):100966. doi: 10.1016/j.mcpro.2025.100966 (PMC12136899; doi:10.1016/j.mcpro.2025.100966)
Supplement: Table S2 [file mmc8.xlsx]

## Sheet: test result, IFNa vs mock
GeneName	Protein.ID	logFC_IFNa.4h	AveExpr_IFNa.4h	P.Value_IFNa.4h	FDR_IFNa.4h	ON.OFF_IFNa.4h	logFC_IFNa.20h	AveExpr_IFNa.20h	P.Value_IFNa.20h	FDR_IFNa.20h	ON.OFF_IFNa.20h
AAAS	Q9NRG9	0.0758239	33.5495	0.474473	0.920149		0.140572	33.5495	0.207589	0.840725
AACS	Q86V21	0.161651	32.9575	0.325191	0.887612		-0.0660129	32.9575	0.676736	0.945078
AAGAB	Q6PD74	-0.0823867	30.9164	0.694883	0.94406		-0.144282	30.9164	0.498218	0.926838
AAK1	Q2M2I8	-0.0514072	32.5974	0.53991	0.929141		-0.0158321	32.5974	0.84794	0.955675
AAMDC	Q9H7C9	0.228823	31.3243	0.0486438	0.696413		0.241316	31.3243	0.0406265	0.588495
AAMP	Q13685	0.0190776	32.7759	0.882096	0.955403		-0.121572	32.7759	0.362624	0.902158
AAR2	Q9Y312	0.00157997	32.5577	0.991038	0.96011		-0.0113892	32.5577	0.935489	0.959656
AARS	P49588	0.0500399	36.1673	0.672336	0.942292		0.0246942	36.1673	0.833654	0.95495
AARS2	Q5JTZ9	0.0126137	33.6936	0.919684	0.957147		-0.00168517	33.6936	0.989247	0.961765
AARSD1	Q9BTE6	-0.119691	33.1953	0.263585	0.864893		-0.204051	33.1953	0.0807864	0.692745
AASDHPPT	Q9NRN7	0.130179	33.6686	0.274305	0.869484		0.152873	33.6686	0.207677	0.840781
AASS	Q9UDR5	-0.101988	32.501	0.639894	0.939543		-0.262249	32.501	0.252954	0.865446
AATF	Q9NY61	0.0935405	32.7176	0.374653	0.90098		0.138651	32.7176	0.205494	0.839361
ABAT	P80404	-0.162278	29.3516	0.761065	0.948675		-0.499999	29.3516	0.365062	0.902748
ABCA3	Q99758	0.215822	27.3502	0.572379	0.932891		-0.367198	27.3502	0.349333	0.898812
ABCB1	P08183	0.00169802	33.4026	0.985555	0.959897		0.0589615	33.4026	0.536746	0.931731
ABCB10	Q9NRK6	0.0276415	32.5299	0.797882	0.950927		0.119109	32.5299	0.293128	0.881705
ABCB11	O95342	0.861908	26.8325	0.0241831	0.611469		0.104598	26.8325	0.726934	0.948676
ABCB6	Q9NP58	0.149388	31.4023	0.526196	0.927428		0.260838	31.4023	0.285109	0.878782
ABCB7	O75027	-0.00166161	32.6693	0.989087	0.960034		-0.141184	32.6693	0.271943	0.873654
ABCB8	Q9NUT2	0.232051	28.3557	0.497089	0.923504		-0.0545457	28.3557	0.870629	0.956781
ABCC1	P33527	0.212768	31.794	0.100334	0.761063		0.0815207	31.794	0.483941	0.924842
ABCC10	Q5T3U5	-1.51821	27.3973	0.0268077	0.623939		-0.445412	27.3973	0.422574	0.914857
ABCC4	O15439	-0.0587621	31.12	0.70048	0.944482		-0.228907	31.12	0.167781	0.81011
ABCC5	O15440	-0.150548	26.0713	0.828426	0.95265		-0.570245	26.0713	0.424449	0.915201
ABCD1	P33897	0.350977	29.3866	0.0620731	0.722175		-0.103515	29.3866	0.523134	0.930079
ABCD3	P28288	0.0419069	34.0414	0.635112	0.939116		-0.0588752	34.0414	0.509114	0.928292
ABCD4	O14678	NA	NA	NA	NA		NA	NA	NA	NA
ABCE1	P61221	-0.0562526	34.8077	0.634081	0.939023		0.146757	34.8077	0.239515	0.858961
ABCF1	Q8NE71	0.0379108	35.278	0.782062	0.949984		0.0944879	35.278	0.498152	0.926829
ABCF2	Q9UG63	-0.0230543	34.7734	0.815531	0.951938		0.074254	34.7734	0.462504	0.921632
ABCF3	Q9NUQ8	-0.0309809	32.1711	0.791088	0.950526		0.0142231	32.1711	0.902961	0.958264
ABHD10	Q9NUJ1	-0.0134164	33.2612	0.900055	0.956254		0.0685349	33.2612	0.528457	0.930735
ABHD11	Q8NFV4	0.155426	31.6839	0.595767	0.935355		0.152977	31.6839	0.601428	0.938623
ABHD12	Q8N2K0	0.0525529	30.6357	0.794421	0.950724		0.190431	30.6357	0.362108	0.902032
ABHD14B	Q96IU4	0.119293	31.161	0.255894	0.861395		0.0520796	31.161	0.602851	0.938759
ABHD15	Q6UXT9	NA	NA	NA	NA		NA	NA	NA	NA
ABHD16A	O95870	0.155738	30.4688	0.27366	0.869217		0.0550805	30.4688	0.684509	0.945668
ABHD17B	Q5VST6	-0.146671	29.4078	0.25638	0.861622		-0.307835	29.4078	0.0395153	0.584941
ABHD4	Q8TB40	-0.166759	24.2599	0.480105	0.921011		-1.11584	24.2599	0.00252956	0.215232
ABHD5	Q8WTS1	NA	NA	NA	NA		NA	NA	NA	NA
ABHD6	Q9BV23	-0.133332	28.6858	0.383259	0.902988		0.30359	28.6858	0.0767401	0.686055
ABHD8	Q96I13	NA	NA	NA	NA		NA	NA	NA	NA
ABI1 (Q8IZP0-3)	Q8IZP0	-0.0803718	33.9243	0.364083	0.898398		-0.173163	33.9243	0.0795023	0.690682
ABI2	Q9NYB9	0.0154715	31.4504	0.860844	0.954352		-0.0776239	31.4504	0.394407	0.909328
ABL1	P00519	-0.166789	30.8367	0.383786	0.903108		-0.171566	30.8367	0.371234	0.90421
ABL2	P42684	-0.0135029	31.2709	0.936205	0.957872		-0.0716486	31.2709	0.673481	0.944827
ABLIM1	O14639	-0.494425	29.0068	0.124953	0.774804		-0.558695	29.0068	0.0908169	0.707187
ABLIM1 (O14639-6)	O14639	-0.146463	32.3606	0.317411	0.885174		-0.0620599	32.3606	0.660033	0.943766
ABR	Q12979	-0.177442	32.6744	0.107192	0.765341		-0.0668063	32.6744	0.501566	0.927291
ABRACL	Q9P1F3	0.699701	30.5774	0.100672	0.761287		0.651033	30.5774	0.121231	0.755057
ABT1	Q9ULW3	-0.0696026	32.046	0.617996	0.937535		0.133208	32.046	0.353615	0.899915
ACAA1	P09110	0.257941	32.3945	0.137213	0.780322		0.026176	32.3945	0.867194	0.956617
ACAA2	P42765	0.0949032	35.5102	0.640893	0.939632		0.201955	35.5102	0.336792	0.895438
ACACA	Q13085	0.0970517	35.5431	0.250339	0.858754		0.0757619	35.5431	0.358667	0.901185
ACAD10	Q6JQN1	0.0848493	29.0769	0.731028	0.946678		-0.0518931	29.0769	0.832924	0.954912
ACAD11	Q709F0	0.151513	30.5149	0.259229	0.862934		0.431691	30.5149	0.0124674	0.423804
ACAD8	Q9UKU7	-0.474158	28.7034	0.165216	0.800499		-0.285424	28.7034	0.37762	0.905677
ACAD9	Q9H845	-0.0507674	33.0154	0.521131	0.926774		0.0294474	33.0154	0.706302	0.947256
ACADL	P28330	-0.0901277	29.3992	0.763426	0.948825		-0.279066	29.3992	0.367468	0.903323
ACADM	P11310	-0.0273207	34.1469	0.817839	0.952067		-0.0140571	34.1469	0.905497	0.958376
ACADS	P16219	-0.0659363	31.8536	0.58997	0.934761		-0.198415	31.8536	0.138501	0.778845
ACADSB	P45954	-0.0855192	34.1829	0.387346	0.903913		-0.141897	34.1829	0.173547	0.815254
ACADVL	P49748	0.10566	34.7688	0.512136	0.925584		0.105933	34.7688	0.51109	0.928549
ACAP2	Q15057	0.299933	32.3912	0.0386146	0.667813		-0.134623	32.3912	0.279127	0.876505
ACAP3	Q96P50	-0.311154	27.1628	0.27594	0.870157		-0.249939	27.1628	0.37267	0.904544
ACAT1	P24752	0.120174	35.7476	0.218865	0.841658		0.00890818	35.7476	0.922099	0.959094
ACAT2	Q9BWD1	-0.00912028	35.5558	0.918197	0.957081		-0.0165374	35.5558	0.852424	0.955898
ACBD3	Q9H3P7	0.0110317	34.3039	0.924608	0.957366		-0.0116134	34.3039	0.920649	0.959033
ACBD4	Q8NC06	NA	NA	NA	NA	IFN_only	NA	NA	NA	NA	IFN_only
ACBD5	Q5T8D3	0.177224	31.794	0.241427	0.8543		-0.0321602	31.794	0.821099	0.954293
ACBD6	Q9BR61	-0.111918	32.0545	0.383201	0.902975		-0.0211794	32.0545	0.864449	0.956485
ACBD7	Q8N6N7	NA	NA	NA	NA		NA	NA	NA	NA
ACD	Q96AP0	0.128763	28.9785	0.521132	0.926775		-0.115338	28.9785	0.564067	0.934823
ACE	P12821	0.287722	28.8557	0.195588	0.826091		-0.100243	28.8557	0.629371	0.941188
ACIN1	Q9UKV3	-0.0140082	35.5777	0.8714	0.95488		-0.0549713	35.5777	0.532186	0.931187
ACLY	P53396	-0.0212144	38.0508	0.796194	0.950828		-0.00158953	38.0508	0.984513	0.961588
ACO1	P21399	0.0853977	34.5421	0.297065	0.878267		-0.153125	34.5421	0.087202	0.702299
ACO2	Q99798	0.0349637	36.3467	0.704048	0.944748		-0.0219787	36.3467	0.81053	0.953724
ACOT1	Q86TX2	0.0264923	33.5839	0.816305	0.951981		-0.0751244	33.5839	0.517173	0.92933
ACOT11	Q8WXI4	NA	NA	NA	NA		NA	NA	NA	NA
ACOT13	Q9NPJ3	0.0215789	33.4953	0.83176	0.952831		-0.024733	33.4953	0.807743	0.953572
ACOT7	O00154	0.0373499	35.9327	0.649975	0.940425		0.0841271	35.9327	0.324019	0.891762
ACOT8	O14734	0.101467	31.1745	0.307678	0.88197		-0.0631485	31.1745	0.513514	0.928863
ACOT9	Q9Y305	0.0206099	33.7306	0.873904	0.955004		0.0866736	33.7306	0.512414	0.928721
ACOT9 (Q9Y305-4)	Q9Y305	NA	NA	NA	NA		NA	NA	NA	NA
ACOX1	Q15067	0.0314105	33.7239	0.699795	0.944431		0.0539652	33.7239	0.513119	0.928812
ACOX3	O15254	0.47344	27.6545	0.326389	0.887978		0.490223	27.6545	0.310978	0.887733
ACP1	P24666	0.0661641	34.4891	0.478315	0.920739		-0.000330673	34.4891	0.997106	0.962055
ACP2	P11117	0.360083	31.0183	0.024597	0.613565		0.102679	31.0183	0.425071	0.915315
ACP6	Q9NPH0	0.287083	29.8863	0.129003	0.776734		0.0783873	29.8863	0.647045	0.942702
ACSF2	Q96CM8	-0.135899	32.5772	0.406271	0.907977		-0.0330887	32.5772	0.834955	0.955017
ACSF3	Q4G176	-0.123435	31.4449	0.541807	0.929371		-0.0261579	31.4449	0.895443	0.957928
ACSL1	P33121	0.0213416	32.6408	0.864085	0.954516		-0.100417	32.6408	0.433097	0.916753
ACSL3	O95573	0.110681	34.4022	0.342246	0.892611		-0.0335848	34.4022	0.764724	0.951088
ACSL4	O60488	-0.0874748	34.1074	0.355117	0.896099		0.0698108	34.1074	0.454312	0.920331
ACSS1	Q9NUB1	-0.241446	31.4964	0.0239697	0.610376		-0.143118	31.4964	0.124278	0.759618
ACSS2	Q9NR19	0.209521	32.0186	0.255892	0.861394		-0.018686	32.0186	0.914339	0.958762
ACTA2	P62736	-0.00486185	29.4759	0.988426	0.960009		0.0854704	29.4759	0.799294	0.953104
ACTB	P60709	0.000308996	33.5588	0.997954	0.960375		-0.0590296	33.5588	0.627926	0.94106
ACTBL2	Q562R1	-0.251537	31.7866	0.258268	0.862494		0.299537	31.7866	0.187797	0.826845
ACTC1	P68032	0.0492246	36.4157	0.621138	0.937831		0.0378637	36.4157	0.702536	0.946988
ACTG1	P63261	0.00427409	40.3677	0.962854	0.95899		-0.0199786	40.3677	0.828017	0.954657
ACTL6A	O96019	-0.0116691	34.544	0.901224	0.956308		0.00351685	34.544	0.970142	0.961041
ACTN1	P12814	0.00186336	36.5809	0.984235	0.959845		0.023978	36.5809	0.799864	0.953136
ACTN4	O43707	0.0381027	38.3667	0.804453	0.951308		0.0523895	38.3667	0.734173	0.949156
ACTR10	Q9NZ32	-0.0399119	31.9955	0.675174	0.942521		-0.0289128	31.9955	0.760571	0.950834
ACTR1A	P61163	-0.044153	34.8572	0.62387	0.938087		0.0463515	34.8572	0.607098	0.939161
ACTR1B	P42025	-0.0869002	32.192	0.603007	0.936081		-0.241327	32.192	0.179154	0.819995
ACTR2	P61160	0.0311611	35.4638	0.688232	0.94355		-0.00283254	35.4638	0.97069	0.961062
ACTR3	P61158	0.0436942	35.6015	0.688165	0.943545		0.04546	35.6015	0.676448	0.945056
ACTR5	Q9H9F9	-0.2163	30.9996	0.148721	0.785348		-0.123709	30.9996	0.379244	0.906043
ACTR6	Q9GZN1	0.000115074	30.6481	0.999158	0.960421		-0.0752832	30.6481	0.498874	0.926927
ACTR8	Q9H981	-0.0940333	31.393	0.264842	0.865448		-0.0756494	31.393	0.360486	0.901635
ACVR1	Q04771	-0.364897	27.8641	0.0187508	0.588242		-0.244385	27.8641	0.0754465	0.683795
ACVR1B	P36896	-1.7502	26.7428	0.00698302	0.523865		-0.959197	26.7428	0.068618	0.67075
ACY1	Q03154	0.164838	30.0972	0.580117	0.933726		-0.327097	30.0972	0.290559	0.880784
ACYP1	P07311	0.0748229	33.6198	0.490754	0.922593		0.0866194	33.6198	0.4283	0.915899
ACYP2	P14621	NA	NA	NA	NA		NA	NA	NA	NA
ADA	P00813	-0.0190906	32.3936	0.874402	0.955028		-0.126176	32.3936	0.318023	0.889946
ADAL	Q6DHV7	-0.124333	27.3496	0.63207	0.938841		-0.40356	27.3496	0.153651	0.796207
ADAM10	O14672	0.0480434	32.2075	0.637505	0.93933		-0.083922	32.2075	0.419758	0.914335
ADAM15	Q13444	-0.0705266	27.1689	0.920382	0.957179		1.34299	27.1689	0.0953709	0.714053
ADAM17	P78536	-0.00793487	30.2437	0.949807	0.95845		-0.273609	30.2437	0.065231	0.663488
ADAM22	Q9P0K1	-1.48027	26.0281	0.0416065	0.677517		-1.43836	26.0281	0.0458782	0.6073
ADAM23	O75077	NA	NA	NA	NA		NA	NA	NA	NA
ADAM9	Q13443	-0.365509	28.3777	0.380822	0.902428		-0.835719	28.3777	0.0745917	0.682267
ADAMTS1	Q9UHI8	-0.0777174	32.8422	0.620528	0.937774		-0.0953103	32.8422	0.545956	0.932806
ADAMTS16	Q8TE57	NA	NA	NA	NA		NA	NA	NA	NA	mock_only
ADAP1	O75689	-0.183302	30.1495	0.270571	0.867921		-0.258271	30.1495	0.138623	0.778996
ADAR	P55265	0.129206	35.5363	0.134058	0.778991		0.562227	35.5363	0.000313504	0.0488257
ADAR (P55265-3)	P55265	-0.158275	28.8375	0.254157	0.86058		0.331134	28.8375	0.0392313	0.584007
ADARB1	P78563	-0.331723	29.0175	0.119726	0.772137		-0.230779	29.0175	0.253293	0.865602
ADAT1	Q9BUB4	0.25856	27.0264	0.46829	0.91918		-0.488495	27.0264	0.194542	0.831839
ADAT2	Q7Z6V5	0.448209	29.104	0.0482593	0.695499		0.332894	29.104	0.115278	0.745776
ADAT3	Q96EY9	0.853195	29.1405	0.355431	0.896181		1.43834	29.1405	0.143029	0.784337
ADCK1	Q86TW2	0.26598	26.9293	0.468722	0.919248		0.631073	26.9293	0.117011	0.748446
ADCK2	Q7Z695	0.216706	28.4707	0.378218	0.901822		-0.0380933	28.4707	0.872576	0.956873
ADCK3	Q8NI60	0.0921042	32.8077	0.306677	0.88163		0.0381487	32.8077	0.659542	0.943727
ADCK4	Q96D53	-0.191345	31.1916	0.475557	0.920316		-0.287507	31.1916	0.296818	0.883004
ADCY3	O60266	-0.300257	27.6589	0.460948	0.917998		-0.529106	27.6589	0.215088	0.845419
ADCY6	O43306	0.070609	27.8713	0.824943	0.95246		0.301486	27.8713	0.362391	0.902101
ADCY9	O60503	-0.237422	29.3609	0.14478	0.783293		-0.199775	29.3609	0.207876	0.84091
ADD1	P35611	0.0181695	33.881	0.846255	0.953602		0.006835	33.881	0.941767	0.959914
ADD2	P35612	-0.0371453	32.6074	0.664686	0.941667		-0.0201314	32.6074	0.813163	0.953867
ADD3	Q9UEY8	-0.0660604	32.7909	0.694374	0.944021		0.0951851	32.7909	0.574146	0.935893
ADD3 (Q9UEY8-2)	Q9UEY8	0.0741913	28.6253	0.548043	0.930119		-0.0280778	28.6253	0.817638	0.954108
ADH5	P11766	0.0135162	34.7283	0.881871	0.955392		-0.0137358	34.7283	0.87997	0.95722
ADI1	Q9BV57	0.0714738	33.6153	0.665404	0.941726		-0.168229	33.6153	0.326247	0.892422
ADIPOR1	Q96A54	-0.596661	27.2767	0.122283	0.773468		-0.649277	27.2767	0.0982886	0.719222
ADIPOR2	Q86V24	-0.207487	28.763	0.411378	0.909016		0.0815219	28.763	0.740398	0.949562
ADK	P55263	-0.0193832	34.3438	0.835203	0.953017		-0.0471777	34.3438	0.616014	0.939989
ADNP	Q9H2P0	0.0112745	34.1422	0.881263	0.955363		-0.0236891	34.1422	0.754467	0.950456
ADNP2	Q6IQ32	-0.0156301	28.0597	0.943931	0.958202		0.26734	28.0597	0.25714	0.867346
ADO	Q96SZ5	-0.0551266	31.1925	0.658279	0.941132		-0.131237	31.1925	0.3111	0.887772
ADPGK	Q9BRR6	-0.0849124	32.7708	0.288861	0.87524		-0.084963	32.7708	0.288601	0.880072
ADPRHL2	Q9NX46	-0.00266054	33.6626	0.97563	0.959505		0.0337582	33.6626	0.700243	0.946824
ADPRM	Q3LIE5	NA	NA	NA	NA		NA	NA	NA	NA
ADRBK1	P25098	0.0384108	31.4615	0.774221	0.949503		-0.104904	31.4615	0.44404	0.918638
ADRBK2	P35626	NA	NA	NA	NA		NA	NA	NA	NA
ADRM1	Q16186	0.0225518	32.7658	0.81229	0.951755		-0.0173081	32.7658	0.855229	0.956037
ADSL	P30566	0.0282209	35.4992	0.754673	0.948262		0.0191544	35.4992	0.831636	0.954846
ADSS	P30520	-0.0669238	35.36	0.507624	0.924972		0.010577	35.36	0.914948	0.958788
AEBP2	Q6ZN18	-0.412546	28.0411	0.261614	0.864014		-0.367481	28.0411	0.311888	0.888024
AEN	Q8WTP8	-0.958163	26.9017	0.206898	0.83402		-1.06893	26.9017	0.165751	0.808231
AES	Q08117	-0.144887	31.5486	0.292922	0.876757		-0.275837	31.5486	0.0713036	0.676118
AFAP1L2	Q8N4X5	NA	NA	NA	NA		NA	NA	NA	NA
AFF1	P51825	-0.206666	26.9275	0.655129	0.940866		-0.763877	26.9275	0.134083	0.773211
AFF4	Q9UHB7	0.0849826	32.6676	0.382691	0.902858		0.0603429	32.6676	0.528386	0.930726
AFG3L2	Q9Y4W6	0.0500526	33.9425	0.616269	0.937371		0.0686573	33.9425	0.496063	0.926544
AFTPH	Q6ULP2	-0.149979	31.0853	0.137807	0.780566		-0.0376592	31.0853	0.681549	0.945445
AGA	P20933	-2.18625	26.3949	0.0316859	0.642665		-2.47058	26.3949	0.0199186	0.482788
AGAP1	Q9UPQ3	0.463952	28.9131	0.010915	0.541115		0.463605	28.9131	0.01095	0.407694
AGAP3	Q96P47	-0.00103317	30.2237	0.996954	0.960337		-0.17208	30.2237	0.532266	0.931196
AGBL5	Q8NDL9	NA	NA	NA	NA		NA	NA	NA	NA
AGFG1	P52594	-0.124374	33.4842	0.197488	0.827475		-0.126722	33.4842	0.190314	0.828743
AGFG2	O95081	-0.143167	28.3381	0.604811	0.93626		0.205922	28.3381	0.46235	0.921608
AGGF1	Q8N302	-0.537949	30.3027	0.189903	0.821813		-0.754458	30.3027	0.0840026	0.697684
AGK	Q53H12	0.11453	33.5694	0.383695	0.903088		0.0667937	33.5694	0.603263	0.938798
AGL	P35573	0.023653	34.8182	0.775141	0.94956		-0.00841596	34.8182	0.918779	0.958953
AGO1	Q9UL18	-0.258029	31.318	0.032176	0.644323		-0.0349092	31.318	0.718494	0.948104
AGO2	Q9UKV8	0.0799897	32.3863	0.382523	0.902819		0.128014	32.3863	0.182877	0.823011
AGO3	Q9H9G7	-0.277123	30.6142	0.0885711	0.752334		-0.198387	30.6142	0.195563	0.83257
AGPAT1	Q99943	0.211229	30.808	0.13442	0.779147		-0.216585	30.808	0.126549	0.76291
AGPAT2	O15120	-0.149635	29.7026	0.646742	0.940145		0.000548068	29.7026	0.998648	0.962111
AGPAT3	Q9NRZ7	-0.293793	29.7381	0.0504457	0.700539		-0.280055	29.7381	0.0588681	0.648123
AGPAT4	Q9NRZ5	-0.141786	28.1012	0.727827	0.946456		-0.271665	28.1012	0.510991	0.928536
AGPAT5	Q9NUQ2	0.0409092	29.5255	0.71	0.945186		-0.140436	29.5255	0.229818	0.853879
AGPAT6	Q86UL3	NA	NA	NA	NA		NA	NA	NA	NA
AGPAT9	Q53EU6	-0.283899	26.8571	0.396717	0.90597		0.130746	26.8571	0.688755	0.945984
AGPS	O00116	-0.0935027	34.577	0.469361	0.919349		-0.0318383	34.577	0.801302	0.953216
AGRN	O00468	-0.645399	29.8753	0.295247	0.877608		0.537602	29.8753	0.376268	0.90537
AGTPBP1	Q9UPW5	0.0851678	30.3243	0.713153	0.945415		0.267638	30.3243	0.271862	0.873621
AGTRAP	Q6RW13	0.234763	30.3608	0.227184	0.846567		0.351003	30.3608	0.0915	0.70813
AHCTF1	Q8WYP5	0.0488862	32.0444	0.753474	0.948184		0.130438	32.0444	0.414376	0.913318
AHCY	P23526	0.0539478	37.5494	0.638547	0.939423		0.0758181	37.5494	0.513197	0.928822
AHCYL1	O43865	0.0176997	34.6523	0.858387	0.954228		-0.0261063	34.6523	0.792764	0.952736
AHCYL2	Q96HN2	-0.153462	30.5918	0.327894	0.888435		-0.0202163	30.5918	0.892898	0.957813
AHDC1	Q5TGY3	1.60559	26.5478	0.0864877	0.750566		1.34685	26.5478	0.136281	0.776049
AHI1	Q8N157	-0.212637	27.6135	0.161929	0.79727		-0.25961	27.6135	0.0997923	0.72185
AHNAK	Q09666	0.0504814	37.4188	0.644024	0.939908		-0.0466579	37.4188	0.668881	0.944469
AHNAK2	Q8IVF2	-0.158193	29.6909	0.463771	0.918456		0.232393	29.6909	0.294511	0.882195
AHR	P35869	-0.293844	29.1813	0.262706	0.864502		0.181872	29.1813	0.472914	0.923224
AHSA1	O95433	-0.0873774	35.4949	0.428661	0.912363		0.0464831	35.4949	0.66736	0.944349
AIDA	Q96BJ3	-0.0107077	32.2362	0.920203	0.957171		-0.0548051	32.2362	0.612192	0.939637
AIF1L	Q9BQI0	0.447565	30.4388	0.145118	0.783419		0.154096	30.4388	0.584392	0.936946
AIFM1	O95831	0.0930013	35.706	0.250865	0.859008		0.0400152	35.706	0.603781	0.938847
AIFM2	Q9BRQ8	0.211191	30.7074	0.198303	0.828063		0.0726719	30.7074	0.635852	0.941752
AIG1	Q9NVV5	0.171951	28.4566	0.119273	0.771896		0.0917656	28.4566	0.368897	0.903661
AIM1	Q9Y4K1	0.22918	28.5771	0.751956	0.948085		1.00562	28.5771	0.197497	0.833937
AIMP1	Q12904	-0.0178665	35.3003	0.831101	0.952796		-0.0487993	35.3003	0.565321	0.934958
AIMP2	Q13155	0.00847401	33.1504	0.953625	0.95861		0.159671	33.1504	0.29745	0.883224
AIP	O00170	0.125897	34.3239	0.190791	0.822495		-0.0205313	34.3239	0.817587	0.954105
AK1	P00568	-0.00916428	33.6863	0.909004	0.956666		-0.0187344	33.6863	0.815599	0.953999
AK2	P54819	0.0635877	35.4291	0.460054	0.917851		0.00805119	35.4291	0.92361	0.959159
AK3	Q9UIJ7	0.154721	33.9369	0.192706	0.823949		0.0605957	33.9369	0.585765	0.937085
AK4	P27144	0.0273544	34.1373	0.810693	0.951665		0.00830813	34.1373	0.941866	0.959918
AK6	Q9Y3D8	0.202253	31.5963	0.351341	0.895099		0.287685	31.5963	0.201134	0.836449
AKAP1	Q92667	-0.0963267	32.9207	0.475486	0.920305		0.047568	32.9207	0.719863	0.948198
AKAP10	O43572	0.155991	32.4815	0.183031	0.816351		0.159328	32.4815	0.175195	0.816673
AKAP11	Q9UKA4	-0.40372	30.4088	0.036239	0.659206		-0.225562	30.4088	0.182648	0.822829
AKAP12	Q02952	-0.0683428	35.9064	0.477745	0.920652		-0.0658643	35.9064	0.493165	0.926144
AKAP13	Q12802	0.0476964	33.5621	0.546406	0.929924		-0.0174682	33.5621	0.822667	0.954376
AKAP17A	Q02040	-0.0272986	32.561	0.746724	0.94774		0.0419136	32.561	0.622215	0.940551
AKAP2	Q9Y2D5	0.0764551	32.0912	0.600894	0.935871		0.0587091	32.0912	0.686396	0.945809
AKAP5	P24588	0.32719	26.0017	0.531476	0.928097		0.819029	26.0017	0.148418	0.790526
AKAP8	O43823	-0.232078	31.9843	0.0254825	0.617894		-0.300663	31.9843	0.00881032	0.378949
AKAP8L	Q9ULX6	-0.0175	33.4761	0.900022	0.956252		0.0221762	33.4761	0.873563	0.95692
AKAP9	Q99996	0.04866	33.8646	0.757635	0.948454		0.0230185	33.8646	0.883549	0.957386
AKIRIN2	Q53H80	-0.406511	26.1129	0.577782	0.933476		-1.11527	26.1129	0.158437	0.801139
AKR1A1	P14550	0.0544846	34.9903	0.559009	0.931396		0.00156251	34.9903	0.986419	0.961659
AKR1B1	P15121	-0.0728002	35.7512	0.618366	0.93757		-0.0639555	35.7512	0.660829	0.94383
AKR1C1	Q04828	-0.131635	30.3474	0.675105	0.942515		-0.177822	30.3474	0.57374	0.935851
AKR1C2	P52895	0.187829	28.6987	0.746859	0.947749		-0.142921	28.6987	0.805602	0.953454
AKR1C3	P42330	NA	NA	NA	NA		NA	NA	NA	NA
AKR1D1	P51857	NA	NA	NA	NA		NA	NA	NA	NA
AKR7A2	O43488	0.0774372	34.3012	0.454104	0.916865		0.0278313	34.3012	0.783201	0.952187
AKT1	P31749	0.255498	31.5362	0.188917	0.821049		0.170005	31.5362	0.3617	0.901933
AKT1S1	Q96B36	-0.100743	31.3562	0.62255	0.937963		0.177652	31.3562	0.395922	0.909643
AKT2	P31751	0.15311	32.2268	0.556396	0.931096		0.0979479	32.2268	0.704087	0.947099
AKT3	Q9Y243	-0.0895719	32.731	0.28276	0.872891		-0.106978	32.731	0.208731	0.841458
AKTIP	Q9H8T0	0.151534	29.7014	0.356431	0.896442		-0.0793821	29.7014	0.619281	0.940287
ALAD	P13716	-0.107234	31.521	0.303478	0.880531		-0.179366	31.521	0.109427	0.737355
ALAS1	P13196	-0.331013	30.1694	0.016037	0.575429		-0.273023	30.1694	0.0336173	0.563123
ALCAM	Q13740	-0.0298097	33.0557	0.748511	0.947859		-0.150965	33.0557	0.140917	0.781809
ALDH16A1	Q8IZ83	0.247893	33.2603	0.0155345	0.572642		0.0865258	33.2603	0.284341	0.878494
ALDH18A1	P54886	0.048615	36.8029	0.624603	0.938155		0.00812571	36.8029	0.934114	0.959599
ALDH1A1	P00352	NA	NA	NA	NA		NA	NA	NA	NA
ALDH1A2	O94788	0.0174553	32.8553	0.906517	0.956552		-0.00556337	32.8553	0.970126	0.961041
ALDH1A3	P47895	0.110749	31.1601	0.652827	0.94067		0.0491231	31.1601	0.840682	0.95531
ALDH1B1	P30837	0.073286	34.5555	0.485542	0.921827		0.122038	34.5555	0.262644	0.869763
ALDH1L1	O75891	NA	NA	NA	NA		NA	NA	NA	NA
ALDH2	P05091	0.137338	34.9943	0.222509	0.843847		0.126253	34.9943	0.257437	0.867478
ALDH3A1	P30838	NA	NA	NA	NA		NA	NA	NA	NA
ALDH3A2	P51648	0.0817292	34.0317	0.489312	0.922382		0.0153077	34.0317	0.894761	0.957897
ALDH4A1	P30038	0.0661738	32.2106	0.721057	0.945981		-0.154018	32.2106	0.417457	0.913903
ALDH5A1	P51649	0.0125623	33.1307	0.890926	0.955825		-0.0612599	33.1307	0.511737	0.928633
ALDH6A1	Q02252	-0.0724054	32.9178	0.692761	0.943898		-0.198427	32.9178	0.299596	0.883963
ALDH7A1	P49419	0.171373	35.929	0.139216	0.781138		-0.0445205	35.929	0.672646	0.944762
ALDH9A1	P49189	0.072019	35.2136	0.355337	0.896156		-0.0391265	35.2136	0.605788	0.939038
ALDOA	P04075	-0.00627754	38.5128	0.955917	0.958705		-0.0107539	38.5128	0.924577	0.9592
ALDOC	P09972	0.00581454	35.0696	0.9624	0.958971		0.00278051	35.0696	0.982013	0.961494
ALG1	Q9BT22	0.289508	30.3783	0.0273447	0.626253		0.11944	30.3783	0.274371	0.874632
ALG10	Q5BKT4	0.323498	30.0806	0.0217668	0.599474		0.154664	30.0806	0.189735	0.82831
ALG11	Q2TAA5	0.0615193	29.7205	0.608149	0.936588		0.211619	29.7205	0.113086	0.742701
ALG12	Q9BV10	NA	NA	NA	NA		NA	NA	NA	NA
ALG13	Q9NP73	-0.0213962	31.8619	0.831037	0.952792		-0.141902	31.8619	0.190717	0.829043
ALG14	Q96F25	0.00997832	28.5075	0.984129	0.959841		-0.255353	28.5075	0.614838	0.939881
ALG2	Q9H553	-0.159925	31.4403	0.0930842	0.75592		-0.108039	31.4403	0.225644	0.851578
ALG3	Q92685	-0.303595	25.145	0.13152	0.777878		-0.474665	25.145	0.0346396	0.567307
ALG5	Q9Y673	0.102099	31.8314	0.414319	0.909603		0.0766904	31.8314	0.534451	0.931458
ALG6	Q9Y672	0.199315	30.7422	0.174331	0.808937		0.210209	30.7422	0.155401	0.798038
ALG8	Q9BVK2	-0.0437929	29.089	0.806745	0.95144		-0.216473	29.089	0.253871	0.865866
ALG9	Q9H6U8	-0.114205	30.3308	0.568563	0.932471		-0.597027	30.3308	0.0203406	0.485218
ALKBH1	Q13686	0.189697	30.1584	0.385367	0.903467		-0.238832	30.1584	0.283432	0.878152
ALKBH2	Q6NS38	0.583994	28.5246	0.239288	0.853188		-0.322983	28.5246	0.496685	0.926629
ALKBH3	Q96Q83	0.0682068	29.0903	0.639998	0.939553		-0.237741	29.0903	0.137853	0.778037
ALKBH4	Q9NXW9	-0.333844	30.0027	0.0508119	0.701347		-0.310299	30.0027	0.0641387	0.661019
ALKBH5	Q6P6C2	-0.00706103	32.2871	0.945403	0.958265		0.0938122	32.2871	0.379905	0.906191
ALKBH6	Q3KRA9	-0.0217411	29.8195	0.93974	0.958024		0.175934	29.8195	0.547324	0.932962
ALKBH7	Q9BT30	0.629169	27.3922	0.0202998	0.594208		0.163691	27.3922	0.443396	0.91853
ALKBH8	Q96BT7	0.300746	29.8326	0.0390084	0.669158		0.161035	29.8326	0.207019	0.840356
ALMS1	Q8TCU4	0.0769986	30.4898	0.562141	0.931752		0.0600697	30.4898	0.649163	0.942878
ALPK1	Q96QP1	0.153546	30.1791	0.20339	0.831639		0.120029	30.1791	0.306861	0.886398
ALS2	Q96Q42	-0.361323	30.0592	0.131965	0.778076		-0.0694699	30.0592	0.748243	0.950065
ALX3	O95076	NA	NA	NA	NA		NA	NA	NA	NA
ALX4	Q9H161	NA	NA	NA	NA	mock_only	NA	NA	NA	NA
ALYREF	Q86V81	0.0382396	36.3022	0.751606	0.948062		0.0292036	36.3022	0.808633	0.953621
AMACR	Q9UHK6	0.0725279	27.4364	0.638339	0.939405		0.103109	27.4364	0.50827	0.928181
AMBRA1	Q9C0C7	0.0144738	29.7562	0.93268	0.957719		0.0377017	29.7562	0.826164	0.95456
AMD1	P17707	NA	NA	NA	NA		NA	NA	NA	NA
AMDHD2	Q9Y303	0.231976	30.2191	0.396749	0.905976		0.0105797	30.2191	0.96813	0.960963
AMER2	Q8N7J2	NA	NA	NA	NA		NA	NA	NA	NA
AMFR	Q9UKV5	-0.0404972	31.7209	0.805279	0.951356		0.063121	31.7209	0.701921	0.946944
AMMECR1	Q9Y4X0	0.436188	28.9318	0.173853	0.808513		0.228622	28.9318	0.448886	0.919446
AMMECR1L	Q6DCA0	0.0639692	30.5546	0.686454	0.943412		0.287241	30.5546	0.106627	0.733073
AMOT	Q4VCS5	0.0447214	33.395	0.831095	0.952795		-0.299955	33.395	0.186582	0.825914
AMOTL1	Q8IY63	-0.0624693	29.7953	0.774003	0.949489		-0.0293078	29.7953	0.892523	0.957796
AMPD2	Q01433	-0.0129044	33.2267	0.872154	0.954917		0.0143611	33.2267	0.857908	0.956168
AMPH	P49418	0.101097	28.8643	0.627782	0.938449		0.0300117	28.8643	0.884428	0.957426
AMZ2	Q86W34	0.13886	30.7305	0.239101	0.853091		0.0324867	30.7305	0.769746	0.951392
ANAPC1	Q9H1A4	0.0305744	33.4781	0.725172	0.946271		0.00392373	33.4781	0.963813	0.960795
ANAPC10	Q9UM13	0.182065	31.0747	0.290684	0.875926		0.0769571	31.0747	0.641359	0.942223
ANAPC16	Q96DE5	-1.24251	27.4531	0.123746	0.774207		-1.8265	27.4531	0.0394173	0.58462
ANAPC2	Q9UJX6	0.0960834	32.2826	0.311189	0.883146		0.0388197	32.2826	0.670395	0.944587
ANAPC4	Q9UJX5	0.0286672	31.6959	0.748692	0.947871		0.0555044	31.6959	0.540194	0.932138
ANAPC5	Q9UJX4	0.25584	33.2494	0.0371987	0.662788		0.224545	33.2494	0.0576088	0.644777
ANAPC7	Q9UJX3	-0.108188	34.021	0.315241	0.884474		0.00150129	34.021	0.988347	0.961731
ANGEL1	Q9UNK9	0.308579	29.7556	0.0754434	0.739742		0.171926	29.7556	0.275581	0.875114
ANGEL2	Q5VTE6	0.0719404	30.0538	0.56058	0.931575		-0.13949	30.0538	0.277938	0.876042
ANGPTL2	Q9UKU9	NA	NA	NA	NA		NA	NA	NA	NA
ANK2	Q01484	0.0419943	33.1397	0.579033	0.933611		0.00969281	33.1397	0.896739	0.957986
ANK3	Q12955	0.0429671	33.018	0.571639	0.93281		-0.150527	33.018	0.0818752	0.694452
ANK3 (Q12955-5)	Q12955	-0.160345	26.5731	0.813267	0.95181		1.14528	26.5731	0.129304	0.766783
ANKFY1	Q9P2R3	0.146229	34.3558	0.244488	0.855861		0.240277	34.3558	0.0788566	0.689624
ANKH	Q9HCJ1	0.0976085	27.8247	0.614228	0.937176		0.292527	27.8247	0.163165	0.805782
ANKHD1	Q8IWZ3	NA	NA	NA	NA		NA	NA	NA	NA
ANKHD1 (Q8IWZ3-6)	Q8IWZ3	-0.143901	33.3107	0.116052	0.770176		-0.0980403	33.3107	0.256892	0.867234
ANKIB1	Q9P2G1	-0.132484	29.0749	0.571206	0.932762		-0.181299	29.0749	0.444014	0.918634
ANKLE2	Q86XL3	-0.0209783	33.2788	0.84013	0.953279		0.0790275	33.2788	0.457962	0.920916
ANKMY2	Q8IV38	-0.102688	31.0343	0.501661	0.924148		0.119554	31.0343	0.437323	0.917492
ANKRA2	Q9H9E1	NA	NA	NA	NA		NA	NA	NA	NA
ANKRD10	Q9NXR5	-0.088069	26.871	0.813819	0.951842		0.359999	26.871	0.35375	0.899949
ANKRD11	Q6UB99	-0.119839	28.3008	0.334121	0.890286		0.110451	28.3008	0.370432	0.904022
ANKRD13A	Q8IZ07	0.105345	30.2892	0.299414	0.879106		0.0388908	30.2892	0.689275	0.946023
ANKRD13C	Q8N6S4	-0.742026	26.1061	0.111986	0.768045		-0.526525	26.1061	0.234035	0.856133
ANKRD13D	Q6ZTN6	-0.213788	26.7221	0.349158	0.894513		0.512353	26.7221	0.0516457	0.627296
ANKRD16	Q6P6B7	0.163129	29.6206	0.322452	0.886765		0.00679729	29.6206	0.965586	0.960865
ANKRD17	O75179	-0.134431	34.0017	0.12643	0.775521		-0.0999084	34.0017	0.234929	0.856602
ANKRD20A3	Q5VUR7	NA	NA	NA	NA		NA	NA	NA	NA
ANKRD26	Q9UPS8	0.132453	30.1267	0.473046	0.919927		0.0461094	30.1267	0.798695	0.953071
ANKRD27	Q96NW4	0.050392	30.375	0.81003	0.951627		0.187825	30.375	0.38563	0.907455
ANKRD28	O15084	-0.012023	33.0188	0.932781	0.957724		0.056258	33.0188	0.69504	0.946447
ANKRD39	Q53RE8	-0.229529	29.8701	0.0239298	0.61017		-0.316523	29.8701	0.00618809	0.331932
ANKRD40	Q6AI12	-0.0415217	30.3984	0.81404	0.951854		0.01909	30.3984	0.91371	0.958734
ANKRD44	Q8N8A2	-0.0639681	30.5461	0.513002	0.9257		-0.0671021	30.5461	0.493401	0.926177
ANKRD46	Q86W74	-0.0352497	28.1587	0.88482	0.955534		0.274898	28.1587	0.283792	0.878287
ANKRD49	Q8WVL7	0.197556	28.7301	0.329752	0.888994		0.0572497	28.7301	0.768748	0.951332
ANKRD50	Q9ULJ7	-0.104191	30.3481	0.244973	0.856105		-0.349025	30.3481	0.00524201	0.310897
ANKRD52	Q8NB46	-0.101595	32.6851	0.251576	0.859351		0.0113273	32.6851	0.891969	0.957771
ANKRD54	Q6NXT1	-0.0692637	31.2292	0.678306	0.942771		0.191189	31.2292	0.275006	0.874885
ANKS1A	Q92625	0.148016	32.3432	0.363733	0.89831		0.109898	32.3432	0.492936	0.926112
ANKS3	Q6ZW76	-0.788493	26.0869	0.164979	0.80027		-0.454768	26.0869	0.3963	0.909722
ANKS6	Q68DC2	-0.85157	26.5172	0.0243068	0.612095		-0.894131	26.5172	0.0201131	0.483918
ANKZF1	Q9H8Y5	-0.134236	31.284	0.43954	0.914346		-0.0457333	31.284	0.787297	0.952424
ANLN	Q9NQW6	-0.193587	33.2646	0.0619788	0.722028		-0.0151272	33.2646	0.863252	0.956427
ANO10	Q9NW15	-0.305309	30.5069	0.198349	0.828096		0.0442673	30.5069	0.840552	0.955303
ANO5	Q75V66	NA	NA	NA	NA		NA	NA	NA	NA
ANO6	Q4KMQ2	-0.160953	31.0668	0.402474	0.90719		-0.298523	31.0668	0.146508	0.788374
ANP32A	P39687	0.0478368	35.7199	0.585178	0.934262		-0.0192945	35.7199	0.823775	0.954434
ANP32B	Q92688	0.0506394	34.3319	0.53755	0.928852		0.0459565	34.3319	0.574661	0.935947
ANP32E	Q9BTT0	-0.00506442	33.0902	0.970378	0.959295		0.0305198	33.0902	0.823317	0.95441
ANP32E (Q9BTT0-3)	Q9BTT0	0.434386	26.0646	0.48696	0.922037		1.0146	26.0646	0.135198	0.77466
ANTXR1	Q9H6X2	0.205233	28.7114	0.34233	0.892635		-0.384737	28.7114	0.102145	0.725843
ANXA1	P04083	0.12001	36.444	0.499776	0.923884		0.115239	36.444	0.516311	0.929221
ANXA11	P50995	-0.00589991	35.3305	0.952657	0.958569		-0.0134759	35.3305	0.892205	0.957782
ANXA2	P07355	-0.0459625	37.189	0.642352	0.939761		-0.0157511	37.189	0.872449	0.956867
ANXA3	P12429	-0.0304416	33.9358	0.893474	0.955946		-0.0263239	33.9358	0.907795	0.958477
ANXA4	P09525	0.128702	33.8396	0.147156	0.784393		0.109168	33.8396	0.207507	0.840672
ANXA5	P08758	0.035107	36.2141	0.697678	0.944271		0.00300194	36.2141	0.973319	0.961163
ANXA6	P08133	0.0307058	36.6687	0.808274	0.951527		-0.037205	36.6687	0.76903	0.951349
ANXA7	P20073	0.054155	35.3551	0.585759	0.934323		0.00769232	35.3551	0.937465	0.959738
AP1AR	Q63HQ0	-0.356465	27.6957	0.0129987	0.555875		-0.277991	27.6957	0.0342616	0.565782
AP1B1	Q10567	-0.0115694	35.782	0.880816	0.955341		0.0272664	35.782	0.725047	0.948549
AP1B1 (Q10567-3)	Q10567	-0.627378	29.3903	0.0955772	0.757769		-0.0633096	29.3903	0.847993	0.955678
AP1G1	O43747	0.135087	34.4777	0.153144	0.788194		0.0805044	34.4777	0.366728	0.903147
AP1G2	O75843	0.053409	31.3874	0.696849	0.944209		0.0226791	31.3874	0.867864	0.956649
AP1M1	Q9BXS5	0.0359753	34.2862	0.686699	0.943431		0.0709301	34.2862	0.435965	0.917256
AP1S1	P61966	0.221381	30.7718	0.216168	0.839999		0.138133	30.7718	0.421062	0.914577
AP1S2	P56377	0.0747444	31.7539	0.45622	0.917218		0.0385613	31.7539	0.695341	0.946469
AP2A1	O95782	-0.0154976	35.4461	0.857032	0.954158		0.038603	35.4461	0.656078	0.943446
AP2A2	O94973	0.0753825	33.4417	0.393525	0.905279		0.0762381	33.4417	0.388523	0.908081
AP2B1	P63010	-0.0452216	35.3254	0.622295	0.93794		-0.0724174	35.3254	0.437866	0.917585
AP2M1	Q96CW1	-0.0200416	33.6532	0.837166	0.953122		0.0367739	33.6532	0.707366	0.947331
AP2S1	P53680	-0.0331573	32.3608	0.738446	0.947186		0.0957203	32.3608	0.352003	0.899503
AP3B1	O00203	0.0458597	35.2441	0.575391	0.933219		0.0417058	35.2441	0.609601	0.939396
AP3D1	O14617	0.0211739	34.9319	0.805538	0.951371		0.0247196	34.9319	0.774018	0.951647
AP3M1	Q9Y2T2	-0.150989	33.6576	0.145573	0.783625		-0.0770091	33.6576	0.425654	0.915421
AP3M2	P53677	0.772429	29.461	0.0870043	0.751011		0.74083	29.461	0.0976179	0.718031
AP3S1	Q92572	0.0964699	32.2742	0.289741	0.875572		-0.0278067	32.2742	0.74896	0.95011
AP3S2	P59780	NA	NA	NA	NA		NA	NA	NA	NA
AP4B1	Q9Y6B7	-0.226219	29.6655	0.0181119	0.585525		-0.265122	29.6655	0.00931411	0.386492
AP4E1	Q9UPM8	-0.366472	30.6745	0.0149472	0.569183		-0.24932	30.6745	0.0606924	0.652781
AP4M1	O00189	0.122667	29.6618	0.374213	0.900875		0.44656	29.6618	0.0133614	0.432047
AP4S1	Q9Y587	NA	NA	NA	NA		NA	NA	NA	NA
AP5B1	Q2VPB7	-0.0476972	28.1704	0.811104	0.951688		-0.0378348	28.1704	0.849491	0.955753
AP5M1	Q9H0R1	-0.176867	27.9171	0.462505	0.918251		-0.317501	27.9171	0.209168	0.841737
AP5S1	Q9NUS5	-0.627948	27.6892	0.416254	0.909986		-1.46989	27.6892	0.0878053	0.703138
AP5Z1	O43299	0.0545313	30.2508	0.729805	0.946594		-0.216974	30.2508	0.200689	0.836146
APAF1	O14727	0.139343	32.9123	0.275849	0.87012		0.0827722	32.9123	0.50278	0.927454
APBA2	Q99767	-0.789739	28.9127	0.0402057	0.673119		-0.436632	28.9127	0.197905	0.834223
APBA3	O96018	0.0222304	27.9522	0.925452	0.957403		-0.219673	27.9522	0.37266	0.904542
APBB1	O00213	0.0779529	31.0946	0.628805	0.938543		0.286979	31.0946	0.110886	0.73952
APBB2	Q92870	-0.262396	26.6951	0.214226	0.838782		0.15884	26.6951	0.432167	0.916589
APC	P25054	-0.0143018	31.7561	0.921162	0.957213		0.0509973	31.7561	0.725533	0.948582
APCDD1	Q8J025	NA	NA	NA	NA		NA	NA	NA	NA
APEH	P13798	-0.0648852	33.8284	0.45254	0.916601		-0.0221964	33.8284	0.792606	0.952727
APEX1	P27695	0.0939417	35.0194	0.41153	0.909046		0.109162	35.0194	0.344886	0.897641
APEX2	Q9UBZ4	0.10929	28.641	0.624533	0.938148		0.25065	28.641	0.282209	0.877688
APH1A	Q96BI3	0.257415	27.7841	0.698411	0.944327		-0.870172	27.7841	0.219149	0.847848
API5	Q9BZZ5	-1.24376	27.4319	0.119201	0.771857		-0.0465814	27.4319	0.947802	0.960159
API5 (Q9BZZ5-1)	Q9BZZ5	NA	NA	NA	NA		NA	NA	NA	NA
API5 (Q9BZZ5-2)	Q9BZZ5	0.107815	35.1573	0.263383	0.864804		0.024016	35.1573	0.792339	0.952712
APIP	Q96GX9	0.12278	32.6194	0.291168	0.876106		0.0238294	32.6194	0.829516	0.954736
APITD1	Q8N2Z9	-0.104812	27.7555	0.796315	0.950835		0.749012	27.7555	0.103028	0.727306
APLP2	Q06481	-0.289294	32.6576	0.0515961	0.703046		-0.11752	32.6576	0.360964	0.901752
APMAP	Q9HDC9	0.199355	34.91	0.0959322	0.758025		0.112769	34.91	0.305995	0.886113
APOA1BP	Q8NCW5	0.123062	34.4322	0.161719	0.797061		0.0484651	34.4322	0.552103	0.933504
APOB	P04114	1.38157	32.0942	0.168105	0.803253		1.04216	32.0942	0.281405	0.877382
APOBEC3B	Q9UH17	0.112254	31.6219	0.535755	0.92863		0.00336366	31.6219	0.984932	0.961604
APOBEC3C	Q9NRW3	0.369383	30.5845	0.106609	0.764997		0.019741	30.5845	0.922279	0.959102
APOBEC3F	Q8IUX4	0.140006	31.8759	0.380806	0.902424		0.135384	31.8759	0.395693	0.909596
APOBEC3G	Q9HC16	0.0148482	36.967	0.895623	0.956047		0.0111303	36.967	0.921633	0.959075
APOE	P02649	-0.143047	30.5433	0.557311	0.931201		-0.153401	30.5433	0.530094	0.930934
APOL2	Q9BQE5	0.319728	31.7562	0.0701411	0.73348		1.55927	31.7562	4.45931e-05	0.0106709
APOO	Q9BUR5	-0.112242	31.9155	0.487383	0.922099		-0.150265	31.9155	0.360463	0.901629
APOOL	Q6UXV4	0.0274411	31.2185	0.877958	0.955202		-0.077689	31.2185	0.666104	0.94425
APP	P05067	-0.120439	33.284	0.531792	0.928137		0.0976427	33.284	0.610049	0.939438
APPBP2	Q92624	-0.0756363	30.3736	0.595593	0.935337		0.0499186	30.3736	0.724213	0.948493
APPL1	Q9UKG1	0.100576	33.4769	0.312113	0.883452		0.0364353	33.4769	0.70287	0.947012
APPL2	Q8NEU8	-0.142156	32.0572	0.327549	0.88833		-0.138105	32.0572	0.340395	0.89643
APRT	P07741	0.0360658	34.1912	0.726978	0.946397		0.0670292	34.1912	0.521965	0.929934
APTX	Q7Z2E3	-0.0440281	31.5264	0.742797	0.947479		0.147302	31.5264	0.294515	0.882197
AQR	O60306	0.0122156	34.1166	0.92434	0.957354		0.204529	34.1166	0.14931	0.791517
ARAF	P10398	0.35215	31.0583	0.144807	0.783303		0.20257	31.0583	0.371492	0.90427
ARAP1	Q96P48	0.000904902	31.909	0.991898	0.960143		-0.0768655	31.909	0.403612	0.911212
ARAP3	Q8WWN8	-0.373847	27.0992	0.446193	0.915515		-0.163881	27.0992	0.732962	0.949076
ARCN1	P48444	0.0504269	35.175	0.64546	0.940033		0.0853219	35.175	0.444229	0.91867
AREL1	O15033	0.788349	26.0045	0.188757	0.820924		0.0211574	26.0045	0.969487	0.961016
ARF3	P61204	0.00548467	36.1909	0.951168	0.958507		0.042451	36.1909	0.63886	0.94201
ARF4	P18085	-0.225463	34.0113	0.106235	0.764774		-0.0679452	34.0113	0.586663	0.937175
ARF5	P84085	-0.0764451	32.0355	0.699256	0.94439		-0.0580131	32.0355	0.768739	0.951331
ARF6	P62330	-0.043179	33.3138	0.608126	0.936585		-0.0214184	33.3138	0.797439	0.953
ARFGAP1	Q8N6T3	0.0306519	33.7392	0.730968	0.946674		0.0201348	33.7392	0.820767	0.954275
ARFGAP2	Q8N6H7	0.0580294	32.6988	0.518631	0.926447		0.0173227	32.6988	0.844553	0.955506
ARFGAP3	Q9NP61	0.00650363	32.8847	0.960245	0.958883		0.00310802	32.8847	0.980994	0.961456
ARFGEF1	Q9Y6D6	-0.095363	33.0669	0.23781	0.852411		0.00584946	33.0669	0.938413	0.959777
ARFGEF2	Q9Y6D5	-0.0883083	32.2892	0.448288	0.915877		-0.0361939	32.2892	0.750726	0.950221
ARFGEF3	Q5TH69	0.0978818	32.3328	0.450233	0.91621		0.0352156	32.3328	0.781083	0.952063
ARFIP1	P53367	0.0396794	33.747	0.680241	0.942924		0.0377918	33.747	0.694461	0.946405
ARFIP1 (P53367-2)	P53367	0.161835	28.334	0.254449	0.860718		-0.0193185	28.334	0.885179	0.957461
ARFIP2	P53365	-0.159886	32.1308	0.184156	0.817268		-0.050153	32.1308	0.653836	0.943263
ARFRP1	Q13795	-0.33891	26.2619	0.592842	0.935057		0.117076	26.2619	0.851765	0.955866
ARG2	P78540	0.0687465	31.1267	0.646448	0.94012		-0.218246	31.1267	0.177141	0.818321
ARGLU1	Q9NWB6	0.0875783	28.8055	0.325626	0.887745		0.00454496	28.8055	0.957454	0.960545
ARHGAP1	Q07960	-0.00515819	33.2649	0.948622	0.9584		-0.113264	33.2649	0.19149	0.829616
ARHGAP10	A1A4S6	0.597304	28.1258	0.0943788	0.756891		0.924632	28.1258	0.0221891	0.49891
ARHGAP11A	Q6P4F7	0.186879	27.2459	0.613246	0.937082		0.86933	27.2459	0.048694	0.617492
ARHGAP12	Q8IWW6	-0.188102	31.0559	0.196311	0.826621		-0.160396	31.0559	0.261237	0.869154
ARHGAP17	Q68EM7	0.0724994	33.6755	0.444781	0.91527		0.10344	33.6755	0.287929	0.879826
ARHGAP18	Q8N392	-0.114034	30.9084	0.320902	0.886281		-0.268824	30.9084	0.04414	0.600549
ARHGAP19	Q14CB8	0.123002	29.7602	0.44426	0.915179		0.314063	29.7602	0.0823555	0.695194
ARHGAP21	Q5T5U3	0.111285	32.0136	0.202779	0.831217		0.00070348	32.0136	0.993068	0.961906
ARHGAP23	Q9P227	-0.54556	30.1636	0.0381228	0.666101		-0.481883	30.1636	0.0577213	0.64508
ARHGAP26	Q9UNA1	0.180023	28.1264	0.562539	0.931797		-0.492206	28.1264	0.145699	0.787449
ARHGAP27	Q6ZUM4	0.137261	29.6457	0.264627	0.865353		0.590803	29.6457	0.00196647	0.18426
ARHGAP28	Q9P2N2	-1.06379	26.091	0.0473738	0.693348		-0.514429	26.091	0.272766	0.873987
ARHGAP29	Q52LW3	-0.209482	29.825	0.431384	0.912868		-0.415168	29.825	0.146367	0.788213
ARHGAP31	Q2M1Z3	NA	NA	NA	NA	mock_only	NA	NA	NA	NA
ARHGAP32	A7KAX9	0.077688	26.8544	0.599348	0.935716		-0.0898192	26.8544	0.545278	0.932728
ARHGAP33	O14559	NA	NA	NA	NA	mock_only	NA	NA	NA	NA
ARHGAP35	Q9NRY4	0.132992	33.52	0.112116	0.768115		-8.93746e-05	33.52	0.99904	0.962125
ARHGAP39	Q9C0H5	-0.222061	25.8373	0.231813	0.849169		0.0185166	25.8373	0.915148	0.958796
ARHGAP42	A6NI28	NA	NA	NA	NA		NA	NA	NA	NA
ARHGAP44	Q17R89	-0.0926806	29.9145	0.449028	0.916004		-0.207884	29.9145	0.12001	0.753181
ARHGAP5	Q13017	0.000558676	33.2421	0.994143	0.960229		-0.0557469	33.2421	0.474385	0.923444
ARHGAP8	P85298	0.0894125	32.1868	0.450178	0.9162		0.171168	32.1868	0.173713	0.815398
ARHGDIA	P52565	0.0484166	36.9158	0.696934	0.944215		0.0108503	36.9158	0.929988	0.959427
ARHGEF1	Q92888	-0.00513046	34.5459	0.965191	0.959085		0.0737176	34.5459	0.537746	0.93185
ARHGEF10	O15013	-0.157846	30.8253	0.456161	0.917209		-0.0125256	30.8253	0.95163	0.960313
ARHGEF10L	Q9HCE6	NA	NA	NA	NA		NA	NA	NA	NA
ARHGEF11	O15085	NA	NA	NA	NA		NA	NA	NA	NA
ARHGEF11 (O15085-2)	O15085	-0.180225	31.2748	0.290893	0.876004		-0.297399	31.2748	0.105177	0.730785
ARHGEF12	Q9NZN5	0.0315761	32.8432	0.799964	0.951048		-0.133578	32.8432	0.305883	0.886076
ARHGEF16	Q5VV41	-0.0213621	31.161	0.918265	0.957084		0.306072	31.161	0.176982	0.818188
ARHGEF17	Q96PE2	-0.144227	26.4097	0.806111	0.951403		0.2559	26.4097	0.665051	0.944167
ARHGEF18	Q6ZSZ5	-0.164404	31.3321	0.206633	0.833843		-0.076376	31.3321	0.534527	0.931467
ARHGEF2	Q92974	0.00797583	34.0161	0.919042	0.957119		-0.0300495	34.0161	0.703517	0.947058
ARHGEF26	Q96DR7	-0.0909122	28.4915	0.76481	0.948913		0.192101	28.4915	0.532967	0.931281
ARHGEF28	Q8N1W1	0.133354	28.8752	0.538487	0.928967		0.321656	28.8752	0.167529	0.80988
ARHGEF35	A5YM69	NA	NA	NA	NA	IFN_only	NA	NA	NA	NA	IFN_only
ARHGEF37	A1IGU5	0.0107079	33.1163	0.905553	0.956508		0.110997	33.1163	0.247613	0.862941
ARHGEF39	Q8N4T4	-0.359756	28.6014	0.256658	0.861751		-0.238569	28.6014	0.437266	0.917482
ARHGEF40	Q8TER5	-0.0710106	31.0837	0.603181	0.936099		-0.284206	31.0837	0.0714667	0.676433
ARHGEF5	Q12774	0.015774	31.8206	0.896106	0.95607		0.00723382	31.8206	0.952219	0.960337
ARHGEF6	Q15052	0.328723	30.411	0.186842	0.81942		0.137716	30.411	0.554778	0.933803
ARHGEF7	Q14155	-0.160942	26.8016	0.491067	0.922638		0.00344319	26.8016	0.987986	0.961718
ARHGEF7 (Q14155-1)	Q14155	-0.0252126	33.1817	0.82457	0.95244		-0.0896025	33.1817	0.442307	0.918345
ARID1A	O14497	-0.0821747	33.9393	0.35304	0.895551		-0.135485	33.9393	0.148668	0.790805
ARID1B	Q8NFD5	-0.0253479	32.7219	0.843712	0.953468		-0.0901998	32.7219	0.491691	0.925939
ARID2	Q68CP9	-0.0480248	32.8512	0.771685	0.949345		-0.142748	32.8512	0.401965	0.910881
ARID3A	Q99856	0.244666	30.1715	0.540063	0.929159		0.0158963	30.1715	0.967694	0.960946
ARID3B	Q8IVW6	-0.2507	30.1529	0.040851	0.675175		0.0148677	30.1529	0.881987	0.957313
ARID4A	P29374	-0.619019	28.6966	0.275089	0.869808		0.717419	28.6966	0.213624	0.844525
ARID4B	Q4LE39	-0.168029	32.1514	0.0792528	0.743779		0.107747	32.1514	0.22367	0.850463
ARID5B	Q14865	-0.599274	27.3709	0.0699349	0.73322		-0.682405	27.3709	0.0462419	0.608666
ARIH1	Q9Y4X5	-0.0167651	33.3151	0.898674	0.95619		0.0346088	33.3151	0.793142	0.952758
ARIH2	O95376	-0.0225496	32.0704	0.819622	0.952166		0.0575862	32.0704	0.565356	0.934961
ARL1	P40616	-0.00908316	33.1044	0.926854	0.957465		0.0610971	33.1044	0.543631	0.932538
ARL10	Q8N8L6	-0.0718147	27.2913	0.779415	0.949822		-0.0441256	27.2913	0.863062	0.956418
ARL13B	Q3SXY8	0.0908547	29.4997	0.376132	0.901331		-0.404639	29.4997	0.00561369	0.31967
ARL14EP	Q8N8R7	-0.0337126	29.8552	0.757187	0.948425		-0.00619325	29.8552	0.954514	0.960429
ARL15	Q9NXU5	-0.174764	29.9165	0.383386	0.903017		-0.442588	29.9165	0.0554154	0.638676
ARL2	P36404	-0.0741936	32.4314	0.499815	0.923889		-0.119235	32.4314	0.292879	0.881617
ARL2BP	Q9Y2Y0	0.249607	32.0566	0.237051	0.852008		0.112754	32.0566	0.57413	0.935892
ARL3	P36405	0.0158545	34.0832	0.888081	0.95569		-0.0647723	34.0832	0.570703	0.935532
ARL5A	Q9Y689	-0.0293376	27.6603	0.857716	0.954193		-0.190624	27.6603	0.27032	0.872992
ARL5B	Q96KC2	0.191612	29.1786	0.131059	0.777672		-0.0412257	29.1786	0.719029	0.948141
ARL6	Q9H0F7	-0.0213185	30.0133	0.859678	0.954293		0.06525	30.0133	0.592806	0.937786
ARL6IP1	Q15041	-0.146324	29.8244	0.306049	0.881416		-0.113267	29.8244	0.419556	0.914297
ARL6IP4	Q66PJ3	-0.346966	32.0975	0.122951	0.773808		0.0627989	32.0975	0.755693	0.950532
ARL6IP5	O75915	0.115171	31.0819	0.461108	0.918024		0.0630732	31.0819	0.681296	0.945425
ARL6IP6	Q8N6S5	-0.399693	29.3594	0.242127	0.85466		-0.547391	29.3594	0.126336	0.762605
ARL8A	Q96BM9	0.0961908	33.9147	0.241442	0.854308		-0.032191	33.9147	0.678362	0.945202
ARL8B	Q9NVJ2	0.0568293	31.3707	0.583112	0.934044		-0.0452327	31.3707	0.660632	0.943814
ARMC1	Q9NVT9	0.000928596	31.791	0.992331	0.96016		-0.0954135	31.791	0.343503	0.897271
ARMC10	Q8N2F6	-0.0801451	27.6689	0.852676	0.953935		-0.522373	27.6689	0.25395	0.865903
ARMC10 (Q8N2F6-4)	Q8N2F6	NA	NA	NA	NA		NA	NA	NA	NA
ARMC5	Q96C12	-0.699155	27.903	0.0377403	0.664746		-0.653375	27.903	0.047592	0.613607
ARMC6	Q6NXE6	-0.0561209	33.8286	0.600267	0.935808		-0.0213968	33.8286	0.839954	0.955273
ARMC8	Q8IUR7	-0.0495786	31.3326	0.672421	0.942299		0.00381759	31.3326	0.973814	0.961182
ARMC8 (Q8IUR7-6)	Q8IUR7	NA	NA	NA	NA		NA	NA	NA	NA
ARMC9	Q7Z3E5	-0.108254	31.0464	0.453314	0.916732		-0.0396643	31.0464	0.778725	0.951925
ARMCX2	Q7L311	0.0569147	30.465	0.641654	0.939699		-0.0463106	30.465	0.703989	0.947092
ARMCX3	Q9UH62	0.173717	32.8888	0.0914079	0.754625		0.250756	32.8888	0.0277037	0.534605
ARMCX5	Q6P1M9	NA	NA	NA	NA		NA	NA	NA	NA
ARMT1	Q9H993	0.0689028	33.6491	0.449567	0.916096		-0.00601934	33.6491	0.945936	0.960084
ARNT	P27540	-0.281412	31.0089	0.155814	0.79102		-0.333	31.0089	0.103518	0.728108
ARNTL	O00327	-0.160518	26.4591	0.478405	0.920753		0.669838	26.4591	0.0202897	0.484929
ARPC1A	Q92747	0.105226	35.0645	0.426606	0.911978		0.0201538	35.0645	0.875552	0.957013
ARPC1B	O15143	-0.0937857	34.0199	0.545982	0.929874		-0.134768	34.0199	0.393613	0.909161
ARPC2	O15144	0.00828339	36.0644	0.920203	0.957171		-0.0411426	36.0644	0.622523	0.940579
ARPC3	O15145	0.0272771	34.4688	0.730602	0.946649		-0.00372299	34.4688	0.962316	0.960737
ARPC4	P59998	0.0321334	34.757	0.702426	0.944627		0.0442252	34.757	0.60116	0.938597
ARPC5	O15511	0.0179166	33.7025	0.834441	0.952976		0.0323226	33.7025	0.707375	0.947331
ARPC5L	Q9BPX5	0.0222131	33.9257	0.809018	0.95157		-0.121138	33.9257	0.218318	0.847357
ARPIN	Q7Z6K5	-0.187113	31.736	0.347807	0.894146		-0.165176	31.736	0.403204	0.91113
ARPP19	P56211	0.0544536	29.8825	0.823475	0.952379		-0.0996446	29.8825	0.684703	0.945682
ARRB1	P49407	0.0660767	30.5276	0.58766	0.934521		-0.0379518	30.5276	0.753329	0.950385
ARRB2	P32121	0.192186	33.1931	0.102574	0.762518		0.18809	33.1931	0.108541	0.736018
ARRDC1	Q8N5I2	-0.132094	29.0682	0.464168	0.91852		-0.326085	29.0682	0.102721	0.7268
ARSA	P15289	0.389527	31.2679	0.0143503	0.565427		0.150253	31.2679	0.233782	0.856
ARSB	P15848	-0.18654	29.393	0.164432	0.799738		-0.547372	29.393	0.00369904	0.265067
ARSK	Q6UWY0	0.501794	26.7004	0.0580595	0.715547		0.253244	26.7004	0.281313	0.877346
ARV1	Q9H2C2	-0.149099	28.1563	0.220684	0.842758		-0.0421772	28.1563	0.711872	0.947647
ARVCF	O00192	-0.061329	30.3031	0.72415	0.946199		-0.19387	30.3031	0.28718	0.87955
AS3MT	Q9HBK9	0.207628	33.1144	0.150993	0.786829		-0.0105432	33.1144	0.935956	0.959676
ASAH1	Q13510	0.0741759	32.6592	0.590706	0.934837		-0.0662173	32.6592	0.630242	0.941264
ASAP1	Q9ULH1	-0.113107	30.4868	0.395572	0.905723		-0.402144	30.4868	0.0179281	0.470186
ASAP2	O43150	-0.0185934	31.2973	0.844725	0.953522		0.0163365	31.2973	0.863319	0.956431
ASAP3	Q8TDY4	0.157999	28.9575	0.48409	0.921611		0.0472931	28.9575	0.83071	0.954798
ASB1	Q9Y576	NA	NA	NA	NA		NA	NA	NA	NA
ASB13	Q8WXK3	-0.193451	26.1734	0.31855	0.885537		-0.282859	26.1734	0.163364	0.805972
ASB3	Q9Y575	-0.2659	25.8014	0.356021	0.896335		1.3159	25.8014	0.00275278	0.226136
ASB6	Q9NWX5	0.0303733	30.9093	0.89608	0.956068		0.302676	30.9093	0.224162	0.850743
ASB9	Q96DX5	NA	NA	NA	NA		NA	NA	NA	NA
ASCC1	Q8N9N2	0.0129673	31.6771	0.891381	0.955847		-0.091492	31.6771	0.354121	0.900044
ASCC2	Q9H1I8	-0.224381	32.3265	0.0591938	0.717498		-0.192249	32.3265	0.0933712	0.710915
ASCC3	Q8N3C0	0.0622607	34.7618	0.47496	0.920224		0.0135577	34.7618	0.873591	0.956921
ASF1A	Q9Y294	-0.00879629	31.5493	0.931038	0.957648		-0.399618	31.5493	0.00669321	0.341597
ASF1B	Q9NVP2	0.200286	29.9596	0.224205	0.844844		0.26819	29.9596	0.119938	0.753068
ASH1L	Q9NR48	-0.858803	28.6505	0.0346331	0.652863		-0.417811	28.6505	0.232066	0.85509
ASH2L	Q9UBL3	0.217641	31.9056	0.177879	0.812032		0.0212322	31.9056	0.886272	0.957511
ASL	P04424	-0.5042	28.0518	0.411692	0.909079		-1.92293	28.0518	0.0156438	0.452911
ASMTL	O95671	0.135652	30.5349	0.506105	0.924764		0.100518	30.5349	0.619071	0.940268
ASNA1	O43681	0.0387455	34.3969	0.709524	0.945151		-0.063625	34.3969	0.544988	0.932694
ASNS	P08243	-0.0488663	34.7201	0.59013	0.934778		0.0994355	34.7201	0.29156	0.881145
ASNSD1	Q9NWL6	-0.0842112	28.2104	0.48375	0.92156		-0.146147	28.2104	0.243396	0.860897
ASPH	Q12797	0.011432	32.493	0.888877	0.955728		0.0124538	32.493	0.879038	0.957176
ASPM	Q8IZT6	-0.0405297	31.3423	0.762647	0.948776		-0.0757149	31.3423	0.57652	0.93614
ASPSCR1	Q9BZE9	-0.244673	32.7921	0.13856	0.780873		0.0272982	32.7921	0.854766	0.956014
ASRGL1	Q7L266	-0.0983725	32.4575	0.302636	0.880239		-0.00236084	32.4575	0.979264	0.96139
ASS1	P00966	-0.119311	32.2106	0.487969	0.922185		-0.0581254	32.2106	0.731149	0.948957
ASTE1	Q2TB18	-2.09221	25.334	0.04523	0.687852	mock_only	0.226495	25.334	0.792967	0.952748
ASTN1	O14525	NA	NA	NA	NA		NA	NA	NA	NA
ASUN	Q9NVM9	-0.043441	32.5581	0.779785	0.949845		-0.020298	32.5581	0.895767	0.957943
ASXL1	Q8IXJ9	-0.820466	27.9063	0.247442	0.857336		-0.466609	27.9063	0.493226	0.926153
ASXL2	Q76L83	-0.571603	28.3591	0.0180833	0.585399		-0.187526	28.3591	0.328082	0.892959
ATAD1	Q8NBU5	0.0893659	33.9365	0.499312	0.923818		0.0167604	33.9365	0.89712	0.958003
ATAD2	Q6PL18	-0.128798	33.4048	0.168007	0.803161		0.0575111	33.4048	0.509347	0.928322
ATAD2B	Q9ULI0	-0.155761	32.0976	0.180885	0.814576		0.0771143	32.0976	0.48124	0.924452
ATAD3A	Q9NVI7	0.199972	34.6341	0.0822014	0.746674		0.137548	34.6341	0.200818	0.836234
ATAD3B	Q5T9A4	0.0259329	35.1046	0.797	0.950875		0.00740359	35.1046	0.941295	0.959895
ATAD5	Q96QE3	0.0789865	30.2312	0.587907	0.934547		0.100141	30.2312	0.495507	0.926467
ATAT1	Q5SQI0	0.291044	29.5767	0.153683	0.788771		0.199653	29.5767	0.304975	0.885776
ATE1	O95260	-0.108417	31.1415	0.457259	0.917391		-0.0815447	31.1415	0.571935	0.935661
ATF1	P18846	0.857007	28.19	0.274089	0.869395		-0.430946	28.19	0.566782	0.935115
ATF2	P15336	0.328203	29.8804	0.23091	0.848668		-0.0794675	29.8804	0.757418	0.95064
ATF3	P18847	0.499715	28.797	0.000947237	0.492583		0.461601	28.797	0.00142048	0.149873
ATF6	P18850	-0.286913	28.1709	0.21963	0.842123		0.0347819	28.1709	0.87327	0.956906
ATF6B	Q99941	-0.223489	28.0224	0.190754	0.822466		0.83064	28.0224	0.00165115	0.165405
ATF7	P17544	0.305477	28.853	0.258234	0.862479		0.15912	28.853	0.538987	0.931996
ATF7IP	Q6VMQ6	-0.0660526	31.7029	0.726596	0.94637		-0.0592973	31.7029	0.753341	0.950386
ATG101	Q9BSB4	0.054142	30.8461	0.613706	0.937126		-0.190503	30.8461	0.111169	0.739935
ATG12	O94817	-0.115495	25.3383	0.520355	0.926673		-0.272234	25.3383	0.159513	0.802215
ATG13	O75143	0.0395249	33.5118	0.847571	0.95367		0.0563468	33.5118	0.78443	0.952258
ATG14	Q6ZNE5	-0.585584	28.3211	0.252128	0.859615		-0.72226	28.3211	0.169447	0.811626
ATG16L1	Q676U5	-0.236815	32.3502	0.302653	0.880245		0.08175	32.3502	0.710261	0.947534
ATG2A	Q2TAZ0	-0.290014	30.543	0.242898	0.855054		0.15377	30.543	0.517437	0.929364
ATG2B	Q96BY7	-0.230195	32.2644	0.0654382	0.727186		-0.183694	32.2644	0.122266	0.756625
ATG3	Q9NT62	0.227704	32.058	0.0843871	0.748703		0.0548563	32.058	0.635189	0.941695
ATG4A	Q8WYN0	-0.0140041	27.9557	0.971186	0.959328		-0.109138	27.9557	0.779091	0.951947
ATG4B	Q9Y4P1	0.0418895	32.1488	0.707695	0.945017		0.0343222	32.1488	0.758183	0.950687
ATG4C	Q96DT6	-0.0208762	29.0758	0.916633	0.957011		0.366748	29.0758	0.10457	0.729814
ATG5	Q9H1Y0	-0.097745	32.2304	0.463573	0.918424		-0.135541	32.2304	0.319709	0.890463
ATG7	O95352	0.028799	31.3427	0.872431	0.954931		0.235484	31.3427	0.220483	0.848629
ATG9A	Q7Z3C6	0.0813349	31.9911	0.507091	0.924899		0.298922	31.9911	0.0418591	0.592264
ATIC	P31939	0.0269485	36.9669	0.745158	0.947636		0.0267365	36.9669	0.747076	0.94999
ATL1	Q8WXF7	0.0186008	30.9469	0.892471	0.955899		0.109607	30.9469	0.438133	0.917631
ATL2	Q8NHH9	-0.135067	32.4052	0.346104	0.893681		-0.289953	32.4052	0.0713499	0.676207
ATL3	Q6DD88	0.354936	32.4931	0.0166466	0.578618		0.0254083	32.4931	0.820276	0.954249
ATM	Q13315	0.286307	31.6884	0.0324121	0.645107		-0.00871632	31.6884	0.935114	0.959641
ATN1	P54259	0.809389	29.0161	0.0319792	0.643662		0.263084	29.0161	0.398477	0.910171
ATOX1	O00244	0.204047	33.5178	0.0508629	0.701459		-0.0348248	33.5178	0.690776	0.946134
ATP11A	P98196	-0.888958	26.4406	0.0684404	0.731291		-0.385919	26.4406	0.371328	0.904232
ATP11B	Q9Y2G3	-0.0680406	29.8284	0.61684	0.937425		-0.128085	29.8284	0.359477	0.901386
ATP11C	Q8NB49	-0.090177	32.3975	0.512329	0.92561		-0.149239	32.3975	0.293437	0.881815
ATP13A1	Q9HD20	0.0561464	33.2152	0.723042	0.946121		0.0366625	33.2152	0.8164	0.954042
ATP13A2	Q9NQ11	0.11872	29.7726	0.439633	0.914362		-0.276389	29.7726	0.103125	0.727466
ATP13A3	Q9H7F0	0.198648	30.0114	0.179658	0.813546		-0.222149	30.0114	0.140542	0.781354
ATP1A1	P05023	-0.0276119	36.8613	0.797839	0.950924		0.0131777	36.8613	0.902481	0.958242
ATP1A3	P13637	-0.379854	26.774	0.619647	0.937691		0.697766	26.774	0.374017	0.904855
ATP1B1	P05026	-0.0483373	32.8015	0.574715	0.933145		-0.0578347	32.8015	0.504566	0.927692
ATP1B2	P14415	0.346534	26.7602	0.232497	0.849546		0.0506918	26.7602	0.852127	0.955884
ATP1B3	P54709	-0.0481666	34.8686	0.539568	0.929099		-0.034765	34.8686	0.655295	0.943383
ATP2A2	P16615	0.0874223	36.0801	0.444982	0.915305		0.00848547	36.0801	0.939304	0.959814
ATP2B1	P20020	0.0678553	34.5591	0.391502	0.904836		-0.0776662	34.5591	0.331442	0.89393
ATP2B4	P23634	0.143323	31.6432	0.277434	0.870766		0.00482037	31.6432	0.969216	0.961005
ATP2C1	P98194	-0.110832	31.5963	0.333773	0.890184		-0.15445	31.5963	0.193791	0.831298
ATP5A1	P25705	0.0280702	38.0686	0.770188	0.949252		0.024045	38.0686	0.802203	0.953266
ATP5B	P06576	0.0279793	38.1458	0.78457	0.950136		0.014853	38.1458	0.884335	0.957422
ATP5C1	P36542	0.0153223	35.3866	0.875256	0.95507		0.0572278	35.3866	0.563246	0.934734
ATP5D	P30049	0.0281981	33.6211	0.786749	0.950267		-0.00516066	33.6211	0.960383	0.960661
ATP5F1	P24539	-0.0163707	34.9246	0.898135	0.956164		-0.0867226	34.9246	0.506073	0.927892
ATP5H	O75947	0.0567153	34.0987	0.682336	0.94309		0.100555	34.0987	0.475091	0.923549
ATP5I	P56385	-0.026191	32.9981	0.835146	0.953014		-0.016117	32.9981	0.897976	0.958042
ATP5J	P18859	0.0554714	27.6478	0.870269	0.954824		-0.262014	27.6478	0.451807	0.919925
ATP5J2	P56134	-0.335896	28.0638	0.329869	0.889029		-0.611933	28.0638	0.102297	0.726096
ATP5L	O75964	0.187156	34.319	0.199873	0.829183		0.0569011	34.319	0.676218	0.945038
ATP5O	P48047	0.0937539	35.4167	0.388396	0.904148		0.0881888	35.4167	0.415415	0.913517
ATP5S	Q99766	0.555903	28.358	0.16028	0.795611		-0.0359833	28.358	0.920584	0.95903
ATP5SL	Q9NW81	-0.421114	27.8934	0.531814	0.92814		-2.07357	27.8934	0.017667	0.468377
ATP6AP1	Q15904	0.0634288	32.8498	0.510538	0.925368		0.0406376	32.8498	0.669748	0.944537
ATP6AP2	O75787	0.0589066	31.9083	0.470004	0.91945		0.0400366	31.9083	0.618956	0.940257
ATP6V0A1	Q93050	0.0899582	33.7772	0.344401	0.893211		0.138466	33.7772	0.165807	0.808283
ATP6V0A2	Q9Y487	0.0122495	31.6587	0.930833	0.957639		-0.424144	31.6587	0.0208566	0.488443
ATP6V0C	P27449	0.117681	31.8641	0.208662	0.835192		0.0201449	31.8641	0.81715	0.954082
ATP6V0D1	P61421	-0.0410255	33.019	0.714553	0.945516		-0.0676933	33.019	0.550298	0.933301
ATP6V1A	P38606	-0.011363	35.5138	0.890954	0.955827		-0.0240955	35.5138	0.771934	0.951523
ATP6V1B2	P21281	0.00767544	34.5259	0.931715	0.957677		-0.142941	34.5259	0.148132	0.790207
ATP6V1C1	P21283	-0.0353511	33.2553	0.741019	0.947359		-0.0693124	33.2553	0.522747	0.930031
ATP6V1D	Q9Y5K8	-0.00149928	33.2316	0.989824	0.960063		-0.000322056	33.2316	0.997814	0.962081
ATP6V1E1	P36543	-0.0215808	33.5256	0.816773	0.952007		-0.0975435	33.5256	0.316374	0.889436
ATP6V1F	Q16864	0.0558717	31.7212	0.770936	0.949299		-0.132411	31.7212	0.497683	0.926765
ATP6V1G1	O75348	-2.13157	30.846	0.0129748	0.555692		0.106787	30.846	0.865743	0.956547
ATP6V1H	Q9UI12	-0.131378	33.3498	0.356422	0.89644		-0.0284937	33.3498	0.835499	0.955045
ATP7A	Q04656	0.163431	31.8566	0.106562	0.764969		0.0836814	31.8566	0.367719	0.903383
ATP7B	P35670	-0.172752	28.6359	0.539229	0.929058		0.10939	28.6359	0.694463	0.946405
ATP8A1	Q9Y2Q0	0.0206388	27.7527	0.958979	0.958831		0.231711	27.7527	0.569375	0.935391
ATP9A	O75110	-0.136647	29.5644	0.441773	0.914742		-0.0994596	29.5644	0.570752	0.935537
ATP9B	O43861	0.000998303	29.4758	0.994764	0.960253		0.241624	29.4758	0.149851	0.792113
ATPAF1	Q5TC12	0.183842	32.463	0.105883	0.764564		0.120333	32.463	0.258783	0.868077
ATPAF1 (Q5TC12-3)	Q5TC12	0.124935	31.8201	0.296757	0.878155		-0.00321566	31.8201	0.977461	0.961322
ATPAF2	Q8N5M1	-0.0817833	29.9215	0.561562	0.931686		-0.114842	29.9215	0.421649	0.914686
ATR	Q13535	-0.114543	30.4828	0.238929	0.853		-0.0455902	30.4828	0.620919	0.940435
ATRIP	Q8WXE1	-0.027475	32.6989	0.80929	0.951585		-0.0221318	32.6989	0.845715	0.955564
ATRN	O75882	-0.253416	29.7708	0.182248	0.815707		-0.498811	29.7708	0.0254678	0.521427
ATRX	P46100	0.00411986	32.8405	0.975786	0.959512		-0.0250949	32.8405	0.85354	0.955953
ATXN1	P54253	-0.15725	29.0052	0.511587	0.92551		0.0251423	29.0052	0.914792	0.958781
ATXN10	Q9UBB4	0.0824674	34.2844	0.373993	0.900823		-0.0584884	34.2844	0.521034	0.929817
ATXN1L	P0C7T5	0.240035	29.0583	0.365731	0.898809		0.357179	29.0583	0.196177	0.833007
ATXN2	Q99700	-0.00321261	33.7505	0.976486	0.959539		-0.071451	33.7505	0.520104	0.929701
ATXN2L	Q8WWM7	0.0140621	35.4137	0.894042	0.955973		0.0467658	35.4137	0.66038	0.943794
ATXN3	P54252	-0.0665609	30.4068	0.516058	0.926108		-0.274674	30.4068	0.0299819	0.546562
ATXN7	O15265	-0.941937	24.4815	0.10527	0.764194		-0.693001	24.4815	0.209777	0.842124
ATXN7L3	Q14CW9	NA	NA	NA	NA		NA	NA	NA	NA
ATXN7L3B	Q96GX2	-2.71552	26.5781	0.00368267	0.498486		-1.8281	26.5781	0.0207265	0.487374
AUH	Q13825	-0.0707148	31.0478	0.589331	0.934695		-0.128251	31.0478	0.341412	0.896707
AUNIP	Q9H7T9	NA	NA	NA	NA		NA	NA	NA	NA
AUP1	Q9Y679	0.161519	30.817	0.377518	0.901658		0.145792	30.817	0.422758	0.914891
AURKA	O14965	0.169081	31.9315	0.254983	0.860969		0.139908	31.9315	0.337635	0.895672
AURKB	Q96GD4	-0.00214973	33.1477	0.985382	0.95989		0.111508	33.1477	0.360589	0.90166
AUTS2	Q8WXX7	NA	NA	NA	NA		NA	NA	NA	NA
AVEN	Q9NQS1	-0.00716075	28.626	0.964114	0.959041		0.0139421	28.626	0.930213	0.959437
AVL9	Q8NBF6	-0.200609	30.6653	0.30045	0.879473		0.0339864	30.6653	0.85392	0.955972
AXIN1	O15169	-0.958175	25.9953	0.0141627	0.564192		-1.12743	25.9953	0.00700382	0.347087
AZI2	Q9H6S1	-0.0248605	26.7403	0.895873	0.956059		0.62124	26.7403	0.0148173	0.445742
B2M	P61769	-0.00828703	31.0594	0.93973	0.958023		0.556467	31.0594	0.00198613	0.185355
B3GALNT2	Q8NCR0	-0.270637	27.8184	0.0736553	0.737719		-0.309106	27.8184	0.0485109	0.616856
B3GALT6	Q96L58	0.342396	29.5247	0.175968	0.810378		0.412585	29.5247	0.11434	0.744471
B3GALTL	Q6Y288	0.0854409	31.3341	0.50088	0.924039		0.0623274	31.3341	0.620068	0.940358
B3GAT3	O94766	0.315272	30.9399	0.017751	0.583915		0.160949	30.9399	0.147689	0.78971
B3GNT2	Q9NY97	0.433074	27.4407	0.155168	0.790343		0.457349	27.4407	0.136938	0.776884
B3GNTL1	Q67FW5	NA	NA	NA	NA	mock_only	NA	NA	NA	NA
B4GALNT3	Q6L9W6	0.495813	26.1651	0.172297	0.807117		-0.590082	26.1651	0.115029	0.745432
B4GALT1	P15291	-0.291479	30.27	0.315205	0.884463		-0.538307	30.27	0.0900982	0.706241
B4GALT3	O60512	-0.035087	28.3758	0.755431	0.948312		-0.155657	28.3758	0.198944	0.834946
B4GALT4	O60513	-0.0516422	28.1867	0.561149	0.931639		0.0499768	28.1867	0.573477	0.935823
B4GALT5	O43286	-0.179408	29.1406	0.14091	0.78181		0.0252491	29.1406	0.818841	0.954172
B4GALT7	Q9UBV7	-0.219491	26.9643	0.225209	0.845429		-0.326531	26.9643	0.0915392	0.708189
B4GAT1	O43505	0.309528	30.398	0.0718732	0.735615		0.191543	30.398	0.224629	0.851007
B9D1	Q9UPM9	-0.142952	27.9304	0.242282	0.854739		-0.565268	27.9304	0.00230195	0.203279
B9D2	Q9BPU9	-0.784529	26.9201	0.138149	0.780706		-1.23155	26.9201	0.0367557	0.575401
BABAM1	Q9NWV8	0.210345	31.0636	0.0935267	0.756255		0.0897703	31.0636	0.426666	0.915605
BACH1	O14867	-0.251738	30.0951	0.285822	0.874081		-0.042449	30.0951	0.849717	0.955764
BACH2	Q9BYV9	-0.152514	26.8046	0.765201	0.948938		-0.993953	26.8046	0.0887695	0.704459
BAD	Q92934	0.160233	29.7038	0.58968	0.934731		0.404339	29.7038	0.201412	0.836638
BAG1	Q99933	0.340092	28.8576	0.0111465	0.541773		0.0475848	28.8576	0.627826	0.941051
BAG2	O95816	-0.00670122	34.118	0.96622	0.959127		0.0267424	34.118	0.865958	0.956558
BAG3	O95817	0.123429	34.2326	0.511013	0.925433		0.0156366	34.2326	0.93233	0.959525
BAG4	O95429	-0.759058	27.1287	0.425621	0.911792		0.316585	27.1287	0.733573	0.949117
BAG5	Q9UL15	-0.0508584	31.9602	0.530474	0.927971		-0.0944996	31.9602	0.262948	0.869894
BAG6	P46379	0.0210388	35.5027	0.805338	0.951359		-0.0278618	35.5027	0.74466	0.949836
BAHCC1	Q9P281	-0.650369	25.4847	0.352657	0.89545		-0.601547	25.4847	0.38737	0.907832
BAIAP2	Q9UQB8	0.0863881	33.2068	0.497123	0.923509		0.175774	33.2068	0.192532	0.830381
BAIAP2L1	Q9UHR4	0.118801	32.0953	0.441815	0.914749		-0.0251301	32.0953	0.867375	0.956626
BAK1	Q16611	-0.228193	30.2132	0.300394	0.879453		0.255206	30.2132	0.252154	0.865076
BANF1	O75531	0.277319	33.7185	0.0956749	0.757839		0.113827	33.7185	0.447196	0.919166
BANP	Q8N9N5	-0.0263893	27.9097	0.913981	0.956892		0.219961	27.9097	0.384414	0.907189
BAP1	Q92560	0.103237	29.5898	0.613275	0.937084		0.433701	29.5898	0.0673557	0.668111
BAP18	Q8IXM2	0.195985	32.5088	0.30166	0.879898		0.122477	32.5088	0.506269	0.927918
BAP18 (Q8IXM2-2)	Q8IXM2	-0.502559	27.272	0.280558	0.872021		-0.631461	27.272	0.187145	0.826346
BARD1	Q99728	-0.0619689	31.026	0.616113	0.937356		0.149491	31.026	0.250061	0.864101
BASP1	P80723	0.154655	30.6024	0.67363	0.942397		-0.472442	30.6024	0.225876	0.851708
BATF3	Q9NR55	NA	NA	NA	NA		NA	NA	NA	NA
BAX	Q07812	0.00915178	33.8507	0.94404	0.958207		0.0418422	33.8507	0.749352	0.950135
BAZ1A	Q9NRL2	0.0136343	33.6725	0.871627	0.954891		0.131146	33.6725	0.156841	0.799521
BAZ1B	Q9UIG0	0.083893	34.6643	0.653928	0.940764		0.0689891	34.6643	0.71156	0.947625
BAZ2A	Q9UIF9	0.1587	31.6302	0.157566	0.792832		0.059771	31.6302	0.564609	0.934881
BAZ2B	Q9UIF8	0.926008	28.505	0.0624546	0.722767		0.824027	28.505	0.0881531	0.703617
BBC3	Q9BXH1	0.234654	27.4155	0.317085	0.885069		-0.309259	27.4155	0.200803	0.836223
BBS1	Q8NFJ9	0.332481	26.0882	0.663073	0.941533		0.23968	26.0882	0.752474	0.950331
BBS12	Q6ZW61	-0.414551	26.7232	0.28033	0.87193		0.462399	26.7232	0.234074	0.856154
BBS2	Q9BXC9	-0.061694	29.3431	0.779259	0.949813		-0.259359	29.3431	0.264508	0.870562
BBS4	Q96RK4	0.122926	28.6028	0.631501	0.938789		-0.38336	28.6028	0.167081	0.809466
BBS7	Q8IWZ6	0.452067	28.5227	0.0621235	0.722253		0.140189	28.5227	0.50291	0.927471
BBS9	Q3SYG4	-0.184966	27.1683	0.563677	0.931925		-0.0904365	27.1683	0.775181	0.951716
BBX	Q8WY36	-0.495899	29.423	0.0957573	0.757899		-0.159173	29.423	0.54834	0.933078
BCAM	P50895	0.0133211	30.3665	0.929234	0.957569		0.0753733	30.3665	0.619194	0.940279
BCAP29	Q9UHQ4	-0.503168	25.9876	0.228411	0.847265		-0.718287	25.9876	0.104514	0.729723
BCAP31	P51572	0.129907	34.742	0.136763	0.780136		0.0371382	34.742	0.640052	0.942112
BCAR1	P56945	-0.386053	31.7376	0.00476383	0.503837		-0.0281669	31.7376	0.758343	0.950697
BCAR3	O75815	0.69326	25.2135	0.0632342	0.723956		0.37	25.2135	0.268933	0.872421
BCAS2	O75934	0.123326	33.8159	0.467484	0.919051		0.14411	33.8159	0.399851	0.910452
BCAS3	Q9H6U6	0.126561	32.4037	0.143191	0.782693		0.0560227	32.4037	0.483276	0.924746
BCAT1	P54687	-0.174208	30.5234	0.584508	0.934192		-0.179297	30.5234	0.573888	0.935866
BCAT2	O15382	0.0740091	33.425	0.419612	0.910642		0.0572924	33.425	0.527283	0.930591
BCCIP	Q9P287	0.0387019	33.5152	0.786584	0.950257		0.0917715	33.5152	0.527123	0.930572
BCCIP (Q9P287-2)	Q9P287	0.345349	28.1779	0.0767221	0.741137		-0.0679835	28.1779	0.687781	0.945912
BCDIN3D	Q7Z5W3	-0.0495588	27.3739	0.721223	0.945993		-0.16802	27.3739	0.252377	0.865179
BCKDHA	P12694	0.0450158	32.9051	0.687808	0.943517		-0.0355545	32.9051	0.75029	0.950194
BCKDHB	P21953	0.187339	31.2144	0.211804	0.837239		0.0298912	31.2144	0.830638	0.954794
BCKDK	O14874	-0.0781471	32.5962	0.50744	0.924947		-0.00149114	32.5962	0.989702	0.961782
BCL10	O95999	-0.263515	31.032	0.024758	0.614371		0.0632265	31.032	0.499261	0.92698
BCL11A	Q9H165	-0.0765204	29.3061	0.551978	0.930582		-0.124834	29.3061	0.344085	0.897427
BCL11B	Q9C0K0	0.192998	28.6275	0.130822	0.777565		-0.0484279	28.6275	0.675218	0.944961
BCL2L1	Q07817	-0.0216197	26.738	0.932542	0.957713		-0.176212	26.738	0.499201	0.926972
BCL2L11	O43521	-0.652861	26.6967	0.375246	0.901121		0.208905	26.6967	0.769443	0.951373
BCL2L12	Q9HB09	0.0974037	28.9138	0.568759	0.932492		-0.303114	28.9138	0.110683	0.739221
BCL2L13	Q9BXK5	-0.0567371	31.9828	0.612976	0.937055		0.0085473	31.9828	0.938557	0.959783
BCL2L2	Q92843	0.0100566	33.7876	0.925035	0.957385		-0.0397856	33.7876	0.711334	0.947609
BCL7A	Q4VC05	0.00954716	27.8579	0.990942	0.960106		2.53572	27.8579	0.0206179	0.486773
BCL7B	Q9BQE9	-0.0573953	30.2988	0.583841	0.934121		-0.0593111	30.2988	0.5717	0.935637
BCL7C	Q8WUZ0	-0.215462	30.4236	0.339887	0.891946		0.00214741	30.4236	0.992083	0.96187
BCL9	O00512	0.130359	30.3681	0.462584	0.918264		0.0569509	30.3681	0.743352	0.949752
BCL9L	Q86UU0	-0.321617	28.7387	0.152095	0.787532		0.254933	28.7387	0.240901	0.859659
BCLAF1	Q9NYF8	-0.110541	35.5537	0.403529	0.90741		-0.0787606	35.5537	0.545537	0.932757
BCLAF1 (Q9NYF8-3)	Q9NYF8	-0.0426033	31.4572	0.740569	0.947329		-0.0701296	31.4572	0.58888	0.937397
BCOR	Q6W2J9	-0.0285888	32.2966	0.830622	0.95277		-0.0865347	32.2966	0.524256	0.930218
BCORL1	Q5H9F3	0.0239498	30.0291	0.802372	0.951188		-0.0682729	30.0291	0.484224	0.924883
BCR	P11274	-0.185359	32.856	0.256262	0.861567		-0.0321599	32.856	0.834625	0.955
BCS1L	Q9Y276	0.148324	32.3781	0.289535	0.875495		0.128506	32.3781	0.352939	0.899742
BDH2	Q9BUT1	0.272046	30.9622	0.200382	0.829543		0.086513	30.9622	0.662877	0.943994
BDP1	A6H8Y1	-1.18974	26.2219	0.0284661	0.630853		-0.519802	26.2219	0.254488	0.866148
BECN1	Q14457	-0.035146	30.3527	0.822409	0.952321		0.0617433	30.3527	0.694743	0.946425
BEND3	Q5T5X7	0.227264	29.9835	0.176585	0.810915		0.246517	29.9835	0.147908	0.789956
BEND7	Q8N7W2	-0.463678	27.248	0.48477	0.921712		-0.726209	27.248	0.288291	0.879959
BET1	O15155	0.135945	30.1129	0.332653	0.889855		0.159035	30.1129	0.264041	0.870363
BET1L	Q9NYM9	NA	NA	NA	NA		NA	NA	NA	NA
BHLHE40	O14503	0.652401	25.4838	0.156424	0.791654		1.41434	25.4838	0.0129987	0.428801
BICC1	Q9H694	-0.180095	28.7697	0.571132	0.932754		-0.625063	28.7697	0.0837629	0.697326
BICD1	Q96G01	-0.236571	29.8318	0.397255	0.906085		-0.348391	29.8318	0.228522	0.853172
BICD2	Q8TD16	-0.081251	33.4642	0.420995	0.910909		-0.132585	33.4642	0.208937	0.841589
BID	P55957	-0.142055	31.1935	0.210577	0.836445		-0.077052	31.1935	0.475306	0.923581
BIN1	O00499	NA	NA	NA	NA		NA	NA	NA	NA
BIN3	Q9NQY0	0.371119	29.3577	0.104461	0.763699		0.172451	29.3577	0.407379	0.911961
BIRC2	Q13490	-0.139998	30.1509	0.492313	0.922819		-0.175449	30.1509	0.395069	0.909466
BIRC5	O15392	-0.190679	29.9504	0.328771	0.8887		-0.124334	29.9504	0.513946	0.928918
BIRC6	Q9NR09	-0.0669627	34.6497	0.543575	0.929585		-0.0914926	34.6497	0.413135	0.913081
BLM	P54132	-0.112081	32.9169	0.387442	0.903935		-0.00323548	32.9169	0.979395	0.961395
BLMH	Q13867	-0.043916	36.0219	0.731863	0.946736		0.0866487	36.0219	0.505443	0.927809
BLOC1S1	P78537	0.162064	30.8274	0.431354	0.912862		0.195835	30.8274	0.347626	0.898366
BLOC1S2	Q6QNY1	-0.0394912	31.0347	0.690178	0.9437		-0.0741806	31.0347	0.461964	0.921547
BLOC1S3	Q6QNY0	-0.17033	31.3682	0.24114	0.854152		0.102459	31.3682	0.463312	0.921758
BLOC1S4	Q9NUP1	-0.04908	29.9007	0.507948	0.925016		-0.0836315	29.9007	0.276072	0.875308
BLOC1S5	Q8TDH9	-0.172162	30.7351	0.258996	0.862827		0.0306561	30.7351	0.831426	0.954835
BLOC1S6	Q9UL45	0.0328966	27.5949	0.831946	0.952841		-0.0901916	27.5949	0.565824	0.935012
BLVRA	P53004	0.0722303	34.62	0.651269	0.940536		0.027173	34.62	0.863896	0.956458
BLVRB	P30043	0.129852	34.9522	0.308336	0.882192		0.11668	34.9522	0.355801	0.900469
BLZF1	Q9H2G9	0.342107	27.7547	0.230852	0.848636		0.585378	27.7547	0.0632606	0.658986
BMI1	P35226	0.00961403	31.1445	0.912864	0.956841		-0.102956	31.1445	0.268169	0.872104
BMP2K	Q9NSY1	0.269743	29.2462	0.255476	0.8612		0.130425	29.2462	0.565137	0.934938
BMP7	P18075	0.0943285	25.7515	0.896004	0.956065		0.626419	25.7515	0.400501	0.910584
BMP8A	Q7Z5Y6	NA	NA	NA	NA		NA	NA	NA	NA
BMPR1A	P36894	0.268705	26.1919	0.73186	0.946736		1.46534	26.1919	0.0989127	0.720321
BMPR2	Q13873	-0.493284	29.1957	0.187425	0.819881		0.0375255	29.1957	0.913395	0.958721
BMS1	Q14692	-0.0766237	34.0277	0.555927	0.931042		-0.0222183	34.0277	0.862436	0.956388
BNIP1	Q12981	0.222279	30.5228	0.15128	0.787013		0.0665056	30.5228	0.639468	0.942062
BNIP2	Q12982	-0.0755709	30.3808	0.676455	0.942623		-0.318008	30.3808	0.115539	0.746136
BNIP3L	O60238	1.36405	27.1688	0.0711611	0.734748		0.200599	27.1688	0.757411	0.950639
BOD1	Q96IK1	0.0220567	32.102	0.8089	0.951563		-0.0552881	32.102	0.549899	0.933255
BOD1L1	Q8NFC6	-0.00711768	33.4256	0.925727	0.957415		-0.0093428	33.4256	0.902637	0.958249
BOLA1	Q9Y3E2	0.060487	30.858	0.490722	0.922588		-0.0749913	30.858	0.398141	0.910102
BOLA2	Q9H3K6	-0.0253112	35.2795	0.828736	0.952667		0.0107009	35.2795	0.927003	0.959302
BOLA3	Q53S33	-0.0104432	32.4641	0.924623	0.957367		0.0166736	32.4641	0.880006	0.957221
BOP	Q7L3V2	NA	NA	NA	NA		NA	NA	NA	NA
BOP1	Q14137	0.050788	34.0706	0.637096	0.939294		-0.0369806	34.0706	0.729983	0.948879
BPGM	P07738	-0.0320322	30.9693	0.803763	0.951268		0.08499	30.9693	0.516693	0.929269
BPHL	Q86WA6	0.155487	30.8903	0.562683	0.931813		-0.104307	30.8903	0.695358	0.94647
BPNT1	O95861	-0.0327262	34.8221	0.720523	0.945943		-0.0207145	34.8221	0.820233	0.954247
BPTF	Q12830	0.153942	33.6616	0.094197	0.756756		0.0562973	33.6616	0.493615	0.926206
BRAF	P15056	-0.248703	29.616	0.169733	0.804772		0.0118217	29.616	0.943151	0.959971
BRAP	Q7Z569	0.0423477	32.3151	0.660383	0.941309		0.0584534	32.3151	0.547328	0.932963
BRAT1	Q6PJG6	-0.351384	32.1976	0.0262759	0.621572		-0.257056	32.1976	0.0751563	0.68328
BRCA1	P38398	-0.378376	31.5239	0.0200327	0.593237		-0.0380985	31.5239	0.760724	0.950843
BRCA2	P51587	-0.503601	29.3682	0.0694057	0.732545		-0.230537	29.3682	0.34977	0.898926
BRCC3	P46736	-0.00226251	33.5677	0.982603	0.959781		-0.0193882	33.5677	0.852001	0.955877
BRD1	O95696	0.2454	26.1701	0.793829	0.950689		2.35602	26.1701	0.0402233	0.587223
BRD1 (O95696-2)	O95696	0.0860553	32.4767	0.339606	0.891867		0.0866376	32.4767	0.336608	0.895387
BRD2	P25440	-0.0190897	34.4461	0.837929	0.953162		0.0886247	34.4461	0.360111	0.901542
BRD3	Q15059	0.0398428	33.3078	0.71598	0.945619		-0.0615939	33.3078	0.576953	0.936185
BRD4	O60885	-0.001586	33.971	0.985939	0.959912		0.00587674	33.971	0.947942	0.960165
BRD7	Q9NPI1	0.110844	31.5088	0.474889	0.920213		0.0397318	31.5088	0.79377	0.952793
BRD8	Q9H0E9	0.0816999	31.6975	0.588463	0.934605		0.00155944	31.6975	0.991648	0.961854
BRD9	Q9H8M2	-0.0683279	30.5298	0.664251	0.941631		-0.276045	30.5298	0.115761	0.746441
BRE	Q9NXR7	0.163164	31.8963	0.150209	0.786322		-0.000567994	31.8963	0.995593	0.961999
BRF1	Q92994	0.0911148	28.6393	0.696717	0.944199		0.19205	28.6393	0.422	0.914751
BRF2	Q9HAW0	NA	NA	NA	NA		NA	NA	NA	NA
BRI3BP	Q8WY22	0.022734	31.1007	0.869901	0.954806		-0.0787783	31.1007	0.575414	0.936026
BRIP1	Q9BX63	-0.0586269	31.6904	0.620599	0.937781		-0.0394642	31.6904	0.737437	0.94937
BRIX1	Q8TDN6	0.00649148	34.6337	0.949254	0.958427		0.140427	34.6337	0.202035	0.837059
BRK1	Q8WUW1	-0.0227761	31.2076	0.79784	0.950924		0.022083	31.2076	0.80383	0.953357
BRMS1	Q9HCU9	-0.277238	27.6376	0.508933	0.925151		-0.229428	27.6376	0.582323	0.936737
BRMS1L	Q5PSV4	-0.152098	30.3569	0.433165	0.913195		-0.442118	30.3569	0.0511372	0.625666
BROX	Q5VW32	-0.14165	32.5567	0.406044	0.907931		0.456846	32.5567	0.0286374	0.539671
BRPF1	P55201	0.0390253	29.3021	0.828564	0.952658		0.0805306	29.3021	0.657206	0.943538
BRPF3	Q9ULD4	-0.0931602	29.4967	0.649729	0.940404		0.11916	29.4967	0.563616	0.934774
BRSK2	Q8IWQ3	-0.402969	28.4962	0.0326313	0.645827		-0.156419	28.4962	0.322073	0.89118
BRWD1	Q9NSI6	0.0638934	27.7432	0.724698	0.946238		-0.0771122	27.7432	0.671594	0.944681
BRWD3	Q6RI45	0.0946304	27.3577	0.754881	0.948276		-0.282841	27.3577	0.366746	0.903151
BSCL2	Q96G97	0.00341697	25.0519	0.991345	0.960122		0.655382	25.0519	0.0741548	0.681475
BSDC1	Q9NW68	-0.0347196	31.7417	0.851511	0.953875		0.0819904	31.7417	0.660764	0.943825
BSG	P35613	0.142653	34.7655	0.209902	0.836005		0.0288404	34.7655	0.785655	0.952329
BSG (P35613-3)	P35613	0.187093	29.0635	0.254076	0.860542		0.15236	29.0635	0.343782	0.897346
BST2	Q10589	-0.451184	29.0538	0.483591	0.921536		4.34329	29.0538	0.0004092	0.0581813
BTAF1	O14981	0.16459	33.5909	0.0990343	0.760192		0.0222617	33.5909	0.80008	0.953148
BTBD1	Q9H0C5	NA	NA	NA	NA		NA	NA	NA	NA
BTBD10	Q9BSF8	-0.547058	26.329	0.0593969	0.717841		0.358876	26.329	0.177812	0.818883
BTBD11	A6QL63	-0.464282	26.9842	0.0910261	0.754325		-1.11619	26.9842	0.00303742	0.238995
BTBD2	Q9BX70	0.799508	28.7678	0.000614968	0.488376		0.850146	28.7678	0.000444623	0.0613129
BTBD7	Q9P203	1.02526	25.194	0.0463614	0.690805		0.403561	25.194	0.360629	0.90167
BTBD9	Q96Q07	-0.0441057	27.6518	0.717555	0.945731		0.0189034	27.6518	0.876194	0.957043
BTD	P43251	NA	NA	NA	NA		NA	NA	NA	NA
BTF3	P20290	1.51371	27.2565	0.0543367	0.708655		3.32591	27.2565	0.00203221	0.187888
BTF3 (P20290-2)	P20290	-0.0286236	36.1206	0.755036	0.948286		0.0115447	36.1206	0.899484	0.958109
BTF3L4	Q96K17	-0.0466503	35.1559	0.550917	0.930458		0.00615838	35.1559	0.936231	0.959687
BTG1	P62324	NA	NA	NA	NA		NA	NA	NA	NA
BTG2	P78543	NA	NA	NA	NA		NA	NA	NA	NA
BTG3	Q14201	0.117279	29.6523	0.334348	0.890353		0.107627	29.6523	0.372574	0.904522
BTN2A1	Q7KYR7	-0.027753	31.1434	0.918054	0.957075		-0.0423019	31.1434	0.875465	0.957009
BUB1	O43683	-0.165521	32.8551	0.267632	0.866664		0.119312	32.8551	0.412063	0.912874
BUB1B	O60566	-0.0669656	33.0975	0.558399	0.931326		0.0571471	33.0975	0.616004	0.939988
BUB3	O43684	-0.0587892	35.623	0.49704	0.923497		0.0156993	35.623	0.853247	0.955939
BUD13	Q9BRD0	-0.12845	30.5274	0.245658	0.856449		-0.0442089	30.5274	0.672965	0.944787
BUD31	P41223	-0.0924548	30.9644	0.486229	0.921929		-0.20958	30.9644	0.144403	0.785949
BVES	Q8NE79	NA	NA	NA	NA		NA	NA	NA	NA
BYSL	Q13895	-0.0520879	34.076	0.735886	0.947012		0.159308	34.076	0.321804	0.891098
BZW1	Q7L1Q6	0.0716306	34.6398	0.45234	0.916568		0.0629456	34.6398	0.506557	0.927956
BZW2	Q9Y6E2	0.0182487	34.382	0.880736	0.955337		-0.0584527	34.382	0.63401	0.941593
C10orf12	Q8N655	0.00317133	28.9153	0.989348	0.960044		-0.187459	28.9153	0.442509	0.91838
C10orf32	Q96B45	0.0453357	31.1591	0.653886	0.94076		-0.10488	31.1591	0.317615	0.889821
C10orf35	Q96D05	-2.70365	26.3443	0.00597481	0.516157		-2.25583	26.3443	0.0132152	0.430754
C10orf76	Q5T2E6	0.73038	30.1675	0.0235527	0.608195		0.302213	30.1675	0.256293	0.866966
C10orf88	Q9H8K7	-0.212428	29.8121	0.555625	0.931007		-0.503254	29.8121	0.190534	0.828907
C11orf49	Q9H6J7	NA	NA	NA	NA		NA	NA	NA	NA
C11orf52	Q96A22	NA	NA	NA	NA		NA	NA	NA	NA
C11orf54	Q9H0W9	0.0977545	31.8647	0.250303	0.858736		-0.00413046	31.8647	0.958797	0.960598
C11orf57	Q6ZUT1	-0.321104	29.0742	0.199469	0.828896		-0.28346	29.0742	0.250029	0.864086
C11orf68	Q9H3H3	0.0397363	31.5213	0.713149	0.945414		-0.131797	31.5213	0.248896	0.863551
C11orf73	Q53FT3	0.0459477	32.5112	0.680739	0.942964		0.046852	32.5112	0.674906	0.944937
C11orf84	Q9BUA3	-0.132389	29.2518	0.413926	0.909525		-0.046651	29.2518	0.767428	0.951252
C11orf96	Q7Z7L8	NA	NA	NA	NA		NA	NA	NA	NA
C11orf98	E9PRG8	0.0292942	31.638	0.778375	0.949759		0.0295425	31.638	0.77656	0.951798
C12orf10	Q9HB07	-0.048997	34.6759	0.687148	0.943466		0.0265259	34.6759	0.826513	0.954579
C12orf29	Q8N999	-0.238472	30.7839	0.319024	0.885688		-0.276091	30.7839	0.255392	0.866559
C12orf4	Q9NQ89	0.161421	28.5046	0.542139	0.929412		0.00816226	28.5046	0.974987	0.961227
C12orf43	Q96C57	0.270903	30.4951	0.137821	0.780572		0.171516	30.4951	0.319401	0.890369
C12orf45	Q8N5I9	0.124119	29.8433	0.513607	0.925781		0.141897	29.8433	0.457796	0.920889
C12orf57	Q99622	-0.219362	31.3326	0.264444	0.865273		-0.302019	31.3326	0.141502	0.782515
C12orf65	Q9H3J6	-0.141787	28.6133	0.254717	0.860844		0.85011	28.6133	0.000312344	0.048716
C12orf66	Q96MD2	0.255028	27.2149	0.0316225	0.642447		0.0539294	27.2149	0.574588	0.93594
C14orf1	Q9UKR5	0.0849146	29.6227	0.662432	0.94148		0.0477903	29.6227	0.80478	0.953409
C14orf119	Q9NWQ9	-0.785945	27.0571	0.327999	0.888467		0.343072	27.0571	0.658205	0.943619
C14orf159	Q7Z3D6	1.1133	28.4313	0.0197286	0.592104		0.977507	28.4313	0.0323128	0.557498
C14orf166	Q9Y224	-0.0172995	34.7593	0.86757	0.95469		-0.0197467	34.7593	0.849105	0.955734
C14orf80	Q86SX3	0.261952	27.73	0.410586	0.908856		-0.269717	27.73	0.397697	0.91001
C15orf39	Q6ZRI6	-0.278603	29.2862	0.196479	0.826743		0.0978987	29.2862	0.627278	0.941003
C15orf40	Q8WUR7	0.0802699	30.2457	0.399683	0.906602		-0.0150647	30.2457	0.870409	0.95677
C15orf41	Q9Y2V0	0.178554	29.5382	0.238267	0.852652		-0.0791666	29.5382	0.582112	0.936715
C15orf61	A6NNL5	-0.356136	27.7276	0.0159065	0.57472		-0.322718	27.7276	0.02351	0.508493
C16orf13	Q96S19	-0.0823091	30.1301	0.454392	0.916913		-0.223184	30.1301	0.0740365	0.68126
C16orf58	Q96GQ5	0.347948	28.5634	0.0121269	0.548798		0.00120594	28.5634	0.990505	0.961812
C16orf59	Q7L2K0	-1.63243	27.3342	0.114434	0.769345		-2.02999	27.3342	0.0617621	0.655414
C16orf62	Q7Z3J2	0.0415956	32.5243	0.691836	0.943827		-0.05375	32.5243	0.610218	0.939453
C16orf70	Q9BSU1	-0.189678	31.4384	0.118065	0.771244		0.00444538	31.4384	0.967193	0.960927
C16orf72	Q14CZ0	-1.62464	24.5624	0.002467	0.497468	mock_only	-1.15331	24.5624	0.0118876	0.417991
C17orf100	A8MU93	NA	NA	NA	NA		NA	NA	NA	NA
C17orf104	A2RUB1	0.0327004	31.7875	0.828634	0.952662		0.060037	31.7875	0.692543	0.946264
C17orf47	Q8NEP4	NA	NA	NA	NA		NA	NA	NA	NA
C17orf53	Q8N3J3	-0.184357	30.4171	0.272345	0.868668		-0.190712	30.4171	0.257862	0.867668
C17orf59	Q96GS4	-0.188824	30.9654	0.0646893	0.72611		-0.0569712	30.9654	0.519358	0.929607
C17orf62	Q9BQA9	0.175878	31.4062	0.159345	0.794658		0.111536	31.4062	0.347019	0.898206
C17orf75	Q9HAS0	0.12352	31.2341	0.28565	0.874015		-0.0105074	31.2341	0.923724	0.959163
C17orf80	Q9BSJ5	0.141414	29.9964	0.406418	0.908008		0.235715	29.9964	0.187873	0.826903
C17orf85	Q53F19	-0.202666	33.0638	0.0899771	0.753486		-0.194267	33.0638	0.10097	0.723866
C17orf89	A1L188	0.474026	27.5961	0.0396595	0.671336		0.234012	27.5961	0.241912	0.860163
C17orf96	A6NHQ4	-0.394283	25.7427	0.303132	0.880412		-0.411617	25.7427	0.284327	0.878489
C18orf21	Q32NC0	0.45503	26.0224	0.174829	0.809378		0.336166	26.0224	0.298573	0.883612
C18orf25	Q96B23	0.0694282	29.9913	0.518606	0.926444		0.0572754	29.9913	0.592155	0.937722
C18orf8	Q96DM3	0.0647605	30.6942	0.613894	0.937144		0.0330309	30.6942	0.795204	0.952874
C19orf12	Q9NSK7	-0.816637	29.1927	0.0256274	0.61858		-0.593216	29.1927	0.075254	0.683454
C19orf25	Q9UFG5	0.548655	27.0495	0.0118089	0.546007		-0.0475184	27.0495	0.765666	0.951145
C19orf43	Q9BQ61	-0.0962227	32.2042	0.81402	0.951853		0.331908	32.2042	0.429335	0.916085
C19orf47	Q8N9M1	-0.0264357	31.0941	0.873584	0.954988		0.00732681	31.0941	0.964789	0.960833
C19orf52	Q9BSF4	0.0767516	31.4648	0.572861	0.932943		-0.125972	31.4648	0.365925	0.902955
C19orf54	Q5BKX5	0.0338992	30.7697	0.833354	0.952917		0.0834227	30.7697	0.608235	0.939268
C19orf68	Q86XI8	-0.696977	24.5058	0.0213888	0.597946		-0.143615	24.5058	0.545049	0.932701
C1GALT1	Q9NS00	-0.362713	28.6336	0.0551159	0.710163		0.253835	28.6336	0.146734	0.788631
C1GALT1C1	Q96EU7	-0.279475	27.8906	0.206388	0.833678		-0.509144	27.8906	0.0422713	0.593486
C1orf106	Q3KP66	NA	NA	NA	NA		NA	NA	NA	NA
C1orf109	Q9NX04	0.0599932	27.9566	0.845315	0.953553		-0.111921	27.9566	0.717043	0.948005
C1orf112	Q9NSG2	-0.980376	28.2372	0.0202661	0.594087		-0.28922	28.2372	0.388082	0.907986
C1orf122	Q6ZSJ8	0.65387	30.6569	0.0192457	0.59024		0.935704	30.6569	0.00402116	0.276145
C1orf123	Q9NWV4	-0.0412707	33.4311	0.689459	0.943645		-0.0896665	33.4311	0.397534	0.909977
C1orf131	Q8NDD1	-0.170456	29.7327	0.227313	0.846641		0.138747	29.7327	0.315415	0.889137
C1orf174	Q8IYL3	-1.16989	28.0357	0.0748068	0.739031		-0.966542	28.0357	0.125235	0.761017
C1orf198	Q9H425	-0.545433	30.3394	0.0237501	0.609235		-0.595925	30.3394	0.0167463	0.461676
C1orf21	Q9H246	0.355522	27.5665	0.0044965	0.502744		-0.0134365	27.5665	0.871419	0.956818
C1orf226	A1L170	0.175949	28.9105	0.555486	0.930991		0.158511	28.9105	0.594242	0.937927
C1orf43	Q9BWL3	NA	NA	NA	NA		NA	NA	NA	NA
C1orf50	Q9BV19	-0.015164	30.2628	0.916092	0.956987		-0.0863048	30.2628	0.554937	0.933821
C1orf52	Q8N6N3	-1.01241	26.6952	0.0649275	0.726454		-0.184669	26.6952	0.693741	0.946352
C1QBP	Q07021	-0.104066	36.4881	0.458166	0.917541		-0.0299885	36.4881	0.826799	0.954594
C1QL1	O75973	NA	NA	NA	NA		NA	NA	NA	NA
C20orf24	Q9BUV8	-0.0166722	29.2339	0.924841	0.957376		-0.119926	29.2339	0.50596	0.927877
C20orf27	Q9GZN8	-0.0786418	33.2385	0.428843	0.912397		0.0133675	33.2385	0.889992	0.957681
C21orf2	O43822	-0.479919	26.7672	0.459251	0.91772		-1.14363	26.7672	0.109323	0.7372
C21orf33	P30042	0.138525	34.2349	0.328397	0.888587		0.0794176	34.2349	0.564041	0.93482
C21orf59	P57076	-0.0262447	32.6156	0.844062	0.953487		0.00746389	32.6156	0.955316	0.96046
C2CD2	Q9Y426	0.219382	28.9882	0.0413057	0.676593		-0.0545655	28.9882	0.541433	0.932282
C2CD2L	O14523	NA	NA	NA	NA		NA	NA	NA	NA
C2CD3	Q4AC94	NA	NA	NA	NA		NA	NA	NA	NA
C2CD4C	Q8TF44	-1.8248	26.5625	0.0229233	0.604981		-0.563052	26.5625	0.382179	0.906697
C2CD5	Q86YS7	-0.0952325	31.9194	0.597388	0.935519		-0.0778621	31.9194	0.66455	0.944127
C2orf43	Q9H6V9	-0.143036	30.1895	0.283433	0.873154		-0.194868	30.1895	0.160069	0.802766
C2orf44	Q9H6R7	-0.183219	31.1997	0.119777	0.772164		-0.300739	31.1997	0.0251436	0.519382
C2orf47	Q8WWC4	-0.299184	30.8123	0.256176	0.861527		-0.0335484	30.8123	0.892522	0.957796
C2orf49	Q9BVC5	0.106753	32.0535	0.536882	0.92877		0.25765	32.0535	0.16585	0.808323
C2orf68	Q2NKX9	-1.93542	28.225	0.123634	0.774151		-1.42751	28.225	0.234303	0.856275
C2orf69	Q8N8R5	-0.18159	29.9699	0.173109	0.807848		0.0460448	29.9699	0.708003	0.947376
C2orf72	A6NCS6	0.0288038	31.5535	0.823566	0.952384		-0.0816709	31.5535	0.53367	0.931365
C2orf76	Q3KRA6	-0.0157466	30.6516	0.832156	0.952853		-0.42363	30.6516	0.00109618	0.125015
C3AR1	Q16581	NA	NA	NA	NA		NA	NA	NA	NA
C3orf17	Q6NW34	-0.166303	29.7544	0.168302	0.803438		-0.0873017	29.7544	0.441598	0.918225
C3orf33	Q6P1S2	-1.27584	26.1449	0.0105058	0.539885		-1.36489	26.1449	0.00781775	0.36235
C3orf38	Q5JPI3	0.260781	29.8673	0.252774	0.859924		0.194106	29.8673	0.382428	0.906752
C3orf58	Q8NDZ4	0.256481	30.0076	0.161644	0.796986		0.112645	30.0076	0.508805	0.928251
C4orf27	Q9NWY4	0.0153373	31.8047	0.868031	0.954713		0.0485877	31.8047	0.6027	0.938744
C4orf29	Q0P651	0.758476	24.8768	0.130887	0.777594		0.157562	24.8768	0.728079	0.948752
C4orf3	Q8WVX3	-0.460766	26.7461	0.449145	0.916024		-0.560981	26.7461	0.362572	0.902145
C4orf32	Q8N8J7	1.53696	29.1435	0.0989446	0.760131		-0.142696	29.1435	0.861738	0.956354
C5AR2	Q9P296	NA	NA	NA	NA		NA	NA	NA	NA
C5orf22	Q49AR2	0.335273	31.5443	0.062139	0.722278		-0.0378141	31.5443	0.804113	0.953372
C5orf24	Q7Z6I8	0.177318	30.7495	0.486998	0.922042		-0.00617062	30.7495	0.980267	0.961428
C5orf28	Q0VDI3	NA	NA	NA	NA		NA	NA	NA	NA
C5orf30	Q96GV9	0.315112	27.5066	0.265959	0.865937		0.384722	27.5066	0.185194	0.824838
C5orf34	Q96MH7	0.461131	26.7304	0.23386	0.850291		1.09197	26.7304	0.0206951	0.4872
C5orf42	Q9H799	-0.844244	26.5777	0.326121	0.887896		0.847133	26.5777	0.324606	0.891937
C5orf51	A6NDU8	-0.00934798	32.7848	0.92779	0.957506		-0.0140672	32.7848	0.891574	0.957753
C6orf106	Q9H6K1	-0.108404	30.1423	0.314973	0.884387		0.143035	30.1423	0.198497	0.834636
C6orf120	Q7Z4R8	0.291725	30.1258	0.0707408	0.73423		-0.209434	30.1258	0.165702	0.808186
C6orf132	Q5T0Z8	0.0177677	29.0116	0.893713	0.955957		0.293271	29.0116	0.061983	0.655949
C6orf203	Q9P0P8	-0.359865	29.8871	0.0772366	0.741686		-0.088637	29.8871	0.617331	0.940109
C6orf47	O95873	0.368386	30.0574	0.0601881	0.719157		-0.281346	30.0574	0.127463	0.76421
C6orf89	Q6UWU4	NA	NA	NA	NA		NA	NA	NA	NA
C7orf25	Q9BPX7	0.0127692	30.4158	0.944767	0.958238		0.184379	30.4158	0.337689	0.895687
C7orf26	Q96N11	NA	NA	NA	NA		NA	NA	NA	NA
C7orf43	Q8WVR3	0.753831	27.5964	0.284277	0.873483		-0.549578	27.5964	0.424009	0.915121
C7orf50	Q9BRJ6	0.0179571	31.4371	0.954435	0.958643		0.753409	31.4371	0.0474478	0.613089
C7orf55	Q96HJ9	0.108657	29.7313	0.354852	0.896029		0.186133	29.7313	0.137366	0.777425
C7orf55;LUC7L2 (Q96HJ9-2)	Q96HJ9	-0.0416938	34.825	0.726773	0.946383		-0.0233209	34.825	0.844456	0.955501
C8orf33	Q9H7E9	0.311891	31.6187	0.131565	0.777898		0.364225	31.6187	0.0879129	0.703286
C8orf82	Q6P1X6	0.211955	29.0011	0.0611502	0.720717		-0.0842466	29.0011	0.394248	0.909294
C8orf88	P0DMB2	NA	NA	NA	NA		NA	NA	NA	NA
C9orf114	Q5T280	-0.203679	30.8757	0.0383556	0.666916		0.0413099	30.8757	0.609136	0.939352
C9orf142	Q9BUH6	0.356852	30.8416	0.195827	0.826267		0.299264	30.8416	0.267817	0.871957
C9orf156	Q9BU70	-1.46533	27.1075	0.00752836	0.527245		-0.608324	27.1075	0.149354	0.791565
C9orf41	Q8N4J0	-0.016226	31.0566	0.880151	0.955309		0.0130112	31.0566	0.903731	0.958298
C9orf50	Q5SZB4	NA	NA	NA	NA		NA	NA	NA	NA
C9orf64	Q5T6V5	0.0495152	33.3557	0.566664	0.93226		-0.0160718	33.3557	0.850481	0.955802
C9orf72	Q96LT7	-0.194947	29.0215	0.191443	0.822992		-0.078612	29.0215	0.573788	0.935856
C9orf78	Q9NZ63	0.0073826	32.7335	0.92844	0.957534		-0.0606147	32.7335	0.471419	0.922999
C9orf89	Q96LW7	-0.0433378	29.0457	0.717073	0.945697		0.069185	29.0457	0.566474	0.935081
CA12	O43570	NA	NA	NA	NA		NA	NA	NA	NA
CA13	Q8N1Q1	0.152223	30.4288	0.114637	0.76945		0.2018	30.4288	0.0504301	0.62336
CA2	P00918	-0.0240176	35.1639	0.884419	0.955515		0.0280438	35.1639	0.865262	0.956524
CA5B	Q9Y2D0	0.138687	30.5294	0.512186	0.925591		0.133417	30.5294	0.527755	0.930649
CA8	P35219	-0.156526	32.0419	0.603302	0.936111		-0.0187527	32.0419	0.949746	0.960238
CAAP1	Q9H8G2	-0.141067	31.1711	0.156601	0.791838		-0.227713	31.1711	0.0404016	0.587788
CAB39	Q9Y376	0.0708407	33.5656	0.435691	0.913655		0.0542879	33.5656	0.545757	0.932783
CAB39L	Q9H9S4	NA	NA	NA	NA		NA	NA	NA	NA
CABIN1	Q9Y6J0	-0.1016	30.3231	0.340017	0.891983		-0.0698875	30.3231	0.502472	0.927413
CABLES1	Q8TDN4	-0.504458	27.8146	0.275947	0.87016		0.101047	27.8146	0.818021	0.954129
CABLES2	Q9BTV7	0.135727	26.7985	0.253149	0.860102		0.453281	26.7985	0.00581418	0.324118
CACHD1	Q5VU97	-0.0256188	30.4247	0.830201	0.952747		0.123015	30.4247	0.324011	0.89176
CACNA2D1	P54289	0.0568881	31.3399	0.656824	0.94101		0.120507	31.3399	0.360892	0.901735
CACNA2D2	Q9NY47	1.03028	26.3267	0.116843	0.770575		1.02762	26.3267	0.117608	0.749402
CACNB3	P54284	-0.527944	26.3737	0.176698	0.811013		-0.396683	26.3737	0.293401	0.881802
CACTIN	Q8WUQ7	0.235525	30.0789	0.205809	0.833288		0.406674	30.0789	0.050365	0.623146
CACUL1	Q86Y37	-0.245501	29.4494	0.128049	0.77629		0.0451929	29.4494	0.755613	0.950527
CACYBP	Q9HB71	-0.103501	35.8953	0.23965	0.853378		-0.106851	35.8953	0.226544	0.85208
CAD	P27708	0.00559917	36.9697	0.958717	0.95882		0.0153872	36.9697	0.88697	0.957543
CADM1	Q9BY67	0.0232007	32.7131	0.840862	0.953318		-0.0513354	32.7131	0.659112	0.943692
CADM4	Q8NFZ8	-0.0213117	32.0991	0.887195	0.955648		-0.158617	32.0991	0.313471	0.888526
CADPS2	Q86UW7	-0.26148	29.2519	0.147248	0.784437		-0.203852	29.2519	0.241859	0.860136
CALCOCO1	Q9P1Z2	-0.393565	29.9535	0.188914	0.821046		-0.445131	29.9535	0.144958	0.786594
CALCOCO2	Q13137	-0.0935129	32.2289	0.544031	0.92964		0.00755928	32.2289	0.960218	0.960654
CALD1	Q05682	0.0330626	34.2831	0.801148	0.951117		-0.0322559	34.2831	0.805876	0.953469
CALM1	P62158	0.282742	30.7418	0.0415582	0.677369		0.18994	30.7418	0.132405	0.770995
CALR	P27797	0.0797482	37.1271	0.357732	0.89678		-0.0143099	37.1271	0.863905	0.956459
CALU	O43852	0.0486214	35.498	0.735913	0.947013		-0.00038636	35.498	0.99785	0.962082
CALU (O43852-4)	O43852	0.313768	30.0475	0.149919	0.786133		0.158921	30.0475	0.434316	0.916968
CAMK1	Q14012	0.00497405	32.9948	0.965602	0.959102		-0.0514099	32.9948	0.658646	0.943654
CAMK1D	Q8IU85	-0.0196091	31.6804	0.861996	0.95441		-0.032371	31.6804	0.774659	0.951685
CAMK2B	Q13554	NA	NA	NA	NA		NA	NA	NA	NA
CAMK2D	Q13557	0.163412	32.6063	0.0966951	0.758569		0.115138	32.6063	0.214312	0.844946
CAMK2G	Q13555	0.0223869	32.1013	0.859706	0.954295		0.138507	32.1013	0.297787	0.88334
CAMK4	Q16566	-0.375465	29.4293	0.109689	0.766776		0.170265	29.4293	0.426294	0.915537
CAMKK1	Q8N5S9	0.171259	30.5436	0.248014	0.857619		-0.123765	30.5436	0.390505	0.908505
CAMKK2	Q96RR4	-0.175432	29.9813	0.186462	0.819119		-0.039321	29.9813	0.749027	0.950114
CAMKMT	Q7Z624	-0.323901	28.5363	0.0624666	0.722785		-0.231697	28.5363	0.152722	0.795221
CAMLG	P49069	0.293204	31.0529	0.0279874	0.628927		-0.0227339	31.0529	0.82946	0.954733
CAMSAP1	Q5T5Y3	0.0558962	32.4891	0.498839	0.923752		0.159631	32.4891	0.0864801	0.701282
CAMSAP2	Q08AD1	-0.122474	31.8615	0.233635	0.850168		-0.128313	31.8615	0.214733	0.845203
CAMSAP3	Q9P1Y5	0.0967394	32.7787	0.229836	0.848068		0.0578321	32.7787	0.454257	0.920322
CAND1	Q86VP6	0.0881832	36.9925	0.299968	0.879302		0.000187139	36.9925	0.998155	0.962093
CAND2	O75155	-0.00490026	31.3183	0.977998	0.959599		-0.130675	31.3183	0.472666	0.923187
CANT1	Q8WVQ1	0.142481	30.9313	0.374873	0.901033		-0.0409836	30.9313	0.791859	0.952685
CANX	P27824	0.204415	36.8009	0.0324704	0.6453		0.122717	36.8009	0.146292	0.788127
CAP1	Q01518	0.00231356	36.4331	0.977419	0.959576		-0.0117771	36.4331	0.885539	0.957477
CAP2	P40123	0.0718777	32.9245	0.425805	0.911827		-0.0984906	32.9245	0.286509	0.879302
CAPG	P40121	0.0581106	30.7421	0.699357	0.944398		0.0673206	30.7421	0.655335	0.943386
CAPN1	P07384	0.0749781	34.7124	0.360273	0.897433		-0.00273405	34.7124	0.972336	0.961126
CAPN15	O75808	-0.00101347	25.7767	0.996929	0.960336		-2.16822	25.7767	0.000157354	0.030492
CAPN2	P17655	0.0967499	35.0965	0.350365	0.894838		0.0283528	35.0965	0.776461	0.951792
CAPN5	O15484	-0.75339	25.4095	0.110985	0.767498		-1.70802	25.4095	0.00568151	0.321196
CAPN7	Q9Y6W3	-0.0280208	31.6821	0.860104	0.954315		-0.078202	31.6821	0.626105	0.940899
CAPNS1	P04632	0.110901	34.2344	0.219787	0.842218		0.0121792	34.2344	0.885128	0.957458
CAPRIN1	Q14444	-0.0547334	35.153	0.598507	0.935632		-0.0826249	35.153	0.433866	0.916889
CAPRIN2	Q6IMN6	0.350648	25.9827	0.263563	0.864883		0.685392	25.9827	0.0531341	0.631933
CAPZA1	P52907	0.058526	35.575	0.466866	0.918953		-0.0101433	35.575	0.89726	0.95801
CAPZA2	P47755	0.0957358	35.554	0.337746	0.891336		0.0528714	35.554	0.585751	0.937084
CAPZB	P47756	0.00851136	35.8899	0.917681	0.957058		0.0205544	35.8899	0.803355	0.95333
CARD10	Q9BWT7	NA	NA	NA	NA		NA	NA	NA	NA
CARD11	Q9BXL7	NA	NA	NA	NA		NA	NA	NA	NA	IFN_only
CARD6	Q9BX69	0.118913	27.4592	0.554976	0.930932		0.212626	27.4592	0.306898	0.88641
CARD8	Q9Y2G2	-0.292568	28.8271	0.163216	0.798547		-0.91371	28.8271	0.00269542	0.223407
CARHSP1	Q9Y2V2	0.116948	33.4087	0.232684	0.849648		-0.0307499	33.4087	0.738586	0.949445
CARKD	Q8IW45	-1.29426	26.4594	0.0360132	0.658341		-2.24666	26.4594	0.00354427	0.259394
CARM1	Q86X55	-0.0593683	33.7713	0.533872	0.928397		0.0474571	33.7713	0.616762	0.940057
CARS	P49589	0.730178	26.6885	0.0584737	0.716267		-0.0149895	26.6885	0.963189	0.960771
CARS (P49589-3)	P49589	-0.0123718	34.411	0.90678	0.956564		-0.0200482	34.411	0.849649	0.955761
CARS2	Q9HA77	-0.0725273	33.0575	0.475601	0.920323		0.122635	33.0575	0.246166	0.862247
CASC3	O15234	0.30431	31.188	0.213862	0.838552		0.408311	31.188	0.111809	0.740866
CASC4	Q6P4E1	-0.136525	30.1674	0.310453	0.882901		-0.112388	30.1674	0.396858	0.909837
CASC5	Q8NG31	-0.143127	31.5811	0.447629	0.915763		-0.0324895	31.5811	0.859681	0.956254
CASK	O14936	-1.46494	25.3012	0.0249456	0.615299		0.146739	25.3012	0.774553	0.951679
CASK (O14936-3)	O14936	-0.00590475	34.2753	0.950707	0.958488		0.0557024	34.2753	0.565654	0.934994
CASKIN1	Q8WXD9	NA	NA	NA	NA		NA	NA	NA	NA
CASKIN2	Q8WXE0	-0.00038051	31.2947	0.9984	0.960392		0.115423	31.2947	0.549507	0.933211
CASP10	Q92851	0.0245088	28.2892	0.89533	0.956033		0.300521	28.2892	0.144343	0.785879
CASP2	P42575	0.00697719	31.7999	0.95836	0.958806		-0.123557	31.7999	0.372789	0.904571
CASP3	P42574	0.236867	33.347	0.0471322	0.692749		-0.0364695	33.347	0.713165	0.947737
CASP4	P49662	-0.0100086	27.806	0.973259	0.959411		0.752034	27.806	0.0401182	0.586888
CASP6	P55212	-0.391823	31.241	0.0922223	0.75526		0.0853434	31.241	0.677019	0.9451
CASP7	P55210	0.276065	31.8653	0.0944541	0.756947		0.39282	31.8653	0.0305325	0.549255
CASP8	Q14790	0.125086	32.1001	0.306045	0.881415		0.394497	32.1001	0.0128111	0.427071
CASP8AP2	Q9UKL3	0.037817	29.1446	0.634647	0.939074		0.416798	29.1446	0.0016169	0.163199
CASP9	P55211	-0.313681	29.3733	0.284534	0.873583		0.064933	29.3733	0.815685	0.954003
CAST	P20810	0.0117821	34.6325	0.8968	0.956102		-0.0150893	34.6325	0.868132	0.956662
CASZ1	Q86V15	0.346091	26.3267	0.66852	0.941982		1.40409	26.3267	0.118613	0.750997
CAT	P04040	0.0476159	34.4134	0.655035	0.940858		-0.0440058	34.4134	0.679276	0.945272
CAV1	Q03135	0.266076	31.7857	0.199177	0.828688		0.216534	31.7857	0.284525	0.878563
CBFA2T2	O43439	NA	NA	NA	NA		NA	NA	NA	NA
CBFB	Q13951	0.584937	29.6269	0.156552	0.791787		-0.242955	29.6269	0.525441	0.930365
CBFB (Q13951-2)	Q13951	0.0279543	33.3643	0.845968	0.953587		-0.0266101	33.3643	0.853265	0.95594
CBL	P22681	0.0883229	32.6561	0.393986	0.905379		0.103813	32.6561	0.322155	0.891204
CBLB	Q13191	NA	NA	NA	NA		NA	NA	NA	NA
CBLL1	Q75N03	0.143066	29.7537	0.583118	0.934045		0.0817287	29.7537	0.751659	0.95028
CBR1	P16152	0.0100923	35.9619	0.932861	0.957727		0.0849489	35.9619	0.487838	0.925398
CBR3	O75828	-0.00295673	35.266	0.979982	0.959678		0.0467007	35.266	0.69394	0.946366
CBR4	Q8N4T8	0.394471	29.7313	0.131773	0.777991		-0.0292455	29.7313	0.901048	0.958179
CBS	P0DN79	-0.0217483	32.4157	0.908853	0.956659		-0.0412964	32.4157	0.82817	0.954665
CBWD1	Q9BRT8	-0.023892	32.0912	0.787144	0.950291		-0.00466294	32.0912	0.957836	0.96056
CBWD2	Q8IUF1	0.0956231	27.6407	0.805119	0.951346		-0.588223	27.6407	0.16465	0.807196
CBX1	P83916	-0.0433168	33.2146	0.648943	0.940336		0.0368799	33.2146	0.697579	0.946631
CBX2	Q14781	0.121229	29.2391	0.326375	0.887974		0.323961	29.2391	0.0295737	0.544518
CBX3	Q13185	-0.189432	33.4576	0.189728	0.821678		-0.225377	33.4576	0.129299	0.766776
CBX4	O00257	0.291732	29.1408	0.0339216	0.649915		0.0289699	29.1408	0.793721	0.952791
CBX5	P45973	-0.00173003	34.5774	0.98925	0.960041		-0.00464153	34.5774	0.971165	0.961081
CBX6	O95503	1.10579	27.8789	0.114031	0.769134		1.68481	27.8789	0.0308675	0.55086
CBX8	Q9HC52	0.135431	31.6363	0.15411	0.789226		-0.109137	31.6363	0.236498	0.857418
CC2D1A	Q6P1N0	-0.0749426	34.2638	0.426157	0.911893		0.0602456	34.2638	0.518162	0.929456
CC2D1B	Q5T0F9	-0.151371	31.9463	0.17087	0.805819		-0.24263	31.9463	0.0474484	0.613091
CC2D2A	Q9P2K1	NA	NA	NA	NA		NA	NA	NA	NA
CCAR1	Q8IX12	-0.00163591	34.5683	0.985283	0.959886		0.0220211	34.5683	0.80443	0.95339
CCAR2	Q8N163	-0.0679335	35.1509	0.465445	0.918726		-0.0436031	35.1509	0.63464	0.941647
CCBL1	Q16773	0.26385	28.3392	0.371846	0.900307		-0.254265	28.3392	0.388289	0.90803
CCBL2	Q6YP21	-0.0837661	33.0223	0.324636	0.887441		-0.0658854	33.0223	0.430962	0.916376
CCDC101	Q96ES7	-0.0126223	29.6871	0.97007	0.959283		0.0497349	29.6871	0.882578	0.957341
CCDC102A	Q96A19	0.0813403	29.8839	0.47306	0.919929		0.257188	29.8839	0.0526406	0.630417
CCDC106	Q9BWC9	0.0697861	27.987	0.901704	0.95633		0.265069	27.987	0.642068	0.942284
CCDC109B	Q9NWR8	0.579648	29.6466	0.0122567	0.549903		0.0960011	29.6466	0.576051	0.936092
CCDC110	Q8TBZ0	0.362369	26.6339	0.46954	0.919377		-0.608428	26.6339	0.24311	0.860756
CCDC114	Q96M63	NA	NA	NA	NA		NA	NA	NA	NA
CCDC115	Q96NT0	0.142214	29.8173	0.451924	0.916497		0.396932	29.8173	0.0667103	0.666731
CCDC117	Q8IWD4	-0.293177	29.7596	0.392865	0.905135		-0.348113	29.7596	0.316538	0.889487
CCDC12	Q8WUD4	-0.0469803	31.3829	0.628025	0.938471		-0.158605	31.3829	0.13653	0.776366
CCDC120	Q96HB5	NA	NA	NA	NA		NA	NA	NA	NA
CCDC124	Q96CT7	-0.0319272	34.4606	0.715517	0.945585		-0.00780868	34.4606	0.928565	0.959368
CCDC127	Q96BQ5	-0.0366739	29.8026	0.893565	0.95595		-0.273628	29.8026	0.338355	0.895871
CCDC130	P13994	-0.116044	28.746	0.433395	0.913237		-0.0568766	28.746	0.694882	0.946435
CCDC132	Q96JG6	-0.0902007	32.6677	0.529589	0.92786		-0.0557927	32.6677	0.694185	0.946384
CCDC134	Q9H6E4	0.0259676	32.2219	0.863272	0.954475		-0.158387	32.2219	0.315543	0.889177
CCDC137	Q6PK04	-0.129192	31.5957	0.389857	0.904473		0.267973	31.5957	0.10369	0.72839
CCDC138	Q96M89	-0.378314	31.2175	0.192887	0.824085		-0.300286	31.2175	0.288278	0.879954
CCDC14	Q49A88	-0.443303	26.7682	0.466981	0.918971		0.263418	26.7682	0.660645	0.943815
CCDC167	Q9P0B6	-1.01888	26.8181	0.133046	0.778552		-1.37314	26.8181	0.05812	0.646148
CCDC174	Q6PII3	-1.05596	27.4624	0.304563	0.880906		0.588793	27.4624	0.554086	0.933726
CCDC18	Q5T9S5	-0.97325	28.2327	0.0635529	0.724435		-0.790868	28.2327	0.114069	0.744091
CCDC186	Q7Z3E2	-0.257013	30.9292	0.171787	0.806655		-0.246694	30.9292	0.186965	0.826209
CCDC22	O60826	0.128204	33.4268	0.173882	0.808538		0.175738	33.4268	0.0792901	0.690335
CCDC23	Q8N300	0.986664	27.7564	0.000603874	0.488157		0.401931	27.7564	0.0353662	0.570169
CCDC25	Q86WR0	0.109249	32.1568	0.353529	0.895681		-0.05691	32.1568	0.618975	0.940259
CCDC28A	Q8IWP9	-0.19396	28.9031	0.312245	0.883495		-0.257899	28.9031	0.193158	0.830838
CCDC34	Q96HJ3	NA	NA	NA	NA		NA	NA	NA	NA
CCDC43	Q96MW1	0.142232	32.5523	0.2684	0.866995		0.0511164	32.5523	0.676105	0.945029
CCDC47	Q96A33	0.0551846	34.7787	0.607039	0.936479		0.0213992	34.7787	0.840306	0.955291
CCDC50	Q8IVM0	0.082109	32.4382	0.35389	0.895776		0.00737192	32.4382	0.930995	0.959469
CCDC51	Q96ER9	-0.272461	31.7064	0.184947	0.817907		0.0284549	31.7064	0.880593	0.957249
CCDC53	Q9Y3C0	-0.00127446	31.211	0.994334	0.960237		-0.102089	31.211	0.575042	0.935987
CCDC57	Q2TAC2	-0.126256	28.5169	0.520761	0.926726		0.035716	28.5169	0.853338	0.955943
CCDC58	Q4VC31	0.0293344	32.417	0.800075	0.951055		-0.0370729	32.417	0.749347	0.950134
CCDC59	Q9P031	-0.448549	30.7062	0.0605374	0.719728		-0.271083	30.7062	0.211602	0.843272
CCDC6	Q16204	-0.0250034	33.8078	0.775275	0.949568		0.0137953	33.8078	0.874519	0.956965
CCDC61	Q9Y6R9	-0.510528	26.0672	0.0664176	0.728561		-0.315208	26.0672	0.215014	0.845375
CCDC71	Q8IV32	NA	NA	NA	NA		NA	NA	NA	NA
CCDC71L	Q8N9Z2	NA	NA	NA	NA		NA	NA	NA	NA
CCDC77	Q9BR77	-0.109004	27.6378	0.881323	0.955366		1.15452	27.6378	0.150998	0.793366
CCDC8	Q9H0W5	-0.182554	29.8695	0.146629	0.784139		-0.0177101	29.8695	0.876519	0.957059
CCDC82	Q8N4S0	NA	NA	NA	NA	mock_only	NA	NA	NA	NA
CCDC84	Q86UT8	0.558195	26.2565	0.440077	0.914441		-0.250465	26.2565	0.723288	0.94843
CCDC85B	Q15834	-1.16002	25.9079	0.0508565	0.701445		-0.251615	25.9079	0.614701	0.939868
CCDC85C	A6NKD9	-0.0885207	31.3907	0.490112	0.922499		0.0116955	31.3907	0.925767	0.95925
CCDC86	Q9H6F5	-0.0987558	33.7847	0.517011	0.926234		0.00668586	33.7847	0.964329	0.960816
CCDC88A	Q3V6T2	-0.0838092	32.6087	0.312338	0.883526		-0.156551	32.6087	0.0856992	0.700166
CCDC88B	A6NC98	-0.0704257	28.7307	0.714273	0.945496		-0.143727	28.7307	0.463341	0.921762
CCDC88C	Q9P219	-0.629245	28.6119	0.0106778	0.540413		-0.51273	28.6119	0.0245383	0.515463
CCDC9	Q9Y3X0	-0.102254	30.8987	0.557788	0.931256		0.108707	30.8987	0.534028	0.931408
CCDC90B	Q9GZT6	-0.338524	27.7736	0.631837	0.938819		-0.815798	27.7736	0.270207	0.872946
CCDC91	Q7Z6B0	-0.239512	30.6581	0.348343	0.894292		0.144231	30.6581	0.562419	0.934644
CCDC92	Q53HC0	-0.189868	28.9454	0.210369	0.83631		-0.285185	28.9454	0.0802638	0.691911
CCDC93	Q567U6	0.213751	32.4087	0.140616	0.781695		-0.00509032	32.4087	0.968985	0.960996
CCDC94	Q9BW85	-0.326578	29.9036	0.373395	0.90068		-0.0616151	29.9036	0.861877	0.956361
CCDC97	Q96F63	-0.119247	32.8316	0.318069	0.885384		-0.141231	32.8316	0.244924	0.861645
CCHCR1	Q8TD31	-0.158363	28.8741	0.529563	0.927856		0.0598493	28.8741	0.809311	0.953658
CCM2	Q9BSQ5	-0.390379	29.2868	0.0575348	0.714622		-0.11391	29.2868	0.517741	0.929402
CCNA2	P20248	-0.134194	31.5764	0.491516	0.922703		0.444339	31.5764	0.052289	0.629324
CCNB1	P14635	0.023636	32.8901	0.868496	0.954736		0.200594	32.8901	0.19373	0.831253
CCNB2	O95067	-0.0368673	32.2258	0.784356	0.950123		0.281065	32.2258	0.0728177	0.679005
CCNC	P24863	0.107295	28.1176	0.633262	0.938949		0.224745	28.1176	0.333538	0.894526
CCNDBP1	O95273	0.0441514	26.9989	0.806454	0.951423		-0.0565054	26.9989	0.754272	0.950444
CCNE1	P24864	-1.26006	27.5758	0.0677725	0.730405		0.443771	27.5758	0.461498	0.921474
CCNE2	O96020	0.15895	25.5568	0.783625	0.950079		0.858474	25.5568	0.172725	0.814538
CCNG1	P51959	NA	NA	NA	NA		NA	NA	NA	NA
CCNH	P51946	-0.106218	30.9572	0.393937	0.905369		-0.191784	30.9572	0.14905	0.79123
CCNK	O75909	-0.0611608	32.6292	0.625826	0.938268		0.0738285	32.6292	0.558047	0.934166
CCNL1	Q9UK58	0.0897783	29.67	0.685235	0.943317		-0.175265	29.67	0.438094	0.917625
CCNL2	Q96S94	-0.1216	29.6249	0.338166	0.891456		0.150975	29.6249	0.244142	0.861263
CCNT1	O60563	-0.0177498	32.6994	0.851196	0.953859		0.0168934	32.6994	0.858277	0.956186
CCNT2	O60583	0.277098	29.571	0.0598167	0.718543		-0.00798863	29.571	0.948696	0.960196
CCNY	Q8ND76	0.0345363	30.8394	0.682474	0.943101		-0.00373543	30.8394	0.964438	0.96082
CCNYL1	Q8N7R7	0.0950276	28.738	0.432029	0.912986		0.0279523	28.738	0.812499	0.953831
CCP110	O43303	-0.0979032	30.2365	0.450084	0.916184		0.352136	30.2365	0.0277917	0.535093
CCPG1	Q9ULG6	-0.936447	28.8414	0.130793	0.777552		0.25972	28.8414	0.643835	0.942433
CCRN4L	Q9UK39	-0.235335	26.1178	0.733194	0.946827		1.39656	26.1178	0.0792691	0.690301
CCS	O14618	-0.0710287	30.8924	0.635727	0.939171		-0.220921	30.8924	0.172636	0.81446
CCSAP	Q6IQ19	-0.0281511	29.5765	0.734592	0.946923		0.0634634	29.5765	0.454049	0.920289
CCSER2	Q9H7U1	0.252814	27.7761	0.0535802	0.707155		-0.291058	27.7761	0.033068	0.560795
CCT2	P78371	-0.0523874	38.1398	0.701844	0.944584		-0.00501894	38.1398	0.970547	0.961057
CCT3	P49368	-0.0593166	37.9186	0.672364	0.942294		0.00230122	37.9186	0.986802	0.961674
CCT4	P50991	-0.0503865	37.5876	0.70315	0.944681		0.00326612	37.5876	0.980162	0.961424
CCT5	P48643	-0.0437724	37.8107	0.776763	0.94966		-0.000878431	37.8107	0.995443	0.961994
CCT6A	P40227	-0.0445309	37.1552	0.766246	0.949004		-0.0292989	37.1552	0.844572	0.955507
CCT6B	Q92526	0.0831334	28.3839	0.844972	0.953535		-0.336151	28.3839	0.44095	0.918115
CCT7	Q99832	-0.0351904	37.3552	0.797308	0.950893		-0.0159972	37.3552	0.906833	0.958434
CCT8	P50990	-0.0690563	38.2104	0.634607	0.93907		0.00417948	38.2104	0.976814	0.961297
CCZ1	P86791	-0.100235	32.6171	0.391507	0.904837		-0.148864	32.6171	0.219823	0.848244
CD109	Q6YHK3	0.207828	31.8073	0.168746	0.803854		0.180307	31.8073	0.223292	0.850248
CD151	P48509	0.172051	30.2869	0.250713	0.858935		0.166937	30.2869	0.263506	0.870134
CD276	Q5ZPR3	0.0233706	32.427	0.845824	0.953579		0.0130164	32.427	0.913655	0.958732
CD2AP	Q9Y5K6	0.0882761	35.424	0.494093	0.923076		0.131117	35.424	0.32146	0.890995
CD2BP2	O95400	-0.0141065	33.0931	0.880381	0.95532		-0.0171184	33.0931	0.855169	0.956034
CD302	O60449	NA	NA	NA	NA		NA	NA	NA	NA
CD320	Q9NPF0	-0.0255896	29.63	0.816885	0.952014		0.110698	29.63	0.336107	0.895248
CD3EAP	O15446	-0.187153	32.0242	0.483201	0.921478		0.0263818	32.0242	0.919502	0.958984
CD44	P16070	0.124097	32.0949	0.505132	0.92463		0.0899679	32.0949	0.6257	0.940863
CD46	P15529	-0.202757	29.3497	0.167131	0.802333		-0.24111	29.3497	0.11113	0.739877
CD47	Q08722	-0.0458864	31.7031	0.708658	0.945087		-0.133661	31.7031	0.29766	0.883296
CD55	P08174	NA	NA	NA	NA		NA	NA	NA	NA
CD58	P19256	-0.02199	27.4282	0.928583	0.957541		-0.436877	27.4282	0.113712	0.743589
CD59	P13987	0.0422696	32.7957	0.595003	0.935277		-0.02726	32.7957	0.729775	0.948865
CD63	P08962	0.00849832	32.1871	0.958109	0.958795		0.0122546	32.1871	0.939631	0.959827
CD81	P60033	-0.373073	30.8228	0.0101469	0.53873		-0.237136	30.8228	0.0562943	0.641163
CD9	P21926	-0.0506632	31.7414	0.668247	0.94196		0.266168	31.7414	0.0566802	0.642237
CD97	P48960	-0.354809	29.7448	0.00973323	0.5373		-0.131831	29.7448	0.211913	0.843466
CD99	P14209	0.829034	29.6031	0.2205	0.842648		0.512099	29.6031	0.43017	0.916234
CD99L2	Q8TCZ2	-0.122212	29.2411	0.789885	0.950455		-0.134752	29.2411	0.769066	0.951351
CDAN1	Q8IWY9	0.041441	30.2891	0.812313	0.951757		0.214445	30.2891	0.247211	0.862749
CDC123	O75794	-0.0166969	33.0025	0.843615	0.953463		0.0137536	33.0025	0.870841	0.956791
CDC16	Q13042	-0.171274	32.2234	0.216586	0.840258		-0.122326	32.2234	0.361728	0.901939
CDC20	Q12834	0.139057	32.9195	0.356121	0.896362		0.0753415	32.9195	0.607363	0.939186
CDC23	Q9UJX2	-0.0490867	32.5751	0.610869	0.936852		-0.0872455	32.5751	0.377372	0.905621
CDC25B	P30305	0.147721	27.9018	0.379506	0.902123		-0.112254	27.9018	0.498001	0.926809
CDC25C	P30307	-0.107969	30.7733	0.421037	0.910917		-0.340963	30.7733	0.0350092	0.568774
CDC27	P30260	0.0957385	32.9131	0.523056	0.927024		-0.0484703	32.9131	0.743027	0.949732
CDC34	P49427	-0.406455	31.4019	0.207085	0.834145		0.108893	31.4019	0.717343	0.948025
CDC37	Q16543	-0.112368	34.3262	0.284	0.873375		-0.06115	34.3262	0.545312	0.932732
CDC37L1	Q7L3B6	-0.724076	30.6819	0.0814197	0.745925		-0.64522	30.6819	0.111425	0.740308
CDC40	O60508	0.0122955	33.158	0.888531	0.955712		-0.0933578	33.158	0.309962	0.887407
CDC42	P60953	NA	NA	NA	NA		NA	NA	NA	NA
CDC42 (P60953-1)	P60953	-0.0426379	33.3979	0.667816	0.941924		-0.0631218	33.3979	0.529264	0.930833
CDC42BPA	Q5VT25	-0.114753	32.5582	0.442296	0.914834		-0.221153	32.5582	0.164717	0.80726
CDC42BPB	Q9Y5S2	0.030929	33.4289	0.752708	0.948134		-0.0813989	33.4289	0.418985	0.91419
CDC42BPG	Q6DT37	-0.00168154	29.5396	0.988756	0.960021		-0.0610112	29.5396	0.613313	0.939741
CDC42EP1	Q00587	-0.361539	30.6944	0.0661555	0.728196		0.0610214	30.6944	0.716943	0.947998
CDC42EP3	Q9UKI2	0.024132	27.5934	0.932457	0.95771		-0.0952388	27.5934	0.739209	0.949485
CDC42EP4	Q9H3Q1	0.113738	29.6886	0.685022	0.9433		0.33259	29.6886	0.26001	0.868617
CDC42SE1	Q9NRR8	NA	NA	NA	NA		NA	NA	NA	NA
CDC42SE2	Q9NRR3	NA	NA	NA	NA		NA	NA	NA	NA
CDC45	O75419	-0.0292328	32.2229	0.803046	0.951227		-0.00877714	32.2229	0.940152	0.959848
CDC5L	Q99459	-0.0990046	35.1506	0.295229	0.877602		-0.0442299	35.1506	0.626425	0.940927
CDC6	Q99741	-0.112411	29.3422	0.74016	0.947301		0.0596411	29.3422	0.859827	0.956261
CDC7	O00311	-0.0672652	30.6687	0.583681	0.934104		0.090402	30.6687	0.466202	0.922205
CDC73	Q6P1J9	0.0291785	33.4486	0.723016	0.946119		0.0430596	33.4486	0.60336	0.938807
CDCA2	Q69YH5	-0.121834	30.5136	0.187684	0.820085		-0.122104	30.5136	0.186849	0.826119
CDCA3	Q99618	0.0236299	30.372	0.94388	0.9582		0.209286	30.372	0.539944	0.932108
CDCA5	Q96FF9	-0.0673857	29.8684	0.747928	0.94782		0.196084	29.8684	0.36568	0.902896
CDCA7	Q9BWT1	NA	NA	NA	NA	mock_only	NA	NA	NA	NA	mock_only
CDCA7L	Q96GN5	-0.359982	29.8174	0.0495447	0.698507		-0.274349	29.8174	0.110131	0.738405
CDCA8	Q53HL2	0.0666336	31.686	0.501829	0.924171		0.0444572	31.686	0.650391	0.94298
CDH1	P12830	0.332552	30.4687	0.0975493	0.75917		0.166472	30.4687	0.362978	0.902244
CDH11	P55287	0.646578	28.1547	0.1297	0.777055		0.226319	28.1547	0.56046	0.934431
CDH2	P19022	0.0254241	33.2272	0.841985	0.953377		-0.0701621	33.2272	0.586645	0.937173
CDH3	P22223	0.336956	28.7992	0.0704004	0.733806		0.456955	28.7992	0.0249167	0.517928
CDIPT	O14735	0.214925	31.459	0.222271	0.843705		0.0549373	31.459	0.739267	0.949489
CDK1	P06493	0.142711	36.3648	0.226534	0.846194		0.084773	36.3648	0.453522	0.920203
CDK11A	Q9UQ88	-0.0630705	34.1167	0.458662	0.917623		-0.0186896	34.1167	0.822199	0.954351
CDK11B	P21127	0.051659	28.7211	0.560132	0.931524		0.123592	28.7211	0.191289	0.829467
CDK12	Q9NYV4	0.10236	33.0821	0.312017	0.88342		0.0855732	33.0821	0.391595	0.908736
CDK13	Q14004	0.0205386	34.0189	0.806258	0.951412		-0.0153823	34.0189	0.854088	0.95598
CDK14	O94921	-1.1503	27.6763	0.0614067	0.721126		-0.300741	27.6763	0.568567	0.935305
CDK16	Q00536	-0.124469	33.1425	0.332162	0.88971		-0.0680494	33.1425	0.584849	0.936993
CDK17	Q00537	-0.149614	30.0913	0.390048	0.904515		0.000209167	30.0913	0.999008	0.962124
CDK18	Q07002	NA	NA	NA	NA		NA	NA	NA	NA
CDK19	Q9BWU1	0.372527	28.3943	0.273338	0.869083		0.482642	28.3943	0.169649	0.811808
CDK2	P24941	0.04492	33.9665	0.591353	0.934904		0.120296	33.9665	0.180531	0.821123
CDK2AP1	O14519	0.123691	29.571	0.704114	0.944753		0.734229	29.571	0.0567806	0.642515
CDK4	P11802	0.00382812	34.2364	0.973038	0.959402		0.0380207	34.2364	0.738387	0.949432
CDK5	Q00535	0.11877	33.1853	0.467956	0.919126		0.0562238	33.1853	0.726281	0.948632
CDK5RAP1	Q96SZ6	0.176889	30.4826	0.378184	0.901814		0.0342494	30.4826	0.859798	0.95626
CDK5RAP2	Q96SN8	0.0361849	32.0672	0.794092	0.950704		-0.050495	32.0672	0.716491	0.947967
CDK5RAP3	Q96JB5	0.0821927	33.2079	0.332272	0.889743		0.0289588	33.2079	0.722743	0.948394
CDK6	Q00534	-0.12164	31.8256	0.179286	0.813231		-0.11111	31.8256	0.214176	0.844863
CDK7	P50613	0.00945977	31.3859	0.95629	0.95872		-0.0694223	31.3859	0.689639	0.94605
CDK8	P49336	0.153174	30.2008	0.220142	0.842432		-0.0825333	30.2008	0.488105	0.925436
CDK9	P50750	0.074654	31.9023	0.603365	0.936117		-0.191405	31.9023	0.210191	0.842386
CDKAL1	Q5VV42	0.075772	31.621	0.406682	0.908062		0.0439658	31.621	0.623035	0.940625
CDKL5	O76039	0.000709976	26.942	0.996992	0.960339		0.18899	26.942	0.336322	0.895307
CDKN2A	P42771	0.000305955	34.2567	0.997447	0.960356		-0.0364493	34.2567	0.704969	0.947161
CDKN2A (Q8N726)	Q8N726	0.00106534	27.3685	0.995575	0.960284		-0.0453853	27.3685	0.813689	0.953896
CDKN2AIP	Q9NXV6	-0.0865685	32.3756	0.423656	0.911419		-0.0164942	32.3756	0.875362	0.957004
CDKN2AIPNL	Q96HQ2	-0.0983605	28.8791	0.603644	0.936145		0.140457	28.8791	0.464019	0.921867
CDKN2C	P42773	-0.101608	30.8062	0.26931	0.867384		0.089142	30.8062	0.326584	0.892521
CDKN2D	P55273	NA	NA	NA	NA		NA	NA	NA	NA
CDKN3	Q16667	NA	NA	NA	NA	mock_only	NA	NA	NA	NA
CDO1	Q16878	1.35339	32.6781	0.112115	0.768115		1.43298	32.6781	0.0964244	0.715879
CDPF1	Q6NVV7	1.57136	25.6297	0.0484091	0.695856		-0.143699	25.6297	0.827838	0.954648
CDR2	Q01850	-0.42767	29.6239	0.0393523	0.670316		-0.287959	29.6239	0.126755	0.763204
CDR2L	Q86X02	-0.143557	30.1145	0.254602	0.86079		-0.133234	30.1145	0.286643	0.879352
CDS1	Q92903	-0.217343	28.8356	0.220366	0.842567		-0.21321	28.8356	0.228161	0.852974
CDS2	O95674	-1.08046	28.8791	0.337489	0.891262		0.936665	28.8791	0.400964	0.910678
CDT1	Q9H211	-0.885559	27.8549	0.298715	0.878857		-0.307157	27.8549	0.706491	0.947269
CDV3	Q9UKY7	0.0266807	34.3255	0.81285	0.951787		0.0497554	34.3255	0.660849	0.943832
CDYL	Q9Y232	-0.360086	29.9046	0.206193	0.833547		-0.434031	29.9046	0.138724	0.779121
CDYL2	Q8N8U2	NA	NA	NA	NA		NA	NA	NA	NA
CEBPA	P49715	0.745283	27.3524	0.140999	0.781846		0.0124802	27.3524	0.978213	0.96135
CEBPB	P17676	-1.28661	26.1085	0.0909184	0.754239		0.644941	26.1085	0.350909	0.899221
CEBPE	Q15744	-0.0922433	27.4782	0.708971	0.94511		-0.297523	27.4782	0.254207	0.86602
CEBPZ	Q03701	0.0830683	34.282	0.364972	0.89862		0.00903325	34.282	0.918526	0.958942
CECR2	Q9BXF3	NA	NA	NA	NA		NA	NA	NA	NA
CECR5	Q9BXW7	0.0123189	33.2313	0.872067	0.954913		-0.0480488	33.2313	0.536661	0.931721
CELF1	Q92879	0.113928	34.5548	0.180521	0.814272		-0.0324041	34.5548	0.680925	0.945397
CELF2	O95319	-0.0352657	33.5367	0.79367	0.950679		0.0617102	33.5367	0.649277	0.942888
CELSR1	Q9NYQ6	-0.366507	27.2232	0.598955	0.935677		-0.672704	27.2232	0.348008	0.898466
CELSR2	Q9HCU4	0.193658	28.6798	0.661803	0.941427		-0.18163	28.6798	0.681302	0.945426
CENPB	P07199	-0.0928887	31.7357	0.373164	0.900624		0.0603252	31.7357	0.554876	0.933814
CENPC	Q03188	-0.301298	29.7726	0.115361	0.769824		-0.416489	29.7726	0.044218	0.60086
CENPE	Q02224	-0.256329	31.9789	0.169913	0.804938		-0.013805	31.9789	0.93564	0.959663
CENPF	P49454	0.00510694	34.2399	0.964136	0.959042		-0.0227548	34.2399	0.841483	0.955351
CENPH	Q9H3R5	-0.276497	29.4987	0.347799	0.894144		-0.193457	29.4987	0.502666	0.927439
CENPI	Q92674	-0.956487	27.5424	0.0726465	0.736539		-0.253827	27.5424	0.58347	0.936853
CENPJ	Q9HC77	-1.94855	27.5847	0.0184691	0.587064		-1.32363	27.5847	0.0715323	0.67656
CENPK	Q9BS16	NA	NA	NA	NA		NA	NA	NA	NA
CENPL	Q8N0S6	-0.0512016	26.5746	0.821462	0.952268		-0.403712	26.5746	0.11336	0.743091
CENPM	Q9NSP4	0.11187	31.0211	0.165988	0.801242		0.0055053	31.0211	0.940533	0.959864
CENPN	Q96H22	-0.468081	27.9352	0.041013	0.675683		-0.166127	27.9352	0.390637	0.908533
CENPO	Q9BU64	-1.08882	26.7433	0.0500076	0.699558		-0.463098	26.7433	0.33628	0.895296
CENPP	Q6IPU0	0.22422	27.0572	0.0669797	0.729334		-0.298486	27.0572	0.0251148	0.519198
CENPQ	Q7L2Z9	0.0714558	30.1981	0.543506	0.929577		-0.168056	30.1981	0.181461	0.821876
CENPT	Q96BT3	0.455891	29.3411	0.234338	0.850551		-0.110561	29.3411	0.758983	0.950736
CENPU	Q71F23	0.101087	30.4953	0.462192	0.9182		0.303207	30.4953	0.0574387	0.644316
CENPV	Q7Z7K6	0.0769223	33.2646	0.362979	0.89812		0.0788042	33.2646	0.352215	0.899557
CENPV (Q7Z7K6-3)	Q7Z7K6	-0.20909	29.6006	0.360761	0.897558		-0.42152	29.6006	0.0938762	0.711651
CEP104	O60308	NA	NA	NA	NA		NA	NA	NA	NA
CEP112	Q8N8E3	-0.0634288	31.3204	0.67642	0.942621		-0.0444474	31.3204	0.769029	0.951349
CEP120	Q8N960	0.0985713	28.6416	0.536569	0.928731		0.122452	28.6416	0.44681	0.919102
CEP128	Q6ZU80	0.354713	29.5399	0.0140346	0.563333		-0.104933	29.5399	0.346468	0.898061
CEP131 (Q9UPN4-2)	Q9UPN4	-0.0425805	32.5872	0.791874	0.950573		-0.073128	32.5872	0.652411	0.943147
CEP135	Q66GS9	-0.227772	31.2984	0.149516	0.785871		-0.0275053	31.2984	0.848013	0.955679
CEP152	O94986	-0.406058	27.7662	0.17001	0.805028		-0.246199	27.7662	0.380355	0.906292
CEP162	Q5TB80	0.200634	27.453	0.205586	0.833138		-0.267389	27.453	0.107794	0.734879
CEP164	Q9UPV0	-0.176498	28.0789	0.228717	0.847438		-0.311328	28.0789	0.0565546	0.641889
CEP170	Q5SW79	-0.0434496	34.0054	0.699334	0.944396		-0.0284594	34.0054	0.799526	0.953117
CEP170 (Q5SW79-3)	Q5SW79	NA	NA	NA	NA		NA	NA	NA	NA
CEP170B	Q9Y4F5	-0.0591274	31.206	0.727783	0.946453		0.0568579	31.206	0.737734	0.949389
CEP192	Q8TEP8	-0.0570187	31.0924	0.69645	0.944179		-0.138133	31.0924	0.35997	0.901508
CEP250	Q9BV73	-0.0697071	30.3896	0.689994	0.943686		0.0775482	30.3896	0.657786	0.943585
CEP290	O15078	0.101585	31.9552	0.479815	0.920967		0.0272902	31.9552	0.84624	0.95559
CEP295	Q9C0D2	-0.192975	28.5767	0.555623	0.931006		-0.508214	28.5767	0.152227	0.794692
CEP350	Q5VT06	0.136484	31.9449	0.203986	0.832048		0.0810165	31.9449	0.429427	0.916102
CEP41	Q9BYV8	0.0458704	31.6541	0.709437	0.945145		-0.0352965	31.6541	0.773759	0.951632
CEP44	Q9C0F1	0.232176	29.9193	0.143041	0.782636		0.00543898	29.9193	0.969714	0.961025
CEP55	Q53EZ4	-0.0174416	31.4085	0.903286	0.956403		-0.192311	31.4085	0.212577	0.843879
CEP57	Q86XR8	1.18145	27.2677	0.0911331	0.754409		0.0214302	27.2677	0.971988	0.961112
CEP57L1	Q8IYX8	NA	NA	NA	NA		NA	NA	NA	NA
CEP63	Q96MT8	-0.145791	27.6941	0.535463	0.928594		0.0282239	27.6941	0.902878	0.95826
CEP68	Q76N32	1.00269	26.597	0.113019	0.7686		0.678191	26.597	0.255557	0.866634
CEP72	Q9P209	0.10215	29.4133	0.454309	0.916899		0.29265	29.4133	0.0626195	0.657474
CEP76	Q8TAP6	-0.301763	30.4285	0.256234	0.861554		0.0165984	30.4285	0.94713	0.960132
CEP78	Q5JTW2	0.256992	30.5104	0.0503329	0.700288		0.207563	30.5104	0.0956289	0.714472
CEP83	Q9Y592	1.08311	26.4612	0.1684	0.80353		1.52584	26.4612	0.0699433	0.67344
CEP85	Q6P2H3	NA	NA	NA	NA		NA	NA	NA	NA
CEP85 (Q6P2H3-2)	Q6P2H3	0.0595789	32.0246	0.600929	0.935875		-0.0298631	32.0246	0.791279	0.952652
CEP85L	Q5SZL2	NA	NA	NA	NA		NA	NA	NA	NA
CEP89	Q96ST8	0.402866	27.5255	0.363401	0.898226		0.597873	27.5255	0.195195	0.832307
CEP95	Q96GE4	1.21212	27.2004	0.0504889	0.700635		1.12585	27.2004	0.0638926	0.660454
CEP97	Q8IW35	-0.298486	31.4844	0.020652	0.595456		-0.272737	31.4844	0.0291347	0.542273
CEPT1	Q9Y6K0	0.108292	30.2967	0.255584	0.86125		0.0657315	30.2967	0.474071	0.923397
CERCAM	Q5T4B2	-0.0413582	28.9508	0.831099	0.952796		-0.484867	28.9508	0.0408479	0.589185
CERK	Q8TCT0	-0.672326	25.8094	0.140525	0.781659		-2.15912	25.8094	0.00169083	0.16792
CERS1	P27544	-1.50307	25.3821	0.117862	0.771133		-0.211285	25.3821	0.805535	0.953451
CERS2	Q96G23	0.138666	31.9479	0.160245	0.795576		0.0632339	31.9479	0.491718	0.925943
CERS4	Q9HA82	NA	NA	NA	NA		NA	NA	NA	NA
CES3	Q6UWW8	0.690674	27.9833	0.0656108	0.727431		-0.506979	27.9833	0.149349	0.79156
CETN2	P41208	-0.159161	30.6837	0.417647	0.910259		0.265924	30.6837	0.196727	0.833396
CETN3	O15182	-0.613865	30.7127	0.10747	0.765504		-0.476188	30.7127	0.192247	0.830172
CFAP20	Q9Y6A4	0.0803266	32.0001	0.552335	0.930624		0.251593	32.0001	0.09707	0.717048
CFAP36	Q96G28	-0.0363206	32.6329	0.830676	0.952773		0.172258	32.6329	0.330766	0.893736
CFAP97	Q9P2B7	0.188498	29.6047	0.0549918	0.709925		-0.0313748	29.6047	0.704685	0.947141
CFDP1	Q9UEE9	0.0292422	33.2059	0.76993	0.949236		-0.20113	33.2059	0.0808903	0.692909
CFL1	P23528	0.0428183	37.3958	0.640774	0.939621		0.0253848	37.3958	0.780686	0.95204
CFL2	Q9Y281	-0.0182758	34.3051	0.874294	0.955023		-0.0321977	34.3051	0.780971	0.952057
CGGBP1	Q9UFW8	0.109967	32.4204	0.205323	0.83296		0.037316	32.4204	0.646302	0.94264
CGN	Q9P2M7	0.047473	32.5758	0.756069	0.948353		-0.0165083	32.5758	0.913642	0.958731
CGNL1	Q0VF96	-1.03702	29.2825	0.280812	0.872122		-2.14943	29.2825	0.0500066	0.621957
CHAC2	Q8WUX2	0.0972911	31.0052	0.5099	0.925282		0.271708	31.0052	0.0990639	0.720585
CHAF1A	Q13111	-0.174963	32.8491	0.390315	0.904574		-0.0133247	32.8491	0.946037	0.960088
CHAF1B	Q13112	-0.0241019	33.7216	0.860377	0.954329		0.00986881	33.7216	0.942517	0.959945
CHAMP1	Q96JM3	-0.043426	32.9486	0.621469	0.937862		-0.0374771	32.9486	0.669137	0.944489
CHCHD1	Q96BP2	0.180362	29.9597	0.429058	0.912437		0.605316	29.9597	0.0300103	0.546702
CHCHD2	Q9Y6H1	0.932525	32.1713	0.0723059	0.736134		-0.502977	32.1713	0.283415	0.878145
CHCHD3	Q9NX63	-0.0386487	34.501	0.736679	0.947066		-0.0768169	34.501	0.510217	0.928436
CHCHD4	Q8N4Q1	0.2508	28.2065	0.156474	0.791706		0.317628	28.2065	0.0864506	0.70124
CHCHD5	Q9BSY4	-0.20466	30.4759	0.589807	0.934744		0.425613	30.4759	0.281704	0.877496
CHCHD6	Q9BRQ6	0.199784	31.4354	0.266707	0.866263		0.151805	31.4354	0.387815	0.907928
CHCHD7	Q9BUK0	0.501569	27.6519	0.174101	0.808733		0.66466	27.6519	0.0874706	0.702673
CHD1	O14646	0.043913	33.3678	0.777503	0.949705		0.185951	33.3678	0.257934	0.8677
CHD1L	Q86WJ1	0.0842617	32.2414	0.363967	0.898368		0.148494	32.2414	0.134828	0.77418
CHD2	O14647	0.0941068	31.618	0.46184	0.918143		0.0735737	31.618	0.561408	0.934534
CHD3	Q12873	0.13083	32.9635	0.158388	0.793673		0.0334968	32.9635	0.693693	0.946348
CHD4	Q14839	-0.0335371	35.8178	0.671825	0.942251		-0.0402416	35.8178	0.612483	0.939664
CHD6	Q8TD26	0.361825	27.6539	0.554861	0.930918		-0.268768	27.6539	0.658672	0.943657
CHD7	Q9P2D1	0.0971625	33.2126	0.49765	0.923583		0.00978031	33.2126	0.94442	0.960023
CHD8	Q9HCK8	0.00601725	33.4259	0.934532	0.9578		0.0719213	33.4259	0.345962	0.897927
CHD9	Q3L8U1	-0.291129	29.1967	0.18821	0.820497		-0.102827	29.1967	0.61817	0.940186
CHDH	Q8NE62	0.941289	26.5109	0.134173	0.779041		0.0771568	26.5109	0.891493	0.957749
CHEK1	O14757	-0.107204	31.1614	0.371191	0.900149		0.0350101	31.1614	0.762798	0.950971
CHEK2	O96017	0.165989	32.0396	0.177627	0.811816		-0.127109	32.0396	0.286225	0.879197
CHERP	Q8IWX8	-0.0331922	34.5777	0.695804	0.94413		-0.00317311	34.5777	0.969975	0.961035
CHFR	Q96EP1	0.218013	29.6005	0.0347951	0.653524		-0.0740241	29.6005	0.389518	0.908294
CHID1	Q9BWS9	0.164432	32.535	0.105507	0.764337		0.199295	32.535	0.060661	0.652703
CHKA	P35790	0.126868	29.5572	0.464649	0.918598		0.129358	29.5572	0.456352	0.920659
CHKB	Q9Y259	0.925433	26.5126	0.109926	0.76691		-0.053748	26.5126	0.916553	0.958857
CHM	P24386	0.177721	30.8201	0.253125	0.860091		0.0675896	30.8201	0.647288	0.942722
CHML	P26374	-0.00973107	29.4571	0.959274	0.958843		0.0519179	29.4571	0.785966	0.952347
CHMP1A	Q9HD42	-0.498288	32.1244	0.146318	0.783988		-0.397877	32.1244	0.230823	0.854423
CHMP1B	Q7LBR1	-0.563878	31.2904	0.0262531	0.621469		-0.112619	31.2904	0.577162	0.936207
CHMP2A	O43633	-0.019483	33.2391	0.846406	0.95361		-0.137578	33.2391	0.203979	0.838362
CHMP2B	Q9UQN3	-0.159332	31.3978	0.145177	0.783441		-0.0013467	31.3978	0.98914	0.961761
CHMP3	Q9Y3E7	0.205181	32.1104	0.342926	0.892801		0.0252645	32.1104	0.903153	0.958272
CHMP4A	Q9BY43	0.0617121	32.5398	0.497315	0.923536		0.117752	32.5398	0.217925	0.847124
CHMP4B	Q9H444	0.0394564	33.6319	0.636326	0.939225		0.0554773	33.6319	0.510277	0.928444
CHMP4C	Q96CF2	0.00575706	29.5668	0.942411	0.958138		0.0441507	29.5668	0.584674	0.936975
CHMP5	Q9NZZ3	-0.0356228	32.9503	0.769431	0.949204		0.150925	32.9503	0.242187	0.8603
CHMP6	Q96FZ7	0.0560416	31.1132	0.634277	0.939041		0.224394	31.1132	0.0926122	0.709796
CHMP7	Q8WUX9	0.392957	30.8982	0.0580876	0.715596		0.185779	30.8982	0.30995	0.887403
CHN1	P15882	-0.0796534	29.2927	0.497553	0.92357		-0.452807	29.2927	0.00664599	0.340733
CHN2	P52757	1.01465	27.0024	0.00524519	0.508943		0.873071	27.0024	0.0102762	0.399512
CHORDC1	Q9UHD1	-0.0762826	34.7449	0.623458	0.938048		0.109025	34.7449	0.487737	0.925383
CHP1	Q99653	0.0808167	31.685	0.501163	0.924078		0.0502405	31.685	0.671941	0.944708
CHPF	Q8IZ52	-0.0967786	27.9052	0.722482	0.946082		0.537151	27.9052	0.0852624	0.699535
CHPF2	Q9P2E5	-0.581277	27.371	0.225857	0.845804		0.332643	27.371	0.468729	0.922592
CHPT1	Q8WUD6	0.0352675	27.0819	0.860694	0.954345		0.129121	27.0819	0.527594	0.930629
CHRAC1	Q9NRG0	0.0450155	30.7186	0.570503	0.932685		-0.0422997	30.7186	0.593347	0.937839
CHST10	O43529	-0.304997	25.0881	0.728145	0.946478		0.104685	25.0881	0.90457	0.958335
CHST12	Q9NRB3	-0.0702029	25.8824	0.930525	0.957626		0.372096	25.8824	0.647074	0.942704
CHST14	Q8NCH0	0.0824494	30.2956	0.666133	0.941786		0.0314526	30.2956	0.868316	0.95667
CHSY1	Q86X52	0.616748	27.1231	0.109293	0.766553		-0.218542	27.1231	0.529085	0.930811
CHTF18	Q8WVB6	-0.0272057	32.4148	0.746186	0.947705		0.0468166	32.4148	0.581033	0.936605
CHTF8	P0CG12	0.376998	29.5864	0.303913	0.880682		-0.696243	29.5864	0.0838377	0.697438
CHTF8 (P0CG13)	P0CG13	0.214458	28.7085	0.35874	0.89704		-0.0162989	28.7085	0.942193	0.959932
CHTOP	Q9Y3Y2	0.0648008	34.3145	0.428079	0.912254		0.0802937	34.3145	0.333123	0.894408
CHUK	O15111	0.00721968	32.7351	0.942571	0.958144		0.0179704	32.7351	0.857869	0.956166
CHURC1	Q8WUH1	NA	NA	NA	NA		NA	NA	NA	NA
CIAO1	O76071	-0.178536	33.2155	0.0865697	0.750637		-0.136608	33.2155	0.167746	0.810079
CIAPIN1	Q6FI81	-0.0141476	33.8115	0.899031	0.956206		0.069365	33.8115	0.540593	0.932184
CIB1	Q99828	0.852715	26.3575	0.20005	0.829308		0.493194	26.3575	0.436335	0.91732
CIC	Q96RK0	0.163596	30.8883	0.511727	0.925529		0.111874	30.8883	0.650259	0.942969
CINP	Q9BW66	-0.510991	29.8597	0.263203	0.864723		0.20329	29.8597	0.640363	0.942139
CIR1	Q86X95	-0.00768315	29.8519	0.929111	0.957564		0.228168	29.8519	0.0338543	0.56411
CIRBP	Q14011	0.0857455	32.748	0.30775	0.881994		-0.0604914	32.748	0.461396	0.921458
CIRH1A	Q969X6	-0.0184832	33.4279	0.895026	0.956019		0.149806	33.4279	0.307861	0.886725
CISD1	Q9NZ45	0.0180851	32.6656	0.93596	0.957861		0.0871944	32.6656	0.70033	0.94683
CISD2	Q8N5K1	-0.0326692	32.745	0.740346	0.947314		0.155229	32.745	0.151052	0.793424
CISD3	P0C7P0	-0.297956	29.6851	0.361006	0.89762		-0.495951	29.6851	0.151509	0.793919
CIT	O14578	-0.085907	33.1844	0.282212	0.872675		-0.127389	33.1844	0.130896	0.768964
CITED2	Q99967	-0.0015143	28.599	0.995887	0.960296		-0.00490238	28.599	0.986686	0.961669
CIZ1	Q9ULV3	-0.229024	31.9676	0.310149	0.8828		-0.0860361	31.9676	0.691295	0.946172
CKAP2	Q8WWK9	0.00519305	32.805	0.97572	0.959509		0.309228	32.805	0.108758	0.736347
CKAP2L	Q8IYA6	0.0388398	29.7696	0.795258	0.950773		0.0665858	29.7696	0.658314	0.943628
CKAP4	Q07065	0.155001	36.036	0.160831	0.796169		0.0557122	36.036	0.585434	0.937052
CKAP5	Q14008	0.0643019	36.5933	0.497348	0.923541		0.0289687	36.5933	0.75585	0.950542
CKB	P12277	0.0358135	38.5827	0.774924	0.949546		0.00454119	38.5827	0.97097	0.961073
CKMT1A	P12532	-0.0798602	34.0807	0.519309	0.926536		0.00682694	34.0807	0.955226	0.960457
CKS1B	P61024	0.0241187	33.0024	0.811911	0.951734		-0.0122401	33.0024	0.903694	0.958296
CKS2	P33552	-0.0150055	32.4699	0.849647	0.953778		-0.0688767	32.4699	0.399045	0.910287
CLASP1 (Q7Z460-4)	Q7Z460	-0.0835031	34.2188	0.40834	0.908401		0.0198221	34.2188	0.839757	0.955263
CLASP2	O75122	-0.184364	29.0967	0.236879	0.851917		-0.218664	29.0967	0.170404	0.812486
CLASP2 (O75122-3)	O75122	-0.0611354	33.5783	0.441782	0.914744		0.0799962	33.5783	0.322926	0.891436
CLASRP	Q8N2M8	0.334893	30.2748	0.0645423	0.725896		0.33039	30.2748	0.067275	0.667939
CLCC1	Q96S66	0.0111233	31.0877	0.951831	0.958535		-0.243739	31.0877	0.217616	0.846941
CLCN3	P51790	-0.0730864	30.2919	0.725964	0.946326		0.181151	30.2919	0.397991	0.910071
CLCN5	P51795	-0.3664	29.4328	0.151575	0.787201		-0.145842	29.4328	0.53658	0.931712
CLCN6	P51797	NA	NA	NA	NA		NA	NA	NA	NA
CLCN7	P51798	-0.0230143	31.7729	0.790447	0.950488		-0.0610334	31.7729	0.489215	0.925592
CLDND1	Q9NY35	-0.831894	27.3766	0.310015	0.882755		-1.65524	27.3766	0.0701978	0.673947
CLEC16A	Q2KHT3	-0.563868	28.5099	0.178674	0.812712		-0.869059	28.5099	0.0577875	0.645258
CLEC16A (Q2KHT3-2)	Q2KHT3	NA	NA	NA	NA		NA	NA	NA	NA
CLGN	O14967	0.0891448	30.3509	0.501766	0.924163		0.0639664	30.3509	0.626401	0.940925
CLIC1	O00299	0.0297058	36.0943	0.733114	0.946822		0.0182834	36.0943	0.833225	0.954928
CLIC4	Q9Y696	0.0917321	35.177	0.277036	0.870604		0.0269101	35.177	0.737469	0.949372
CLIC5	Q9NZA1	NA	NA	NA	NA		NA	NA	NA	NA	mock_only
CLINT1	Q14677	0.0520808	35.6256	0.600688	0.935851		0.036737	35.6256	0.710244	0.947533
CLIP1	P30622	-0.0909925	33.9528	0.366659	0.899039		-0.000905585	33.9528	0.992555	0.961887
CLIP2	Q9UDT6	0.136692	28.6079	0.710016	0.945187		0.190289	28.6079	0.606819	0.939135
CLK1	P49759	-0.532804	26.7987	0.468118	0.919152		0.463577	26.7987	0.525492	0.930371
CLK2	P49760	-0.248687	28.2914	0.497455	0.923556		-0.00804955	28.2914	0.982103	0.961497
CLK3	P49761	0.952911	29.3964	0.0823678	0.746832		0.595438	29.3964	0.23979	0.8591
CLK4	Q9HAZ1	-0.219106	28.391	0.712889	0.945396		-0.89922	28.391	0.165201	0.807716
CLMN	Q96JQ2	0.46977	29.9869	0.00465381	0.503402		0.196229	29.9869	0.114263	0.744364
CLN3	Q13286	-0.907583	27.0269	0.327801	0.888407		0.0811738	27.0269	0.927119	0.959307
CLN5	O75503	0.0402504	30.636	0.776352	0.949634		-0.382434	30.636	0.0309482	0.551242
CLN6	Q9NWW5	0.0357337	31.1161	0.698048	0.944299		0.0969621	31.1161	0.312114	0.888096
CLN8	Q9UBY8	NA	NA	NA	NA		NA	NA	NA	NA
CLNS1A	P54105	-0.0899224	33.0253	0.471201	0.919639		0.00534251	33.0253	0.965029	0.960843
CLOCK	O15516	0.319088	26.4038	0.677871	0.942736		-0.97765	26.4038	0.230422	0.854207
CLP1	Q92989	-0.112109	31.1616	0.773787	0.949476		-0.393174	31.1616	0.332712	0.894291
CLPB	Q9H078	-0.00681356	34.0178	0.944029	0.958206		0.0149767	34.0178	0.877462	0.957103
CLPP	Q16740	-0.08695	33.562	0.44142	0.91468		-0.0633603	33.562	0.570015	0.935459
CLPTM1	O96005	-0.0875095	33.078	0.696939	0.944216		0.0337565	33.078	0.879878	0.957216
CLPTM1L	Q96KA5	0.064588	32.0909	0.601552	0.935937		0.0374003	32.0909	0.760455	0.950827
CLPX	O76031	-0.0274992	34.4693	0.751056	0.948026		0.0101734	34.4693	0.906198	0.958406
CLSPN	Q9HAW4	-0.295407	31.7867	0.0863341	0.750432		0.11283	31.7867	0.462153	0.921577
CLSTN1	O94985	-0.456874	28.2433	0.00987676	0.537809		-0.225479	28.2433	0.114287	0.744397
CLSTN3	Q9BQT9	-0.319282	28.4901	0.0486612	0.696454		-0.0655221	28.4901	0.629021	0.941157
CLTA	P09496	0.0233452	32.9141	0.794918	0.950753		-0.0102834	32.9141	0.908617	0.958513
CLTB	P09497	-0.117581	28.6631	0.749669	0.947935		-0.0512929	28.6631	0.888882	0.957631
CLTC	Q00610	0.0422151	38.5723	0.655722	0.940916		0.0623678	38.5723	0.514529	0.928993
CLTCL1	P53675	-0.172387	28.8455	0.541836	0.929375		0.081301	28.8455	0.770635	0.951445
CLU	P10909	0.0206482	31.4111	0.914505	0.956915		0.0322215	31.4111	0.867051	0.95661
CLUAP1	Q96AJ1	0.676416	28.3756	0.188809	0.820965		0.564912	28.3756	0.26174	0.869372
CLUH	O75153	-0.0309306	34.6633	0.815175	0.951918		0.096642	34.6633	0.474547	0.923468
CLYBL	Q8N0X4	NA	NA	NA	NA		NA	NA	NA	NA
CMAS	Q8NFW8	0.00477707	33.255	0.960945	0.958912		0.0184399	33.255	0.850304	0.955793
CMBL	Q96DG6	0.0565786	33.7497	0.680339	0.942932		0.022606	33.7497	0.868397	0.956674
CMC1	Q7Z7K0	0.460416	31.1754	0.0858213	0.749983		0.0927608	31.1754	0.692355	0.94625
CMC2	Q9NRP2	-0.363806	30.1699	0.00946163	0.536297		-0.0649859	30.1699	0.523629	0.930141
CMIP	Q8IY22	-0.0525694	29.3568	0.782953	0.950038		-0.0890818	29.3568	0.642776	0.942343
CMPK1	P30085	0.0298688	34.709	0.741658	0.947402		0.0975595	34.709	0.303013	0.885121
CMPK2	Q5EBM0	1.87324	30.5562	0.0277531	0.627963		5.00429	30.5562	0.000270124	0.0444961
CMSS1	Q9BQ75	0.186414	32.5603	0.196787	0.826967		0.224481	32.5603	0.131295	0.769504
CMTM6	Q9NX76	NA	NA	NA	NA		NA	NA	NA	NA
CMTM8	Q8IZV2	-0.731403	26.9204	0.0890484	0.752729		-0.115919	26.9204	0.758042	0.950678
CMTR1	Q8N1G2	0.217456	33.6661	0.0644322	0.725735		0.440934	33.6661	0.00389805	0.272022
CMTR2	Q8IYT2	0.0167722	29.6639	0.931505	0.957668		0.11925	29.6639	0.547692	0.933004
CNDP2	Q96KP4	0.0397211	35.1164	0.755204	0.948297		0.0195324	35.1164	0.87774	0.957116
CNEP1R1	Q8N9A8	-0.371449	27.8916	0.257404	0.862096		0.339417	27.8916	0.296325	0.882832
CNIH4	Q9P003	0.354248	31.7675	0.486434	0.921959		1.0163	31.7675	0.0783528	0.688789
CNKSR2	Q8WXI2	-0.0874386	27.9736	0.738642	0.947199		-0.313921	27.9736	0.256859	0.86722
CNKSR3	Q6P9H4	NA	NA	NA	NA		NA	NA	NA	NA
CNN1	P51911	-1.00003	26.9991	0.200923	0.829924		-0.147057	26.9991	0.839376	0.955243
CNN2	Q99439	0.0472933	31.4254	0.786376	0.950245		0.0422797	31.4254	0.80843	0.95361
CNN3	Q15417	-0.0868508	32.915	0.399447	0.906552		-0.125093	32.915	0.239717	0.859063
CNN3 (Q15417-2)	Q15417	-0.00948577	35.0007	0.929451	0.957579		-0.0271551	35.0007	0.800423	0.953167
CNNM2	Q9H8M5	-0.307502	28.2154	0.464949	0.918646		0.247759	28.2154	0.552688	0.93357
CNNM3	Q8NE01	0.0141308	31.8706	0.872386	0.954929		0.0638417	31.8706	0.477798	0.923949
CNNM4	Q6P4Q7	0.0555837	29.8148	0.649363	0.940372		-0.118371	29.8148	0.348087	0.898487
CNOT1	A5YKK6	0.0123847	35.241	0.872665	0.954943		0.0124144	35.241	0.872363	0.956863
CNOT1 (A5YKK6-2)	A5YKK6	-0.247372	27.8348	0.227102	0.84652		-0.0888687	27.8348	0.645447	0.942568
CNOT10	Q9H9A5	0.0411777	32.5405	0.650693	0.940487		0.0727053	32.5405	0.432799	0.916701
CNOT11	Q9UKZ1	0.0413748	31.4143	0.675467	0.942544		0.0115601	31.4143	0.906192	0.958406
CNOT2	Q9NZN8	0.0308612	32.5098	0.860263	0.954323		0.228676	32.5098	0.223025	0.850096
CNOT3	O75175	-0.0116746	33.377	0.909937	0.956708		0.00617904	33.377	0.952239	0.960338
CNOT4	O95628	-0.0814662	31.3145	0.40926	0.908588		0.0100076	31.3145	0.916721	0.958864
CNOT6	Q9ULM6	0.0173913	30.5237	0.843545	0.95346		-0.0150027	30.5237	0.864749	0.9565
CNOT6L	Q96LI5	0.0731119	29.0162	0.76019	0.948619		0.0996479	29.0162	0.678499	0.945213
CNOT7	Q9UIV1	-0.0531433	31.2944	0.655164	0.940869		-0.00213147	31.2944	0.985577	0.961628
CNOT8	Q9UFF9	-0.194678	29.8831	0.479369	0.9209		-0.0382428	29.8831	0.88703	0.957546
CNP	P09543	0.0480119	35.1997	0.703309	0.944693		0.188121	35.1997	0.169322	0.811513
CNPY2	Q9Y2B0	-0.0491623	34.6683	0.640218	0.939572		0.0340468	34.6683	0.744899	0.949852
CNPY3	Q9BT09	0.0354111	32.6307	0.845628	0.953569		0.121985	32.6307	0.51018	0.928431
CNPY4	Q8N129	-0.0152792	30.019	0.952513	0.958563		-0.0102934	30.019	0.967995	0.960958
CNRIP1	Q96F85	0.0419879	25.8534	0.919028	0.957118		-0.684169	25.8534	0.135793	0.775425
CNTLN	Q9NXG0	-1.27367	26.245	0.020971	0.596553		-1.79455	26.245	0.00479078	0.299215
CNTN1	Q12860	-1.6281	26.981	0.0213833	0.597929		-0.967377	26.981	0.114748	0.745041
CNTNAP1	P78357	-0.77963	27.0549	0.122432	0.773544		-0.336459	27.0549	0.466377	0.922232
CNTNAP2	Q9UHC6	NA	NA	NA	NA		NA	NA	NA	NA
CNTRL	Q7Z7A1	-0.129933	30.8525	0.124262	0.774464		0.0243314	30.8525	0.74863	0.950089
CNTROB	Q8N137	NA	NA	NA	NA		NA	NA	NA	NA
COA1	Q9GZY4	0.174144	29.0612	0.4043	0.90757		-0.169545	29.0612	0.41608	0.913643
COA3	Q9Y2R0	0.0890738	33.4283	0.538837	0.92901		-0.00892507	33.4283	0.950045	0.96025
COA4	Q9NYJ1	NA	NA	NA	NA		NA	NA	NA	NA
COA5	Q86WW8	-0.985672	27.4134	0.0589087	0.717014		0.324235	27.4134	0.471274	0.922978
COA6	Q5JTJ3	0.116205	32.5106	0.307622	0.881951		0.0243605	32.5106	0.822778	0.954382
COA7	Q96BR5	0.0922139	32.4527	0.407079	0.908143		0.0460436	32.4527	0.671692	0.944688
COASY	Q13057	0.0219715	34.0282	0.846573	0.953618		-0.0189418	34.0282	0.86746	0.95663
COBL	O75128	0.0859945	31.6641	0.379211	0.902054		-0.0505047	31.6641	0.597182	0.938213
COBLL1	Q53SF7	0.0659544	31.0372	0.735023	0.946953		-0.0681241	31.0372	0.726741	0.948663
COCH	O43405	0.244453	29.517	0.188669	0.820856		-0.169338	29.517	0.343483	0.897266
COG1	Q8WTW3	0.00554209	31.1761	0.970694	0.959308		0.0439393	31.1761	0.77169	0.951508
COG2	Q14746	0.13174	32.0247	0.138322	0.780776		0.097555	32.0247	0.252099	0.865051
COG3	Q96JB2	0.0461642	31.6617	0.629977	0.93865		0.0213703	31.6617	0.822067	0.954344
COG4	Q9H9E3	0.0250422	31.7196	0.873375	0.954978		-0.0664531	31.7196	0.674492	0.944905
COG5	Q9UP83	0.0488529	32.4764	0.675804	0.942571		-0.00902259	32.4764	0.937957	0.959758
COG6	Q9Y2V7	0.00754516	32.1238	0.954664	0.958653		0.128435	32.1238	0.352476	0.899624
COG7	P83436	-0.172285	32.8457	0.339996	0.891977		0.0639637	32.8457	0.713413	0.947754
COG8	Q96MW5	-9.40477e-05	30.7378	0.999241	0.960424		-0.101179	30.7378	0.327836	0.892888
COIL	P38432	-0.06636	32.535	0.65184	0.940585		0.0464911	32.535	0.75078	0.950225
COL12A1	Q99715	0.454062	29.8246	0.0170623	0.580681		0.218801	29.8246	0.164265	0.806831
COL14A1	Q05707	-0.0392013	30.7581	0.794602	0.950734		-0.0651086	30.7581	0.667148	0.944332
COL18A1	P39060	0.213583	30.0333	0.161903	0.797245		0.036076	30.0333	0.796186	0.95293
COL1A1	P02452	-0.28519	28.3506	0.263597	0.864898		-0.315483	28.3506	0.221572	0.849261
COL1A2	P08123	NA	NA	NA	NA		NA	NA	NA	NA
COL2A1	P02458	-0.408322	26.6032	0.450751	0.916298		-1.10247	26.6032	0.0731166	0.679563
COL4A1	P02462	0.841373	27.835	0.00110276	0.493693		0.496922	27.835	0.0131154	0.429861
COL4A2	P08572	-0.643474	29.3984	0.276412	0.87035		-0.284567	29.3984	0.615109	0.939906
COL4A3BP	Q9Y5P4	-0.0606771	32.639	0.584112	0.93415		-0.0143242	32.639	0.895842	0.957946
COL4A6	Q14031	NA	NA	NA	NA		NA	NA	NA	NA
COL5A1	P20908	NA	NA	NA	NA		NA	NA	NA	NA
COL6A1	P12109	0.0589109	31.9155	0.603555	0.936136		0.0697218	31.9155	0.540783	0.932207
COL6A2	P12110	NA	NA	NA	NA		NA	NA	NA	NA
COLEC12	Q5KU26	NA	NA	NA	NA		NA	NA	NA	NA
COLGALT1	Q8NBJ5	0.131937	33.3934	0.209167	0.835524		0.161977	33.3934	0.13523	0.774701
COMMD1	Q8N668	0.126412	29.851	0.314453	0.884218		-0.0974156	29.851	0.429848	0.916177
COMMD10	Q9Y6G5	0.144682	30.4798	0.229846	0.848074		0.0791881	30.4798	0.491521	0.925915
COMMD2	Q86X83	0.161783	30.6035	0.216083	0.839946		0.0443412	30.6035	0.717309	0.948023
COMMD3	Q9UBI1	-0.0437073	32.4294	0.770775	0.949289		-0.12493	32.4294	0.417371	0.913887
COMMD4	Q9H0A8	-0.171566	31.3625	0.33746	0.891254		-0.21755	31.3625	0.234731	0.856499
COMMD5	Q9GZQ3	-0.0420204	31.103	0.642296	0.939756		-0.0249915	31.103	0.780995	0.952058
COMMD6	Q7Z4G1	0.0560154	30.5508	0.536289	0.928697		-0.0224855	30.5508	0.801094	0.953205
COMMD7	Q86VX2	-0.506776	28.805	0.105166	0.76413		-0.450426	28.805	0.140829	0.781703
COMMD8	Q9NX08	-0.181613	31.2063	0.265481	0.865728		-0.288787	31.2063	0.0992761	0.720955
COMMD9	Q9P000	-0.211325	31.6298	0.128003	0.776268		-0.0857539	31.6298	0.499722	0.927042
COMT	P21964	0.0468221	33.282	0.693683	0.943968		0.0911226	33.282	0.452008	0.919958
COMTD1	Q86VU5	0.0394679	28.7516	0.832421	0.952867		-0.0765327	28.7516	0.683259	0.945574
COPA	P53621	0.0726337	36.5269	0.354263	0.895875		0.0688216	36.5269	0.378259	0.905821
COPB1	P53618	0.0424017	36.2244	0.62657	0.938337		0.000473941	36.2244	0.995613	0.962
COPB2	P35606	0.0491694	35.6934	0.556253	0.931079		0.0638354	35.6934	0.449666	0.919574
COPE	O14579	0.0334927	34.5863	0.684791	0.943282		0.102372	34.5863	0.241052	0.859734
COPG1	Q9Y678	-0.0656788	34.9578	0.588869	0.934647		-0.00517127	34.9578	0.9656	0.960865
COPG2	Q9UBF2	0.00519948	34.6346	0.965033	0.959079		0.0228886	34.6346	0.847218	0.955639
COPRS	Q9NQ92	0.491699	28.3157	0.0705856	0.734037		0.679765	28.3157	0.0232238	0.506479
COPS2	P61201	0.0331009	34.497	0.73554	0.946988		0.133141	34.497	0.205261	0.839209
COPS3	Q9UNS2	0.019301	34.735	0.810625	0.951661		-0.0135662	34.735	0.866074	0.956563
COPS4	Q9BT78	-0.00128534	35.0883	0.991057	0.960111		0.0422769	35.0883	0.714072	0.9478
COPS5	Q92905	-0.00648571	33.8726	0.941118	0.958083		-0.039621	33.8726	0.65472	0.943336
COPS6	Q7L5N1	-0.00206765	34.6615	0.982228	0.959766		0.0399906	34.6615	0.669209	0.944494
COPS7A	Q9UBW8	-0.150562	32.4862	0.192837	0.824047		-0.0674001	32.4862	0.535133	0.93154
COPS7B	Q9H9Q2	-0.127158	33.2176	0.15096	0.786807		-0.150022	33.2176	0.100489	0.723048
COPS8	Q99627	-0.0570067	33.4658	0.608651	0.936637		-0.0363004	33.4658	0.742643	0.949707
COPZ1	P61923	0.0310101	33.923	0.707083	0.944972		0.0540261	33.923	0.518044	0.929441
COQ10B	Q9H8M1	0.0758187	28.1492	0.610397	0.936806		-0.0619207	28.1492	0.676131	0.945031
COQ3	Q9NZJ6	-0.315655	31.2893	0.0669216	0.729255		-0.0552025	31.2893	0.708337	0.947399
COQ5	Q5HYK3	-0.07799	32.3495	0.587219	0.934475		-0.0422494	32.3495	0.76654	0.951198
COQ6	Q9Y2Z9	0.667823	31.983	0.0945218	0.756997		-0.0491748	31.983	0.888227	0.957601
COQ7	Q99807	-0.174981	31.4245	0.253765	0.860395		-0.144026	31.4245	0.338707	0.895968
COQ9	O75208	0.346072	30.9883	0.188221	0.820506		0.225097	30.9883	0.371001	0.904155
CORO1A	P31146	0.0999305	30.651	0.610934	0.936858		0.0415406	30.651	0.830884	0.954807
CORO1B	Q9BR76	0.151841	34.1161	0.0901335	0.753612		0.0446359	34.1161	0.573369	0.935812
CORO1C	Q9ULV4	0.0477938	35.1141	0.588086	0.934566		-0.056759	35.1141	0.522327	0.929979
CORO2A	Q92828	0.216313	30.0734	0.303362	0.880491		0.101808	30.0734	0.614953	0.939892
CORO2B	Q9UQ03	1.52014	27.301	0.0485346	0.696154		0.877986	27.301	0.202491	0.837367
CORO7	P57737	-0.530756	27.1985	0.58111	0.933832		0.963666	27.1985	0.33091	0.893777
CORO7 (P57737-3)	P57737	0.140889	33.1795	0.330801	0.889307		-0.0314725	33.1795	0.820835	0.954279
COTL1	Q14019	0.0188939	32.0435	0.910106	0.956716		0.102112	32.0435	0.54818	0.93306
COX11	Q9Y6N1	-0.0310886	29.135	0.809963	0.951623		-0.065296	29.135	0.616649	0.940047
COX14	Q96I36	-0.205805	27.7505	0.455737	0.917138		0.0046324	27.7505	0.986256	0.961653
COX15	Q7KZN9	-0.0131487	32.1575	0.910076	0.956715		-0.0133368	32.1575	0.908796	0.95852
COX16	Q9P0S2	-0.588505	28.8215	0.101321	0.761712		-0.310951	28.8215	0.345219	0.89773
COX18	Q8N8Q8	-0.958998	25.5753	0.135709	0.779695		0.561344	25.5753	0.351356	0.899336
COX19	Q49B96	0.1003	29.6911	0.275262	0.869879		0.0683347	29.6911	0.444401	0.918699
COX20	Q5RI15	0.302679	29.8972	0.211777	0.837221		-0.142561	29.8972	0.53423	0.931432
COX4I1	P13073	-0.0294428	35.2314	0.823049	0.952356		-0.0611095	35.2314	0.645022	0.942533
COX5A	P20674	0.0447311	32.7596	0.741711	0.947406		0.119973	32.7596	0.390578	0.90852
COX5B	P10606	-0.176258	26.9236	0.463826	0.918465		0.305168	26.9236	0.224923	0.851173
COX6A1	P12074	0.0972744	32.4571	0.306039	0.881413		0.000459252	32.4571	0.995952	0.962012
COX6B1	P14854	0.0895309	33.7231	0.447942	0.915817		0.0520669	33.7231	0.653406	0.943228
COX6C	P09669	0.080162	33.5239	0.52502	0.927277		0.0777813	33.5239	0.536969	0.931758
COX7A2	P14406	0.0449752	33.7341	0.720399	0.945934		0.0264176	33.7341	0.83285	0.954909
COX7A2L	O14548	-2.34287	29.934	0.114394	0.769324		-0.00679815	29.934	0.995886	0.96201
COX7C	P15954	-0.018824	33.0306	0.832426	0.952867		-0.0317575	33.0306	0.722116	0.948351
CPD	O75976	0.0889055	35.1507	0.436751	0.913846		-0.052439	35.1507	0.640493	0.94215
CPE	P16870	0.611368	29.7155	0.119704	0.772125		-0.0377998	29.7155	0.914107	0.958752
CPEB4	Q17RY0	0.14316	29.8283	0.534364	0.928458		-0.0714577	29.8283	0.7533	0.950383
CPM	P14384	0.0602046	28.4004	0.697468	0.944256		-0.131268	28.4004	0.408292	0.91214
CPNE1	Q99829	0.158344	34.3048	0.227672	0.846845		0.121924	34.3048	0.340444	0.896444
CPNE2	Q96FN4	-0.305899	29.9595	0.403437	0.907391		-0.401348	29.9595	0.283249	0.878082
CPNE3	O75131	-0.0492904	35.5454	0.594697	0.935246		0.0186946	35.5454	0.838316	0.955189
CPNE8	Q86YQ8	0.0377573	30.7196	0.830889	0.952784		0.0692547	30.7196	0.696681	0.946566
CPOX	P36551	0.112073	34.2894	0.178762	0.812787		0.0766081	34.2894	0.33764	0.895673
CPPED1	Q9BRF8	0.0114923	31.8762	0.8851	0.955548		-0.182056	31.8762	0.0550466	0.637614
CPSF1	Q10570	0.0341528	34.0448	0.658632	0.941162		0.0659414	34.0448	0.404585	0.911407
CPSF2	Q9P2I0	0.0154051	34.2975	0.873829	0.955		-0.014302	34.2975	0.882778	0.95735
CPSF3	Q9UKF6	0.0188818	34.526	0.865437	0.954583		-0.0537693	34.526	0.632551	0.941466
CPSF3L	Q5TA45	-0.130095	30.7863	0.474096	0.92009		-0.0267099	30.7863	0.880503	0.957245
CPSF4	O95639	-0.12858	30.8595	0.459804	0.91781		-0.192703	30.8595	0.281753	0.877514
CPSF4 (O95639-3)	O95639	NA	NA	NA	NA		NA	NA	NA	NA
CPSF6	Q16630	0.0847933	34.186	0.333568	0.890124		0.0409765	34.186	0.629218	0.941174
CPSF7	Q8N684	0.072885	33.523	0.394684	0.905531		-0.0587007	33.523	0.488091	0.925434
CPT1A	P50416	0.053607	31.8948	0.767829	0.949104		0.0801497	31.8948	0.660485	0.943803
CPT2	P23786	0.0989924	33.8574	0.547318	0.930033		-0.0182627	33.8574	0.91017	0.95858
CPTP	Q5TA50	0.0595727	28.5499	0.713118	0.945412		0.0765271	28.5499	0.638042	0.94194
CPVL	Q9H3G5	0.148434	33.8	0.166732	0.801954		-0.0682749	33.8	0.49572	0.926497
CRABP1	P29762	0.0816734	32.0515	0.597571	0.935537		0.0535973	32.0515	0.727132	0.948689
CRABP2	P29373	0.293421	31.9	0.360594	0.897515		0.307574	31.9	0.339623	0.896219
CRADD	P78560	-0.0936615	29.947	0.272079	0.868556		-0.108785	29.947	0.209985	0.842255
CRAMP1L	Q96RY5	0.445312	25.8817	0.181041	0.814707		0.492169	25.8817	0.145667	0.787411
CRAT	P43155	0.156529	30.7954	0.599592	0.935741		-0.3513	30.7954	0.260662	0.868903
CRBN	Q96SW2	-0.0630686	31.308	0.693426	0.943949		-0.261011	31.308	0.138557	0.778914
CRCP	O75575	-1.20035	27.962	0.0228563	0.604675		-0.253042	27.962	0.542822	0.932444
CREB1	P16220	0.0989153	31.3626	0.407662	0.908262		0.00624753	31.3626	0.956953	0.960525
CREB5	Q02930	0.440031	27.8135	0.334009	0.890253		-1.10063	27.8135	0.0398623	0.586067
CREBBP	Q92793	-0.15152	33.1108	0.11745	0.770907		-0.0119525	33.1108	0.889757	0.95767
CREG1	O75629	0.0714231	30.6584	0.503185	0.92436		0.00211528	30.6584	0.983851	0.961563
CRELD1	Q96HD1	0.368941	28.0236	0.0755828	0.739896		-0.0618984	28.0236	0.73015	0.94889
CRELD2	Q6UXH1	0.0267407	30.8452	0.825178	0.952473		-0.0228492	30.8452	0.850204	0.955788
CREM	Q03060	-0.17779	27.1386	0.805651	0.951377		1.28678	27.1386	0.112998	0.742576
CRIP2	P52943	-0.00124527	30.3959	0.997001	0.960339		-0.20334	30.3959	0.546171	0.93283
CRIPT	Q9P021	-0.115057	30.5575	0.307904	0.882046		-0.0201738	30.5575	0.851393	0.955847
CRK	P46108	0.0544003	34.1979	0.596017	0.93538		0.0352397	34.1979	0.729357	0.948838
CRK (P46108-2)	P46108	0.0206078	29.7553	0.888702	0.95572		0.361458	29.7553	0.0437032	0.598793
CRKL	P46109	0.054519	34.7464	0.583713	0.934108		0.0143604	34.7464	0.883761	0.957396
CRLF3	Q8IUI8	0.0659171	32.6463	0.556612	0.931121		0.0505347	32.6463	0.650106	0.942956
CRMP1	Q14194	0.386568	28.772	0.101231	0.761653		0.401626	28.772	0.0912527	0.707755
CRNKL1	Q9BZJ0	-0.0521513	32.9602	0.659191	0.941209		0.0735016	32.9602	0.537709	0.931845
CROCC	Q5TZA2	0.0774686	32.6178	0.489438	0.922401		-0.00407587	32.6178	0.970345	0.961049
CROT	Q9UKG9	-0.231313	30.0371	0.37622	0.901352		-0.0520184	30.0371	0.836828	0.955113
CRTAC1	Q9NQ79	-0.825564	26.9418	0.0705175	0.733952		-0.65999	26.9418	0.129285	0.766757
CRTAP	O75718	-0.103321	32.6782	0.240318	0.853726		-0.0453751	32.6782	0.587403	0.937249
CRTC1	Q6UUV9	0.0622001	30.6172	0.769685	0.94922		-0.481938	30.6172	0.0561313	0.640706
CRTC2	Q53ET0	-0.306838	31.1765	0.154959	0.790123		-0.171746	31.1765	0.396914	0.909849
CRTC3	Q6UUV7	0.450527	30.4604	0.238817	0.852942		-0.285296	30.4604	0.43882	0.91775
CRY1	Q16526	-0.0262796	28.0276	0.852165	0.953909		0.00896023	28.0276	0.949265	0.960218
CRYBG3	Q68DQ2	-0.0103564	31.1557	0.935769	0.957853		-0.10087	31.1557	0.444725	0.918753
CRYL1	Q9Y2S2	-0.650899	28.8879	0.159794	0.795117		-0.609627	28.8879	0.183552	0.823547
CRYZ	Q08257	0.141243	33.7251	0.302304	0.880123		0.0481157	33.7251	0.713648	0.94777
CRYZL1	O95825	0.294372	31.5244	0.145178	0.783441		-0.0866568	31.5244	0.638858	0.94201
CS	O75390	0.0256926	36.3729	0.789719	0.950445		0.039845	36.3729	0.680559	0.94537
CSDC2	Q9Y534	-0.253175	27.8307	0.422465	0.911191		-0.227539	27.8307	0.46851	0.922558
CSDE1	O75534	-0.0814708	36.0902	0.461174	0.918035		-0.0947341	36.0902	0.395464	0.909548
CSDE1 (O75534-2)	O75534	-1.05889	25.701	0.000232685	0.469592		-0.10361	25.701	0.464506	0.921943
CSE1L	P55060	0.0449538	36.9398	0.581021	0.933823		0.053807	36.9398	0.511362	0.928585
CSGALNACT2	Q8N6G5	0.0824055	27.8964	0.373014	0.900588		0.00157187	27.8964	0.985934	0.961641
CSK	P41240	-0.0228481	34.1306	0.825247	0.952477		0.0550182	34.1306	0.598797	0.93837
CSNK1A1	P48729	0.132093	33.1254	0.141415	0.782008		0.0684346	33.1254	0.413292	0.913111
CSNK1D (P48730-2)	P48730	0.106341	32.9134	0.299707	0.87921		0.0768799	32.9134	0.443025	0.918467
CSNK1E	P49674	0.076155	30.1509	0.730065	0.946612		-0.393115	30.1509	0.112165	0.741382
CSNK1G1	Q9HCP0	0.549008	26.9609	0.00362849	0.498455		-0.0437561	26.9609	0.722189	0.948356
CSNK1G2	P78368	0.290802	27.881	0.333505	0.890106		0.112555	27.881	0.697841	0.94665
CSNK1G3	Q9Y6M4	0.11694	31.4987	0.402486	0.907192		-0.0532953	31.4987	0.695521	0.946482
CSNK2A1	P68400	0.0441764	35.9413	0.665258	0.941714		0.0336077	35.9413	0.741142	0.94961
CSNK2A2	P19784	-0.00800138	34.9721	0.921315	0.95722		0.061088	34.9721	0.461835	0.921527
CSNK2B	P67870	-0.00605529	34.2575	0.942431	0.958138		0.0211919	34.2575	0.800996	0.953199
CSPP1	Q1MSJ5	-0.966596	27.6351	0.0405992	0.674379		-0.483833	27.6351	0.238962	0.85868
CSRP1	P21291	-0.172662	31.9784	0.372776	0.900531		-0.260652	31.9784	0.196731	0.833398
CSRP2	Q16527	-0.0504414	33.8986	0.745466	0.947657		-0.232555	33.8986	0.168929	0.811158
CSRP2BP	Q9H8E8	1.18736	27.1465	0.0304517	0.638309		1.3765	27.1465	0.0172228	0.46521
CST3	P01034	-0.0386207	31.5835	0.727759	0.946452		-0.155564	31.5835	0.192893	0.830645
CSTB	P04080	-0.0228626	36.0513	0.879828	0.955293		0.0365976	36.0513	0.809074	0.953645
CSTF1	Q05048	-0.000894348	34.0713	0.990721	0.960098		-0.0279656	34.0713	0.717747	0.948053
CSTF2	P33240	-0.18906	33.301	0.46988	0.919431		-0.168033	33.301	0.518629	0.929515
CSTF2T	Q9H0L4	-0.0331461	33.7019	0.862812	0.954452		0.199193	33.7019	0.320604	0.890736
CSTF3	Q12996	-0.0754821	34.1009	0.486918	0.92203		0.086465	34.1009	0.428883	0.916004
CTBP1	Q13363	0.0110624	33.3877	0.891286	0.955842		-0.0362764	33.3877	0.656664	0.943494
CTBP2	P56545	0.0451264	33.6842	0.681004	0.942985		0.118354	33.6842	0.30121	0.884513
CTBS	Q01459	0.0685621	26.6486	0.904265	0.956449		-0.467834	26.6486	0.425201	0.915338
CTC1	Q2NKJ3	NA	NA	NA	NA		NA	NA	NA	NA
CTCF	P49711	-0.489374	28.9478	0.199169	0.828682		0.309612	28.9478	0.395974	0.909654
CTDNEP1	O95476	0.271851	28.1076	0.435114	0.91355		1.09027	28.1076	0.0158538	0.454648
CTDP1	Q9Y5B0	0.11497	31.8041	0.338428	0.891531		0.105481	31.8041	0.376772	0.905485
CTDSP1	Q9GZU7	-1.47839	27.1053	0.0268589	0.624163		-0.230753	27.1053	0.663188	0.944019
CTDSP2	O14595	-0.748185	26.2032	0.133739	0.778853		-0.100833	26.2032	0.82255	0.95437
CTDSPL2	Q05D32	-0.0430982	31.4948	0.771096	0.949309		0.0625415	31.4948	0.674185	0.944881
CTGF	P29279	-0.142288	27.0848	0.833377	0.952919		0.758969	27.0848	0.286254	0.879208
CTH	P32929	0.147057	30.0949	0.270874	0.868049		0.22196	30.0949	0.117473	0.749186
CTIF	O43310	0.296015	30.7807	0.206504	0.833756		-0.0925518	30.7807	0.672888	0.944781
CTNNA1	P35221	-0.0302758	35.7275	0.757584	0.948451		-0.0920483	35.7275	0.364297	0.902564
CTNNAL1	Q9UBT7	0.340309	31.5844	0.050763	0.70124		0.0174391	31.5844	0.90424	0.95832
CTNNB1	P35222	-0.0525226	34.3111	0.636375	0.939229		-0.0409632	34.3111	0.711236	0.947602
CTNNBIP1	Q9NSA3	NA	NA	NA	NA		NA	NA	NA	NA
CTNNBL1	Q8WYA6	0.0655101	33.6224	0.615506	0.937298		0.0131673	33.6224	0.918696	0.958949
CTNND1	O60716	0.0110486	34.9546	0.886431	0.955611		-0.0472155	34.9546	0.547957	0.933035
CTNS	O60931	-0.486532	25.8307	0.0386386	0.667895		-0.161147	25.8307	0.413567	0.913164
CTPS1	P17812	0.0811877	35.7492	0.444624	0.915242		0.154819	35.7492	0.170446	0.812523
CTPS2	Q9NRF8	0.148733	33.9493	0.187639	0.82005		-0.0268538	33.9493	0.796922	0.952971
CTR9	Q6PD62	-0.0342509	33.6206	0.731515	0.946712		0.0190763	33.6206	0.847891	0.955673
CTSA	P10619	0.066899	32.7928	0.476505	0.920462		-0.0595723	32.7928	0.524157	0.930206
CTSB	P07858	0.160184	33.6171	0.209461	0.835717		0.139106	33.6171	0.267817	0.871957
CTSC	P53634	0.167717	32.2261	0.103981	0.763402		-0.0436541	32.2261	0.634819	0.941663
CTSD	P07339	0.0065797	34.7965	0.958573	0.958814		-0.0497627	34.7965	0.696411	0.946547
CTSH	P09668	0.207381	28.6598	0.419958	0.910709		0.146253	28.6598	0.563786	0.934792
CTSL	P07711	0.463745	30.6185	0.198817	0.828431		0.85071	30.6185	0.0385913	0.581864
CTSV	O60911	-0.231548	28.6843	0.199713	0.829069		-0.169483	28.6843	0.331784	0.894027
CTSZ	Q9UBR2	0.22536	32.9485	0.0447846	0.686656		0.119165	32.9485	0.228185	0.852988
CTTN	Q14247	-0.0111881	35.4531	0.926072	0.957431		-0.106039	35.4531	0.394904	0.909431
CTTNBP2	Q8WZ74	0.431724	27.9782	0.0466234	0.691472		0.0263604	27.9782	0.883116	0.957366
CTTNBP2NL	Q9P2B4	0.0670532	31.4599	0.509665	0.92525		0.176237	31.4599	0.115878	0.746609
CTU1	Q7Z7A3	0.153798	32.2348	0.147945	0.784833		0.0339861	32.2348	0.725624	0.948588
CTU2	Q2VPK5	0.00134939	30.9055	0.989723	0.960059		0.164092	30.9055	0.154591	0.797195
CUEDC1	Q9NWM3	NA	NA	NA	NA		NA	NA	NA	NA
CUEDC2	Q9H467	0.320775	30.2175	0.0875672	0.751492		-0.0775996	30.2175	0.638148	0.94195
CUL1	Q13616	-0.0226268	35.0312	0.813502	0.951824		-0.00675144	35.0312	0.943752	0.959995
CUL2	Q13617	0.0202292	34.4438	0.850515	0.953823		0.0447981	34.4438	0.678331	0.9452
CUL3	Q13618	-0.0847194	34.8641	0.337736	0.891333		-0.0701625	34.8641	0.42132	0.914625
CUL4A	Q13619	0.153941	32.3953	0.122708	0.773684		0.00651727	32.3953	0.941692	0.959911
CUL4B	Q13620	-0.0177553	35.9817	0.857187	0.954166		0.0743935	35.9817	0.461467	0.921469
CUL4B (Q13620-3)	Q13620	NA	NA	NA	NA	mock_only	NA	NA	NA	NA
CUL5	Q93034	-0.007484	33.333	0.936088	0.957867		-0.0539492	33.333	0.568929	0.935344
CUL7	Q14999	-0.0914044	30.7239	0.441253	0.91465		-0.153758	30.7239	0.215347	0.845576
CUL9	Q8IWT3	0.0773297	28.6963	0.761608	0.948709		0.467587	28.6963	0.104227	0.729261
CUTA	O60888	0.116852	32.4246	0.520605	0.926706		-0.192044	32.4246	0.305482	0.885944
CUTC	Q9NTM9	-0.0594812	31.3057	0.708538	0.945079		-0.0790032	31.3057	0.621217	0.940462
CUX1	P39880	-0.0578064	33.1357	0.649688	0.9404		-0.18872	33.1357	0.170602	0.812663
CWC15	Q9P013	-0.00777121	31.8173	0.925858	0.957421		-0.0332391	31.8173	0.692596	0.946268
CWC22	Q9HCG8	-0.0482213	31.8742	0.67347	0.942384		0.0379501	31.8742	0.739393	0.949497
CWC25	Q9NXE8	0.0590394	29.9936	0.654288	0.940795		0.0618766	29.9936	0.639131	0.942034
CWC27	Q6UX04	-0.0765061	33.2144	0.415453	0.909828		-0.00271057	33.2144	0.976267	0.961276
CWF19L1	Q69YN2	-0.0641553	33.5282	0.47141	0.919671		0.0161329	33.5282	0.853069	0.95593
CWF19L2	Q2TBE0	-0.0144375	30.8684	0.920284	0.957174		-0.0813622	30.8684	0.578037	0.936297
CXADR	P78310	0.0530452	32.9856	0.568479	0.932461		0.154002	32.9856	0.13132	0.769539
CXCL16	Q9H2A7	NA	NA	NA	NA		NA	NA	NA	NA
CXCR4	P61073	-0.507858	28.661	0.0207985	0.595963		-0.316816	28.661	0.0991831	0.720793
CXorf23	A2AJT9	0.51548	24.9373	0.458113	0.917532		-0.628259	24.9373	0.371405	0.90425
CXorf38	Q8TB03	-0.550061	30.579	0.0484482	0.695949		-0.329384	30.579	0.188387	0.827294
CXorf40B	Q96DE9	NA	NA	NA	NA		NA	NA	NA	NA
CXorf56	Q9H5V9	0.033008	31.0831	0.743489	0.947525		-0.0249417	31.0831	0.804298	0.953382
CXorf57	Q6NSI4	0.0823856	32.439	0.474787	0.920197		0.0392882	32.439	0.728557	0.948784
CXXC1	Q9P0U4	-0.101121	31.6776	0.396433	0.905909		-0.131305	31.6776	0.280872	0.877177
CYB561	P49447	NA	NA	NA	NA		NA	NA	NA	NA
CYB561D2	O14569	0.413973	29.0334	0.231036	0.848738		-0.447865	29.0334	0.199587	0.83539
CYB5A	P00167	0.109309	31.2423	0.679174	0.94284		-0.0547671	31.2423	0.834884	0.955013
CYB5B	O43169	0.0906775	34.5299	0.594998	0.935277		-0.052619	34.5299	0.755695	0.950533
CYB5D2	Q8WUJ1	0.229779	27.8259	0.109924	0.766908		0.0226329	27.8259	0.859092	0.956226
CYB5R1	Q9UHQ9	0.0920637	33.0332	0.442049	0.914791		0.0650283	33.0332	0.58211	0.936715
CYB5R3	P00387	0.076585	35.8108	0.425653	0.911798		0.00448684	35.8108	0.961669	0.960711
CYB5R4	Q7L1T6	-0.0318915	31.8666	0.803967	0.95128		-0.0320001	31.8666	0.803317	0.953328
CYBA	P13498	0.0381399	28.8828	0.861122	0.954366		0.191406	28.8828	0.395189	0.909491
CYBRD1	Q53TN4	-1.88956	25.6406	0.0134365	0.559143		-0.218117	25.6406	0.700823	0.946865
CYC1	P08574	0.167036	33.3336	0.0687695	0.731722		0.0897743	33.3336	0.277724	0.875958
CYCS	P99999	0.0950178	35.0825	0.438503	0.914161		0.0244508	35.0825	0.837902	0.955168
CYFIP1	Q7L576	-0.0537109	32.8951	0.507438	0.924947		-0.0291125	32.8951	0.71556	0.947903
CYFIP2	Q96F07	0.136669	34.5292	0.188301	0.820569		0.035281	34.5292	0.714256	0.947812
CYHR1	Q6ZMK1	-0.670123	29.0875	0.00414152	0.501084		-0.236904	29.0875	0.159904	0.802603
CYLD	Q9NQC7	0.0634079	30.3396	0.616049	0.93735		0.097075	30.3396	0.449425	0.919534
CYP20A1	Q6UW02	-0.126723	30.9853	0.287864	0.874862		-0.0417993	30.9853	0.713445	0.947756
CYP27C1	Q4G0S4	-1.70093	25.4777	0.0596966	0.718343		-1.6586	25.4777	0.0645706	0.662003
CYP2S1	Q96SQ9	1.27353	26.8783	0.162873	0.798208		-0.583271	26.8783	0.493012	0.926123
CYP2U1	Q7Z449	-0.0757691	27.2209	0.85309	0.953956		0.730168	27.2209	0.112738	0.742205
CYP4X1	Q8N118	0.134383	29.8665	0.351604	0.89517		0.108865	29.8665	0.444469	0.91871
CYP51A1	Q16850	0.0486735	32.363	0.756333	0.94837		-0.0807189	32.363	0.609558	0.939392
CYP7B1	O75881	NA	NA	NA	NA		NA	NA	NA	NA
CYR61	O00622	-0.670637	28.3591	0.0593323	0.717732		-0.248506	28.3591	0.420916	0.91455
CYTH1	Q15438	0.158233	29.8324	0.555427	0.930984		0.652813	29.8324	0.0427999	0.595137
CYTH2	Q99418	-0.0935368	26.532	0.882521	0.955423		0.178807	26.532	0.778141	0.951891
D2HGDH	Q8N465	-0.216708	28.0725	0.601511	0.935933		-0.448849	28.0725	0.297705	0.883312
DAAM1	Q9Y4D1	0.894701	28.2315	0.232725	0.849671		-0.57203	28.2315	0.428233	0.915887
DAB2	P98082	-0.0561605	29.9898	0.497999	0.923633		-0.0878497	29.9898	0.30278	0.885043
DAB2IP	Q5VWQ8	0.0758361	29.7315	0.70747	0.945		-0.0400778	29.7315	0.842076	0.955381
DACH1	Q9UI36	0.703824	29.094	0.0377374	0.664735		0.0683726	29.094	0.803891	0.95336
DACT3	Q96B18	NA	NA	NA	NA		NA	NA	NA	NA	mock_only
DAD1	P61803	0.262358	32.1138	0.290602	0.875895		0.28555	32.1138	0.254179	0.866007
DAG1	Q14118	0.0804201	32.0279	0.357497	0.896719		0.0975895	32.0279	0.27227	0.873787
DAGLB	Q8NCG7	-0.0238533	30.6937	0.815096	0.951913		-0.149631	30.6937	0.17707	0.818262
DAK	Q3LXA3	0.106894	32.2198	0.441571	0.914706		-0.0826419	32.2198	0.547599	0.932994
DALRD3	Q5D0E6	NA	NA	NA	NA		NA	NA	NA	NA
DAP	P51397	0.135848	28.9146	0.251012	0.859079		0.0992279	28.9146	0.388935	0.908169
DAP3	P51398	0.011949	33.5629	0.896168	0.956072		-0.0947469	33.5629	0.322414	0.891282
DAPK1	P53355	-0.045631	30.5046	0.648439	0.940292		0.247235	30.5046	0.0415147	0.591229
DAPK2	Q9UIK4	-1.78743	24.5375	0.0213892	0.597948		-1.5402	24.5375	0.037196	0.576996
DAPK3	O43293	0.0239748	30.9456	0.850827	0.95384		0.207482	30.9456	0.141144	0.782084
DARS	P14868	-0.017852	36.7573	0.847359	0.953659		0.00745556	36.7573	0.935837	0.959671
DARS2	Q6PI48	-0.0176703	34.7668	0.860305	0.954325		-0.1019	34.7668	0.330759	0.893734
DAXX	Q9UER7	0.407322	31.3878	0.0698007	0.733049		0.327069	31.3878	0.126857	0.76335
DAZAP1	Q96EP5	-0.00144601	34.5037	0.986827	0.959946		-0.0162899	34.5037	0.852674	0.955911
DBF4	Q9UBU7	NA	NA	NA	NA		NA	NA	NA	NA
DBI	P07108	0.124194	31.3267	0.355697	0.896251		0.0962484	31.3267	0.467392	0.922388
DBN1	Q16643	0.0931977	35.7542	0.336943	0.891105		0.0461819	35.7542	0.623312	0.94065
DBNL	Q9UJU6	0.0437157	34.7005	0.603859	0.936166		-0.0590558	34.7005	0.487646	0.925371
DBR1	Q9UK59	0.00363695	32.6462	0.965291	0.959089		0.0452005	32.6462	0.59348	0.937852
DBT	P11182	-0.0199605	31.9185	0.887772	0.955675		-0.120342	31.9185	0.409271	0.912332
DCAF10	Q5QP82	0.0386247	30.6176	0.760728	0.948653		-0.065249	30.6176	0.609721	0.939407
DCAF11	Q8TEB1	0.193435	31.0879	0.143185	0.782691		0.111618	31.0879	0.367932	0.903433
DCAF12	Q5T6F0	0.210892	28.6296	0.107798	0.765695		-0.172062	28.6296	0.173817	0.815488
DCAF13	Q9NV06	0.111546	33.101	0.423027	0.911299		0.118066	33.101	0.398028	0.910078
DCAF15	Q66K64	1.24808	25.5971	0.0919907	0.75508		0.314907	25.5971	0.630051	0.941247
DCAF16	Q9NXF7	0.446771	29.3381	0.0634292	0.72425		-0.100955	29.3381	0.62441	0.940748
DCAF4	Q8WV16	-0.399508	27.956	0.0853919	0.749604		-0.576554	27.956	0.0252975	0.520357
DCAF5	Q96JK2	-0.084043	30.2029	0.727058	0.946403		0.0459319	30.2029	0.848127	0.955685
DCAF6	Q58WW2	-0.0782526	30.1597	0.541526	0.929337		-0.313904	30.1597	0.0416631	0.591677
DCAF7	P61962	-0.172873	33.9352	0.352911	0.895517		0.046986	33.9352	0.793336	0.952769
DCAF8	Q5TAQ9	0.00347515	32.7965	0.967537	0.95918		-0.101381	32.7965	0.262775	0.86982
DCAKD	Q8WVC6	0.103654	31.1146	0.434073	0.913361		0.121184	31.1146	0.365115	0.902761
DCBLD1	Q8N8Z6	0.241322	28.8464	0.475593	0.920322		0.280967	28.8464	0.409913	0.912457
DCBLD2	Q96PD2	0.133046	28.1284	0.579352	0.933645		0.398583	28.1284	0.130632	0.768605
DCDC2	Q9UHG0	-0.0828968	30.6831	0.581541	0.933878		0.101368	30.6831	0.503214	0.927512
DCK	P27707	-0.105905	31.5133	0.318106	0.885396		0.0157643	31.5133	0.876437	0.957055
DCLK1	O15075	-0.152328	30.1475	0.390953	0.904715		-0.241523	30.1475	0.193594	0.831155
DCLK2	Q8N568	-1.09077	25.9828	0.0141109	0.563846		-1.07993	25.9828	0.0147071	0.444743
DCLRE1A	Q6PJP8	NA	NA	NA	NA		NA	NA	NA	NA
DCLRE1B	Q9H816	NA	NA	NA	NA	mock_only	NA	NA	NA	NA
DCP1A	Q9NPI6	0.0671909	32.4165	0.715275	0.945568		0.410506	32.4165	0.0589808	0.648417
DCP1B	Q8IZD4	0.0499344	31.4664	0.81663	0.951999		0.08672	31.4664	0.688619	0.945974
DCP2	Q8IU60	0.139838	30.3336	0.66592	0.941768		0.0967897	30.3336	0.764049	0.951047
DCPS	Q96C86	0.0889432	31.6819	0.352466	0.895399		0.126382	31.6819	0.202524	0.837389
DCTD	P32321	-0.156052	31.3113	0.253225	0.860139		-0.149442	31.3113	0.271674	0.873545
DCTN1	Q14203	0.0298336	36.1854	0.728601	0.94651		0.0118338	36.1854	0.890021	0.957682
DCTN2	Q13561	0.0364317	36.0163	0.64394	0.9399		0.0169601	36.0163	0.828346	0.954674
DCTN3	O75935	-0.0243511	33.4315	0.749616	0.947932		0.0233071	33.4315	0.759923	0.950794
DCTN4	Q9UJW0	-0.121171	33.4849	0.227953	0.847005		-0.125027	33.4849	0.215287	0.84554
DCTN5	Q9BTE1	-0.304638	29.4031	0.0549069	0.709762		-0.155215	29.4031	0.269666	0.872723
DCTN6	O00399	0.131552	31.6221	0.178856	0.812867		0.0978028	31.6221	0.300606	0.884308
DCTPP1	Q9H773	-0.0169953	33.647	0.856549	0.954134		0.0827016	33.647	0.394303	0.909306
DCUN1D1	Q96GG9	0.000861616	31.6068	0.993659	0.960211		-0.0504493	31.6068	0.644917	0.942524
DCUN1D3	Q8IWE4	-0.279809	28.2184	0.802514	0.951196		-2.23843	28.2184	0.0824082	0.695275
DCUN1D4	Q92564	NA	NA	NA	NA		NA	NA	NA	NA
DCUN1D5	Q9BTE7	0.109629	32.3164	0.56737	0.932338		0.0765154	32.3164	0.68751	0.945892
DCXR	Q7Z4W1	-0.163136	33.5901	0.139645	0.781309		-0.0717138	33.5901	0.481662	0.924513
DDA1	Q9BW61	-0.0413879	31.3347	0.607543	0.936528		-0.0725136	31.3347	0.37952	0.906105
DDAH1	O94760	0.0143886	34.8617	0.878106	0.955209		-0.062894	34.8617	0.510633	0.92849
DDAH2	O95865	0.163231	32.4925	0.270934	0.868075		0.176664	32.4925	0.237532	0.857951
DDB1	Q16531	0.0269853	36.5965	0.759664	0.948585		-0.00224375	36.5965	0.97962	0.961404
DDB2	Q92466	0.208658	32.2465	0.269148	0.867315		-0.0339495	32.2465	0.849295	0.955743
DDHD1	Q8NEL9	-0.0913907	32.602	0.443529	0.915051		-0.0740067	32.602	0.531217	0.93107
DDHD1 (Q8NEL9-2)	Q8NEL9	NA	NA	NA	NA		NA	NA	NA	NA
DDHD2	O94830	0.181764	30.4807	0.42405	0.911494		-0.00718919	30.4807	0.97402	0.96119
DDI2	Q5TDH0	0.162137	33.008	0.258487	0.862594		0.123144	33.008	0.379455	0.90609
DDOST	P39656	0.118876	34.992	0.322851	0.88689		0.0977426	34.992	0.409762	0.912428
DDR1	Q08345	0.0196403	28.4023	0.949874	0.958453		-0.442696	28.4023	0.190934	0.829204
DDRGK1	Q96HY6	-0.143105	32.6545	0.385245	0.90344		0.0419236	32.6545	0.792873	0.952742
DDT	P30046	0.0736565	35.7242	0.375922	0.901281		0.00404108	35.7242	0.959827	0.960639
DDX1	Q92499	-0.103933	36.6005	0.280957	0.872179		-0.0461381	36.6005	0.61742	0.940117
DDX10	Q13206	0.00447176	32.9417	0.969449	0.959258		0.066555	32.9417	0.574225	0.935902
DDX11	Q96FC9	0.0629199	30.8329	0.721459	0.946009		0.355347	30.8329	0.0802358	0.691866
DDX11L8	A8MPP1	NA	NA	NA	NA		NA	NA	NA	NA
DDX17	Q92841	0.0438662	37.6737	0.585516	0.934297		-0.000384857	37.6737	0.99613	0.962019
DDX18	Q9NVP1	-0.0142018	35.3314	0.900902	0.956293		0.0157018	35.3314	0.890515	0.957705
DDX19A	Q9NUU7	0.0291683	34.8599	0.787219	0.950295		0.00563876	34.8599	0.95825	0.960577
DDX20	Q9UHI6	-0.0168994	34.3328	0.838093	0.953171		-0.0127338	34.3328	0.877535	0.957106
DDX21	Q9NR30	-0.0124542	35.7628	0.9114	0.956775		0.0990737	35.7628	0.39194	0.908809
DDX23	Q9BUQ8	0.0166091	35.0829	0.85778	0.954197		-0.0381571	35.0829	0.682442	0.945512
DDX24	Q9GZR7	-0.0773985	34.1266	0.363133	0.898159		0.188844	34.1266	0.0539553	0.634409
DDX26B	Q5JSJ4	-0.390535	28.894	0.0894582	0.753065		-0.277806	28.894	0.199398	0.83526
DDX27	Q96GQ7	-0.0590869	33.9575	0.600204	0.935802		0.013511	33.9575	0.903463	0.958286
DDX28	Q9NUL7	0.150592	31.1616	0.325328	0.887654		0.0887643	31.1616	0.550802	0.933357
DDX31	Q9H8H2	-0.0324553	31.4566	0.697805	0.944281		0.260057	31.4566	0.0177085	0.468668
DDX39A	O00148	-0.0133614	37.3895	0.894489	0.955994		0.0180012	37.3895	0.85828	0.956186
DDX39B	Q13838	0.020852	35.8716	0.812967	0.951794		0.0311428	35.8716	0.724642	0.948522
DDX3X	O00571	-0.056061	37.5397	0.550217	0.930376		0.0243494	37.5397	0.792584	0.952726
DDX41	Q9UJV9	-0.00405977	33.1266	0.968471	0.959218		0.0339026	33.1266	0.742558	0.949701
DDX42	Q86XP3	-0.0235415	35.2728	0.775087	0.949556		0.0117231	35.2728	0.886538	0.957523
DDX46	Q7L014	-0.0728404	36.3979	0.546464	0.929931		-0.0371368	36.3979	0.75559	0.950526
DDX47	Q9H0S4	0.00370666	33.7243	0.972304	0.959372		0.0102539	33.7243	0.923513	0.959154
DDX49	Q9Y6V7	-0.132389	31.9222	0.385453	0.903487		0.0300326	31.9222	0.83875	0.955212
DDX5	P17844	-0.0183751	36.7854	0.877757	0.955192		0.0182189	36.7854	0.878786	0.957165
DDX50	Q9BQ39	-0.0495265	33.2686	0.668523	0.941982		0.0432808	33.2686	0.707722	0.947356
DDX51	Q8N8A6	-0.059695	32.2709	0.528003	0.927659		0.0695546	32.2709	0.464984	0.922017
DDX52	Q9Y2R4	-0.221135	31.435	0.159142	0.79445		-0.0887341	31.435	0.542001	0.932349
DDX54	Q8TDD1	0.0937116	33.4855	0.432163	0.913011		0.193604	33.4855	0.133381	0.772289
DDX55	Q8NHQ9	-0.00558485	30.8314	0.965193	0.959085		0.0895013	30.8314	0.493699	0.926218
DDX56	Q9NY93	-0.0220029	33.8378	0.818283	0.952092		0.000315564	33.8378	0.997365	0.962064
DDX58	O95786	1.25657	32.6992	0.00682952	0.522825		3.86434	32.6992	1.8888e-05	0.00580422
DDX59	Q5T1V6	0.270555	31.0477	0.0609695	0.720427		0.409525	31.0477	0.0133134	0.431626
DDX6	P26196	0.0683224	35.9852	0.431969	0.912975		-0.0127344	35.9852	0.880326	0.957236
DDX60	Q8IY21	0.300055	29.9373	0.0960043	0.758077		4.15739	29.9373	2.10277e-07	0.000228885
DDX60L	Q5H9U9	-0.536595	25.5776	0.0218478	0.599875	mock_only	4.06865	25.5776	5.185e-07	0.000468726
DEAF1	O75398	NA	NA	NA	NA		NA	NA	NA	NA
DECR1	Q16698	0.189176	31.5852	0.176226	0.810603		0.0922533	31.5852	0.48229	0.924604
DEF8	Q6ZN54	0.22322	27.88	0.680465	0.942942		-0.348276	27.88	0.525023	0.930313
DEGS1	O15121	-0.322347	32.1724	0.124539	0.774601		-0.321414	32.1724	0.125428	0.761296
DEK	P35659	0.0518973	35.8093	0.526612	0.927481		0.00214727	35.8093	0.97871	0.961369
DENND1A	Q8TEH3	0.374564	26.4802	0.239385	0.85324		0.530835	26.4802	0.114106	0.744144
DENND1B	Q6P3S1	0.678231	24.7813	0.301922	0.87999		-0.154763	24.7813	0.805022	0.953422
DENND2C	Q68D51	NA	NA	NA	NA		NA	NA	NA	NA
DENND3	A2RUS2	-0.10819	25.585	0.664179	0.941625		0.0264927	25.585	0.914646	0.958775
DENND4A	Q7Z401	0.257841	29.4544	0.310974	0.883075		0.301713	29.4544	0.243258	0.860829
DENND4B	O75064	-0.426805	27.4364	0.19219	0.823559		-0.356753	27.4364	0.265167	0.870842
DENND4C	Q5VZ89	0.124039	33.127	0.298109	0.878641		0.0295879	33.127	0.794692	0.952846
DENND4C (Q5VZ89-2)	Q5VZ89	-0.412762	27.7961	0.521962	0.926882		0.874729	27.7961	0.200383	0.835937
DENND5B	Q6ZUT9	-0.148108	30.3401	0.184602	0.817629		-0.0801089	30.3401	0.447844	0.919273
DENND6A	Q8IWF6	-0.0264996	31.2418	0.880872	0.955344		0.131153	31.2418	0.46865	0.92258
DENR	O43583	-0.0621083	33.432	0.50527	0.924649		-0.0134955	33.432	0.88265	0.957344
DEPDC1	Q5TB30	-0.740691	27.1869	0.217442	0.840787		-0.251218	27.1869	0.656215	0.943457
DEPDC1B	Q8WUY9	0.0354875	28.9774	0.800684	0.95109		0.0517311	28.9774	0.713749	0.947777
DEPDC5	O75140	0.0789237	28.0711	0.748726	0.947873		-0.610024	28.0711	0.0418883	0.592351
DEPDC7	Q96QD5	NA	NA	NA	NA		NA	NA	NA	NA
DEPTOR	Q8TB45	NA	NA	NA	NA		NA	NA	NA	NA
DERA	Q9Y315	-0.0579255	32.2952	0.661374	0.941392		0.0109135	32.2952	0.933668	0.959581
DERL1	Q9BUN8	-0.0555576	31.1409	0.637225	0.939305		0.0786928	31.1409	0.508392	0.928197
DERL2	Q9GZP9	0.434382	29.9174	0.0943039	0.756835		0.459821	29.9174	0.0803695	0.692081
DESI1	Q6ICB0	0.0117371	30.3969	0.889877	0.955776		-0.00694012	30.3969	0.934712	0.959624
DESI2	Q9BSY9	0.901434	27.5891	0.250027	0.858603		1.07307	27.5891	0.180615	0.821191
DFFA	O00273	0.0268684	34.1744	0.775543	0.949585		0.0144039	34.1744	0.878191	0.957137
DFFB	O76075	0.214033	29.6347	0.0882257	0.752046		0.282158	29.6347	0.036781	0.575493
DFNA5	O60443	-0.456029	28.8992	0.232552	0.849576		-0.419408	28.8992	0.267741	0.871925
DGAT1	O75907	1.04794	27.8424	0.00937374	0.535961		0.923765	27.8424	0.0159714	0.455606
DGCR14	Q96DF8	0.0902195	32.3221	0.438081	0.914085		-0.0563908	32.3221	0.622146	0.940545
DGCR2	P98153	-0.144248	28.1029	0.584611	0.934202		-0.212067	28.1029	0.428632	0.915959
DGCR6L	Q9BY27	-0.202173	27.6307	0.180952	0.814632		-0.453356	27.6307	0.0149975	0.447353
DGCR8	Q8WYQ5	0.000203531	31.9978	0.998688	0.960403		-0.0899745	31.9978	0.477556	0.923914
DGKA	P23743	0.901234	27.7219	0.329354	0.888875		1.07837	27.7219	0.251318	0.864688
DGKE	P52429	1.32679	27.7894	0.112249	0.768187		0.946173	27.7894	0.232356	0.855244
DGKH	Q86XP1	0.0937473	30.9369	0.437294	0.913944		-0.102539	30.9369	0.397988	0.91007
DGKQ	P52824	NA	NA	NA	NA		NA	NA	NA	NA
DGKZ	Q13574	0.267769	28.3828	0.373238	0.900642		-0.5015	28.3828	0.122354	0.756758
DGUOK	Q16854	-0.20017	29.5666	0.472598	0.919857		-0.479468	29.5666	0.116908	0.74828
DHCR24	Q15392	-0.0754049	31.7555	0.734889	0.946944		0.0351861	31.7555	0.873932	0.956937
DHCR7	Q9UBM7	0.736935	31.6058	0.00889793	0.534035		-0.232384	31.6058	0.271509	0.873478
DHDDS	Q86SQ9	-0.731441	27.416	0.0861082	0.750235		-0.673392	27.416	0.107753	0.734816
DHFR	P00374	0.00915039	33.4264	0.959438	0.95885		-0.266578	33.4264	0.174294	0.8159
DHODH	Q02127	0.222258	30.2919	0.0866408	0.750698		0.0702214	30.2919	0.54042	0.932164
DHPS	P49366	-0.1443	32.793	0.188531	0.820749		-0.195415	32.793	0.0917254	0.70847
DHRS1	Q96LJ7	0.0915811	28.5039	0.771113	0.94931		-0.179793	28.5039	0.572081	0.935677
DHRS11	Q6UWP2	0.0885496	32.353	0.439188	0.914283		0.00157272	32.353	0.988731	0.961746
DHRS13	Q6UX07	0.12703	29.8427	0.276416	0.870351		0.0831513	29.8427	0.462714	0.921664
DHRS2	Q13268	0.196134	31.184	0.315915	0.884692		0.343266	31.184	0.104654	0.729948
DHRS3	O75911	0.417552	28.9356	0.0651853	0.726825		0.24226	28.9356	0.23785	0.858114
DHRS4	Q9BTZ2	0.0106784	31.8527	0.907837	0.956613		0.03586	31.8527	0.699242	0.946751
DHRS7	Q9Y394	0.144565	31.9958	0.152881	0.788029		0.0607753	31.9958	0.516315	0.929221
[truncated: 7,132 more rows]

## Sheet: search result, proteinGroups
Protein IDs	Majority protein IDs	Peptide counts (all)	Peptide counts (razor+unique)	Peptide counts (unique)	Protein names	Gene names	Fasta headers	Number of proteins	Peptides	Razor + unique peptides	Unique peptides	Sequence coverage [%]	Unique + razor sequence coverage [%]	Unique sequence coverage [%]	Mol. weight [kDa]	Sequence length	Sequence lengths	Q-value	Score	Identification type SILACmix3	Identification type SILACmix1	Identification type SILACmix2	Intensity 4hr_3_L	Intensity 20hr_3_M	Intensity mock_3_H	Intensity mock_1_L	Intensity 4hr_1_M	Intensity 20hr_1_H	Intensity 20hr_2_L	Intensity mock_2_M	Intensity 4hr_2_H	Only identified by site	Reverse	Potential contaminant
A0AV96-2;A0AV96;Q9NQ94-5;Q9NQ94-6;Q9NQ94-3;Q9NQ94-2;Q9NQ94-4;Q9NQ94	A0AV96-2;A0AV96	15;15;1;1;1;1;1;1	15;15;1;1;1;1;1;1	14;14;0;0;0;0;0;0	RNA-binding protein 47	RBM47	sp|A0AV96-2|RBM47_HUMAN Isoform 2 of RNA-binding protein 47 OS=Homo sapiens GN=RBM47;sp|A0AV96|RBM47_HUMAN RNA-binding protein 47 OS=Homo sapiens GN=RBM47 PE=1 SV=2	8	15	15	14	32.3	32.3	30.2	56.919	524	524;593;510;539;569;586;594;594	0	76.405	By MS/MS	By MS/MS	By MS/MS	2126200000	1519100000	1273100000	2355000000	1339100000	1354200000	2333900000	2257400000	2245300000
A0AVF1;A0AVF1-3;A0AVF1-2	A0AVF1;A0AVF1-3;A0AVF1-2	14;13;12	14;13;12	14;13;12	Intraflagellar transport protein 56	TTC26	sp|A0AVF1|IFT56_HUMAN Intraflagellar transport protein 56 OS=Homo sapiens GN=TTC26 PE=2 SV=1;sp|A0AVF1-3|IFT56_HUMAN Isoform 3 of Intraflagellar transport protein 56 OS=Homo sapiens GN=TTC26;sp|A0AVF1-2|IFT56_HUMAN Isoform 2 of Intraflagellar transport pro	3	14	14	14	32.5	32.5	32.5	64.177	554	554;523;487	0	81.529	By MS/MS	By MS/MS	By MS/MS	1866300000	1436500000	1874200000	1375000000	656600000	945130000	585480000	579490000	1143700000
A0AVI4-2;A0AVI4	A0AVI4-2;A0AVI4	1;1	1;1	1;1	E3 ubiquitin-protein ligase TM129	TMEM129	sp|A0AVI4-2|TM129_HUMAN Isoform 2 of E3 ubiquitin-protein ligase TM129 OS=Homo sapiens GN=TMEM129;sp|A0AVI4|TM129_HUMAN E3 ubiquitin-protein ligase TM129 OS=Homo sapiens GN=TMEM129 PE=1 SV=1	2	1	1	1	7.8	7.8	7.8	25.914	232	232;362	0	4.0448			By MS/MS	0	0	0	0	0	0	121860000	0	47409000
A0AVK6	A0AVK6	3	3	3	Transcription factor E2F8	E2F8	sp|A0AVK6|E2F8_HUMAN Transcription factor E2F8 OS=Homo sapiens GN=E2F8 PE=1 SV=1	1	3	3	3	4.5	4.5	4.5	94.165	867	867	0.009999	0.88067	By MS/MS	By MS/MS		44001000	31842000	0	0	0	0	0	0	0
A0AVT1;A0AVT1-2;A0AVT1-3;A0AVT1-4	A0AVT1;A0AVT1-2	42;30;11;10	42;30;11;10	42;30;11;10	Ubiquitin-like modifier-activating enzyme 6	UBA6	sp|A0AVT1|UBA6_HUMAN Ubiquitin-like modifier-activating enzyme 6 OS=Homo sapiens GN=UBA6 PE=1 SV=1;sp|A0AVT1-2|UBA6_HUMAN Isoform 2 of Ubiquitin-like modifier-activating enzyme 6 OS=Homo sapiens GN=UBA6	4	42	42	42	52.8	52.8	52.8	117.97	1052	1052;578;389;340	0	323.31	By MS/MS	By MS/MS	By MS/MS	43275000000	32809000000	31886000000	50084000000	24699000000	27888000000	40739000000	33345000000	30812000000
A0FGR8-2;A0FGR8;A0FGR8-5	A0FGR8-2;A0FGR8	23;22;11	1;0;0	1;0;0	Extended synaptotagmin-2	ESYT2	sp|A0FGR8-2|ESYT2_HUMAN Isoform 2 of Extended synaptotagmin-2 OS=Homo sapiens GN=ESYT2;sp|A0FGR8|ESYT2_HUMAN Extended synaptotagmin-2 OS=Homo sapiens GN=ESYT2 PE=1 SV=1	3	23	1	1	35.1	2	2	98.9	893	893;921;328	0.0005392	2.6071	By matching	By MS/MS	By MS/MS	0	0	0	134120000	0	0	0	0	69954000
A0FGR8-6	A0FGR8-6	24	24	2	Extended synaptotagmin-2	ESYT2	sp|A0FGR8-6|ESYT2_HUMAN Isoform 6 of Extended synaptotagmin-2 OS=Homo sapiens GN=ESYT2	1	24	24	2	33	33	1.7	104.71	942	942	0	323.31	By MS/MS	By MS/MS	By MS/MS	6927500000	3731400000	8064500000	9571200000	3837600000	7315300000	6837300000	4117700000	9138300000
A0JLT2-2;A0JLT2	A0JLT2-2;A0JLT2	3;3	3;3	3;3	Mediator of RNA polymerase II transcription subunit 19	MED19	sp|A0JLT2-2|MED19_HUMAN Isoform 2 of Mediator of RNA polymerase II transcription subunit 19 OS=Homo sapiens GN=MED19;sp|A0JLT2|MED19_HUMAN Mediator of RNA polymerase II transcription subunit 19 OS=Homo sapiens GN=MED19 PE=1 SV=2	2	3	3	3	25.3	25.3	25.3	20.431	194	194;244	0	25.295	By MS/MS	By MS/MS	By MS/MS	967300000	749110000	483350000	900590000	621350000	532830000	428950000	593780000	99142000
A0JNW5;A0JNW5-2;Q32M92-2;Q32M92	A0JNW5	29;10;1;1	29;10;1;1	28;9;1;1	UHRF1-binding protein 1-like	UHRF1BP1L	sp|A0JNW5|UH1BL_HUMAN UHRF1-binding protein 1-like OS=Homo sapiens GN=UHRF1BP1L PE=1 SV=2	4	29	29	28	25.8	25.8	25.3	164.2	1464	1464;522;165;178	0	186.9	By MS/MS	By MS/MS	By MS/MS	3629600000	3012400000	3108200000	1975500000	1104100000	1125900000	2152200000	2410500000	2444900000
A0MZ66;A0MZ66-3;A0MZ66-4;A0MZ66-6;A0MZ66-5;A0MZ66-8;A0MZ66-2;A0MZ66-7	A0MZ66;A0MZ66-3;A0MZ66-4;A0MZ66-6;A0MZ66-5;A0MZ66-8;A0MZ66-2	30;30;28;27;26;24;23;9	30;30;28;27;26;24;23;9	30;30;28;27;26;24;23;9	Shootin-1	KIAA1598	sp|A0MZ66|SHOT1_HUMAN Shootin-1 OS=Homo sapiens GN=SHTN1 PE=1 SV=4;sp|A0MZ66-3|SHOT1_HUMAN Isoform 3 of Shootin-1 OS=Homo sapiens GN=SHTN1;sp|A0MZ66-4|SHOT1_HUMAN Isoform 4 of Shootin-1 OS=Homo sapiens GN=SHTN1;sp|A0MZ66-6|SHOT1_HUMAN Isoform 6 of Shootin-	8	30	30	30	51.2	51.2	51.2	71.639	631	631;649;558;601;571;498;456;219	0	323.31	By MS/MS	By MS/MS	By MS/MS	29451000000	24024000000	31415000000	32895000000	20505000000	24932000000	28799000000	25130000000	27970000000
A0PJW6	A0PJW6	4	4	4	Transmembrane protein 223	TMEM223	sp|A0PJW6|TM223_HUMAN Transmembrane protein 223 OS=Homo sapiens GN=TMEM223 PE=1 SV=1	1	4	4	4	13.4	13.4	13.4	22.049	202	202	0	29.123	By MS/MS	By MS/MS	By MS/MS	85212000	30029000	555990000	744650000	92672000	63770000	623770000	83201000	65330000
A0PK00	A0PK00	3	3	3	Transmembrane protein 120B	TMEM120B	sp|A0PK00|T120B_HUMAN Transmembrane protein 120B OS=Homo sapiens GN=TMEM120B PE=1 SV=1	1	3	3	3	11.8	11.8	11.8	40.245	339	339	0	11.773	By MS/MS	By MS/MS		103660000	105290000	72584000	357720000	58774000	71667000	0	0	0
A1A4S6	A1A4S6	13	13	13	Rho GTPase-activating protein 10	ARHGAP10	sp|A1A4S6|RHG10_HUMAN Rho GTPase-activating protein 10 OS=Homo sapiens GN=ARHGAP10 PE=1 SV=1	1	13	13	13	18.6	18.6	18.6	89.374	786	786	0	25.991	By MS/MS	By MS/MS	By MS/MS	685820000	439690000	492340000	619920000	241230000	512610000	246400000	37039000	152720000
A1A5C7;A1A5C7-3;A1A5C7-2;A1A5C7-4	A1A5C7;A1A5C7-3;A1A5C7-2	5;4;4;1	5;4;4;1	5;4;4;1	Solute carrier family 22 member 23	SLC22A23	sp|A1A5C7|S22AN_HUMAN Solute carrier family 22 member 23 OS=Homo sapiens GN=SLC22A23 PE=1 SV=2;sp|A1A5C7-3|S22AN_HUMAN Isoform 3 of Solute carrier family 22 member 23 OS=Homo sapiens GN=SLC22A23;sp|A1A5C7-2|S22AN_HUMAN Isoform 2 of Solute carrier family 22	4	5	5	5	10.6	10.6	10.6	73.747	686	686;316;405;361	0	64.318	By MS/MS	By MS/MS	By MS/MS	314650000	109040000	100620000	116450000	54342000	0	147100000	114630000	94056000
A1IGU5	A1IGU5	4	4	4	Rho guanine nucleotide exchange factor 37	ARHGEF37	sp|A1IGU5|ARH37_HUMAN Rho guanine nucleotide exchange factor 37 OS=Homo sapiens GN=ARHGEF37 PE=2 SV=2	1	4	4	4	9.8	9.8	9.8	76.277	675	675	0	18.029	By MS/MS	By MS/MS	By MS/MS	8953200000	7131900000	8522600000	21991000000	12552000000	16961000000	7170400000	5115100000	5630000000
A1KXE4;A1KXE4-2	A1KXE4;A1KXE4-2	2;1	2;1	2;1	Myelin-associated neurite-outgrowth inhibitor	FAM168B	sp|A1KXE4|F168B_HUMAN Myelin-associated neurite-outgrowth inhibitor OS=Homo sapiens GN=FAM168B PE=1 SV=1;sp|A1KXE4-2|F168B_HUMAN Isoform 2 of Myelin-associated neurite-outgrowth inhibitor OS=Homo sapiens GN=FAM168B	2	2	2	2	23.6	23.6	23.6	20.324	195	195;123	0	11.592	By MS/MS	By MS/MS	By MS/MS	705840000	0	0	319160000	179120000	240920000	0	0	0
A1L020	A1L020	4	3	3	RNA-binding protein MEX3A	MEX3A	sp|A1L020|MEX3A_HUMAN RNA-binding protein MEX3A OS=Homo sapiens GN=MEX3A PE=1 SV=1	1	4	3	3	11.2	9.4	9.4	54.173	520	520	0	11.124	By MS/MS	By MS/MS	By MS/MS	72868000	56101000	140230000	164180000	102800000	126980000	192710000	105230000	96223000
A1L0T0	A1L0T0	18	18	18	Acetolactate synthase-like protein	ILVBL	sp|A1L0T0|ILVBL_HUMAN Acetolactate synthase-like protein OS=Homo sapiens GN=ILVBL PE=1 SV=2	1	18	18	18	33.5	33.5	33.5	67.867	632	632	0	268.49	By MS/MS	By MS/MS	By MS/MS	6871000000	4592100000	6556000000	7424500000	3745000000	5697000000	4938000000	3991300000	5960300000
A1L170;A1L170-2	A1L170;A1L170-2	7;7	7;7	7;7	Uncharacterized protein C1orf226	C1orf226	sp|A1L170|CA226_HUMAN Uncharacterized protein C1orf226 OS=Homo sapiens GN=C1orf226 PE=1 SV=1;sp|A1L170-2|CA226_HUMAN Isoform 2 of Uncharacterized protein C1orf226 OS=Homo sapiens GN=C1orf226	2	7	7	7	40.4	40.4	40.4	29.057	272	272;315	0	65.981	By MS/MS	By MS/MS	By MS/MS	1556800000	312450000	538690000	809190000	175100000	392580000	1071900000	302020000	449430000
A1L188	A1L188	1	1	1	Uncharacterized protein C17orf89	C17orf89	sp|A1L188|NDUF8_HUMAN NADH dehydrogenase [ubiquinone] 1 alpha subcomplex assembly factor 8 OS=Homo sapiens GN=NDUFAF8 PE=1 SV=1	1	1	1	1	17.6	17.6	17.6	7.7558	74	74	0	5.0134	By MS/MS	By MS/MS	By MS/MS	158510000	196380000	149990000	217520000	346470000	259280000	151600000	202480000	208050000
A1L390;A1L390-3;A1L390-2	A1L390;A1L390-3	21;20;9	21;20;9	21;20;9	Pleckstrin homology domain-containing family G member 3	PLEKHG3	sp|A1L390|PKHG3_HUMAN Pleckstrin homology domain-containing family G member 3 OS=Homo sapiens GN=PLEKHG3 PE=1 SV=1;sp|A1L390-3|PKHG3_HUMAN Isoform 3 of Pleckstrin homology domain-containing family G member 3 OS=Homo sapiens GN=PLEKHG3	3	21	21	21	24.9	24.9	24.9	134.41	1219	1219;1163;752	0	220.33	By MS/MS	By MS/MS	By MS/MS	3998800000	3331500000	3431900000	3227900000	1461300000	1657000000	2273400000	7475800000	2105700000
A1L3X0	A1L3X0	2	2	2	Elongation of very long chain fatty acids protein 7	ELOVL7	sp|A1L3X0|ELOV7_HUMAN Elongation of very long chain fatty acids protein 7 OS=Homo sapiens GN=ELOVL7 PE=1 SV=1	1	2	2	2	6.4	6.4	6.4	33.356	281	281	0.00053562	2.409	By MS/MS	By MS/MS	By MS/MS	142500000	152740000	113230000	249000000	272020000	205520000	308400000	191840000	229370000
A1X283	A1X283	23	23	21	SH3 and PX domain-containing protein 2B	SH3PXD2B	sp|A1X283|SPD2B_HUMAN SH3 and PX domain-containing protein 2B OS=Homo sapiens GN=SH3PXD2B PE=1 SV=3	1	23	23	21	32.5	32.5	30.5	101.58	911	911	0	89.88	By MS/MS	By MS/MS	By MS/MS	3611000000	2739800000	2283400000	2335900000	1159100000	1215300000	961310000	1135400000	1224500000
A1XBS5-2;A1XBS5-3;A1XBS5;A1XBS5-4;A1XBS5-5	A1XBS5-2;A1XBS5-3;A1XBS5;A1XBS5-4;A1XBS5-5	6;6;6;5;3	6;6;6;5;3	6;6;6;5;3	Protein FAM92A1	FAM92A1	sp|A1XBS5-2|F92A1_HUMAN Isoform 2 of Protein FAM92A1 OS=Homo sapiens GN=FAM92A1;sp|A1XBS5-3|F92A1_HUMAN Isoform 3 of Protein FAM92A1 OS=Homo sapiens GN=FAM92A1;sp|A1XBS5|F92A1_HUMAN Protein FAM92A1 OS=Homo sapiens GN=FAM92A1 PE=1 SV=2;sp|A1XBS5-4|F92A1_HUM	5	6	6	6	31.5	31.5	31.5	28.996	251	251;271;289;262;97	0	64.073	By MS/MS	By MS/MS	By MS/MS	1188500000	972980000	978230000	973660000	554720000	596200000	1136100000	1013700000	916140000
A2A3K4;A2A3K4-2	A2A3K4;A2A3K4-2	7;7	7;7	7;7	Protein tyrosine phosphatase domain-containing protein 1	PTPDC1	sp|A2A3K4|PTPC1_HUMAN Protein tyrosine phosphatase domain-containing protein 1 OS=Homo sapiens GN=PTPDC1 PE=1 SV=1;sp|A2A3K4-2|PTPC1_HUMAN Isoform 2 of Protein tyrosine phosphatase domain-containing protein 1 OS=Homo sapiens GN=PTPDC1	2	7	7	7	11.1	11.1	11.1	84.456	754	754;806	0	35.862	By MS/MS	By MS/MS	By MS/MS	188700000	158720000	266410000	142220000	62148000	76616000	252730000	224520000	216130000
A2AJT9-2;A2AJT9;A2AJT9-3	A2AJT9-2;A2AJT9;A2AJT9-3	3;3;2	3;3;2	3;3;2	Uncharacterized protein CXorf23	CXorf23	sp|A2AJT9-2|CX023_HUMAN Isoform 2 of Uncharacterized protein CXorf23 OS=Homo sapiens GN=CXorf23;sp|A2AJT9|CX023_HUMAN Uncharacterized protein CXorf23 OS=Homo sapiens GN=CXorf23 PE=1 SV=1;sp|A2AJT9-3|CX023_HUMAN Isoform 3 of Uncharacterized protein CXorf23	3	3	3	3	5.1	5.1	5.1	80.394	682	682;711;625	0	4.6518	By MS/MS	By MS/MS	By MS/MS	82174000	13673000	124980000	43784000	0	99056000	6652700	8465900	93638000
A2RRP1;A2RRP1-2	A2RRP1;A2RRP1-2	37;34	37;34	37;34	Neuroblastoma-amplified sequence	NBAS	sp|A2RRP1|NBAS_HUMAN Neuroblastoma-amplified sequence OS=Homo sapiens GN=NBAS PE=1 SV=2;sp|A2RRP1-2|NBAS_HUMAN Isoform 2 of Neuroblastoma-amplified sequence OS=Homo sapiens GN=NBAS	2	37	37	37	20.5	20.5	20.5	268.57	2371	2371;2251	0	323.31	By MS/MS	By MS/MS	By MS/MS	3583000000	2061200000	3033400000	4564400000	2506100000	3182200000	3955700000	3015900000	2591900000
A2RTX5;A2RTX5-2	A2RTX5;A2RTX5-2	23;21	21;19	21;19	Probable threonine--tRNA ligase 2, cytoplasmic	TARSL2	sp|A2RTX5|SYTC2_HUMAN Probable threonine--tRNA ligase 2, cytoplasmic OS=Homo sapiens GN=TARSL2 PE=1 SV=1;sp|A2RTX5-2|SYTC2_HUMAN Isoform 2 of Probable threonine--tRNA ligase 2, cytoplasmic OS=Homo sapiens GN=TARSL2	2	23	21	21	35.5	32.5	32.5	92.644	802	802;707	0	149.29	By MS/MS	By MS/MS	By MS/MS	2755600000	2820800000	2832600000	2855400000	2359000000	2327200000	3471200000	3786500000	3443900000
A2RU49;A2RU49-3;A2RU49-2	A2RU49;A2RU49-3	6;5;2	6;5;2	6;5;2	Hydroxylysine kinase	HYKK	sp|A2RU49|HYKK_HUMAN Hydroxylysine kinase OS=Homo sapiens GN=HYKK PE=1 SV=2;sp|A2RU49-3|HYKK_HUMAN Isoform 3 of Hydroxylysine kinase OS=Homo sapiens GN=HYKK	3	6	6	6	19.8	19.8	19.8	41.933	373	373;220;172	0	6.6258	By MS/MS	By MS/MS	By MS/MS	158220000	184190000	136920000	385620000	164930000	178060000	0	0	97079000
A2RU67	A2RU67	7	7	7	Uncharacterized protein KIAA1467	KIAA1467	sp|A2RU67|F234B_HUMAN Protein FAM234B OS=Homo sapiens GN=FAM234B PE=1 SV=1	1	7	7	7	23	23	23	67.038	622	622	0	85.749	By MS/MS	By MS/MS	By MS/MS	904920000	753690000	766150000	1133800000	594390000	498170000	1759700000	1435100000	972780000
A2RUB1;A2RUB1-2;A2RUB1-5;A2RUB1-1	A2RUB1;A2RUB1-2;A2RUB1-5;A2RUB1-1	29;27;23;21	29;27;23;21	29;27;23;21	Uncharacterized protein C17orf104	C17orf104	sp|A2RUB1|MEIOC_HUMAN Meiosis-specific coiled-coil domain-containing protein MEIOC OS=Homo sapiens GN=MEIOC PE=2 SV=3;sp|A2RUB1-2|MEIOC_HUMAN Isoform 2 of Meiosis-specific coiled-coil domain-containing protein MEIOC OS=Homo sapiens GN=MEIOC;sp|A2RUB1-5|MEI	4	29	29	29	40.1	40.1	40.1	107.56	952	952;786;825;659	0	323.31	By MS/MS	By MS/MS	By MS/MS	4557400000	6058800000	4529900000	3157800000	3082700000	2421900000	3421900000	4313500000	3034200000
A2RUC4;A2RUC4-2	A2RUC4;A2RUC4-2	10;5	10;5	10;5	tRNA wybutosine-synthesizing protein 5	TYW5	sp|A2RUC4|TYW5_HUMAN tRNA wybutosine-synthesizing protein 5 OS=Homo sapiens GN=TYW5 PE=1 SV=1;sp|A2RUC4-2|TYW5_HUMAN Isoform 2 of tRNA wybutosine-synthesizing protein 5 OS=Homo sapiens GN=TYW5	2	10	10	10	34.9	34.9	34.9	36.547	315	315;152	0	16.463	By MS/MS	By MS/MS	By MS/MS	709730000	489050000	452790000	1347300000	499960000	500160000	755110000	534490000	392540000
A2RUS2-2;A2RUS2	A2RUS2-2;A2RUS2	6;6	6;6	6;6	DENN domain-containing protein 3	DENND3	sp|A2RUS2-2|DEND3_HUMAN Isoform 2 of DENN domain-containing protein 3 OS=Homo sapiens GN=DENND3;sp|A2RUS2|DEND3_HUMAN DENN domain-containing protein 3 OS=Homo sapiens GN=DENND3 PE=1 SV=2	2	6	6	6	6.3	6.3	6.3	129.81	1146	1146;1198	0	5.0911	By MS/MS	By MS/MS	By MS/MS	96886000	69669000	74986000	70672000	24895000	22254000	85355000	32903000	37260000
A2VDJ0-2;A2VDJ0-6;A2VDJ0-3;A2VDJ0;A2VDJ0-5	A2VDJ0-2;A2VDJ0-6;A2VDJ0-3;A2VDJ0;A2VDJ0-5	4;4;4;4;4	4;4;4;4;4	4;4;4;4;4	Transmembrane protein 131-like	KIAA0922	sp|A2VDJ0-2|T131L_HUMAN Isoform 2 of Transmembrane protein 131-like OS=Homo sapiens GN=KIAA0922;sp|A2VDJ0-6|T131L_HUMAN Isoform 5 of Transmembrane protein 131-like OS=Homo sapiens GN=KIAA0922;sp|A2VDJ0-3|T131L_HUMAN Isoform 3 of Transmembrane protein 131-l	5	4	4	4	4.4	4.4	4.4	138.69	1239	1239;1462;1526;1609;1610	0	5.5518	By MS/MS	By MS/MS	By MS/MS	0	43355000	44857000	38497000	0	0	30917000	0	0
A3KMH1-3;A3KMH1;A3KMH1-2	A3KMH1-3;A3KMH1;A3KMH1-2	54;54;38	54;54;38	54;54;38	von Willebrand factor A domain-containing protein 8	VWA8	sp|A3KMH1-3|VWA8_HUMAN Isoform 3 of von Willebrand factor A domain-containing protein 8 OS=Homo sapiens GN=VWA8;sp|A3KMH1|VWA8_HUMAN von Willebrand factor A domain-containing protein 8 OS=Homo sapiens GN=VWA8 PE=1 SV=2;sp|A3KMH1-2|VWA8_HUMAN Isoform 2 of v	3	54	54	54	32.2	32.2	32.2	210.92	1872	1872;1905;1039	0	221.69	By MS/MS	By MS/MS	By MS/MS	7200700000	4531400000	4855400000	5425900000	2608300000	2565900000	5907100000	4378500000	4746300000
A3KN83-2;A3KN83;A3KN83-3;A3KN83-4	A3KN83-2;A3KN83;A3KN83-3;A3KN83-4	38;38;37;22	38;38;37;22	30;30;29;18	Protein strawberry notch homolog 1	SBNO1	sp|A3KN83-2|SBNO1_HUMAN Isoform 2 of Protein strawberry notch homolog 1 OS=Homo sapiens GN=SBNO1;sp|A3KN83|SBNO1_HUMAN Protein strawberry notch homolog 1 OS=Homo sapiens GN=SBNO1 PE=1 SV=1;sp|A3KN83-3|SBNO1_HUMAN Isoform 3 of Protein strawberry notch homol	4	38	38	30	37.9	37.9	31.9	154.18	1392	1392;1393;1391;732	0	323.31	By MS/MS	By MS/MS	By MS/MS	5135500000	5094000000	3063900000	5510900000	2935500000	3001400000	4875000000	3809500000	3218200000
A4D161	A4D161	6	6	1	Protein FAM221A	FAM221A	sp|A4D161|F221A_HUMAN Protein FAM221A OS=Homo sapiens GN=FAM221A PE=2 SV=1	1	6	6	1	31.9	31.9	8.7	33.082	298	298	0	131.09	By MS/MS	By MS/MS	By MS/MS	369500000	231920000	261350000	333180000	101530000	93262000	213680000	139080000	250000000
A4D161-2;A4D161-3	A4D161-2;A4D161-3	6;4	1;1	1;1	Protein FAM221A	FAM221A	sp|A4D161-2|F221A_HUMAN Isoform 2 of Protein FAM221A OS=Homo sapiens GN=FAM221A;sp|A4D161-3|F221A_HUMAN Isoform 3 of Protein FAM221A OS=Homo sapiens GN=FAM221A	2	6	1	1	32.8	6.5	6.5	29.358	262	262;204	0	13.707	By MS/MS	By MS/MS	By matching	215160000	300880000	254640000	140890000	118970000	141030000	0	0	0
A4D1E9;A4D1E9-2;A4D1E9-3	A4D1E9;A4D1E9-2	18;13;2	18;13;2	18;13;2	GTP-binding protein 10	GTPBP10	sp|A4D1E9|GTPBA_HUMAN GTP-binding protein 10 OS=Homo sapiens GN=GTPBP10 PE=1 SV=1;sp|A4D1E9-2|GTPBA_HUMAN Isoform 2 of GTP-binding protein 10 OS=Homo sapiens GN=GTPBP10	3	18	18	18	47.8	47.8	47.8	42.932	387	387;308;116	0	93.879	By MS/MS	By MS/MS	By MS/MS	3809200000	2792300000	3645400000	6075500000	3336000000	4325700000	4979200000	3830500000	5225000000
A4D1P6;A4D1P6-3	A4D1P6	17;7	17;7	4;0	WD repeat-containing protein 91	WDR91	sp|A4D1P6|WDR91_HUMAN WD repeat-containing protein 91 OS=Homo sapiens GN=WDR91 PE=1 SV=2	2	17	17	4	28	28	7.6	83.343	747	747;365	0	71.955	By MS/MS	By MS/MS	By MS/MS	1264900000	943620000	1555700000	2726100000	1589200000	2997300000	1731700000	1287000000	2005000000
A4D1U4	A4D1U4	11	11	11	Protein LCHN	LCHN	sp|A4D1U4|LCHN_HUMAN Protein LCHN OS=Homo sapiens GN=LCHN PE=1 SV=1	1	11	11	11	32.5	32.5	32.5	51.445	455	455	0	33.923	By MS/MS	By MS/MS	By MS/MS	820380000	475850000	902410000	641390000	177560000	731370000	464730000	333710000	614330000
A4D2B0	A4D2B0	5	5	5	Metallo-beta-lactamase domain-containing protein 1	MBLAC1	sp|A4D2B0|MBLC1_HUMAN Metallo-beta-lactamase domain-containing protein 1 OS=Homo sapiens GN=MBLAC1 PE=1 SV=1	1	5	5	5	26.3	26.3	26.3	27.202	266	266	0	11.849	By MS/MS	By MS/MS	By MS/MS	143960000	124450000	213650000	437970000	92331000	156850000	318080000	197580000	319260000
A5A3E0;Q6S8J3-3;Q6S5H4-3;Q6S8J3-2;Q6S5H5-2;Q6S5H5;A6NI47;B2RU33;H3BUK9;Q6S545	A5A3E0	10;1;1;1;1;1;1;1;1;1	1;0;0;0;0;0;0;0;0;0	1;0;0;0;0;0;0;0;0;0	POTE ankyrin domain family member F	POTEF	sp|A5A3E0|POTEF_HUMAN POTE ankyrin domain family member F OS=Homo sapiens GN=POTEF PE=1 SV=2	10	10	1	1	8.8	1.7	1.7	121.44	1075	1075;376;381;394;486;508;508;542;544;545	0	19.449	By MS/MS	By MS/MS	By MS/MS	0	49335000000	0	0	13078000000	0	0	3353600000	0
A5D8V6	A5D8V6	1	1	1	Vacuolar protein sorting-associated protein 37C	VPS37C	sp|A5D8V6|VP37C_HUMAN Vacuolar protein sorting-associated protein 37C OS=Homo sapiens GN=VPS37C PE=1 SV=2	1	1	1	1	3.4	3.4	3.4	38.658	355	355	0	5.3033	By MS/MS	By MS/MS	By MS/MS	143960000	79908000	173310000	359340000	244030000	0	323950000	233310000	195410000
A5LHX3	A5LHX3	1	1	1	Proteasome subunit beta type-11	PSMB11	sp|A5LHX3|PSB11_HUMAN Proteasome subunit beta type-11 OS=Homo sapiens GN=PSMB11 PE=2 SV=1	1	1	1	1	4.7	4.7	4.7	32.53	300	300	0.00043587	2.946	By MS/MS	By MS/MS	By MS/MS	137900000	187980000	186540000	0	93266000	0	38718000	143350000	0
A5PL33-3;A5PL33-2;A5PL33	A5PL33-3;A5PL33-2;A5PL33	2;2;2	2;2;2	2;2;2	Protein KRBA1	KRBA1	sp|A5PL33-3|KRBA1_HUMAN Isoform 3 of Protein KRBA1 OS=Homo sapiens GN=KRBA1;sp|A5PL33-2|KRBA1_HUMAN Isoform 2 of Protein KRBA1 OS=Homo sapiens GN=KRBA1;sp|A5PL33|KRBA1_HUMAN Protein KRBA1 OS=Homo sapiens GN=KRBA1 PE=1 SV=3	3	2	2	2	3.1	3.1	3.1	100.9	969	969;1029;1030	0.00054142	2.7386		By MS/MS	By MS/MS	0	0	0	104290000	0	0	0	0	0
A5PLL7-2;A5PLL7	A5PLL7-2;A5PLL7	5;5	4;4	4;4	Transmembrane protein 189	TMEM189	sp|A5PLL7-2|TM189_HUMAN Isoform 2 of Transmembrane protein 189 OS=Homo sapiens GN=TMEM189;sp|A5PLL7|TM189_HUMAN Transmembrane protein 189 OS=Homo sapiens GN=TMEM189 PE=1 SV=3	2	5	4	4	17.2	13.5	13.5	30.85	267	267;270	0	28.493	By MS/MS	By MS/MS	By MS/MS	637170000	535740000	464810000	591420000	498370000	390820000	344080000	324220000	190710000
A5PLN7-4	A5PLN7-4	1	1	1			sp|A5PLN7-4|F149A_HUMAN Isoform 4 of Protein FAM149A OS=Homo sapiens GN=FAM149A	1	1	1	1	4.1	4.1	4.1	81.786	764	764	0.00011062	3.4361		By MS/MS		0	0	0	0	0	4981400	0	0	0
A5PLN9-2;A5PLN9-4;A5PLN9;A5PLN9-5;A5PLN9-7	A5PLN9-2;A5PLN9-4;A5PLN9;A5PLN9-5;A5PLN9-7	9;9;9;9;6	9;9;9;9;6	9;9;9;9;6	Trafficking protein particle complex subunit 13	TRAPPC13	sp|A5PLN9-2|TPC13_HUMAN Isoform 2 of Trafficking protein particle complex subunit 13 OS=Homo sapiens GN=TRAPPC13;sp|A5PLN9-4|TPC13_HUMAN Isoform 3 of Trafficking protein particle complex subunit 13 OS=Homo sapiens GN=TRAPPC13;sp|A5PLN9|TPC13_HUMAN Traffick	5	9	9	9	26.3	26.3	26.3	45.934	411	411;412;417;418;309	0	52.518	By MS/MS	By MS/MS	By MS/MS	935620000	670060000	592670000	2488900000	1056200000	1392900000	1721800000	1400400000	935130000
A5YKK6;A5YKK6-4	A5YKK6;A5YKK6-4	91;51	91;51	2;2	CCR4-NOT transcription complex subunit 1	CNOT1	sp|A5YKK6|CNOT1_HUMAN CCR4-NOT transcription complex subunit 1 OS=Homo sapiens GN=CNOT1 PE=1 SV=2;sp|A5YKK6-4|CNOT1_HUMAN Isoform 4 of CCR4-NOT transcription complex subunit 1 OS=Homo sapiens GN=CNOT1	2	91	91	2	43.1	43.1	1.4	266.94	2376	2376;1551	0	323.31	By MS/MS	By MS/MS	By MS/MS	50634000000	37110000000	42735000000	55747000000	30025000000	35158000000	48038000000	35694000000	37044000000
A5YKK6-2;A5YKK6-3	A5YKK6-2;A5YKK6-3	90;81	1;1	1;1	CCR4-NOT transcription complex subunit 1	CNOT1	sp|A5YKK6-2|CNOT1_HUMAN Isoform 2 of CCR4-NOT transcription complex subunit 1 OS=Homo sapiens GN=CNOT1;sp|A5YKK6-3|CNOT1_HUMAN Isoform 3 of CCR4-NOT transcription complex subunit 1 OS=Homo sapiens GN=CNOT1	2	90	1	1	43	1.2	1.2	266.38	2371	2371;2150	0	13.605	By MS/MS	By MS/MS	By MS/MS	397240000	366600000	337190000	309200000	109250000	180530000	201890000	214640000	198980000
A5YM69	A5YM69	4	1	1	Rho guanine nucleotide exchange factor 35	ARHGEF35	sp|A5YM69|ARG35_HUMAN Rho guanine nucleotide exchange factor 35 OS=Homo sapiens GN=ARHGEF35 PE=1 SV=1	1	4	1	1	15.7	5	5	53.286	484	484	0	4.5391	By MS/MS	By MS/MS	By MS/MS	62156000	0	0	0	0	66363000	79338000	0	0
A6H8Y1-2;A6H8Y1-7;A6H8Y1-6;A6H8Y1;A6H8Y1-8;A6H8Y1-4;A6H8Y1-3;A6H8Y1-5	A6H8Y1-2;A6H8Y1-7;A6H8Y1-6;A6H8Y1	7;7;7;7;3;3;3;1	7;7;7;7;3;3;3;1	7;7;7;7;3;3;3;1	Transcription factor TFIIIB component B homolog	BDP1	sp|A6H8Y1-2|BDP1_HUMAN Isoform 2 of Transcription factor TFIIIB component B homolog OS=Homo sapiens GN=BDP1;sp|A6H8Y1-7|BDP1_HUMAN Isoform 7 of Transcription factor TFIIIB component B homolog OS=Homo sapiens GN=BDP1;sp|A6H8Y1-6|BDP1_HUMAN Isoform 6 of	8	7	7	7	4.2	4.2	4.2	252.84	2254	2254;2552;2604;2624;463;1372;1388;778	0	11.584	By MS/MS	By MS/MS	By MS/MS	116890000	86180000	89122000	418700000	25094000	39292000	145800000	54290000	37556000
A6NC98-4;A6NC98;A6NC98-2;A6NC98-5	A6NC98-4;A6NC98;A6NC98-2	4;3;2;1	4;3;2;1	4;3;2;1	Coiled-coil domain-containing protein 88B	CCDC88B	sp|A6NC98-4|CC88B_HUMAN Isoform 4 of Coiled-coil domain-containing protein 88B OS=Homo sapiens GN=CCDC88B;sp|A6NC98|CC88B_HUMAN Coiled-coil domain-containing protein 88B OS=Homo sapiens GN=CCDC88B PE=1 SV=1;sp|A6NC98-2|CC88B_HUMAN Isoform 2 of Coiled-coil	4	4	4	4	3	3	3	151.12	1358	1358;1476;1034;696	0.0014609	1.6831	By MS/MS	By MS/MS	By MS/MS	909930000	946950000	1206400000	453500000	355500000	276560000	269480000	242150000	228330000
Q9GZQ8;A6NCE7	Q9GZQ8;A6NCE7	3;3	3;3	1;1	Microtubule-associated proteins 1A/1B light chain 3B;Microtubule-associated proteins 1A/1B light chain 3 beta 2	MAP1LC3B;MAP1LC3B2	sp|Q9GZQ8|MLP3B_HUMAN Microtubule-associated proteins 1A/1B light chain 3B OS=Homo sapiens GN=MAP1LC3B PE=1 SV=3;sp|A6NCE7|MP3B2_HUMAN Microtubule-associated proteins 1A/1B light chain 3 beta 2 OS=Homo sapiens GN=MAP1LC3B2 PE=2 SV=1	2	3	3	1	22.4	22.4	11.2	14.688	125	125;125	0.00053775	2.5243	By MS/MS	By MS/MS	By MS/MS	8707700000	4534100000	7003300000	7077900000	3090800000	4735500000	11559000000	6976800000	8739500000
A6NCS6	A6NCS6	4	4	4	Uncharacterized protein C2orf72	C2orf72	sp|A6NCS6|CB072_HUMAN Uncharacterized protein C2orf72 OS=Homo sapiens GN=C2orf72 PE=1 SV=2	1	4	4	4	17.6	17.6	17.6	30.48	295	295	0	5.5705	By MS/MS	By MS/MS	By MS/MS	2957000000	2723800000	3532800000	3222800000	2480100000	2880300000	3241400000	3685200000	3920700000
A6ND36;A6ND36-2	A6ND36	20;8	20;8	20;8	Protein FAM83G	FAM83G	sp|A6ND36|FA83G_HUMAN Protein FAM83G OS=Homo sapiens GN=FAM83G PE=1 SV=2	2	20	20	20	29.2	29.2	29.2	90.834	823	823;477	0	58.663	By MS/MS	By MS/MS	By MS/MS	1728100000	1323600000	508990000	3706800000	2271200000	1541600000	2430000000	2530300000	1302000000
A6NDB9	A6NDB9	3	3	3	Paralemmin-3	PALM3	sp|A6NDB9|PALM3_HUMAN Paralemmin-3 OS=Homo sapiens GN=PALM3 PE=1 SV=2	1	3	3	3	5.9	5.9	5.9	71.695	673	673	0.00074635	2.2464	By MS/MS	By MS/MS	By MS/MS	66530000	0	0	127900000	53295000	101610000	0	34245000	0
A6NDG6	A6NDG6	13	13	13	Phosphoglycolate phosphatase	PGP	sp|A6NDG6|PGP_HUMAN Glycerol-3-phosphate phosphatase OS=Homo sapiens GN=PGP PE=1 SV=1	1	13	13	13	41.7	41.7	41.7	34.006	321	321	0	286.84	By MS/MS	By MS/MS	By MS/MS	31751000000	23540000000	21570000000	31678000000	22184000000	21487000000	22208000000	21004000000	16734000000
A6NDU8	A6NDU8	10	10	10	UPF0600 protein C5orf51	C5orf51	sp|A6NDU8|CE051_HUMAN UPF0600 protein C5orf51 OS=Homo sapiens GN=C5orf51 PE=1 SV=1	1	10	10	10	40.8	40.8	40.8	33.62	294	294	0	237.83	By MS/MS	By MS/MS	By MS/MS	7967700000	6982700000	7203100000	8544600000	5967600000	6556200000	8106900000	8644400000	7083200000
A6NED2	A6NED2	8	8	8	RCC1 domain-containing protein 1	RCCD1	sp|A6NED2|RCCD1_HUMAN RCC1 domain-containing protein 1 OS=Homo sapiens GN=RCCD1 PE=1 SV=1	1	8	8	8	31.6	31.6	31.6	40.078	376	376	0	75.122	By MS/MS	By MS/MS	By MS/MS	4687400000	2751700000	2793600000	2102400000	806130000	995520000	2904000000	2007300000	1426100000
A6NEL2	A6NEL2	3	3	3	Ankyrin repeat domain-containing protein SOWAHB	SOWAHB	sp|A6NEL2|SWAHB_HUMAN Ankyrin repeat domain-containing protein SOWAHB OS=Homo sapiens GN=SOWAHB PE=1 SV=1	1	3	3	3	4.7	4.7	4.7	85.741	793	793	0	3.7775	By MS/MS	By MS/MS		0	0	67988000	95454000	0	0	0	0	0
A6NFI3	A6NFI3	5	5	5	Zinc finger protein 316	ZNF316	sp|A6NFI3|ZN316_HUMAN Zinc finger protein 316 OS=Homo sapiens GN=ZNF316 PE=1 SV=1	1	5	5	5	7	7	7	108.44	1004	1004	0	24.438	By MS/MS	By MS/MS	By MS/MS	654580000	336300000	432970000	21115000	18484000	151670000	528760000	232890000	319760000
A6NFQ2-3;A6NFQ2-2;A6NFQ2	A6NFQ2-3;A6NFQ2-2;A6NFQ2	3;3;3	3;3;3	3;3;3	TRPM8 channel-associated factor 2	TCAF2	sp|A6NFQ2-3|TCAF2_HUMAN Isoform 3 of TRPM8 channel-associated factor 2 OS=Homo sapiens GN=TCAF2;sp|A6NFQ2-2|TCAF2_HUMAN Isoform 2 of TRPM8 channel-associated factor 2 OS=Homo sapiens GN=TCAF2;sp|A6NFQ2|TCAF2_HUMAN TRPM8 channel-associated factor 2 OS=Homo	3	3	3	3	4.5	4.5	4.5	90.622	815	815;845;919	0	5.4605	By MS/MS	By MS/MS	By MS/MS	29910000	0	0	174280000	0	52985000	37706000	0	0
A6NFY7	A6NFY7	3	3	3	Succinate dehydrogenase assembly factor 1, mitochondrial	SDHAF1	sp|A6NFY7|SDHF1_HUMAN Succinate dehydrogenase assembly factor 1, mitochondrial OS=Homo sapiens GN=SDHAF1 PE=1 SV=1	1	3	3	3	18.3	18.3	18.3	12.806	115	115	0	22.093	By MS/MS	By MS/MS	By MS/MS	767600000	603620000	181040000	1173400000	179510000	50235000	116490000	45195000	0
A6NGB9	A6NGB9	6	6	6	WAS/WASL-interacting protein family member 3	WIPF3	sp|A6NGB9|WIPF3_HUMAN WAS/WASL-interacting protein family member 3 OS=Homo sapiens GN=WIPF3 PE=1 SV=4	1	6	6	6	20.7	20.7	20.7	49.457	483	483	0	47.141	By MS/MS	By MS/MS	By MS/MS	541980000	337900000	193050000	337970000	0	112100000	163470000	155980000	122980000
A6NHL2-2;A6NHL2	A6NHL2-2;A6NHL2	7;7	1;1	1;1	Tubulin alpha chain-like 3	TUBAL3	sp|A6NHL2-2|TBAL3_HUMAN Isoform 2 of Tubulin alpha chain-like 3 OS=Homo sapiens GN=TUBAL3;sp|A6NHL2|TBAL3_HUMAN Tubulin alpha chain-like 3 OS=Homo sapiens GN=TUBAL3 PE=1 SV=2	2	7	1	1	10.8	4.2	4.2	45.517	406	406;446	0	53.4	By MS/MS	By MS/MS	By MS/MS	3317900000	3058700000	2605100000	239620000	122150000	861910000	1170400000	1131700000	942010000
A6NHQ2	A6NHQ2	5	2	2	rRNA/tRNA 2-O-methyltransferase fibrillarin-like protein 1	FBLL1	sp|A6NHQ2|FBLL1_HUMAN rRNA/tRNA 2-O-methyltransferase fibrillarin-like protein 1 OS=Homo sapiens GN=FBLL1 PE=3 SV=2	1	5	2	2	15	3.6	3.6	34.803	334	334	0	19.04	By MS/MS	By MS/MS	By MS/MS	10923000000	12168000000	8611400000	11176000000	6955600000	6175000000	8922700000	8171200000	5537500000
A6NHQ4	A6NHQ4	3	3	3	Uncharacterized protein C17orf96	C17orf96	sp|A6NHQ4|CQ096_HUMAN Uncharacterized protein C17orf96 OS=Homo sapiens GN=C17orf96 PE=1 SV=1	1	3	3	3	12.7	12.7	12.7	39.321	379	379	0	15.201	By MS/MS	By MS/MS	By MS/MS	169440000	159250000	109530000	55248000	0	0	60033000	66064000	59096000
A6NHR9;A6NHR9-2;A6NHR9-3	A6NHR9;A6NHR9-2	89;87;31	89;87;31	89;87;31	Structural maintenance of chromosomes flexible hinge domain-containing protein 1	SMCHD1	sp|A6NHR9|SMHD1_HUMAN Structural maintenance of chromosomes flexible hinge domain-containing protein 1 OS=Homo sapiens GN=SMCHD1 PE=1 SV=2;sp|A6NHR9-2|SMHD1_HUMAN Isoform 2 of Structural maintenance of chromosomes flexible hinge domain-containing protein 1	3	89	89	89	46.1	46.1	46.1	226.37	2005	2005;1917;762	0	323.31	By MS/MS	By MS/MS	By MS/MS	75680000000	63127000000	55133000000	96674000000	59659000000	64565000000	87322000000	73790000000	65355000000
A6NHX0	A6NHX0	6	6	5	GATS-like protein 2	GATSL2	sp|A6NHX0|GATL2_HUMAN GATS-like protein 2 OS=Homo sapiens GN=GATSL2 PE=1 SV=3	1	6	6	5	28.9	28.9	26.1	36.056	329	329	0	30.018	By MS/MS	By MS/MS	By MS/MS	4636400000	2148000000	3958800000	2732300000	710920000	1099400000	3131500000	2302700000	2691700000
A6NI28	A6NI28	7	7	7	Rho GTPase-activating protein 42	ARHGAP42	sp|A6NI28|RHG42_HUMAN Rho GTPase-activating protein 42 OS=Homo sapiens GN=ARHGAP42 PE=1 SV=3	1	7	7	7	9.3	9.3	9.3	98.568	874	874	0.00043502	2.875	By MS/MS	By MS/MS	By MS/MS	111820000	0	284410000	77035000	0	48467000	0	0	0
A6NIH7	A6NIH7	10	10	9	Protein unc-119 homolog B	UNC119B	sp|A6NIH7|U119B_HUMAN Protein unc-119 homolog B OS=Homo sapiens GN=UNC119B PE=1 SV=1	1	10	10	9	61.4	61.4	57.8	28.136	251	251	0	232.38	By MS/MS	By MS/MS	By MS/MS	5506300000	3448200000	5416500000	6353600000	3681500000	5353900000	3241200000	2588600000	3575800000
A6NJ78;A6NJ78-2;A6NJ78-3;P0C7V9;A6NJ78-4	A6NJ78	8;2;1;1;1	8;2;1;1;1	8;2;1;1;1	Probable methyltransferase-like protein 15	METTL15	sp|A6NJ78|MET15_HUMAN Probable methyltransferase-like protein 15 OS=Homo sapiens GN=METTL15 PE=1 SV=1	5	8	8	8	21.9	21.9	21.9	46.121	407	407;273;99;234;279	0	61.298	By MS/MS	By MS/MS	By MS/MS	813570000	703520000	606000000	1168000000	630450000	650980000	1029500000	801580000	784550000
Q9UFD9;A6NNM3;A6NJZ7	Q9UFD9;A6NNM3;A6NJZ7	3;3;3	3;3;3	3;3;3	RIMS-binding protein 3A;RIMS-binding protein 3B;RIMS-binding protein 3C	RIMBP3;RIMBP3B;RIMBP3C	sp|Q9UFD9|RIM3A_HUMAN RIMS-binding protein 3A OS=Homo sapiens GN=RIMBP3 PE=1 SV=4;sp|A6NNM3|RIM3B_HUMAN RIMS-binding protein 3B OS=Homo sapiens GN=RIMBP3B PE=3 SV=3;sp|A6NJZ7|RIM3C_HUMAN RIMS-binding protein 3C OS=Homo sapiens GN=RIMBP3C PE=1 SV=3	3	3	3	3	1.8	1.8	1.8	180.72	1639	1639;1639;1639	0	4.4603	By MS/MS	By MS/MS	By MS/MS	86337000	62647000	46829000	70383000	0	0	0	39666000	0
A6NK58	A6NK58	1	1	1	Putative lipoyltransferase 2, mitochondrial	LIPT2	sp|A6NK58|LIPT2_HUMAN Putative lipoyltransferase 2, mitochondrial OS=Homo sapiens GN=LIPT2 PE=3 SV=1	1	1	1	1	5.2	5.2	5.2	25.195	231	231	0	3.8764	By MS/MS	By MS/MS	By MS/MS	0	36524000	0	85606000	0	0	0	0	0
A6NKD9	A6NKD9	16	16	16	Coiled-coil domain-containing protein 85C	CCDC85C	sp|A6NKD9|CC85C_HUMAN Coiled-coil domain-containing protein 85C OS=Homo sapiens GN=CCDC85C PE=1 SV=1	1	16	16	16	46.3	46.3	46.3	45.209	419	419	0	323.31	By MS/MS	By MS/MS	By MS/MS	3156500000	3561200000	3567600000	2584900000	2046500000	2088700000	3009000000	3297800000	2527800000
A6NKF1;A6NKF1-2	A6NKF1;A6NKF1-2	9;5	9;5	9;5	SAC3 domain-containing protein 1	SAC3D1	sp|A6NKF1|SAC31_HUMAN SAC3 domain-containing protein 1 OS=Homo sapiens GN=SAC3D1 PE=1 SV=2;sp|A6NKF1-2|SAC31_HUMAN Isoform 2 of SAC3 domain-containing protein 1 OS=Homo sapiens GN=SAC3D1	2	9	9	9	25	25	25	43.553	404	404;285	0	99.324	By MS/MS	By MS/MS	By MS/MS	347070000	150880000	227950000	783610000	403100000	516460000	257130000	61372000	145940000
A6NKT7;Q7Z3J3	A6NKT7;Q7Z3J3	51;45	8;5	2;1	RanBP2-like and GRIP domain-containing protein 3;RanBP2-like and GRIP domain-containing protein 4	RGPD3;RGPD4	sp|A6NKT7|RGPD3_HUMAN RanBP2-like and GRIP domain-containing protein 3 OS=Homo sapiens GN=RGPD3 PE=3 SV=2;sp|Q7Z3J3|RGPD4_HUMAN RanBP2-like and GRIP domain-containing protein 4 OS=Homo sapiens GN=RGPD4 PE=2 SV=3	2	51	8	2	32.4	7.5	1.6	197.48	1758	1758;1758	0	28.908	By MS/MS	By MS/MS	By MS/MS	4393200000	4765300000	4342600000	1781400000	1272400000	1057200000	1295300000	1786900000	1317400000
A6NNL5	A6NNL5	4	4	4	Uncharacterized protein C15orf61	C15orf61	sp|A6NNL5|CO061_HUMAN Uncharacterized protein C15orf61 OS=Homo sapiens GN=C15orf61 PE=2 SV=2	1	4	4	4	38.2	38.2	38.2	18.091	157	157	0	20.169	By MS/MS	By MS/MS	By MS/MS	332640000	302140000	326100000	221210000	125480000	106170000	259870000	314750000	167420000
A6NNY8	A6NNY8	8	4	4	Ubiquitin carboxyl-terminal hydrolase 27	USP27X	sp|A6NNY8|UBP27_HUMAN Ubiquitin carboxyl-terminal hydrolase 27 OS=Homo sapiens GN=USP27X PE=2 SV=3	1	8	4	4	29.2	16.4	16.4	49.63	438	438	0	5.74	By MS/MS	By MS/MS	By MS/MS	276600000	111280000	78100000	322800000	241930000	240280000	77162000	163760000	251490000
A6QL63-2;A6QL63;A6QL63-3;A6QL63-5;A6QL63-4	A6QL63-2;A6QL63;A6QL63-3;A6QL63-5	8;8;7;5;1	8;8;7;5;1	7;7;6;4;1	Ankyrin repeat and BTB/POZ domain-containing protein BTBD11	BTBD11	sp|A6QL63-2|BTBDB_HUMAN Isoform 2 of Ankyrin repeat and BTB/POZ domain-containing protein BTBD11 OS=Homo sapiens GN=BTBD11;sp|A6QL63|BTBDB_HUMAN Ankyrin repeat and BTB/POZ domain-containing protein BTBD11 OS=Homo sapiens GN=BTBD11 PE=2 SV=3;sp|A6QL63-3|BTB	5	8	8	7	10.2	10.2	9.2	107.87	985	985;1104;1007;641;183	0	13.582	By MS/MS	By MS/MS	By MS/MS	137000000	113100000	271330000	208440000	162430000	71861000	78434000	159850000	99856000
A6ZKI3;Q17RB0	A6ZKI3;Q17RB0	7;4	7;4	2;0	Protein FAM127A;Protein FAM127C	FAM127A;FAM127C	sp|A6ZKI3|F127A_HUMAN Protein FAM127A OS=Homo sapiens GN=FAM127A PE=1 SV=1;sp|Q17RB0|F127C_HUMAN Protein FAM127C OS=Homo sapiens GN=FAM127C PE=1 SV=1	2	7	7	2	54	54	10.6	13.171	113	113;113	0	11.118	By MS/MS	By MS/MS	By MS/MS	2805000000	1554300000	3157300000	2958200000	1360300000	1678500000	2836700000	1970400000	2492300000
A7E2V4-5;A7E2V4;A7E2V4-3;A7E2V4-4;A7E2V4-2	A7E2V4-5;A7E2V4;A7E2V4-3;A7E2V4-4;A7E2V4-2	23;23;23;23;21	23;23;23;23;21	23;23;23;23;21	Zinc finger SWIM domain-containing protein 8	ZSWIM8	sp|A7E2V4-5|ZSWM8_HUMAN Isoform 5 of Zinc finger SWIM domain-containing protein 8 OS=Homo sapiens GN=ZSWIM8;sp|A7E2V4|ZSWM8_HUMAN Zinc finger SWIM domain-containing protein 8 OS=Homo sapiens GN=ZSWIM8 PE=1 SV=1;sp|A7E2V4-3|ZSWM8_HUMAN Isoform 3 of Zinc fin	5	23	23	23	19.8	19.8	19.8	196.43	1829	1829;1837;1841;1842;1892	0	233.78	By MS/MS	By MS/MS	By MS/MS	5205100000	1618400000	2154700000	3945300000	1210600000	1545900000	3033900000	1220600000	1879300000
A7KAX9;A7KAX9-2;A7KAX9-3	A7KAX9;A7KAX9-2	13;11;4	13;11;4	13;11;4	Rho GTPase-activating protein 32	ARHGAP32	sp|A7KAX9|RHG32_HUMAN Rho GTPase-activating protein 32 OS=Homo sapiens GN=ARHGAP32 PE=1 SV=1;sp|A7KAX9-2|RHG32_HUMAN Isoform 2 of Rho GTPase-activating protein 32 OS=Homo sapiens GN=ARHGAP32	3	13	13	13	8.3	8.3	8.3	230.53	2087	2087;1738;322	0	31.687	By MS/MS	By MS/MS	By MS/MS	180510000	129750000	93737000	262990000	123470000	99542000	107380000	94409000	79217000
A7MBM2	A7MBM2	1	1	1	Protein dispatched homolog 2	DISP2	sp|A7MBM2|DISP2_HUMAN Protein dispatched homolog 2 OS=Homo sapiens GN=DISP2 PE=2 SV=2	1	1	1	1	1.4	1.4	1.4	152	1401	1401	0.0052399	1.2668			By MS/MS	0	0	0	0	0	0	0	0	0
A8CG34;A8CG34-2;A6NF01	A8CG34;A8CG34-2	20;14;7	20;14;7	9;4;1	Nuclear envelope pore membrane protein POM 121C	POM121C	sp|A8CG34|P121C_HUMAN Nuclear envelope pore membrane protein POM 121C OS=Homo sapiens GN=POM121C PE=1 SV=2;sp|A8CG34-2|P121C_HUMAN Isoform 2 of Nuclear envelope pore membrane protein POM 121C OS=Homo sapiens GN=POM121C	3	20	20	9	25.5	25.5	12.4	125.06	1229	1229;987;834	0	263	By MS/MS	By MS/MS	By MS/MS	4313400000	955100000	1805500000	3623900000	1127300000	1693400000	3738000000	1246900000	2392300000
A8K855;A8K855-2	A8K855;A8K855-2	12;11	12;11	12;11	EF-hand calcium-binding domain-containing protein 7	EFCAB7	sp|A8K855|EFCB7_HUMAN EF-hand calcium-binding domain-containing protein 7 OS=Homo sapiens GN=EFCAB7 PE=1 SV=1;sp|A8K855-2|EFCB7_HUMAN Isoform 2 of EF-hand calcium-binding domain-containing protein 7 OS=Homo sapiens GN=EFCAB7	2	12	12	12	25	25	25	71.981	629	629;606	0	24.985	By MS/MS	By MS/MS	By MS/MS	232370000	231180000	214280000	415990000	200190000	357900000	297470000	454690000	197620000
A8K8P3-4;A8K8P3-10;A8K8P3-3;A8K8P3;A8K8P3-9;A8K8P3-2;A8K8P3-5	A8K8P3-4;A8K8P3-10;A8K8P3-3;A8K8P3;A8K8P3-9;A8K8P3-2;A8K8P3-5	9;9;9;9;8;8;7	9;9;9;9;8;8;7	9;9;9;9;8;8;7	Protein SFI1 homolog	SFI1	sp|A8K8P3-4|SFI1_HUMAN Isoform 4 of Protein SFI1 homolog OS=Homo sapiens GN=SFI1;sp|A8K8P3-10|SFI1_HUMAN Isoform 10 of Protein SFI1 homolog OS=Homo sapiens GN=SFI1;sp|A8K8P3-3|SFI1_HUMAN Isoform 3 of Protein SFI1 homolog OS=Homo sapiens GN=SFI1;sp|A8K8P3|S	7	9	9	9	12.4	12.4	12.4	121.83	1031	1031;1148;1160;1242;1187;1211;991	0	17.392	By MS/MS	By MS/MS	By MS/MS	469770000	268330000	287270000	146970000	28016000	236770000	163190000	68646000	131960000
A8MPP1;Q96FC9-4;Q92771;Q96FC9-5	A8MPP1;Q96FC9-4;Q92771	19;18;16;3	1;0;1;0	1;0;1;0	Putative ATP-dependent RNA helicase DDX11-like protein 8;Probable ATP-dependent RNA helicase DDX11;Putative ATP-dependent RNA helicase DDX12	DDX11L8;DDX11;DDX12P	sp|A8MPP1|D11L8_HUMAN Putative ATP-dependent RNA helicase DDX11-like protein 8 OS=Homo sapiens GN=DDX11L8 PE=1 SV=1;sp|Q96FC9-4|DDX11_HUMAN Isoform 4 of ATP-dependent DNA helicase DDX11 OS=Homo sapiens GN=DDX11;sp|Q92771|DDX12_HUMAN Putative ATP-dependent	4	19	1	1	25.7	1.2	1.2	101.81	907	907;856;950;288	0.00021944	3.1302	By MS/MS	By MS/MS	By MS/MS	27217000	0	0	158240000	0	59218000	56573000	46720000	55830000
A8MPS7-3;A8MPS7-2;A8MPS7	A8MPS7-3;A8MPS7-2;A8MPS7	1;1;1	1;1;1	1;1;1	Carbohydrate deacetylase	YDJC	sp|A8MPS7-3|YDJC_HUMAN Isoform 3 of Carbohydrate deacetylase OS=Homo sapiens GN=YDJC;sp|A8MPS7-2|YDJC_HUMAN Isoform 2 of Carbohydrate deacetylase OS=Homo sapiens GN=YDJC;sp|A8MPS7|YDJC_HUMAN Carbohydrate deacetylase OS=Homo sapiens GN=YDJC PE=1 SV=1	3	1	1	1	10.3	10.3	10.3	14.446	136	136;149;323	0	7.3779			By MS/MS	0	0	0	0	0	0	0	69365000	0
A8MQ14	A8MQ14	5	5	5	Zinc finger protein 850	ZNF850	sp|A8MQ14|ZN850_HUMAN Zinc finger protein 850 OS=Homo sapiens GN=ZNF850 PE=3 SV=2	1	5	5	5	8	8	8	125.43	1090	1090	0	144.58	By MS/MS	By MS/MS	By MS/MS	191740000	191540000	129990000	1931700000	1526300000	1701500000	24848000	24257000	12939000
A8MSI8	A8MSI8	1	1	1	LYR motif-containing protein 9	LYRM9	sp|A8MSI8|LYRM9_HUMAN LYR motif-containing protein 9 OS=Homo sapiens GN=LYRM9 PE=3 SV=2	1	1	1	1	15.4	15.4	15.4	9.3738	78	78	0.0048304	1.2765			By MS/MS	0	0	0	0	0	0	0	0	0
A8MT69;A8MT69-3;A8MT69-2	A8MT69;A8MT69-3;A8MT69-2	2;1;1	2;1;1	2;1;1	Centromere protein X	STRA13	sp|A8MT69|CENPX_HUMAN Centromere protein X OS=Homo sapiens GN=STRA13 PE=1 SV=1;sp|A8MT69-3|CENPX_HUMAN Isoform 3 of Centromere protein X OS=Homo sapiens GN=STRA13;sp|A8MT69-2|CENPX_HUMAN Isoform 2 of Centromere protein X OS=Homo sapiens GN=STRA13	3	2	2	2	25.9	25.9	25.9	8.9593	81	81;58;63	0	4.3701	By MS/MS	By MS/MS	By MS/MS	164690000	0	0	222190000	135860000	133750000	212580000	211200000	156860000
A8MTJ6	A8MTJ6	2	2	2	Forkhead box protein I3	FOXI3	sp|A8MTJ6|FOXI3_HUMAN Forkhead box protein I3 OS=Homo sapiens GN=FOXI3 PE=2 SV=3	1	2	2	2	19	19	19	43.326	420	420	0	56.345		By MS/MS		0	0	0	200980000	0	0	0	0	0
A8MTY0	A8MTY0	6	6	5	Putative zinc finger protein 724	ZNF724P	sp|A8MTY0|ZN724_HUMAN Zinc finger protein 724 OS=Homo sapiens GN=ZNF724 PE=2 SV=3	1	6	6	5	12.6	12.6	11	71.172	619	619	0	4.03		By MS/MS	By MS/MS	0	0	0	166430000	0	1128600000	125940000	0	193170000
A8MU93	A8MU93	1	1	1	Uncharacterized protein C17orf100	C17orf100	sp|A8MU93|CQ100_HUMAN Uncharacterized protein C17orf100 OS=Homo sapiens GN=C17orf100 PE=2 SV=1	1	1	1	1	8.5	8.5	8.5	18.001	164	164	0	10.888	By MS/MS	By MS/MS	By MS/MS	0	0	0	190270000	0	85503000	223770000	162480000	208920000
A8MVW0	A8MVW0	13	13	12	Protein FAM171A2	FAM171A2	sp|A8MVW0|F1712_HUMAN Protein FAM171A2 OS=Homo sapiens GN=FAM171A2 PE=1 SV=1	1	13	13	12	24.8	24.8	23.7	87.434	826	826	0	51.252	By MS/MS	By MS/MS	By MS/MS	389250000	96509000	86456000	590890000	357790000	619890000	289950000	313010000	541820000
A8MW92;A8MW92-4	A8MW92;A8MW92-4	10;9	10;9	6;5	PHD finger protein 20-like protein 1	PHF20L1	sp|A8MW92|P20L1_HUMAN PHD finger protein 20-like protein 1 OS=Homo sapiens GN=PHF20L1 PE=1 SV=2;sp|A8MW92-4|P20L1_HUMAN Isoform 4 of PHD finger protein 20-like protein 1 OS=Homo sapiens GN=PHF20L1	2	10	10	6	13.6	13.6	9	115.01	1017	1017;573	0	33.832	By MS/MS	By MS/MS	By MS/MS	904120000	497130000	614820000	1109500000	282660000	335440000	555640000	464050000	262280000
P62308;A8MWD9	P62308;A8MWD9	3;3	3;3	3;3	Small nuclear ribonucleoprotein G;Putative small nuclear ribonucleoprotein G-like protein 15	SNRPG;SNRPGP15	sp|P62308|RUXG_HUMAN Small nuclear ribonucleoprotein G OS=Homo sapiens GN=SNRPG PE=1 SV=1;sp|A8MWD9|RUXGL_HUMAN Putative small nuclear ribonucleoprotein G-like protein 15 OS=Homo sapiens GN=SNRPGP15 PE=5 SV=2	2	3	3	3	26.3	26.3	26.3	8.496	76	76;76	0	46.235	By MS/MS	By MS/MS	By MS/MS	7895800000	7580700000	7238500000	10054000000	6452300000	7206200000	6892500000	7555700000	6570400000
A8MWY0;A8MWY0-3	A8MWY0;A8MWY0-3	9;8	9;8	2;1	UPF0577 protein KIAA1324-like	KIAA1324L	sp|A8MWY0|K132L_HUMAN UPF0577 protein KIAA1324-like OS=Homo sapiens GN=KIAA1324L PE=1 SV=2;sp|A8MWY0-3|K132L_HUMAN Isoform 3 of UPF0577 protein KIAA1324-like OS=Homo sapiens GN=KIAA1324L	2	9	9	2	9.9	9.9	3.2	113.84	1029	1029;862	0	21.727	By MS/MS	By MS/MS	By MS/MS	236530000	91098000	148130000	235830000	161360000	171180000	405400000	133100000	419100000
A8MXV4	A8MXV4	17	17	17	Nucleoside diphosphate-linked moiety X motif 19, mitochondrial	NUDT19	sp|A8MXV4|NUD19_HUMAN Nucleoside diphosphate-linked moiety X motif 19 OS=Homo sapiens GN=NUDT19 PE=1 SV=1	1	17	17	17	52.5	52.5	52.5	42.233	375	375	0	323.31	By MS/MS	By MS/MS	By MS/MS	32028000000	21434000000	9350800000	28108000000	13109000000	9711800000	27677000000	20271000000	7746500000
A8TX70-2;A8TX70	A8TX70-2;A8TX70	2;2	2;2	2;2	Collagen alpha-5(VI) chain	COL6A5	sp|A8TX70-2|CO6A5_HUMAN Isoform 2 of Collagen alpha-5(VI) chain OS=Homo sapiens GN=COL6A5;sp|A8TX70|CO6A5_HUMAN Collagen alpha-5(VI) chain OS=Homo sapiens GN=COL6A5 PE=1 SV=1	2	2	2	2	1.5	1.5	1.5	279.93	2526	2526;2615	0.0083308	1.0009	By MS/MS		By MS/MS	0	0	0	0	0	0	0	0	187420000
A9UHW6;A9UHW6-2;A9UHW6-3	A9UHW6;A9UHW6-2;A9UHW6-3	5;4;4	5;4;4	5;4;4	MIF4G domain-containing protein	MIF4GD	sp|A9UHW6|MI4GD_HUMAN MIF4G domain-containing protein OS=Homo sapiens GN=MIF4GD PE=1 SV=1;sp|A9UHW6-2|MI4GD_HUMAN Isoform 2 of MIF4G domain-containing protein OS=Homo sapiens GN=MIF4GD;sp|A9UHW6-3|MI4GD_HUMAN Isoform 3 of MIF4G domain-containing protein OS	3	5	5	5	34.2	34.2	34.2	25.423	222	222;256;263	0	28.484	By MS/MS	By MS/MS	By MS/MS	689620000	621130000	816050000	1158600000	772810000	401950000	1097500000	1146300000	783560000
B1AK53	B1AK53	1	1	1	Espin	ESPN	sp|B1AK53|ESPN_HUMAN Espin OS=Homo sapiens GN=ESPN PE=1 SV=1	1	1	1	1	1.3	1.3	1.3	91.732	854	854	0.0037129	1.3756	By MS/MS	By MS/MS	By MS/MS	992720000	863220000	1204500000	1744100000	958980000	1389600000	872690000	919330000	996740000
B2RTY4-2;B2RTY4;B2RTY4-4;B2RTY4-5;B2RTY4-3	B2RTY4-2;B2RTY4;B2RTY4-4;B2RTY4-5	28;28;28;24;7	27;27;27;24;6	27;27;27;24;6	Unconventional myosin-IXa	MYO9A	sp|B2RTY4-2|MYO9A_HUMAN Isoform 2 of Unconventional myosin-IXa OS=Homo sapiens GN=MYO9A;sp|B2RTY4|MYO9A_HUMAN Unconventional myosin-IXa OS=Homo sapiens GN=MYO9A PE=1 SV=2;sp|B2RTY4-4|MYO9A_HUMAN Isoform 4 of Unconventional myosin-IXa OS=Homo sapiens GN=MYO	5	28	27	27	14.9	14.6	14.6	290.38	2529	2529;2548;2619;2312;729	0	140.83	By MS/MS	By MS/MS	By MS/MS	1386100000	713000000	1694700000	1981200000	1340000000	1794300000	1228000000	1128700000	1431400000
B2RUZ4	B2RUZ4	2	2	2	Small integral membrane protein 1	SMIM1	sp|B2RUZ4|SMIM1_HUMAN Small integral membrane protein 1 OS=Homo sapiens GN=SMIM1 PE=1 SV=1	1	2	2	2	35.9	35.9	35.9	8.749	78	78	0	12.642	By MS/MS	By MS/MS	By MS/MS	0	84634000	184700000	80249000	50999000	85910000	169830000	298540000	410470000
Q99613-2;Q99613;B5ME19	Q99613-2;Q99613;B5ME19	30;30;30	30;30;30	30;30;30	Eukaryotic translation initiation factor 3 subunit C;Eukaryotic translation initiation factor 3 subunit C-like protein	EIF3C;EIF3CL	sp|Q99613-2|EIF3C_HUMAN Isoform 2 of Eukaryotic translation initiation factor 3 subunit C OS=Homo sapiens GN=EIF3C;sp|Q99613|EIF3C_HUMAN Eukaryotic translation initiation factor 3 subunit C OS=Homo sapiens GN=EIF3C PE=1 SV=1;sp|B5ME19|EIFCL_HUMAN Eukaryoti	3	30	30	30	36.9	36.9	36.9	104.1	903	903;913;914	0	323.31	By MS/MS	By MS/MS	By MS/MS	96341000000	102860000000	89400000000	103870000000	79622000000	79129000000	108580000000	120840000000	92441000000
B7Z6K7;E7ETH6;Q9H707	B7Z6K7;E7ETH6;Q9H707	4;3;3	4;3;3	4;3;3	Putative uncharacterized zinc finger protein 814;Zinc finger protein 587B;Zinc finger protein 552	ZNF814;ZNF587B;ZNF552	sp|B7Z6K7|ZN814_HUMAN Putative uncharacterized zinc finger protein 814 OS=Homo sapiens GN=ZNF814 PE=1 SV=2;sp|E7ETH6|Z587B_HUMAN Zinc finger protein 587B OS=Homo sapiens GN=ZNF587B PE=1 SV=1;sp|Q9H707|ZN552_HUMAN Zinc finger protein 552 OS=Homo sapiens GN=	3	4	4	4	5.3	5.3	5.3	97.336	855	855;402;407	0	14.108	By MS/MS	By MS/MS	By MS/MS	0	257060000	0	218770000	169420000	151630000	424920000	0	0
B7ZAQ6-2;B7ZAQ6-3;P0CG08;B7ZAQ6	B7ZAQ6-2;B7ZAQ6-3;P0CG08;B7ZAQ6	8;8;8;8	8;8;8;8	8;8;8;8	Golgi pH regulator A;Golgi pH regulator B	GPR89A;GPR89B	sp|B7ZAQ6-2|GPHRA_HUMAN Isoform 2 of Golgi pH regulator A OS=Homo sapiens GN=GPR89A;sp|B7ZAQ6-3|GPHRA_HUMAN Isoform 3 of Golgi pH regulator A OS=Homo sapiens GN=GPR89A;sp|P0CG08|GPHRB_HUMAN Golgi pH regulator B OS=Homo sapiens GN=GPR89B PE=1 SV=1;sp|B7ZAQ6	4	8	8	8	21.5	21.5	21.5	38.484	335	335;430;455;455	0	23.206	By MS/MS	By MS/MS	By MS/MS	821490000	1012200000	896000000	2612700000	2145500000	2367400000	1800000000	1960400000	1739400000
B8ZZ34	B8ZZ34	1	1	1	Putative protein shisa-8	SHISA8	sp|B8ZZ34|SHSA8_HUMAN Putative protein shisa-8 OS=Homo sapiens GN=SHISA8 PE=5 SV=2	1	1	1	1	3	3	3	51.412	492	492	0.003103	1.432		By MS/MS		0	0	0	0	0	67423000	0	0	0
C4AMC7;Q6VEQ5;A8K0Z3;Q9NQA3;A8MWX3	C4AMC7;Q6VEQ5;A8K0Z3;Q9NQA3	11;11;8;6;4	11;11;8;6;4	11;11;8;6;4	Putative WAS protein family homolog 3;WAS protein family homolog 2;WAS protein family homolog 1;WAS protein family homolog 6	WASH3P;WASH2P;WASH1;WASH6P	sp|C4AMC7|WASH3_HUMAN Putative WAS protein family homolog 3 OS=Homo sapiens GN=WASH3P PE=1 SV=2;sp|Q6VEQ5|WASH2_HUMAN WAS protein family homolog 2 OS=Homo sapiens GN=WASH2P PE=2 SV=2;sp|A8K0Z3|WASH1_HUMAN WAS protein family homolog 1 OS=Homo sapiens GN=WAS	5	11	11	11	26.1	26.1	26.1	49.994	463	463;465;465;447;477	0	301.81	By MS/MS	By MS/MS	By MS/MS	4309000000	2945200000	3655700000	5949100000	2347100000	3589000000	4440700000	3297800000	3201700000
C9JLW8	C9JLW8	5	5	5	Protein FAM195B	FAM195B	sp|C9JLW8|MCRI1_HUMAN Mapk-regulated corepressor-interacting protein 1 OS=Homo sapiens GN=MCRIP1 PE=1 SV=1	1	5	5	5	57.7	57.7	57.7	10.92	97	97	0	91.483	By MS/MS	By MS/MS	By MS/MS	7921000000	7153700000	6184800000	8277600000	5864900000	5487000000	6572200000	5634500000	5334400000
C9JTQ0	C9JTQ0	2	2	2	Ankyrin repeat domain-containing protein 63	ANKRD63	sp|C9JTQ0|ANR63_HUMAN Ankyrin repeat domain-containing protein 63 OS=Homo sapiens GN=ANKRD63 PE=3 SV=1	1	2	2	2	11.3	11.3	11.3	39.62	380	380	0.00054177	2.7575		By MS/MS		0	0	0	31086000	0	0	0	0	0
C9JVW0	C9JVW0	1	1	1	Putative transmembrane protein INAFM1	INAFM1	sp|C9JVW0|INAM1_HUMAN Putative transmembrane protein INAFM1 OS=Homo sapiens GN=INAFM1 PE=4 SV=1	1	1	1	1	15.5	15.5	15.5	14.668	142	142	0.00053821	2.5405		By MS/MS		0	0	0	0	0	69770000	0	0	0
CON__A2A4G1	CON__A2A4G1	13	1	1				1	13	1	1	17.3	2.2	2.2	49.493	456	456	1	-2	By MS/MS	By MS/MS	By MS/MS	482020000	495530000	455850000	527860000	389660000	360850000	413410000	434820000	371980000	+		+
CON__A2I7N0	CON__A2I7N0	13	4	2				1	13	4	2	23.8	9.5	6.6	46.311	411	411	0	37.075	By MS/MS	By MS/MS	By MS/MS	5962500000	0	158680000	5511600000	0	0	7271300000	0	0			+
CON__A2I7N1	CON__A2I7N1	11	1	1				1	11	1	1	22.1	4.6	4.6	46.397	411	411	0	12.009	By MS/MS	By matching	By MS/MS	106320000	0	0	0	0	0	151150000	0	0			+
CON__A2I7N3	CON__A2I7N3	8	2	2				1	8	2	2	19.2	4.6	4.6	46.941	417	417	0.00021913	3.1001	By MS/MS	By MS/MS	By MS/MS	3023600000	0	0	7544600000	0	0	6848200000	0	0			+
CON__ENSEMBL:ENSBTAP00000006074;P49747-2;P49747	CON__ENSEMBL:ENSBTAP00000006074;P49747-2;P49747	6;3;3	6;3;3	4;1;1	Cartilage oligomeric matrix protein	COMP	;sp|P49747-2|COMP_HUMAN Isoform 2 of Cartilage oligomeric matrix protein OS=Homo sapiens GN=COMP;sp|P49747|COMP_HUMAN Cartilage oligomeric matrix protein OS=Homo sapiens GN=COMP PE=1 SV=2	3	6	6	4	10	10	6.2	80.674	747	747;704;757	0	52.905	By MS/MS	By MS/MS	By MS/MS	1108300000	815110000	849210000	1210400000	547050000	547080000	1114500000	420860000	398150000			+
CON__ENSEMBL:ENSBTAP00000007350;P0C0L4-2;P0C0L5;P0C0L4	CON__ENSEMBL:ENSBTAP00000007350	59;8;8;8	59;8;8;8	15;2;2;2				4	59	59	15	39.4	39.4	11.4	192.99	1742	1742;1698;1744;1744	0	323.31	By MS/MS	By MS/MS	By MS/MS	37980000000	0	0	20326000000	0	0	36099000000	0	0			+
CON__ENSEMBL:ENSBTAP00000013050;Q9UK55	CON__ENSEMBL:ENSBTAP00000013050	10;1	10;1	10;1				2	10	10	10	27.7	27.7	27.7	51.988	452	452;444	0	88.8	By MS/MS	By MS/MS	By MS/MS	1049900000	1150200000	104260000	1942000000	851860000	522650000	2727000000	675130000	515630000			+
CON__ENSEMBL:ENSBTAP00000014147	CON__ENSEMBL:ENSBTAP00000014147	6	6	6				1	6	6	6	57.5	57.5	57.5	11.756	113	113	0	154.87	By MS/MS	By MS/MS	By MS/MS	3408800000	0	0	2477200000	0	0	5533500000	0	0			+
CON__ENSEMBL:ENSBTAP00000016046	CON__ENSEMBL:ENSBTAP00000016046	19	19	7				1	19	19	7	38.4	38.4	19	77.456	706	706	0	210.98	By MS/MS	By MS/MS	By MS/MS	8772900000	57924000	54821000	10284000000	0	0	11105000000	0	0			+
CON__ENSEMBL:ENSBTAP00000016285;Q96PD5;Q96PD5-2	CON__ENSEMBL:ENSBTAP00000016285;Q96PD5;Q96PD5-2	1;1;1	1;1;1	1;1;1	N-acetylmuramoyl-L-alanine amidase	PGLYRP2	;sp|Q96PD5|PGRP2_HUMAN N-acetylmuramoyl-L-alanine amidase OS=Homo sapiens GN=PGLYRP2 PE=1 SV=1;sp|Q96PD5-2|PGRP2_HUMAN Isoform 2 of N-acetylmuramoyl-L-alanine amidase OS=Homo sapiens GN=PGLYRP2	3	1	1	1	2.4	2.4	2.4	63.485	591	591;576;634	0.002592	1.5103			By MS/MS	0	0	0	0	0	0	61165000	0	0			+
CON__ENSEMBL:ENSBTAP00000018229;P02774;P02774-3;P02774-2	CON__ENSEMBL:ENSBTAP00000018229	21;7;7;5	21;7;7;5	3;0;0;0				4	21	21	3	45.3	45.3	4.8	53.661	475	475;474;493;352	0	323.31	By MS/MS	By MS/MS	By MS/MS	49737000000	0	0	55894000000	0	0	57128000000	0	0			+
CON__ENSEMBL:ENSBTAP00000018574;P05546	CON__ENSEMBL:ENSBTAP00000018574	11;1	11;1	11;1				2	11	11	11	27.8	27.8	27.8	55.207	496	496;499	0	70.821	By MS/MS	By MS/MS	By MS/MS	5443600000	0	0	4306700000	0	0	6647800000	0	0			+
CON__ENSEMBL:ENSBTAP00000023055;Q04756	CON__ENSEMBL:ENSBTAP00000023055;Q04756	4;3	4;3	4;3	Hepatocyte growth factor activator;Hepatocyte growth factor activator short chain;Hepatocyte growth factor activator long chain	HGFAC	;sp|Q04756|HGFA_HUMAN Hepatocyte growth factor activator OS=Homo sapiens GN=HGFAC PE=1 SV=1	2	4	4	4	6.8	6.8	6.8	67.703	634	634;655	0	5.4854	By MS/MS	By MS/MS	By MS/MS	309070000	0	0	1162800000	219780000	202320000	1264900000	0	0			+
CON__ENSEMBL:ENSBTAP00000023402	CON__ENSEMBL:ENSBTAP00000023402	2	2	2				1	2	2	2	6.3	6.3	6.3	46.017	411	411	0.00054195	2.7639	By MS/MS	By MS/MS	By MS/MS	154180000	0	0	127880000	0	0	375010000	0	0			+
CON__ENSEMBL:ENSBTAP00000024146;P01023	CON__ENSEMBL:ENSBTAP00000024146	72;6	72;6	69;4				2	72	72	69	58	58	55.7	164.34	1477	1477;1474	0	323.31	By MS/MS	By MS/MS	By MS/MS	570380000000	0	0	555440000000	0	0	652330000000	164000000	131860000			+
CON__ENSEMBL:ENSBTAP00000024462	CON__ENSEMBL:ENSBTAP00000024462	16	16	4				1	16	16	4	48	48	9.5	46.543	419	419	0	126.71	By MS/MS	By MS/MS	By MS/MS	22656000000	0	0	35861000000	0	0	44735000000	0	0			+
CON__ENSEMBL:ENSBTAP00000024466	CON__ENSEMBL:ENSBTAP00000024466	13	1	1				1	13	1	1	38.4	2.7	2.7	43.9	401	401	0.0033095	1.4299	By MS/MS	By MS/MS	By MS/MS	366290000	0	0	531370000	0	0	677920000	0	0			+
CON__ENSEMBL:ENSBTAP00000025008;Q9H4B7	CON__ENSEMBL:ENSBTAP00000025008;Q9H4B7	12;7	7;2	7;2	Tubulin beta-1 chain	TUBB1	;sp|Q9H4B7|TBB1_HUMAN Tubulin beta-1 chain OS=Homo sapiens GN=TUBB1 PE=1 SV=1	2	12	7	7	26.3	20.7	20.7	59.299	536	536;451	0	40.913	By MS/MS	By MS/MS	By MS/MS	913560000	796100000	0	445400000	0	0	646030000	0	0			+
CON__ENSEMBL:ENSBTAP00000031360	CON__ENSEMBL:ENSBTAP00000031360	2	2	2				1	2	2	2	13.4	13.4	13.4	54.678	491	491	0.0053339	1.227	By MS/MS		By MS/MS	433140000	0	0	0	0	0	106300000	0	0			+
CON__ENSEMBL:ENSBTAP00000031900;P00450	CON__ENSEMBL:ENSBTAP00000031900	9;1	9;1	9;1				2	9	9	9	11.7	11.7	11.7	121.45	1064	1064;1065	0	32.388	By MS/MS	By MS/MS	By MS/MS	1093600000	363590000	549810000	1195500000	285220000	337140000	170790000	130750000	106390000			+
CON__ENSEMBL:ENSBTAP00000032840	CON__ENSEMBL:ENSBTAP00000032840	45	45	44				1	45	45	44	57	57	55.8	92.273	825	825	0	323.31	By MS/MS	By MS/MS	By MS/MS	129240000000	0	0	125160000000	0	0	167220000000	0	0			+
CON__ENSEMBL:ENSBTAP00000033053	CON__ENSEMBL:ENSBTAP00000033053	2	2	2				1	2	2	2	28.8	28.8	28.8	14.759	139	139	0	47.648	By MS/MS	By MS/MS	By MS/MS	313100000	0	0	457540000	0	0	385480000	0	0			+
CON__ENSEMBL:ENSBTAP00000034412	CON__ENSEMBL:ENSBTAP00000034412	6	6	6				1	6	6	6	28.6	28.6	28.6	22.336	199	199	0	27.666	By MS/MS	By MS/MS	By MS/MS	3196200000	0	0	5174600000	0	0	3982200000	0	0			+
CON__ENSEMBL:ENSBTAP00000037665	CON__ENSEMBL:ENSBTAP00000037665	19	19	19				1	19	19	19	36	36	36	65.19	578	578	0	304.64	By MS/MS	By MS/MS	By MS/MS	42779000000	0	0	35022000000	0	0	73027000000	59863000	0			+
CON__ENSEMBL:ENSBTAP00000038329	CON__ENSEMBL:ENSBTAP00000038329	2	1	1				1	2	1	1	27.5	15	15	8.5787	80	80	0	65.654	By MS/MS	By MS/MS	By MS/MS	3070500000	0	0	3151400000	0	0	3549800000	0	0			+
CON__H-INV:HIT000016045	CON__H-INV:HIT000016045	6	1	1				1	6	1	1	42.4	20.2	20.2	11.441	99	99	0.0011546	1.8359	By matching	By MS/MS	By MS/MS	0	0	0	0	0	0	0	0	212240000			+
CON__O76015;CON__O76014;O76014;O76015	CON__O76015;CON__O76014;O76014;O76015	2;2;2;2	1;1;1;1	1;1;1;1	Keratin, type I cuticular Ha7;Keratin, type I cuticular Ha8	KRT37;KRT38	;;sp|O76014|KRT37_HUMAN Keratin, type I cuticular Ha7 OS=Homo sapiens GN=KRT37 PE=3 SV=3;sp|O76015|KRT38_HUMAN Keratin, type I cuticular Ha8 OS=Homo sapiens GN=KRT38 PE=1 SV=3	4	2	1	1	3.5	2	2	50.49	456	456;471;449;456	0.0020805	1.609	By MS/MS	By MS/MS	By MS/MS	25457000	0	0	0	0	0	54316000	42161000	0			+
CON__P00735;P00734	CON__P00735	22;8	22;8	22;8				2	22	22	22	40.2	40.2	40.2	70.505	625	625;622	0	266.6	By MS/MS	By MS/MS	By MS/MS	16115000000	0	0	17555000000	0	0	30900000000	0	0			+
CON__P00761	CON__P00761	8	8	8				1	8	8	8	48.1	48.1	48.1	24.409	231	231	0	323.31	By MS/MS	By MS/MS	By MS/MS	550930000000	0	0	510530000000	0	0	539250000000	0	0			+
CON__P00978	CON__P00978	8	8	8				1	8	8	8	26.1	26.1	26.1	39.234	352	352	0	120.79	By MS/MS	By MS/MS	By MS/MS	6849300000	0	0	7446000000	0	0	7749900000	0	0			+
CON__P01030	CON__P01030	52	8	8				1	52	8	8	34.2	6.2	6.2	192.79	1741	1741	0	162.87	By MS/MS	By MS/MS	By MS/MS	1700300000	0	0	1835700000	0	0	1775300000	0	0			+
CON__P01044-1;P01042-3;P01042-2;P01042	CON__P01044-1	14;1;1;1	14;1;1;1	0;0;0;0				4	14	14	0	25.1	25.1	0	68.889	621	621;391;427;644	0	52.227	By MS/MS	By MS/MS	By MS/MS	16261000000	0	0	16464000000	0	0	18780000000	0	0			+
CON__P01045-1	CON__P01045-1	11	3	3				1	11	3	3	19.7	3.7	3.7	68.709	619	619	0.00043497	2.8735	By MS/MS	By MS/MS	By MS/MS	3323600000	0	0	297380000	0	0	2149300000	0	0			+
CON__P01966;P02008	CON__P01966	8;1	8;1	4;0				2	8	8	4	58.5	58.5	35.9	15.184	142	142;142	0	56.553	By MS/MS	By MS/MS	By MS/MS	224530000000	0	0	116250000000	0	0	154890000000	0	0			+
CON__P02070;P69892;P69891;P02100	CON__P02070	10;2;2;2	6;1;1;1	6;1;1;1				4	10	6	6	75.9	51.7	51.7	15.954	145	145;147;147;147	0	100.07	By MS/MS	By MS/MS	By MS/MS	2858700000	0	0	2390400000	0	0	2473300000	0	0			+
CON__P02533;P02533;CON__Q9Z2K1;CON__Q3ZAW8;CON__Q61782;P19012-2;CON__P35900;P35900;CON__Q8N1A0;Q8N1A0-2;Q8N1A0	CON__P02533;P02533	29;29;7;7;5;4;3;3;1;1;1	8;8;1;1;1;0;0;0;0;0;0	3;3;0;0;1;0;0;0;0;0;0	Keratin, type I cytoskeletal 14	KRT14	;sp|P02533|K1C14_HUMAN Keratin, type I cytoskeletal 14 OS=Homo sapiens GN=KRT14 PE=1 SV=4	11	29	8	3	49.4	25.4	12.1	51.621	472	472;472;469;474;93;251;424;424;295;255;295	0	148.47	By MS/MS	By MS/MS	By MS/MS	87984000	0	0	2771100000	0	0	2111300000	0	0			+
CON__P02538;P02538;CON__P50446;CON__P07744;CON__REFSEQ:XP_932229	CON__P02538;P02538	21;21;10;6;1	12;12;3;0;0	1;1;0;0;0	Keratin, type II cytoskeletal 6A	KRT6A	;sp|P02538|K2C6A_HUMAN Keratin, type II cytoskeletal 6A OS=Homo sapiens GN=KRT6A PE=1 SV=3	5	21	12	1	37.1	26.4	1.8	60.044	564	564;564;553;525;345	0	77.887	By MS/MS	By MS/MS	By MS/MS	73044000	0	71260000	1281100000	35216000	134140000	2971900000	48972000	78627000			+
CON__P02584	CON__P02584	5	1	1				1	5	1	1	31.4	10	10	15.057	140	140	0	7.4141	By MS/MS	By matching	By MS/MS	47925000	0	0	0	0	0	125440000	0	0			+
CON__P02662	CON__P02662	6	6	6				1	6	6	6	29.6	29.6	29.6	22.975	199	199	0	16.509	By MS/MS	By MS/MS	By MS/MS	148740000	0	0	659780000	0	0	930740000	0	0			+
CON__P02663	CON__P02663	7	7	7				1	7	7	7	21.7	21.7	21.7	24.348	207	207	0	6.1896	By MS/MS	By MS/MS	By MS/MS	31608000	0	0	442190000	0	0	875160000	0	0			+
CON__P02666	CON__P02666	2	2	2				1	2	2	2	6.7	6.7	6.7	23.583	209	209	0.00094627	1.8756		By MS/MS	By MS/MS	0	0	0	172350000	0	0	0	0	0			+
CON__P02668	CON__P02668	3	3	3				1	3	3	3	36.7	36.7	36.7	18.974	169	169	0	39.887		By MS/MS	By MS/MS	0	0	0	1386200000	0	0	140600000	0	0			+
CON__P02672;P02671-2;P02671	CON__P02672	13;1;1	13;1;1	13;1;1				3	13	13	13	27.5	27.5	27.5	67.011	615	615;644;866	0	43.223	By MS/MS	By MS/MS	By MS/MS	4064600000	0	0	1960400000	0	0	3330500000	0	0			+
CON__P02676;P02675	CON__P02676	15;1	15;1	15;1				2	15	15	15	39.2	39.2	39.2	56.44	495	495;491	0	52.029	By MS/MS	By MS/MS	By MS/MS	1852800000	0	41653000	1826000000	0	0	3472100000	0	0			+
CON__P02768-1;P02768	CON__P02768-1;P02768	7;7	1;1	1;1	Serum albumin	ALB	;sp|P02768|ALBU_HUMAN Serum albumin OS=Homo sapiens GN=ALB PE=1 SV=2	2	7	1	1	8	1.6	1.6	69.366	609	609;609	0.0013608	1.7566	By MS/MS	By MS/MS	By MS/MS	40847000	0	0	190770000	0	0	66714000	0	0			+
CON__P02769;P02768-2;P02768-3	CON__P02769	79;4;3	79;4;3	73;0;0				3	79	79	73	84.2	84.2	82.7	69.293	607	607;417;396	0	323.31	By MS/MS	By MS/MS	By MS/MS	2419900000000	268370000	128120000	2435600000000	0	0	2815600000000	1425300000	1443000000			+
9842;1549843;1549844;1549845;1549846;1549847;1549848;1549849;1549850;1549851;1549852;1549853;1549854;1549855;1549856;1549857;1549858;1549859;1549860;1549861;1549862;1549863;1549864;1549865;1549866;1549867;1549868;1549869;1549870;1549871;1549872;1549873;1549874;1549875;1549876;1549877;1549878;1549879;1549880;1549881;1549882;1549883;1549884;1549885;1549886;1549887;1549888;1549889;1549890;1549891;15…	23863;23889;23895;66999;130729;130903;140818;140875;142646;142735;148931;149401;179607;179611;229371;238763;238827;238864;324078;334577;334624;355721;366830;366840;382549;405686;409663;409664;463868;533696;540976;542780;712920;720838;720928;732264;744826;744835;771052;776831;776996;803892;805899;805965;868216;880672;902899;907528;907553;907558;909376;977480;977500;1034390;1037608;1064145;1064160;…	54;55	111;571
CON__P02777	CON__P02777	4	4	4				1	4	4	4	16.1	16.1	16.1	24.241	230	230	0	119.44	By MS/MS	By MS/MS	By MS/MS	24093000000	0	0	29495000000	0	0	30315000000	0	0			+
CON__P04258	CON__P04258	7	7	5				1	7	7	5	5.3	5.3	3.8	138.44	1466	1466	0	12.612	By MS/MS	By MS/MS	By MS/MS	755410000	0	0	330210000	0	0	686530000	0	0			+
CON__P05787;P05787;P05787-2;CON__H-INV:HIT000292931;CON__Q9H552;CON__Q9DCV7;CON__Q3KNV1;CON__P08729;P08729;CON__Q9NSB2;CON__Q6ISB0;Q9NSB2;CON__Q61726;CON__O43790;CON__Q6NT21;CON__P78385;CON__Q14533;CON__P78386;CON__Q8N1N4-2;CON__Q7RTT2;Q8N1N4-2;O43790;P78385;Q14533;P78386;Q8N1N4	CON__P05787;P05787;P05787-2	41;41;41;19;8;6;6;6;6;5;5;5;2;2;2;2;2;2;2;2;2;2;2;2;2;2	36;36;36;17;7;1;1;1;1;0;0;0;0;0;0;0;0;0;0;0;0;0;0;0;0;0	26;26;26;14;6;0;0;0;0;0;0;0;0;0;0;0;0;0;0;0;0;0;0;0;0;0	Keratin, type II cytoskeletal 8	KRT8	;sp|P05787|K2C8_HUMAN Keratin, type II cytoskeletal 8 OS=Homo sapiens GN=KRT8 PE=1 SV=7;sp|P05787-2|K2C8_HUMAN Isoform 2 of Keratin, type II cytoskeletal 8 OS=Homo sapiens GN=KRT8	26	41	36	26	70.4	66	55.3	53.704	483	483;483;511;443;499;457;469;469;469;600;600;600;479;486;493;493;505;507;521;521;410;486;493;505;507;520	0	323.31	By MS/MS	By MS/MS	By MS/MS	448720000000	439170000000	384080000000	488350000000	332160000000	323320000000	425050000000	483710000000	365620000000			+
CON__P06868	CON__P06868	40	40	36				1	40	40	36	58.4	58.4	52.2	91.215	812	812	0	323.31	By MS/MS	By MS/MS	By MS/MS	35016000000	0	0	34936000000	0	0	31225000000	0	0			+
CON__P07224	CON__P07224	8	8	6				1	8	8	6	11.9	11.9	9.2	75.132	675	675	0	11.762	By MS/MS	By MS/MS	By MS/MS	1159400000	50384000	63246000	437650000	0	0	866170000	0	0			+
CON__P07477;Q8NHM4;P07478;P07477	CON__P07477;Q8NHM4;P07478;P07477	1;1;1;1	1;1;1;1	1;1;1;1	Putative trypsin-6;Trypsin-2;Trypsin-1;Alpha-trypsin chain 1;Alpha-trypsin chain 2	PRSS3P2;PRSS2;PRSS1	;sp|Q8NHM4|TRY6_HUMAN Putative trypsin-6 OS=Homo sapiens GN=PRSS3P2 PE=5 SV=2;sp|P07478|TRY2_HUMAN Trypsin-2 OS=Homo sapiens GN=PRSS2 PE=1 SV=1;sp|P07477|TRY1_HUMAN Trypsin-1 OS=Homo sapiens GN=PRSS1 PE=1 SV=1	4	1	1	1	8.1	8.1	8.1	26.558	247	247;247;247;247	0	7.5441	By MS/MS	By MS/MS	By MS/MS	14795000000	0	0	7482100000	0	0	8326900000	0	0			+
CON__P08727	CON__P08727	34	1	1				1	34	1	1	83	7.5	7.5	44.091	400	400	0	67.285	By MS/MS	By MS/MS	By MS/MS	7441100000	10251000000	8354100000	6050300000	6702000000	5050300000	5785900000	9229400000	6711200000			+
CON__P08730-1	CON__P08730-1	10	2	2				1	10	2	2	17.4	4.8	4.8	47.754	437	437	0.00054242	2.7901	By MS/MS	By MS/MS	By MS/MS	3179600000	3474300000	2875200000	8063900000	5515800000	6123600000	6939200000	7797600000	6375600000			+
CON__P08779;P08779	CON__P08779;P08779	21;21	6;6	6;6	Keratin, type I cytoskeletal 16	KRT16	;sp|P08779|K1C16_HUMAN Keratin, type I cytoskeletal 16 OS=Homo sapiens GN=KRT16 PE=1 SV=4	2	21	6	6	36.4	17.8	17.8	51.267	473	473;473	0	54.122	By matching	By MS/MS	By MS/MS	0	0	0	360380000	0	0	1379200000	0	0			+
CON__P12763;P02765	CON__P12763	10;1	10;1	10;1				2	10	10	10	44	44	44	38.418	359	359;367	0	323.31	By MS/MS	By MS/MS	By MS/MS	520760000000	0	0	463240000000	0	0	484570000000	0	0			+
CON__P13645;P13645;CON__P02535-1;CON__Q148H6;CON__Q7Z3Z0;CON__Q2M2I5;Q7Z3Z0;Q2M2I5	CON__P13645;P13645	30;30;9;3;2;2;2;2	27;27;8;2;2;1;2;1	20;20;5;0;0;0;0;0	Keratin, type I cytoskeletal 10	KRT10	;sp|P13645|K1C10_HUMAN Keratin, type I cytoskeletal 10 OS=Homo sapiens GN=KRT10 PE=1 SV=6	8	30	27	20	35.9	34.7	30.2	59.51	593	593;584;570;464;450;525;450;525	0	323.31	By MS/MS	By MS/MS	By MS/MS	7317000000	0	0	46995000000	0	0	20995000000	0	0			+
CON__P13647;P13647	CON__P13647;P13647	16;16	7;7	3;3	Keratin, type II cytoskeletal 5	KRT5	;sp|P13647|K2C5_HUMAN Keratin, type II cytoskeletal 5 OS=Homo sapiens GN=KRT5 PE=1 SV=3	2	16	7	3	21.9	11.5	6.3	62.378	590	590;590	0	16.433	By MS/MS	By MS/MS	By MS/MS	104130000	0	0	687570000	0	0	1093500000	0	0			+
CON__P15497;P02647	CON__P15497	19;1	19;1	19;1				2	19	19	19	62.3	62.3	62.3	30.276	265	265;267	0	232.84	By MS/MS	By MS/MS	By MS/MS	121630000000	914380000	1143700000	101450000000	0	0	120790000000	578940000	653620000			+
CON__P15636	CON__P15636	14	14	14				1	14	14	14	24.3	24.3	24.3	68.124	653	653	0	323.31	By MS/MS	By MS/MS	By MS/MS	1058300000000	0	0	1088100000000	171680000	69551000	1115200000000	0	0			+
CON__P17690;P02749	CON__P17690	11;1	11;1	11;1				2	11	11	11	49	49	49	38.252	345	345;345	0	289.21	By MS/MS	By MS/MS	By MS/MS	9857100000	0	0	4852800000	0	0	7966000000	0	0			+
CON__P17697	CON__P17697	10	10	10				1	10	10	10	27.1	27.1	27.1	51.113	439	439	0	323.31	By MS/MS	By MS/MS	By MS/MS	10124000000	0	0	7793800000	0	0	9808200000	0	0			+
CON__P19012;P19012	CON__P19012;P19012	9;9	1;1	0;0	Keratin, type I cytoskeletal 15	KRT15	;sp|P19012|K1C15_HUMAN Keratin, type I cytoskeletal 15 OS=Homo sapiens GN=KRT15 PE=1 SV=3	2	9	1	0	12.7	2	0	49.167	456	456;456	0.0022857	1.5674	By MS/MS	By MS/MS	By MS/MS	2750200000	2602700000	2660400000	1296500000	853860000	975670000	1323900000	1507200000	1424400000			+
CON__P28800;P08697-2;P08697	CON__P28800	13;2;2	13;2;2	13;2;2				3	13	13	13	31.7	31.7	31.7	54.71	492	492;427;491	0	147.73	By MS/MS	By MS/MS	By MS/MS	14167000000	0	0	10624000000	0	0	21712000000	0	0			+
CON__P34955	CON__P34955	23	23	23				1	23	23	23	47.1	47.1	47.1	46.103	416	416	0	193.22	By MS/MS	By MS/MS	By MS/MS	413030000000	0	0	504880000000	0	0	513600000000	0	0			+
CON__P35908	CON__P35908	44	44	1				1	44	44	1	69.5	69.5	5.6	65.865	645	645	0	323.31	By MS/MS	By MS/MS	By MS/MS	30676000000	23648000000	20547000000	48600000000	15769000000	13427000000	33782000000	21765000000	15930000000			+
CON__P35908v2;P35908	CON__P35908v2;P35908	44;44	1;1	1;1	Keratin, type II cytoskeletal 2 epidermal	KRT2	;sp|P35908|K22E_HUMAN Keratin, type II cytoskeletal 2 epidermal OS=Homo sapiens GN=KRT2 PE=1 SV=2	2	44	1	1	69.2	4.7	4.7	65.432	639	639;639	0	35.624	By MS/MS	By MS/MS	By matching	90549000	0	0	188480000	0	0	0	0	0			+
CON__P41361;P01008	CON__P41361	25;6	25;6	25;6				2	25	25	25	47.3	47.3	47.3	52.347	465	465;464	0	112.59	By MS/MS	By MS/MS	By MS/MS	41929000000	0	0	25131000000	0	0	42933000000	0	0			+
CON__P48668;P48668	CON__P48668;P48668	21;21	1;1	0;0	Keratin, type II cytoskeletal 6C	KRT6C	;sp|P48668|K2C6C_HUMAN Keratin, type II cytoskeletal 6C OS=Homo sapiens GN=KRT6C PE=1 SV=3	2	21	1	0	37.1	1.8	0	60.024	564	564;564	1	-2	By matching	By MS/MS	By MS/MS	0	0	0	67864000	0	0	913160000	0	0	+		+
CON__P50448;P05155-2;P05155;P05155-3	CON__P50448	7;1;1;1	7;1;1;1	7;1;1;1				4	7	7	7	13.9	13.9	13.9	51.723	468	468;448;500;505	0	84.759	By MS/MS	By MS/MS	By MS/MS	7989900000	0	0	4741900000	0	0	7561600000	0	0			+
CON__P81644	CON__P81644	2	2	2				1	2	2	2	11	11	11	11.202	100	100	0.0041229	1.3543	By MS/MS	By MS/MS	By MS/MS	2493100000	0	0	1089000000	75172000	53399000	3066600000	76813000	52775000			+
CON__Q03247	CON__Q03247	14	14	11				1	14	14	11	42.4	42.4	33.2	35.979	316	316	0	323.31	By MS/MS	By MS/MS	By MS/MS	49727000000	222520000	544320000	45572000000	0	45337000	65254000000	206850000	395740000			+
CON__Q04695;Q04695	CON__Q04695;Q04695	36;36	36;36	7;7	Keratin, type I cytoskeletal 17	KRT17	;sp|Q04695|K1C17_HUMAN Keratin, type I cytoskeletal 17 OS=Homo sapiens GN=KRT17 PE=1 SV=2	2	36	36	7	63.4	63.4	16.9	48.105	432	432;432	0	323.31	By MS/MS	By MS/MS	By MS/MS	108230000000	104400000000	103000000000	145750000000	108980000000	87751000000	110340000000	107750000000	78751000000			+
CON__Q05443;P51884	CON__Q05443	6;2	6;2	6;2				2	6	6	6	15.5	15.5	15.5	38.756	342	342;338	0	20.493	By MS/MS	By MS/MS	By MS/MS	2090400000	0	0	1288900000	0	0	1947800000	0	0			+
CON__Q05B55	CON__Q05B55	8	8	8				1	8	8	8	30	30	30	26.59	240	240	0	323.31	By MS/MS	By MS/MS	By MS/MS	5341400000	0	0	5502100000	0	0	9946700000	0	0			+
CON__Q0IIK2;CON__Q29443;P02788-2;P02788	CON__Q0IIK2;CON__Q29443	38;37;2;2	38;37;2;2	38;37;2;2			;	4	38	38	38	62.1	62.1	62.1	77.738	704	704;685;666;710	0	323.31	By MS/MS	By MS/MS	By MS/MS	322460000000	0	0	309800000000	0	0	409990000000	0	0			+
CON__Q0V8M9;Q06033-2;Q06033	CON__Q0V8M9	19;3;3	19;3;3	19;3;3				3	19	19	19	30.1	30.1	30.1	99.536	891	891;886;890	0	289.57	By MS/MS	By MS/MS	By MS/MS	29092000000	0	0	11789000000	0	0	16383000000	0	0			+
CON__Q0VCM5;P19827	CON__Q0VCM5	12;1	12;1	12;1				2	12	12	12	16.9	16.9	16.9	101.24	906	906;911	0	41.303	By MS/MS	By MS/MS	By MS/MS	2095800000	0	0	4660800000	70708000	57136000	3514000000	83664000	77877000			+
CON__Q1A7A4;P01031	CON__Q1A7A4	20;2	20;2	20;2				2	20	20	20	15	15	15	188.74	1677	1677;1676	0	76.121	By MS/MS	By MS/MS	By MS/MS	1456200000	0	0	2171700000	0	84843000	2609000000	0	0			+
CON__Q1RMK2	CON__Q1RMK2	13	13	13				1	13	13	13	34.3	34.3	34.3	65.056	597	597	0	193.41	By MS/MS	By MS/MS	By MS/MS	6067700000	0	0	7408500000	0	0	6769300000	0	0			+
CON__Q1RMN8	CON__Q1RMN8	4	4	4				1	4	4	4	27.4	27.4	27.4	24.536	234	234	0	194.16	By MS/MS	By MS/MS	By MS/MS	7002200000	0	0	9403700000	0	0	7995100000	0	0			+
CON__Q28065;P04003	CON__Q28065	9;1	9;1	9;1				2	9	9	9	17	17	17	68.886	610	610;597	0	20.029	By MS/MS	By MS/MS	By MS/MS	2782500000	0	0	2751600000	0	0	3034100000	0	0			+
CON__Q28085	CON__Q28085	22	22	22				1	22	22	22	22.4	22.4	22.4	140.37	1236	1236	0	223.99	By MS/MS	By MS/MS	By MS/MS	3342000000	71193000	118970000	2923500000	0	0	3663700000	0	0			+
CON__Q28107	CON__Q28107	51	51	41				1	51	51	41	27	27	22.7	248.98	2211	2211	0	323.31	By MS/MS	By MS/MS	By MS/MS	28321000000	0	0	22039000000	116080000	100040000	35799000000	0	125260000			+
CON__Q28194;P35442	CON__Q28194	25;2	25;2	7;0				2	25	25	7	25	25	6.5	129.39	1170	1170;1172	0	113.85	By MS/MS	By MS/MS	By MS/MS	5591900000	0	0	4623500000	0	0	7673000000	0	0			+
CON__Q29RQ1;P10643	CON__Q29RQ1	9;1	9;1	9;1				2	9	9	9	15.7	15.7	15.7	93.089	843	843;843	0	112.03	By MS/MS	By MS/MS	By MS/MS	317180000	0	0	613120000	0	0	784700000	0	0			+
CON__Q2HJF0	CON__Q2HJF0	16	16	16				1	16	16	16	38.3	38.3	38.3	69.182	622	622	0	85.451	By MS/MS	By MS/MS	By MS/MS	1923600000	0	0	1355400000	18413000	18333000	2227600000	0	0			+
CON__Q2KIF2	CON__Q2KIF2	7	7	7				1	7	7	7	20.5	20.5	20.5	38.348	346	346	0	6.8874	By MS/MS	By MS/MS	By MS/MS	1434400000	0	0	1205100000	0	0	1155400000	0	0			+
CON__Q2KIG3;Q96IY4-2;Q96IY4	CON__Q2KIG3	6;1;1	6;1;1	6;1;1				3	6	6	6	13.9	13.9	13.9	48.821	423	423;360;423	0	6.1231	By MS/MS	By MS/MS	By MS/MS	294120000	0	0	447440000	0	0	626030000	23150000	23640000			+
CON__Q2KIH2	CON__Q2KIH2	4	4	4				1	4	4	4	15.1	15.1	15.1	29.091	259	259	0.0064417	1.1594	By MS/MS	By MS/MS	By MS/MS	18696000	0	0	810300000	0	0	479180000	0	0			+
CON__Q2KIS7;P05452	CON__Q2KIS7	9;4	9;4	9;4				2	9	9	9	53	53	53	22.144	202	202;202	0	108.03	By MS/MS	By MS/MS	By MS/MS	2555300000	0	0	2259000000	0	0	1571200000	0	0			+
CON__Q2KIT0	CON__Q2KIT0	3	3	3				1	3	3	3	26.2	26.2	26.2	20.646	191	191	0	26.049	By MS/MS	By MS/MS	By MS/MS	247690000	0	0	611690000	0	0	219980000	0	0			+
CON__Q2KJ62	CON__Q2KJ62	14	1	1				1	14	1	1	25.1	2.7	2.7	68.964	621	621	0	4.5585	By MS/MS	By MS/MS	By MS/MS	159160000	0	0	183620000	0	0	113690000	0	0			+
CON__Q2KJ83	CON__Q2KJ83	3	3	3				1	3	3	3	10.8	10.8	10.8	52.668	462	462	0	21.102	By MS/MS	By MS/MS	By MS/MS	450040000	61957000	57755000	135770000	0	0	275160000	0	0			+
CON__Q2KJC7;Q15063-2;Q15063-5;Q15063;Q15063-6;Q15063-4;Q15063-3;Q15063-7	CON__Q2KJC7;Q15063-2;Q15063-5;Q15063;Q15063-6;Q15063-4;Q15063-3	15;9;9;9;8;8;8;7	15;9;9;9;8;8;8;7	15;9;9;9;8;8;8;7	Periostin	POSTN	;sp|Q15063-2|POSTN_HUMAN Isoform 2 of Periostin OS=Homo sapiens GN=POSTN;sp|Q15063-5|POSTN_HUMAN Isoform 5 of Periostin OS=Homo sapiens GN=POSTN;sp|Q15063|POSTN_HUMAN Periostin OS=Homo sapiens GN=POSTN PE=1 SV=2;sp|Q15063-6|POSTN_HUMAN Isoform 6 of Periost	8	15	15	15	31.3	31.3	31.3	86.858	779	779;779;809;836;749;751;781;721	0	221.94	By MS/MS	By MS/MS	By MS/MS	3542800000	0	0	944410000	0	0	3605700000	0	0			+
CON__Q2KJF1;P04217-2	CON__Q2KJF1	17;1	17;1	16;0				2	17	17	16	48.1	48.1	46.7	53.553	503	503;373	0	323.31	By MS/MS	By MS/MS	By MS/MS	27643000000	0	0	22446000000	0	0	23685000000	0	0			+
CON__Q2TBQ1	CON__Q2TBQ1	6	6	6				1	6	6	6	14.7	14.7	14.7	75.166	661	661	0	19.729	By MS/MS	By MS/MS	By MS/MS	120950000	0	0	313340000	0	0	0	0	232960000			+
CON__Q2UVX4	CON__Q2UVX4	64	64	55				1	64	64	55	43.7	43.7	39.2	187.37	1662	1662	0	323.31	By MS/MS	By MS/MS	By MS/MS	71245000000	0	0	62468000000	375330000	309410000	96356000000	645620000	586870000			+
CON__Q32PI4	CON__Q32PI4	9	9	8				1	9	9	8	15.7	15.7	13.6	68.932	618	618	0	46.966	By MS/MS	By MS/MS	By MS/MS	1085800000	0	0	956910000	0	0	1165600000	0	0			+
CON__Q32PJ2;P06727	CON__Q32PJ2	12;1	12;1	12;1				2	12	12	12	38.7	38.7	38.7	43.017	380	380;396	0	21.931	By MS/MS	By MS/MS	By MS/MS	2297500000	0	0	2137500000	0	0	1901500000	0	0			+
CON__Q3KUS7	CON__Q3KUS7	22	22	22				1	22	22	22	33.2	33.2	33.2	85.411	760	760	0	255.56	By MS/MS	By MS/MS	By MS/MS	7881800000	0	0	6183600000	0	0	8689400000	0	0			+
CON__Q3MHH8;P19961-2;P19961;P04746;P04745;P04746-2	CON__Q3MHH8	8;3;3;3;3;1	8;3;3;3;3;1	8;3;3;3;3;1				6	8	8	8	22.9	22.9	22.9	57.407	511	511;370;511;511;511;265	0	40.566	By MS/MS	By MS/MS	By MS/MS	236590000	0	0	400920000	0	0	567420000	0	0			+
CON__Q3MHN2;P02748	CON__Q3MHN2	3;1	3;1	3;1				2	3	3	3	6.6	6.6	6.6	61.998	548	548;559	0	21.839	By MS/MS	By MS/MS	By MS/MS	348490000	0	0	109470000	0	0	104140000	0	0			+
CON__Q3MHN5	CON__Q3MHN5	21	3	3				1	21	3	3	49.4	8.9	8.9	53.341	474	474	0	4.4434	By MS/MS	By MS/MS	By MS/MS	8098100000	0	0	7924300000	0	0	7827900000	0	0			+
CON__Q3SX09;P68871;P02042	CON__Q3SX09	14;2;2	14;2;2	10;1;1				3	14	14	10	64.7	64.7	47.3	22.06	201	201;147;147	0	146.44	By MS/MS	By MS/MS	By MS/MS	195630000000	0	0	128210000000	0	0	162520000000	0	0			+
CON__Q3SX14	CON__Q3SX14	24	11	11				1	24	11	11	36.6	24.5	24.5	85.686	781	781	0	107.25	By MS/MS	By MS/MS	By MS/MS	5844700000	0	0	4406100000	0	0	5250500000	0	0			+
CON__Q3SX28;P07951-2;P07951;P07951-3	CON__Q3SX28;P07951-2;P07951;P07951-3	11;11;11;8	1;1;1;1	1;1;1;1	Tropomyosin beta chain	TPM2	;sp|P07951-2|TPM2_HUMAN Isoform 2 of Tropomyosin beta chain OS=Homo sapiens GN=TPM2;sp|P07951|TPM2_HUMAN Tropomyosin beta chain OS=Homo sapiens GN=TPM2 PE=1 SV=1;sp|P07951-3|TPM2_HUMAN Isoform 3 of Tropomyosin beta chain OS=Homo sapiens GN=TPM2	4	11	1	1	19.7	3.2	3.2	33.012	284	284;284;284;248	0.0015635	1.6611	By MS/MS	By MS/MS	By MS/MS	5535500000	3512800000	4698200000	5290600000	2998300000	3674100000	3981300000	637020000	3121300000			+
CON__Q3SY84;CON__Q7RTS7;Q3SY84;Q7RTS7	CON__Q3SY84;CON__Q7RTS7;Q3SY84;Q7RTS7	5;5;5;5	3;3;3;3	0;0;0;0	Keratin, type II cytoskeletal 71;Keratin, type II cytoskeletal 74	KRT71;KRT74	;;sp|Q3SY84|K2C71_HUMAN Keratin, type II cytoskeletal 71 OS=Homo sapiens GN=KRT71 PE=1 SV=3;sp|Q7RTS7|K2C74_HUMAN Keratin, type II cytoskeletal 74 OS=Homo sapiens GN=KRT74 PE=1 SV=2	4	5	3	0	8	6.3	0	57.249	523	523;529;523;529	0	15.313	By MS/MS	By MS/MS	By MS/MS	167550000	43639000	61771000	1158900000	0	0	95710000	0	0			+
CON__Q3SZ57	CON__Q3SZ57	28	28	25				1	28	28	25	57.7	57.7	52.1	68.587	610	610	0	323.31	By MS/MS	By MS/MS	By MS/MS	83261000000	0	0	97539000000	0	90499000	96058000000	0	0			+
CON__Q3SZH5	CON__Q3SZH5	11	11	11				1	11	11	11	30	30	30	45.456	424	424	0	85.448	By MS/MS	By MS/MS	By MS/MS	9622400000	0	0	6182200000	0	0	9156700000	0	0			+
CON__Q3SZR3	CON__Q3SZR3	9	9	9				1	9	9	9	38.6	38.6	38.6	23.182	202	202	0	61.245	By MS/MS	By MS/MS	By MS/MS	20773000000	0	0	11836000000	0	0	26843000000	0	0			+
CON__Q3SZV7	CON__Q3SZV7	11	11	11				1	11	11	11	33	33	33	52.295	460	460	0	170.39	By MS/MS	By MS/MS	By MS/MS	18727000000	0	0	14110000000	0	0	14804000000	0	0			+
CON__Q3T052	CON__Q3T052	24	24	23				1	24	24	23	28.6	28.6	27.5	101.51	916	916	0	173.46	By MS/MS	By MS/MS	By MS/MS	32204000000	0	0	24590000000	0	0	34188000000	0	0			+
CON__Q3Y5Z3	CON__Q3Y5Z3	4	4	4				1	4	4	4	21.2	21.2	21.2	26.133	240	240	0	30.872	By MS/MS	By MS/MS	By MS/MS	6487400000	0	0	10387000000	0	0	18158000000	1129100000	1517500000			+
CON__Q3ZBD7	CON__Q3ZBD7	9	2	2				1	9	2	2	21	4.8	4.8	62.87	557	557	0	12.671	By MS/MS	By MS/MS	By MS/MS	28593000000	23978000000	11955000000	27608000000	14524000000	8348600000	29131000000	23615000000	11203000000			+
CON__Q3ZBS7	CON__Q3ZBS7	13	13	11				1	13	13	11	33.3	33.3	30.2	54.099	484	484	0	188.08	By MS/MS	By MS/MS	By MS/MS	34911000000	0	0	29304000000	0	0	38932000000	0	0			+
CON__Q58D62	CON__Q58D62	11	11	11				1	11	11	11	36.4	36.4	36.4	42.663	387	387	0	173.74	By MS/MS	By MS/MS	By MS/MS	59336000000	0	0	68935000000	0	0	63322000000	0	0			+
CON__Q5D862;Q5D862	CON__Q5D862;Q5D862	4;4	4;4	4;4	Filaggrin-2	FLG2	;sp|Q5D862|FILA2_HUMAN Filaggrin-2 OS=Homo sapiens GN=FLG2 PE=1 SV=1	2	4	4	4	4.1	4.1	4.1	248.07	2391	2391;2391	0	42.352		By MS/MS	By MS/MS	0	0	0	101940000	0	0	54183000	0	0			+
CON__Q5XKE5;Q5XKE5	CON__Q5XKE5;Q5XKE5	9;9	1;1	0;0	Keratin, type II cytoskeletal 79	KRT79	;sp|Q5XKE5|K2C79_HUMAN Keratin, type II cytoskeletal 79 OS=Homo sapiens GN=KRT79 PE=1 SV=2	2	9	1	0	10.1	1.9	0	57.809	535	535;535	0.0034112	1.4197	By MS/MS	By MS/MS	By MS/MS	20936000000	22072000000	20159000000	23888000000	17458000000	16817000000	393750000	376330000	278730000			+
CON__Q6T181	CON__Q6T181	5	5	5				1	5	5	5	15	15	15	43.315	401	401	0	12.434	By MS/MS	By MS/MS	By MS/MS	102580000	0	0	52230000	0	0	258300000	0	0			+
CON__Q86YZ3;Q86YZ3	CON__Q86YZ3;Q86YZ3	4;4	4;4	4;4	Hornerin	HRNR	;sp|Q86YZ3|HORN_HUMAN Hornerin OS=Homo sapiens GN=HRNR PE=1 SV=2	2	4	4	4	5.8	5.8	5.8	282.39	2850	2850;2850	0	234.49		By MS/MS	By MS/MS	0	0	0	616900000	0	0	1350200000	0	0			+
CON__Q95121;P36955	CON__Q95121	10;2	10;2	10;2				2	10	10	10	30.5	30.5	30.5	46.228	416	416;418	0	46.181	By MS/MS	By MS/MS	By MS/MS	3717400000	0	0	4814300000	593260000	600040000	3212400000	0	0			+
CON__Q95M17	CON__Q95M17	5	5	5				1	5	5	5	15.5	15.5	15.5	52.129	472	472	0	18.933	By MS/MS	By MS/MS	By MS/MS	522760000	0	0	399370000	0	0	661580000	0	0			+
CON__Q9N2I2	CON__Q9N2I2	17	17	17				1	17	17	17	41.3	41.3	41.3	45.296	404	404	0	282.47	By MS/MS	By MS/MS	By MS/MS	7065800000	0	0	10269000000	0	0	10356000000	0	0			+
CON__Q9TRI1;P19823	CON__Q9TRI1	23;5	23;5	23;5				2	23	23	23	26	26	26	106.19	946	946;946	0	298.51	By MS/MS	By MS/MS	By MS/MS	79666000000	0	0	60102000000	0	0	76391000000	0	0			+
CON__Q9TT36;P05543	CON__Q9TT36	10;4	10;4	10;4				2	10	10	10	29.2	29.2	29.2	46.017	411	411;415	0	60.105	By MS/MS	By MS/MS	By MS/MS	699670000	0	0	680400000	0	0	935120000	77724000	43586000			+
CON__Q9TTE1	CON__Q9TTE1	13	11	3				1	13	11	3	26	22.1	9.7	46.203	411	411	0	268.26	By MS/MS	By MS/MS	By MS/MS	33494000000	0	0	40341000000	0	0	48454000000	171480000	111610000			+
CON__REFSEQ:XP_001252647	CON__REFSEQ:XP_001252647	14	14	6				1	14	14	6	34.8	34.8	16.1	46.897	417	417	0	323.31	By MS/MS	By MS/MS	By MS/MS	30475000000	0	0	56581000000	0	0	61372000000	0	0			+
CON__REFSEQ:XP_585019;P43652	CON__REFSEQ:XP_585019	16;1	16;1	16;1				2	16	16	16	27.8	27.8	27.8	69.561	604	604;599	0	39.069	By MS/MS	By MS/MS	By MS/MS	3820000000	0	0	3919500000	0	0	4564200000	0	0			+
CON__REFSEQ:XP_986630	CON__REFSEQ:XP_986630	2	1	1				1	2	1	1	4	2.5	2.5	53.728	476	476	0.0052356	1.248	By MS/MS	By matching	By matching	201330000	133280000	228020000	0	0	0	0	0	0			+
Q13765;E9PAV3-2;E9PAV3	Q13765;E9PAV3-2;E9PAV3	6;6;6	6;6;6	5;5;5	Nascent polypeptide-associated complex subunit alpha;Nascent polypeptide-associated complex subunit alpha, muscle-specific form	NACA	sp|Q13765|NACA_HUMAN Nascent polypeptide-associated complex subunit alpha OS=Homo sapiens GN=NACA PE=1 SV=1;sp|E9PAV3-2|NACAM_HUMAN Isoform 2 of Nascent polypeptide-associated complex subunit alpha, muscle-specific form OS=Homo sapiens GN=NACA;sp|E9PAV3|NA	3	6	6	5	48.8	48.8	42.8	23.384	215	215;925;2078	0	89.564	By MS/MS	By MS/MS	By MS/MS	81004000000	72899000000	70803000000	110020000000	75331000000	74238000000	80260000000	88362000000	66739000000
E9PRG8	E9PRG8	1	1	1	Uncharacterized protein C11orf98	C11orf98	sp|E9PRG8|CK098_HUMAN Uncharacterized protein C11orf98 OS=Homo sapiens GN=C11orf98 PE=4 SV=1	1	1	1	1	10.7	10.7	10.7	13.798	122	122	0	8.9859	By MS/MS	By MS/MS	By MS/MS	4506900000	4451600000	4437300000	2569900000	1934000000	1968800000	4034500000	4059800000	3643500000
H0YL14	H0YL14	1	1	1	Protein C9orf69	C9orf69	sp|H0YL14|CI069_HUMAN Protein C9orf69 OS=Homo sapiens GN=C9orf69 PE=1 SV=2	1	1	1	1	12.9	12.9	12.9	16.083	139	139	0	4.1457	By MS/MS			71408000	0	0	0	0	0	0	0	0
O00115-2;O00115	O00115-2;O00115	6;6	6;6	6;6	Deoxyribonuclease-2-alpha	DNASE2	sp|O00115-2|DNS2A_HUMAN Isoform 2 of Deoxyribonuclease-2-alpha OS=Homo sapiens GN=DNASE2;sp|O00115|DNS2A_HUMAN Deoxyribonuclease-2-alpha OS=Homo sapiens GN=DNASE2 PE=1 SV=2	2	6	6	6	20	20	20	33.615	305	305;360	0	26.379	By MS/MS	By MS/MS	By MS/MS	4407200000	3014600000	4342200000	5514500000	3670800000	4160700000	5231200000	4204300000	4946300000
O00116	O00116	24	24	24	Alkyldihydroxyacetonephosphate synthase, peroxisomal	AGPS	sp|O00116|ADAS_HUMAN Alkyldihydroxyacetonephosphate synthase, peroxisomal OS=Homo sapiens GN=AGPS PE=1 SV=1	1	24	24	24	48.9	48.9	48.9	72.911	658	658	0	323.31	By MS/MS	By MS/MS	By MS/MS	31130000000	25452000000	17663000000	40670000000	20782000000	17762000000	35279000000	33026000000	19487000000
O00124-3;O00124	O00124-3;O00124	4;4	4;4	3;3	UBX domain-containing protein 8	UBXN8	sp|O00124-3|UBXN8_HUMAN Isoform 3 of UBX domain-containing protein 8 OS=Homo sapiens GN=UBXN8;sp|O00124|UBXN8_HUMAN UBX domain-containing protein 8 OS=Homo sapiens GN=UBXN8 PE=1 SV=2	2	4	4	3	23.6	23.6	17.2	26.457	233	233;270	0	142.33	By MS/MS	By MS/MS	By MS/MS	0	0	226120000	1195600000	922630000	447340000	1126600000	1525300000	512710000
O00139-5;O00139;O00139-4;O00139-1	O00139-5;O00139;O00139-4;O00139-1	26;26;26;25	26;26;26;25	2;2;2;1	Kinesin-like protein KIF2A	KIF2A	sp|O00139-5|KIF2A_HUMAN Isoform 5 of Kinesin-like protein KIF2A OS=Homo sapiens GN=KIF2A;sp|O00139|KIF2A_HUMAN Kinesin-like protein KIF2A OS=Homo sapiens GN=KIF2A PE=1 SV=3;sp|O00139-4|KIF2A_HUMAN Isoform 4 of Kinesin-like protein KIF2A OS=Homo sapiens GN=	4	26	26	2	46.5	46.5	8.2	77.748	686	686;706;744;679	0	323.31	By MS/MS	By MS/MS	By MS/MS	15999000000	13348000000	13281000000	25916000000	14163000000	16685000000	21729000000	19144000000	17234000000
O00139-2	O00139-2	25	1	1	Kinesin-like protein KIF2A	KIF2A	sp|O00139-2|KIF2A_HUMAN Isoform 2 of Kinesin-like protein KIF2A OS=Homo sapiens GN=KIF2A	1	25	1	1	42.6	2.7	2.7	75.042	660	660	0	20.458	By matching	By MS/MS	By MS/MS	0	0	0	253580000	170870000	0	232310000	165450000	158920000
O00142-5;O00142-2;O00142-3;O00142-4;O00142	O00142-5;O00142-2;O00142-3;O00142-4;O00142	1;1;1;1;1	1;1;1;1;1	1;1;1;1;1	Thymidine kinase 2, mitochondrial	TK2	sp|O00142-5|KITM_HUMAN Isoform 5 of Thymidine kinase 2, mitochondrial OS=Homo sapiens GN=TK2;sp|O00142-2|KITM_HUMAN Isoform Short of Thymidine kinase 2, mitochondrial OS=Homo sapiens GN=TK2;sp|O00142-3|KITM_HUMAN Isoform 3 of Thymidine kinase 2, mitochondr	5	1	1	1	5.4	5.4	5.4	20.281	168	168;234;240;247;265	0.0012568	1.7666	By MS/MS	By MS/MS		53341000	0	0	117600000	0	0	0	0	0
O00148;O00148-2;O00148-3	O00148;O00148-2;O00148-3	23;18;15	23;18;15	11;10;8	ATP-dependent RNA helicase DDX39A	DDX39A	sp|O00148|DX39A_HUMAN ATP-dependent RNA helicase DDX39A OS=Homo sapiens GN=DDX39A PE=1 SV=2;sp|O00148-2|DX39A_HUMAN Isoform 2 of ATP-dependent RNA helicase DDX39A OS=Homo sapiens GN=DDX39A;sp|O00148-3|DX39A_HUMAN Isoform 3 of ATP-dependent RNA helicase DDX	3	23	23	11	54.8	54.8	26	49.129	427	427;322;267	0	323.31	By MS/MS	By MS/MS	By MS/MS	207680000000	212120000000	180430000000	213780000000	146800000000	145520000000	181540000000	194830000000	154740000000
O00151	O00151	16	16	16	PDZ and LIM domain protein 1	PDLIM1	sp|O00151|PDLI1_HUMAN PDZ and LIM domain protein 1 OS=Homo sapiens GN=PDLIM1 PE=1 SV=4	1	16	16	16	69.3	69.3	69.3	36.071	329	329	0	297.94	By MS/MS	By MS/MS	By MS/MS	41826000000	30325000000	32609000000	46507000000	24120000000	28770000000	37347000000	25437000000	27548000000
O00154-4;O00154-6;O00154-7;O00154;O00154-5;O00154-2;O00154-3	O00154-4;O00154-6;O00154-7;O00154;O00154-5;O00154-2;O00154-3	16;15;15;15;14;10;10	16;15;15;15;14;10;10	15;14;14;14;13;9;9	Cytosolic acyl coenzyme A thioester hydrolase	ACOT7	sp|O00154-4|BACH_HUMAN Isoform 4 of Cytosolic acyl coenzyme A thioester hydrolase OS=Homo sapiens GN=ACOT7;sp|O00154-6|BACH_HUMAN Isoform 6 of Cytosolic acyl coenzyme A thioester hydrolase OS=Homo sapiens GN=ACOT7;sp|O00154-7|BACH_HUMAN Isoform 7 of Cytoso	7	16	16	15	61.5	61.5	59.5	37.419	338	338;329;370;380;350;246;283	0	323.31	By MS/MS	By MS/MS	By MS/MS	70598000000	61645000000	56852000000	91190000000	54526000000	63135000000	73664000000	64635000000	60723000000
O00159-3;O00159	O00159-3;O00159	49;49	49;49	2;2	Unconventional myosin-Ic	MYO1C	sp|O00159-3|MYO1C_HUMAN Isoform 3 of Unconventional myosin-Ic OS=Homo sapiens GN=MYO1C;sp|O00159|MYO1C_HUMAN Unconventional myosin-Ic OS=Homo sapiens GN=MYO1C PE=1 SV=4	2	49	49	2	45.8	45.8	1.1	119.63	1044	1044;1063	0	323.31	By MS/MS	By MS/MS	By MS/MS	43488000000	32450000000	40371000000	37842000000	22605000000	28894000000	37198000000	29004000000	33289000000
O00159-2	O00159-2	48	1	1	Unconventional myosin-Ic	MYO1C	sp|O00159-2|MYO1C_HUMAN Isoform 2 of Unconventional myosin-Ic OS=Homo sapiens GN=MYO1C	1	48	1	1	46.1	0.8	0.8	117.91	1028	1028	0.0074376	1.0804	By MS/MS	By MS/MS	By MS/MS	84755000	72439000	71301000	579170000	269620000	277440000	114470000	134900000	141130000
O00161;O00161-2	O00161;O00161-2	11;8	11;8	11;8	Synaptosomal-associated protein 23	SNAP23	sp|O00161|SNP23_HUMAN Synaptosomal-associated protein 23 OS=Homo sapiens GN=SNAP23 PE=1 SV=1;sp|O00161-2|SNP23_HUMAN Isoform SNAP-23b of Synaptosomal-associated protein 23 OS=Homo sapiens GN=SNAP23	2	11	11	11	71.6	71.6	71.6	23.354	211	211;158	0	170.3	By MS/MS	By MS/MS	By MS/MS	5417100000	4672600000	4466600000	5538600000	2377300000	3458500000	4892700000	4614800000	5372300000
O00165;O00165-2;O00165-5;O00165-3;O00165-4;O00165-6	O00165;O00165-2;O00165-5;O00165-3;O00165-4	10;10;7;7;5;4	10;10;7;7;5;4	10;10;7;7;5;4	HCLS1-associated protein X-1	HAX1	sp|O00165|HAX1_HUMAN HCLS1-associated protein X-1 OS=Homo sapiens GN=HAX1 PE=1 SV=2;sp|O00165-2|HAX1_HUMAN Isoform 2 of HCLS1-associated protein X-1 OS=Homo sapiens GN=HAX1;sp|O00165-5|HAX1_HUMAN Isoform 5 of HCLS1-associated protein X-1 OS=Homo sapiens GN	6	10	10	10	48	48	48	31.62	279	279;287;231;253;124;191	0	121.18	By MS/MS	By MS/MS	By MS/MS	10514000000	6099600000	6654600000	6342000000	2169900000	2619900000	5806200000	4025900000	4167300000
O00170	O00170	14	14	14	AH receptor-interacting protein	AIP	sp|O00170|AIP_HUMAN AH receptor-interacting protein OS=Homo sapiens GN=AIP PE=1 SV=2	1	14	14	14	56.1	56.1	56.1	37.636	330	330	0	183.65	By MS/MS	By MS/MS	By MS/MS	33276000000	19007000000	20622000000	29355000000	16135000000	15427000000	28033000000	19729000000	18654000000
O00178	O00178	23	23	23	GTP-binding protein 1	GTPBP1	sp|O00178|GTPB1_HUMAN GTP-binding protein 1 OS=Homo sapiens GN=GTPBP1 PE=1 SV=3	1	23	23	23	46.2	46.2	46.2	72.453	669	669	0	323.31	By MS/MS	By MS/MS	By MS/MS	23895000000	22253000000	20962000000	28301000000	15923000000	18680000000	22154000000	18825000000	18345000000
O00180	O00180	3	3	3	Potassium channel subfamily K member 1	KCNK1	sp|O00180|KCNK1_HUMAN Potassium channel subfamily K member 1 OS=Homo sapiens GN=KCNK1 PE=1 SV=1	1	3	3	3	17.9	17.9	17.9	38.143	336	336	0	46.552		By MS/MS		0	0	0	146490000	0	0	0	0	0
O00186	O00186	19	19	19	Syntaxin-binding protein 3	STXBP3	sp|O00186|STXB3_HUMAN Syntaxin-binding protein 3 OS=Homo sapiens GN=STXBP3 PE=1 SV=2	1	19	19	19	32.6	32.6	32.6	67.764	592	592	0	89.716	By MS/MS	By MS/MS	By MS/MS	9919900000	8057700000	8144200000	7825400000	4222700000	5507900000	7069600000	5669100000	6362400000
O00189	O00189	14	14	14	AP-4 complex subunit mu-1	AP4M1	sp|O00189|AP4M1_HUMAN AP-4 complex subunit mu-1 OS=Homo sapiens GN=AP4M1 PE=1 SV=2	1	14	14	14	38.2	38.2	38.2	49.976	453	453	0	91.583	By MS/MS	By MS/MS	By MS/MS	1258900000	878980000	1051500000	1197000000	611660000	1071300000	1030100000	423930000	577210000
O00192;O00192-2	O00192;O00192-2	18;17	18;17	18;17	Armadillo repeat protein deleted in velo-cardio-facial syndrome	ARVCF	sp|O00192|ARVC_HUMAN Armadillo repeat protein deleted in velo-cardio-facial syndrome OS=Homo sapiens GN=ARVCF PE=1 SV=1;sp|O00192-2|ARVC_HUMAN Isoform Short of Armadillo repeat protein deleted in velo-cardio-facial syndrome OS=Homo sapiens GN=ARVCF	2	18	18	18	27.4	27.4	27.4	104.64	962	962;899	0	133.9	By MS/MS	By MS/MS	By MS/MS	1779700000	768110000	1519100000	2247700000	633230000	1094300000	2047200000	1050000000	1807500000
O00193	O00193	6	6	6	Small acidic protein	SMAP	sp|O00193|SMAP_HUMAN Small acidic protein OS=Homo sapiens GN=SMAP PE=1 SV=1	1	6	6	6	23	23	23	20.332	183	183	0	323.31	By MS/MS	By MS/MS	By MS/MS	16386000000	14133000000	10782000000	16736000000	12549000000	10405000000	7637100000	10098000000	5305000000
O00194	O00194	6	4	4	Ras-related protein Rab-27B	RAB27B	sp|O00194|RB27B_HUMAN Ras-related protein Rab-27B OS=Homo sapiens GN=RAB27B PE=1 SV=4	1	6	4	4	29.8	21.6	21.6	24.608	218	218	0	27.727	By MS/MS	By MS/MS	By MS/MS	795470000	522100000	743970000	1166600000	990940000	848370000	2574100000	3042000000	2577400000
O00203-3;O00203	O00203-3;O00203	43;43	43;43	35;35	AP-3 complex subunit beta-1	AP3B1	sp|O00203-3|AP3B1_HUMAN Isoform 2 of AP-3 complex subunit beta-1 OS=Homo sapiens GN=AP3B1;sp|O00203|AP3B1_HUMAN AP-3 complex subunit beta-1 OS=Homo sapiens GN=AP3B1 PE=1 SV=3	2	43	43	35	38.4	38.4	32.3	116.19	1045	1045;1094	0	323.31	By MS/MS	By MS/MS	By MS/MS	49013000000	37891000000	34034000000	55815000000	32798000000	34150000000	49602000000	43133000000	36190000000
O00213-2;O00213;O00213-4;O00213-6;O00213-3;O00213-5	O00213-2;O00213;O00213-4;O00213-6;O00213-3;O00213-5	17;17;12;12;12;12	17;17;12;12;12;12	16;16;11;11;11;11	Amyloid beta A4 precursor protein-binding family B member 1	APBB1	sp|O00213-2|APBB1_HUMAN Isoform 2 of Amyloid beta A4 precursor protein-binding family B member 1 OS=Homo sapiens GN=APBB1;sp|O00213|APBB1_HUMAN Amyloid beta A4 precursor protein-binding family B member 1 OS=Homo sapiens GN=APBB1 PE=1 SV=2;sp|O00213-4|APBB1	6	17	17	16	39.1	39.1	37.7	76.958	708	708;710;451;475;488;490	0	206.77	By MS/MS	By MS/MS	By MS/MS	2899200000	2029900000	1845400000	4010700000	1742800000	1881100000	4133000000	1634500000	1817300000
O00214;O00214-2	O00214;O00214-2	6;6	6;6	6;6	Galectin-8	LGALS8	sp|O00214|LEG8_HUMAN Galectin-8 OS=Homo sapiens GN=LGALS8 PE=1 SV=4;sp|O00214-2|LEG8_HUMAN Isoform 2 of Galectin-8 OS=Homo sapiens GN=LGALS8	2	6	6	6	19.9	19.9	19.9	35.808	317	317;359	0	19.017	By MS/MS	By MS/MS	By MS/MS	998660000	399500000	1217400000	434370000	0	207940000	884400000	534260000	815840000
O00217	O00217	3	3	3	NADH dehydrogenase [ubiquinone] iron-sulfur protein 8, mitochondrial	NDUFS8	sp|O00217|NDUS8_HUMAN NADH dehydrogenase [ubiquinone] iron-sulfur protein 8, mitochondrial OS=Homo sapiens GN=NDUFS8 PE=1 SV=1	1	3	3	3	19.5	19.5	19.5	23.705	210	210	0	32.723	By MS/MS	By MS/MS	By MS/MS	8736600000	5636700000	4299700000	7873200000	4230400000	4216800000	3669300000	3339900000	2983100000
O00220	O00220	1	1	1	Tumor necrosis factor receptor superfamily member 10A	TNFRSF10A	sp|O00220|TR10A_HUMAN Tumor necrosis factor receptor superfamily member 10A OS=Homo sapiens GN=TNFRSF10A PE=1 SV=3	1	1	1	1	2.8	2.8	2.8	50.089	468	468	0	4.4548	By MS/MS	By MS/MS	By MS/MS	66155000	152470000	65929000	112580000	77340000	63965000	138720000	250290000	43965000
O00221	O00221	5	5	5	NF-kappa-B inhibitor epsilon	NFKBIE	sp|O00221|IKBE_HUMAN NF-kappa-B inhibitor epsilon OS=Homo sapiens GN=NFKBIE PE=1 SV=3	1	5	5	5	17	17	17	52.863	500	500	0	113.8	By MS/MS	By MS/MS	By MS/MS	1164200000	775310000	844480000	1161000000	679660000	1144100000	680160000	449950000	281980000
O00231;O00231-2	O00231;O00231-2	33;31	33;31	33;31	26S proteasome non-ATPase regulatory subunit 11	PSMD11	sp|O00231|PSD11_HUMAN 26S proteasome non-ATPase regulatory subunit 11 OS=Homo sapiens GN=PSMD11 PE=1 SV=3;sp|O00231-2|PSD11_HUMAN Isoform 2 of 26S proteasome non-ATPase regulatory subunit 11 OS=Homo sapiens GN=PSMD11	2	33	33	33	68.2	68.2	68.2	47.463	422	422;423	0	323.31	By MS/MS	By MS/MS	By MS/MS	135630000000	126190000000	110800000000	120430000000	87458000000	77385000000	127560000000	138080000000	105730000000
O00232;O00232-2	O00232;O00232-2	24;22	24;22	24;22	26S proteasome non-ATPase regulatory subunit 12	PSMD12	sp|O00232|PSD12_HUMAN 26S proteasome non-ATPase regulatory subunit 12 OS=Homo sapiens GN=PSMD12 PE=1 SV=3;sp|O00232-2|PSD12_HUMAN Isoform 2 of 26S proteasome non-ATPase regulatory subunit 12 OS=Homo sapiens GN=PSMD12	2	24	24	24	44.7	44.7	44.7	52.904	456	456;436	0	323.31	By MS/MS	By MS/MS	By MS/MS	32282000000	28433000000	26782000000	48610000000	29789000000	27108000000	37275000000	37226000000	31038000000
O00233;O00233-2;O00233-3	O00233;O00233-2	8;6;3	8;6;3	8;6;3	26S proteasome non-ATPase regulatory subunit 9	PSMD9	sp|O00233|PSMD9_HUMAN 26S proteasome non-ATPase regulatory subunit 9 OS=Homo sapiens GN=PSMD9 PE=1 SV=3;sp|O00233-2|PSMD9_HUMAN Isoform p27-S of 26S proteasome non-ATPase regulatory subunit 9 OS=Homo sapiens GN=PSMD9	3	8	8	8	39.5	39.5	39.5	24.682	223	223;209;118	0	205.28	By MS/MS	By MS/MS	By MS/MS	13519000000	8598300000	13708000000	16364000000	10106000000	13715000000	11953000000	10703000000	12137000000
O00244	O00244	8	8	8	Copper transport protein ATOX1	ATOX1	sp|O00244|ATOX1_HUMAN Copper transport protein ATOX1 OS=Homo sapiens GN=ATOX1 PE=1 SV=1	1	8	8	8	69.1	69.1	69.1	7.4016	68	68	0	143.91	By MS/MS	By MS/MS	By MS/MS	14882000000	10361000000	10646000000	15607000000	9635300000	9779600000	14095000000	12866000000	14708000000
O00255-3;O00255-2;O00255	O00255-3;O00255-2;O00255	11;11;11	11;11;11	11;11;11	Menin	MEN1	sp|O00255-3|MEN1_HUMAN Isoform 3 of Menin OS=Homo sapiens GN=MEN1;sp|O00255-2|MEN1_HUMAN Isoform 2 of Menin OS=Homo sapiens GN=MEN1;sp|O00255|MEN1_HUMAN Menin OS=Homo sapiens GN=MEN1 PE=1 SV=4	3	11	11	11	25.9	25.9	25.9	63.747	575	575;610;615	0	116.7	By MS/MS	By MS/MS	By MS/MS	2919600000	2747700000	1725400000	5293200000	3258300000	4038500000	2582600000	2342300000	1425900000
O00257;O00257-3	O00257;O00257-3	9;6	9;6	9;6	E3 SUMO-protein ligase CBX4	CBX4	sp|O00257|CBX4_HUMAN E3 SUMO-protein ligase CBX4 OS=Homo sapiens GN=CBX4 PE=1 SV=3;sp|O00257-3|CBX4_HUMAN Isoform 2 of E3 SUMO-protein ligase CBX4 OS=Homo sapiens GN=CBX4	2	9	9	9	14.6	14.6	14.6	61.367	560	560;290	0	35.009	By MS/MS	By MS/MS	By MS/MS	652780000	447940000	395710000	973070000	745790000	689690000	529730000	557130000	521690000
O00258-2;O00258	O00258-2;O00258	4;4	4;4	4;4	Tail-anchored protein insertion receptor WRB	WRB	sp|O00258-2|WRB_HUMAN Isoform 2 of Tail-anchored protein insertion receptor WRB OS=Homo sapiens GN=WRB;sp|O00258|WRB_HUMAN Tail-anchored protein insertion receptor WRB OS=Homo sapiens GN=WRB PE=1 SV=2	2	4	4	4	27.1	27.1	27.1	16.011	140	140;174	0	12.822	By MS/MS	By MS/MS	By MS/MS	277860000	215280000	212080000	100100000	263530000	69688000	284420000	125350000	147760000
O00264;O00264-2	O00264;O00264-2	11;8	11;8	10;8	Membrane-associated progesterone receptor component 1	PGRMC1	sp|O00264|PGRC1_HUMAN Membrane-associated progesterone receptor component 1 OS=Homo sapiens GN=PGRMC1 PE=1 SV=3;sp|O00264-2|PGRC1_HUMAN Isoform 2 of Membrane-associated progesterone receptor component 1 OS=Homo sapiens GN=PGRMC1	2	11	11	10	42.1	42.1	37.4	21.671	195	195;143	0	51.496	By MS/MS	By MS/MS	By MS/MS	25738000000	22321000000	22090000000	23853000000	16100000000	15036000000	21249000000	20023000000	18377000000
O00267	O00267	50	50	1	Transcription elongation factor SPT5	SUPT5H	sp|O00267|SPT5H_HUMAN Transcription elongation factor SPT5 OS=Homo sapiens GN=SUPT5H PE=1 SV=1	1	50	50	1	53.4	53.4	1.6	121	1087	1087	0	323.31	By MS/MS	By MS/MS	By MS/MS	120070000000	107640000000	45692000000	132330000000	72696000000	37172000000	109250000000	94140000000	33726000000
O00267-2	O00267-2	50	1	1	Transcription elongation factor SPT5	SUPT5H	sp|O00267-2|SPT5H_HUMAN Isoform 2 of Transcription elongation factor SPT5 OS=Homo sapiens GN=SUPT5H	1	50	1	1	53.2	1.2	1.2	120.5	1083	1083	0	7.5774	By MS/MS	By MS/MS	By MS/MS	490200000	227040000	160460000	504130000	247100000	244940000	281730000	223260000	95246000
O00268;Q92750	O00268	26;1	26;1	26;1	Transcription initiation factor TFIID subunit 4	TAF4	sp|O00268|TAF4_HUMAN Transcription initiation factor TFIID subunit 4 OS=Homo sapiens GN=TAF4 PE=1 SV=2	2	26	26	26	30.9	30.9	30.9	110.11	1085	1085;862	0	323.31	By MS/MS	By MS/MS	By MS/MS	4446000000	3176600000	4094400000	5096900000	2773700000	3377100000	4977600000	4297600000	4422100000
O00273	O00273	14	14	5	DNA fragmentation factor subunit alpha	DFFA	sp|O00273|DFFA_HUMAN DNA fragmentation factor subunit alpha OS=Homo sapiens GN=DFFA PE=1 SV=1	1	14	14	5	55.9	55.9	16.3	36.521	331	331	0	300.7	By MS/MS	By MS/MS	By MS/MS	25910000000	23433000000	20953000000	22885000000	15821000000	15645000000	18472000000	19082000000	15235000000
O00273-2	O00273-2	10	1	1	DNA fragmentation factor subunit alpha	DFFA	sp|O00273-2|DFFA_HUMAN Isoform DFF35 of DNA fragmentation factor subunit alpha OS=Homo sapiens GN=DFFA	1	10	1	1	56.3	7.5	7.5	29.41	268	268	0	3.9691	By MS/MS	By MS/MS	By MS/MS	0	0	0	0	0	0	0	0	0
O00287	O00287	4	4	4	Regulatory factor X-associated protein	RFXAP	sp|O00287|RFXAP_HUMAN Regulatory factor X-associated protein OS=Homo sapiens GN=RFXAP PE=1 SV=1	1	4	4	4	21	21	21	28.232	272	272	0	8.4753	By MS/MS	By MS/MS	By MS/MS	0	0	117220000	264710000	125400000	154910000	119520000	105360000	164860000
O00291;O00291-3;O00291-4	O00291;O00291-3;O00291-4	33;32;32	31;30;30	31;30;30	Huntingtin-interacting protein 1	HIP1	sp|O00291|HIP1_HUMAN Huntingtin-interacting protein 1 OS=Homo sapiens GN=HIP1 PE=1 SV=5;sp|O00291-3|HIP1_HUMAN Isoform 3 of Huntingtin-interacting protein 1 OS=Homo sapiens GN=HIP1;sp|O00291-4|HIP1_HUMAN Isoform 4 of Huntingtin-interacting protein 1 OS=Hom	3	33	31	31	41.1	38.8	38.8	116.22	1037	1037;986;1008	0	323.31	By MS/MS	By MS/MS	By MS/MS	6192400000	4196700000	7460400000	6570900000	2625100000	6513800000	4962600000	4493400000	8212700000
O00299	O00299	15	15	15	Chloride intracellular channel protein 1	CLIC1	sp|O00299|CLIC1_HUMAN Chloride intracellular channel protein 1 OS=Homo sapiens GN=CLIC1 PE=1 SV=4	1	15	15	15	75.1	75.1	75.1	26.922	241	241	0	323.31	By MS/MS	By MS/MS	By MS/MS	93415000000	75375000000	64108000000	99506000000	60787000000	57586000000	84828000000	77361000000	59668000000
O00303	O00303	14	14	14	Eukaryotic translation initiation factor 3 subunit F	EIF3F	sp|O00303|EIF3F_HUMAN Eukaryotic translation initiation factor 3 subunit F OS=Homo sapiens GN=EIF3F PE=1 SV=1	1	14	14	14	50.1	50.1	50.1	37.563	357	357	0	323.31	By MS/MS	By MS/MS	By MS/MS	52245000000	50864000000	44662000000	51756000000	36947000000	34485000000	40631000000	45227000000	33704000000
O00308;O00308-2;O00308-3;O00308-4	O00308;O00308-2	17;12;8;6	16;11;7;6	15;10;6;6	NEDD4-like E3 ubiquitin-protein ligase WWP2	WWP2	sp|O00308|WWP2_HUMAN NEDD4-like E3 ubiquitin-protein ligase WWP2 OS=Homo sapiens GN=WWP2 PE=1 SV=2;sp|O00308-2|WWP2_HUMAN Isoform 2 of NEDD4-like E3 ubiquitin-protein ligase WWP2 OS=Homo sapiens GN=WWP2	4	17	16	15	24	22.9	22	98.911	870	870;754;431;335	0	81.095	By MS/MS	By MS/MS	By MS/MS	2447300000	1154900000	1703600000	2076200000	693430000	1284900000	3891900000	2038900000	2843500000
O00311	O00311	10	10	10	Cell division cycle 7-related protein kinase	CDC7	sp|O00311|CDC7_HUMAN Cell division cycle 7-related protein kinase OS=Homo sapiens GN=CDC7 PE=1 SV=1	1	10	10	10	25.4	25.4	25.4	63.887	574	574	0	44.511	By MS/MS	By MS/MS	By MS/MS	1893600000	1212200000	1524200000	1814500000	785620000	1422900000	3177700000	2286300000	2385300000
O00327-4;O00327-9;O00327-1;O00327-7;O00327-8;O00327;O00327-3;O00327-5;O00327-6	O00327-4;O00327-9;O00327-1;O00327-7;O00327-8;O00327;O00327-3;O00327-5;O00327-6	4;4;4;4;4;4;3;3;3	4;4;4;4;4;4;3;3;3	4;4;4;4;4;4;3;3;3	Aryl hydrocarbon receptor nuclear translocator-like protein 1	ARNTL	sp|O00327-4|BMAL1_HUMAN Isoform BMAL1D of Aryl hydrocarbon receptor nuclear translocator-like protein 1 OS=Homo sapiens GN=ARNTL;sp|O00327-9|BMAL1_HUMAN Isoform 9 of Aryl hydrocarbon receptor nuclear translocator-like protein 1 OS=Homo sapiens GN=ARNTL;sp|	9	4	4	4	10.6	10.6	10.6	55.461	508	508;582;583;624;625;626;224;301;526	0	4.543	By MS/MS	By MS/MS	By MS/MS	0	52069000	0	140300000	98710000	109950000	360050000	343680000	174750000
O00330;O00330-3;O00330-2	O00330;O00330-3	19;18;8	19;18;8	19;18;8	Pyruvate dehydrogenase protein X component, mitochondrial	PDHX	sp|O00330|ODPX_HUMAN Pyruvate dehydrogenase protein X component, mitochondrial OS=Homo sapiens GN=PDHX PE=1 SV=3;sp|O00330-3|ODPX_HUMAN Isoform 3 of Pyruvate dehydrogenase protein X component, mitochondrial OS=Homo sapiens GN=PDHX	3	19	19	19	48.7	48.7	48.7	54.122	501	501;486;274	0	81.761	By MS/MS	By MS/MS	By MS/MS	7045200000	4476600000	3981300000	8814300000	4455400000	5305400000	5452200000	5922000000	5451900000
O00338;O00338-2	O00338;O00338-2	1;1	1;1	1;1	Sulfotransferase 1C2	SULT1C2	sp|O00338|ST1C2_HUMAN Sulfotransferase 1C2 OS=Homo sapiens GN=SULT1C2 PE=1 SV=1;sp|O00338-2|ST1C2_HUMAN Isoform Long of Sulfotransferase 1C2 OS=Homo sapiens GN=SULT1C2	2	1	1	1	4.1	4.1	4.1	34.88	296	296;307	0.0048324	1.2801		By MS/MS		0	0	0	50096000	0	0	0	0	0
O00391-2;O00391	O00391-2;O00391	5;5	5;5	5;5	Sulfhydryl oxidase 1	QSOX1	sp|O00391-2|QSOX1_HUMAN Isoform 2 of Sulfhydryl oxidase 1 OS=Homo sapiens GN=QSOX1;sp|O00391|QSOX1_HUMAN Sulfhydryl oxidase 1 OS=Homo sapiens GN=QSOX1 PE=1 SV=3	2	5	5	5	11.4	11.4	11.4	66.86	604	604;747	0	11.662	By MS/MS	By MS/MS	By MS/MS	1834600000	1613400000	1797100000	267990000	37967000	78726000	438440000	116000000	106750000
O00399	O00399	5	5	5	Dynactin subunit 6	DCTN6	sp|O00399|DCTN6_HUMAN Dynactin subunit 6 OS=Homo sapiens GN=DCTN6 PE=1 SV=1	1	5	5	5	27.4	27.4	27.4	20.747	190	190	0	26.246	By MS/MS	By MS/MS	By MS/MS	5721600000	4635700000	4531600000	4948800000	2847200000	3368700000	2243300000	1774600000	2072900000
O00400	O00400	8	8	8	Acetyl-coenzyme A transporter 1	SLC33A1	sp|O00400|ACATN_HUMAN Acetyl-coenzyme A transporter 1 OS=Homo sapiens GN=SLC33A1 PE=1 SV=1	1	8	8	8	16.6	16.6	16.6	60.908	549	549	0	13.931	By MS/MS	By MS/MS	By MS/MS	557250000	408570000	911970000	1164100000	219200000	591440000	1162600000	251580000	1033300000
O00401	O00401	14	14	14	Neural Wiskott-Aldrich syndrome protein	WASL	sp|O00401|WASL_HUMAN Neural Wiskott-Aldrich syndrome protein OS=Homo sapiens GN=WASL PE=1 SV=2	1	14	14	14	37.6	37.6	37.6	54.826	505	505	0	270.59	By MS/MS	By MS/MS	By MS/MS	5946500000	3114300000	4725800000	5925600000	2238000000	3797300000	5494500000	3751000000	5451000000
O00410;O00410-3	O00410;O00410-3	41;41	41;41	4;4	Importin-5	IPO5	sp|O00410|IPO5_HUMAN Importin-5 OS=Homo sapiens GN=IPO5 PE=1 SV=4;sp|O00410-3|IPO5_HUMAN Isoform 3 of Importin-5 OS=Homo sapiens GN=IPO5	2	41	41	4	48	48	2.9	123.63	1097	1097;1115	0	323.31	By MS/MS	By MS/MS	By MS/MS	113070000000	115500000000	102210000000	125230000000	93884000000	95506000000	107370000000	107910000000	90809000000
O00410-2	O00410-2	38	1	1	Importin-5	IPO5	sp|O00410-2|IPO5_HUMAN Isoform 2 of Importin-5 OS=Homo sapiens GN=IPO5	1	38	1	1	48.4	0.7	0.7	116.98	1037	1037	1	-2	By MS/MS	By MS/MS	By MS/MS	81241000	602140000	84512000	1175400000	938160000	916630000	542420000	516930000	522020000	+
O00411	O00411	37	37	37	DNA-directed RNA polymerase, mitochondrial	POLRMT	sp|O00411|RPOM_HUMAN DNA-directed RNA polymerase, mitochondrial OS=Homo sapiens GN=POLRMT PE=1 SV=2	1	37	37	37	36.7	36.7	36.7	138.62	1230	1230	0	323.31	By MS/MS	By MS/MS	By MS/MS	13346000000	11524000000	6461100000	15392000000	9717200000	7161100000	12583000000	10407000000	6680600000
O00418	O00418	17	17	17	Eukaryotic elongation factor 2 kinase	EEF2K	sp|O00418|EF2K_HUMAN Eukaryotic elongation factor 2 kinase OS=Homo sapiens GN=EEF2K PE=1 SV=2	1	17	17	17	26.5	26.5	26.5	82.143	725	725	0	110.38	By MS/MS	By MS/MS	By MS/MS	1432600000	811150000	1175700000	1424500000	671670000	914830000	1319800000	506060000	995940000
O00422	O00422	7	7	7	Histone deacetylase complex subunit SAP18	SAP18	sp|O00422|SAP18_HUMAN Histone deacetylase complex subunit SAP18 OS=Homo sapiens GN=SAP18 PE=1 SV=1	1	7	7	7	33.3	33.3	33.3	17.561	153	153	0	117.49	By MS/MS	By MS/MS	By MS/MS	6144700000	5817300000	5430000000	7523600000	5422000000	5828700000	10771000000	11431000000	9174400000
O00423;O00423-3	O00423;O00423-3	31;31	31;31	29;29	Echinoderm microtubule-associated protein-like 1	EML1	sp|O00423|EMAL1_HUMAN Echinoderm microtubule-associated protein-like 1 OS=Homo sapiens GN=EML1 PE=1 SV=3;sp|O00423-3|EMAL1_HUMAN Isoform 3 of Echinoderm microtubule-associated protein-like 1 OS=Homo sapiens GN=EML1	2	31	31	29	39.5	39.5	38.3	89.86	815	815;834	0	323.31	By MS/MS	By MS/MS	By MS/MS	7603600000	6650600000	7354800000	12876000000	8643400000	10600000000	10559000000	10727000000	11074000000
O00425;O00425-2	O00425	21;10	17;7	17;7	Insulin-like growth factor 2 mRNA-binding protein 3	IGF2BP3	sp|O00425|IF2B3_HUMAN Insulin-like growth factor 2 mRNA-binding protein 3 OS=Homo sapiens GN=IGF2BP3 PE=1 SV=2	2	21	17	17	38	31.1	31.1	63.704	579	579;198	0	322.01	By MS/MS	By MS/MS	By MS/MS	38679000000	36387000000	38812000000	54305000000	30857000000	37475000000	31711000000	29179000000	33412000000
O00429;O00429-6;O00429-3;O00429-5;O00429-7	O00429;O00429-6;O00429-3;O00429-5;O00429-7	35;35;34;33;26	35;35;34;33;26	1;1;1;0;1	Dynamin-1-like protein	DNM1L	sp|O00429|DNM1L_HUMAN Dynamin-1-like protein OS=Homo sapiens GN=DNM1L PE=1 SV=2;sp|O00429-6|DNM1L_HUMAN Isoform 6 of Dynamin-1-like protein OS=Homo sapiens GN=DNM1L;sp|O00429-3|DNM1L_HUMAN Isoform 2 of Dynamin-1-like protein OS=Homo sapiens GN=DNM1L;sp|O00	5	35	35	1	53.4	53.4	3	81.876	736	736;749;710;710;533	0	323.31	By MS/MS	By MS/MS	By MS/MS	56368000000	54942000000	45204000000	70923000000	51288000000	44021000000	61524000000	65565000000	49294000000
O00429-2;O00429-8;O00429-4	O00429-2;O00429-8;O00429-4	35;35;34	1;1;1	1;1;1	Dynamin-1-like protein	DNM1L	sp|O00429-2|DNM1L_HUMAN Isoform 4 of Dynamin-1-like protein OS=Homo sapiens GN=DNM1L;sp|O00429-8|DNM1L_HUMAN Isoform 8 of Dynamin-1-like protein OS=Homo sapiens GN=DNM1L;sp|O00429-4|DNM1L_HUMAN Isoform 3 of Dynamin-1-like protein OS=Homo sapiens GN=DNM1L	3	35	1	1	54.1	2.9	2.9	80.535	725	725;738;699	0	100.29	By MS/MS	By MS/MS	By MS/MS	3401600000	3360000000	3091400000	2671200000	2084100000	1816300000	2820600000	3007000000	2298800000
O00442;O00442-2	O00442;O00442-2	12;11	12;11	12;11	RNA 3-terminal phosphate cyclase	RTCA	sp|O00442|RTCA_HUMAN RNA 3-terminal phosphate cyclase OS=Homo sapiens GN=RTCA PE=1 SV=1;sp|O00442-2|RTCA_HUMAN Isoform 2 of RNA 3-terminal phosphate cyclase OS=Homo sapiens GN=RTCA	2	12	12	12	47.3	47.3	47.3	39.336	366	366;379	0	176.45	By MS/MS	By MS/MS	By MS/MS	12562000000	9157400000	8846000000	14600000000	8190900000	8132200000	18653000000	14154000000	12888000000
O00443;O00443-2	O00443	52;11	52;11	52;11	Phosphatidylinositol 4-phosphate 3-kinase C2 domain-containing subunit alpha	PIK3C2A	sp|O00443|P3C2A_HUMAN Phosphatidylinositol 4-phosphate 3-kinase C2 domain-containing subunit alpha OS=Homo sapiens GN=PIK3C2A PE=1 SV=2	2	52	52	52	36	36	36	190.68	1686	1686;483	0	323.31	By MS/MS	By MS/MS	By MS/MS	7334700000	6618600000	7862400000	10007000000	5578400000	6199400000	8741300000	7098300000	7182000000
O00453-4	O00453-4	1	1	1			sp|O00453-4|LST1_HUMAN Isoform 4 of Leukocyte-specific transcript 1 protein OS=Homo sapiens GN=LST1	1	1	1	1	30.2	30.2	30.2	5.8874	53	53	0.0087256	0.97845	By MS/MS	By MS/MS	By MS/MS	0	0	198180000	0	0	0	0	0	277060000
O00458-2;O00458	O00458-2;O00458	8;8	8;8	8;8	Interferon-related developmental regulator 1	IFRD1	sp|O00458-2|IFRD1_HUMAN Isoform 2 of Interferon-related developmental regulator 1 OS=Homo sapiens GN=IFRD1;sp|O00458|IFRD1_HUMAN Interferon-related developmental regulator 1 OS=Homo sapiens GN=IFRD1 PE=1 SV=4	2	8	8	8	20.4	20.4	20.4	45.336	401	401;451	0	19.269	By MS/MS	By MS/MS	By MS/MS	178800000	186640000	222420000	862420000	223400000	393410000	310730000	220010000	183550000
O00459	O00459	14	12	12	Phosphatidylinositol 3-kinase regulatory subunit beta	PIK3R2	sp|O00459|P85B_HUMAN Phosphatidylinositol 3-kinase regulatory subunit beta OS=Homo sapiens GN=PIK3R2 PE=1 SV=2	1	14	12	12	24.3	21.7	21.7	81.544	728	728	0	40.517	By MS/MS	By MS/MS	By MS/MS	1033300000	574140000	776480000	976160000	671820000	613970000	904730000	582260000	890300000
O00461	O00461	15	15	15	Golgi integral membrane protein 4	GOLIM4	sp|O00461|GOLI4_HUMAN Golgi integral membrane protein 4 OS=Homo sapiens GN=GOLIM4 PE=1 SV=1	1	15	15	15	27.6	27.6	27.6	81.879	696	696	0	226.26	By MS/MS	By MS/MS	By MS/MS	8443300000	5522800000	6542200000	6468200000	4330700000	4690400000	8947700000	5606900000	5567500000
O00462	O00462	16	15	15	Beta-mannosidase	MANBA	sp|O00462|MANBA_HUMAN Beta-mannosidase OS=Homo sapiens GN=MANBA PE=2 SV=3	1	16	15	15	21.8	21	21	100.89	879	879	0	53.138	By MS/MS	By MS/MS	By MS/MS	1654300000	323160000	807490000	791570000	99698000	459920000	342620000	98009000	187600000
O00463;O00463-2;O00463-3	O00463;O00463-2;O00463-3	10;10;9	10;10;9	10;10;9	TNF receptor-associated factor 5	TRAF5	sp|O00463|TRAF5_HUMAN TNF receptor-associated factor 5 OS=Homo sapiens GN=TRAF5 PE=1 SV=2;sp|O00463-2|TRAF5_HUMAN Isoform 2 of TNF receptor-associated factor 5 OS=Homo sapiens GN=TRAF5;sp|O00463-3|TRAF5_HUMAN Isoform 3 of TNF receptor-associated factor 5 O	3	10	10	10	26	26	26	64.405	557	557;568;451	0	85.15	By MS/MS	By MS/MS	By MS/MS	998360000	911740000	793430000	1390200000	365080000	720470000	219470000	182510000	205280000
O00468-6;O00468-3;O00468-7;O00468-5;O00468-4;O00468;O00468-2	O00468-6;O00468-3;O00468-7;O00468-5;O00468-4;O00468;O00468-2	28;27;27;26;26;26;25	28;27;27;26;26;26;25	28;27;27;26;26;26;25	Agrin;Agrin N-terminal 110 kDa subunit;Agrin C-terminal 110 kDa subunit;Agrin C-terminal 90 kDa fragment;Agrin C-terminal 22 kDa fragment	AGRN	sp|O00468-6|AGRIN_HUMAN Isoform 6 of Agrin OS=Homo sapiens GN=AGRN;sp|O00468-3|AGRIN_HUMAN Isoform 3 of Agrin OS=Homo sapiens GN=AGRN;sp|O00468-7|AGRIN_HUMAN Isoform 7 of Agrin OS=Homo sapiens GN=AGRN;sp|O00468-5|AGRIN_HUMAN Isoform 5 of Agrin OS=Homo sapi	7	28	28	28	20.2	20.2	20.2	214.84	2045	2045;2049;2063;2057;2059;2067;1963	0	133.56	By MS/MS	By MS/MS	By MS/MS	1861700000	997520000	1722700000	1871000000	70008000	1028800000	2846900000	412620000	1721000000
O00469-2;O00469;O00469-3	O00469-2;O00469	26;25;12	26;25;12	26;25;12	Procollagen-lysine,2-oxoglutarate 5-dioxygenase 2	PLOD2	sp|O00469-2|PLOD2_HUMAN Isoform 2 of Procollagen-lysine,2-oxoglutarate 5-dioxygenase 2 OS=Homo sapiens GN=PLOD2;sp|O00469|PLOD2_HUMAN Procollagen-lysine,2-oxoglutarate 5-dioxygenase 2 OS=Homo sapiens GN=PLOD2 PE=1 SV=2	3	26	26	26	38.7	38.7	38.7	87.097	758	758;737;418	0	184.55	By MS/MS	By MS/MS	By MS/MS	9448700000	6587300000	13729000000	14334000000	9268700000	10839000000	13554000000	9951900000	12103000000
O00470;A6NDR6	O00470	8;3	1;0	1;0	Homeobox protein Meis1	MEIS1	sp|O00470|MEIS1_HUMAN Homeobox protein Meis1 OS=Homo sapiens GN=MEIS1 PE=1 SV=1	2	8	1	1	22.1	6.9	6.9	43.016	390	390;274	0	15.853	By MS/MS	By MS/MS	By matching	423570000	0	82810000	479400000	0	0	0	0	0
O00470-2	O00470-2	8	8	1	Homeobox protein Meis1	MEIS1	sp|O00470-2|MEIS1_HUMAN Isoform 2 of Homeobox protein Meis1 OS=Homo sapiens GN=MEIS1	1	8	8	1	15.8	15.8	3	50.575	463	463	0	24.451	By MS/MS	By MS/MS	By MS/MS	957560000	408430000	283360000	1306600000	376690000	408360000	1758900000	1088800000	984870000
O00471	O00471	26	26	26	Exocyst complex component 5	EXOC5	sp|O00471|EXOC5_HUMAN Exocyst complex component 5 OS=Homo sapiens GN=EXOC5 PE=1 SV=1	1	26	26	26	41.9	41.9	41.9	81.852	708	708	0	323.31	By MS/MS	By MS/MS	By MS/MS	20410000000	17548000000	17051000000	16210000000	10138000000	10718000000	14952000000	14161000000	13306000000
O00472;O00472-2	O00472;O00472-2	8;6	8;6	8;6	RNA polymerase II elongation factor ELL2	ELL2	sp|O00472|ELL2_HUMAN RNA polymerase II elongation factor ELL2 OS=Homo sapiens GN=ELL2 PE=1 SV=2;sp|O00472-2|ELL2_HUMAN Isoform 2 of RNA polymerase II elongation factor ELL2 OS=Homo sapiens GN=ELL2	2	8	8	8	20	20	20	72.324	640	640;390	0	12.227	By MS/MS	By MS/MS	By MS/MS	95693000	84817000	99813000	319700000	101170000	103740000	140120000	296140000	184120000
O00483	O00483	4	4	4	Cytochrome c oxidase subunit NDUFA4	NDUFA4	sp|O00483|NDUA4_HUMAN Cytochrome c oxidase subunit NDUFA4 OS=Homo sapiens GN=NDUFA4 PE=1 SV=1	1	4	4	4	46.9	46.9	46.9	9.3697	81	81	0	16.109	By MS/MS	By MS/MS	By MS/MS	10483000000	10669000000	10937000000	11819000000	8700100000	9246600000	8454500000	8859400000	9328400000
O00487	O00487	12	12	12	26S proteasome non-ATPase regulatory subunit 14	PSMD14	sp|O00487|PSDE_HUMAN 26S proteasome non-ATPase regulatory subunit 14 OS=Homo sapiens GN=PSMD14 PE=1 SV=1	1	12	12	12	43.5	43.5	43.5	34.577	310	310	0	117.47	By MS/MS	By MS/MS	By MS/MS	34054000000	26154000000	26143000000	37168000000	23293000000	22777000000	37098000000	33469000000	27629000000
O00488	O00488	7	7	7	Zinc finger protein 593	ZNF593	sp|O00488|ZN593_HUMAN Zinc finger protein 593 OS=Homo sapiens GN=ZNF593 PE=1 SV=2	1	7	7	7	59.7	59.7	59.7	15.199	134	134	0	29.299	By MS/MS	By MS/MS	By MS/MS	920980000	778170000	642850000	1774900000	534190000	558400000	798310000	155330000	258970000
O00499-9;O00499-10;O00499-7;O00499-8;O00499-4;O00499-6;O00499-11;O00499-3;O00499-2;O00499-5;O00499	O00499-9;O00499-10;O00499-7;O00499-8;O00499-4;O00499-6;O00499-11;O00499-3;O00499-2;O00499-5;O00499	5;5;5;5;5;5;5;5;5;5;5	5;5;5;5;5;5;5;5;5;5;5	5;5;5;5;5;5;5;5;5;5;5	Myc box-dependent-interacting protein 1	BIN1	sp|O00499-9|BIN1_HUMAN Isoform BIN1-10-13 of Myc box-dependent-interacting protein 1 OS=Homo sapiens GN=BIN1;sp|O00499-10|BIN1_HUMAN Isoform BIN1-13 of Myc box-dependent-interacting protein 1 OS=Homo sapiens GN=BIN1;sp|O00499-7|BIN1_HUMAN Isoform II3 of My	11	5	5	5	19.3	19.3	19.3	45.563	409	409;424;439;454;475;482;497;506;518;550;593	0	5.6247	By MS/MS	By MS/MS	By MS/MS	255040000	168140000	0	167070000	138950000	0	0	292550000	0
O00505	O00505	12	8	8	Importin subunit alpha-4	KPNA3	sp|O00505|IMA4_HUMAN Importin subunit alpha-4 OS=Homo sapiens GN=KPNA3 PE=1 SV=2	1	12	8	8	23.4	15.9	15.9	57.81	521	521	0	54.728	By MS/MS	By MS/MS	By MS/MS	9229000000	10183000000	8074000000	10427000000	8733200000	7281000000	8037500000	10497000000	6703700000
O00506-3;O00506-2;O00506	O00506-3;O00506-2;O00506	11;11;11	4;4;4	4;4;4	Serine/threonine-protein kinase 25	STK25	sp|O00506-3|STK25_HUMAN Isoform 3 of Serine/threonine-protein kinase 25 OS=Homo sapiens GN=STK25;sp|O00506-2|STK25_HUMAN Isoform 2 of Serine/threonine-protein kinase 25 OS=Homo sapiens GN=STK25;sp|O00506|STK25_HUMAN Serine/threonine-protein kinase 25 OS=Ho	3	11	4	4	35.8	12.7	12.7	37.297	332	332;349;426	0	9.728	By MS/MS	By MS/MS	By MS/MS	214550000	185310000	187610000	490270000	183870000	214800000	183360000	186490000	170860000
O00507;O00507-2	O00507;O00507-2	41;36	4;4	4;4	Probable ubiquitin carboxyl-terminal hydrolase FAF-Y	USP9Y	sp|O00507|USP9Y_HUMAN Probable ubiquitin carboxyl-terminal hydrolase FAF-Y OS=Homo sapiens GN=USP9Y PE=2 SV=2;sp|O00507-2|USP9Y_HUMAN Isoform Short of Probable ubiquitin carboxyl-terminal hydrolase FAF-Y OS=Homo sapiens GN=USP9Y	2	41	4	4	17.3	2.2	2.2	291.07	2555	2555;2070	0.0045309	1.3213	By MS/MS	By MS/MS	By MS/MS	342310000	0	0	0	0	0	354870000	136320000	177160000
O00512	O00512	22	22	22	B-cell CLL/lymphoma 9 protein	BCL9	sp|O00512|BCL9_HUMAN B-cell CLL/lymphoma 9 protein OS=Homo sapiens GN=BCL9 PE=1 SV=4	1	22	22	22	26.2	26.2	26.2	149.29	1426	1426	0	203.07	By MS/MS	By MS/MS	By MS/MS	2906400000	1049900000	1217800000	2913300000	897520000	1114200000	2087700000	851330000	980040000
O00519	O00519	6	6	6	Fatty-acid amide hydrolase 1	FAAH	sp|O00519|FAAH1_HUMAN Fatty-acid amide hydrolase 1 OS=Homo sapiens GN=FAAH PE=1 SV=2	1	6	6	6	16.2	16.2	16.2	63.065	579	579	0	256.12	By MS/MS	By MS/MS	By MS/MS	318170000	71497000	181930000	172600000	83433000	160930000	232120000	44472000	56927000
O00522;O00522-3;O00522-2	O00522;O00522-3	11;10;5	11;10;5	11;10;5	Krev interaction trapped protein 1	KRIT1	sp|O00522|KRIT1_HUMAN Krev interaction trapped protein 1 OS=Homo sapiens GN=KRIT1 PE=1 SV=2;sp|O00522-3|KRIT1_HUMAN Isoform 3 of Krev interaction trapped protein 1 OS=Homo sapiens GN=KRIT1	3	11	11	11	22.4	22.4	22.4	84.347	736	736;688;529	0	40.201	By MS/MS	By MS/MS	By MS/MS	654050000	411970000	808120000	417470000	99016000	120630000	0	0	0
O00534;O00534-3;O00534-2;O00534-4	O00534;O00534-3;O00534-2	12;7;7;4	12;7;7;4	12;7;7;4	von Willebrand factor A domain-containing protein 5A	VWA5A	sp|O00534|VMA5A_HUMAN von Willebrand factor A domain-containing protein 5A OS=Homo sapiens GN=VWA5A PE=2 SV=2;sp|O00534-3|VMA5A_HUMAN Isoform 3 of von Willebrand factor A domain-containing protein 5A OS=Homo sapiens GN=VWA5A;sp|O00534-2|VMA5A_HUMAN Isoform	4	12	12	12	24.8	24.8	24.8	86.488	786	786;415;426;266	0	48.042	By MS/MS	By MS/MS	By MS/MS	606200000	310780000	481160000	182340000	0	33797000	180560000	83191000	125500000
O00541	O00541	25	25	3	Pescadillo homolog	PES1	sp|O00541|PESC_HUMAN Pescadillo homolog OS=Homo sapiens GN=PES1 PE=1 SV=1	1	25	25	3	39.8	39.8	5.1	68.002	588	588	0	229.46	By MS/MS	By MS/MS	By MS/MS	31348000000	24908000000	20225000000	39028000000	28661000000	28472000000	40386000000	39038000000	31580000000
O00541-2	O00541-2	23	1	1	Pescadillo homolog	PES1	sp|O00541-2|PESC_HUMAN Isoform 2 of Pescadillo homolog OS=Homo sapiens GN=PES1	1	23	1	1	39.3	4.3	4.3	67.455	583	583	0	19.989	By MS/MS	By MS/MS	By MS/MS	136650000	159080000	95768000	135300000	0	61784000	305970000	171060000	107370000
O00548-2;O00548	O00548-2;O00548	1;1	1;1	1;1	Delta-like protein 1	DLL1	sp|O00548-2|DLL1_HUMAN Isoform 2 of Delta-like protein 1 OS=Homo sapiens GN=DLL1;sp|O00548|DLL1_HUMAN Delta-like protein 1 OS=Homo sapiens GN=DLL1 PE=1 SV=2	2	1	1	1	6.9	6.9	6.9	27.355	247	247;723	0	7.9574		By MS/MS	By MS/MS	0	0	0	0	0	0	0	90005000	0
O00559;O00559-2	O00559;O00559-2	3;3	3;3	3;3	Receptor-binding cancer antigen expressed on SiSo cells	EBAG9	sp|O00559|RCAS1_HUMAN Receptor-binding cancer antigen expressed on SiSo cells OS=Homo sapiens GN=EBAG9 PE=1 SV=1;sp|O00559-2|RCAS1_HUMAN Isoform 2 of Receptor-binding cancer antigen expressed on SiSo cells OS=Homo sapiens GN=EBAG9	2	3	3	3	21.1	21.1	21.1	24.377	213	213;258	0	20.928	By MS/MS	By MS/MS	By MS/MS	224570000	247930000	215300000	0	382900000	355290000	0	623690000	685150000
O00560;O00560-3	O00560;O00560-3	12;10	12;10	1;1	Syntenin-1	SDCBP	sp|O00560|SDCB1_HUMAN Syntenin-1 OS=Homo sapiens GN=SDCBP PE=1 SV=1;sp|O00560-3|SDCB1_HUMAN Isoform 3 of Syntenin-1 OS=Homo sapiens GN=SDCBP	2	12	12	1	58.4	58.4	6	32.444	298	298;292	0	289.89	By MS/MS	By MS/MS	By MS/MS	18970000000	9395500000	13474000000	19780000000	7793000000	11046000000	18483000000	8419800000	11268000000
O00560-2	O00560-2	12	1	1	Syntenin-1	SDCBP	sp|O00560-2|SDCB1_HUMAN Isoform 2 of Syntenin-1 OS=Homo sapiens GN=SDCBP	1	12	1	1	58.2	5.7	5.7	32.316	297	297	0	22.809	By MS/MS	By MS/MS	By MS/MS	1372400000	912180000	1257400000	2981000000	1288800000	1930300000	2601300000	1707200000	2059800000
O00562-2;O00562	O00562-2;O00562	16;16	16;16	16;16	Membrane-associated phosphatidylinositol transfer protein 1	PITPNM1	sp|O00562-2|PITM1_HUMAN Isoform 2 of Membrane-associated phosphatidylinositol transfer protein 1 OS=Homo sapiens GN=PITPNM1;sp|O00562|PITM1_HUMAN Membrane-associated phosphatidylinositol transfer protein 1 OS=Homo sapiens GN=PITPNM1 PE=1 SV=4	2	16	16	16	21.3	21.3	21.3	134.77	1243	1243;1244	0	123.59	By MS/MS	By MS/MS	By MS/MS	1859600000	1624400000	955750000	3054500000	1836100000	1786900000	1803600000	1565100000	1176900000
O00566	O00566	16	16	16	U3 small nucleolar ribonucleoprotein protein MPP10	MPHOSPH10	sp|O00566|MPP10_HUMAN U3 small nucleolar ribonucleoprotein protein MPP10 OS=Homo sapiens GN=MPHOSPH10 PE=1 SV=2	1	16	16	16	22.8	22.8	22.8	78.863	681	681	0	323.31	By MS/MS	By MS/MS	By MS/MS	10018000000	11635000000	7092300000	11695000000	9806300000	8104200000	13230000000	12822000000	8844100000
O00567	O00567	34	34	34	Nucleolar protein 56	NOP56	sp|O00567|NOP56_HUMAN Nucleolar protein 56 OS=Homo sapiens GN=NOP56 PE=1 SV=4	1	34	34	34	51.2	51.2	51.2	66.049	594	594	0	323.31	By MS/MS	By MS/MS	By MS/MS	61182000000	55217000000	52100000000	68508000000	45881000000	47634000000	54844000000	48088000000	45705000000
O00571;O00571-2;O15523-2;O15523;O15523-3;Q9NQI0-3;Q9NQI0-2;Q9NQI0-4;Q9NQI0	O00571;O00571-2;O15523-2;O15523	42;40;29;29;9;2;2;2;2	42;40;29;29;9;2;2;2;2	41;39;28;28;9;2;2;2;2	ATP-dependent RNA helicase DDX3X;ATP-dependent RNA helicase DDX3Y	DDX3X;DDX3Y	sp|O00571|DDX3X_HUMAN ATP-dependent RNA helicase DDX3X OS=Homo sapiens GN=DDX3X PE=1 SV=3;sp|O00571-2|DDX3X_HUMAN Isoform 2 of ATP-dependent RNA helicase DDX3X OS=Homo sapiens GN=DDX3X;sp|O15523-2|DDX3Y_HUMAN Isoform 2 of ATP-dependent RNA helicase DDX3Y O	9	42	42	41	65	65	63.3	73.243	662	662;646;657;660;291;575;690;704;724	0	323.31	By MS/MS	By MS/MS	By MS/MS	223140000000	214170000000	172810000000	274500000000	168620000000	160050000000	232170000000	222040000000	160800000000
O00584;O00584-2	O00584	10;3	10;3	10;3	Ribonuclease T2	RNASET2	sp|O00584|RNT2_HUMAN Ribonuclease T2 OS=Homo sapiens GN=RNASET2 PE=1 SV=2	2	10	10	10	42.2	42.2	42.2	29.48	256	256;121	0	121.28	By MS/MS	By MS/MS	By MS/MS	4236500000	6236500000	3241200000	3517400000	3948100000	1291900000	1676500000	3281000000	889500000
O00592-2;O00592	O00592-2;O00592	3;3	3;3	3;3	Podocalyxin	PODXL	sp|O00592-2|PODXL_HUMAN Isoform 2 of Podocalyxin OS=Homo sapiens GN=PODXL;sp|O00592|PODXL_HUMAN Podocalyxin OS=Homo sapiens GN=PODXL PE=1 SV=2	2	3	3	3	9.5	9.5	9.5	55.385	526	526;558	0	31.794	By MS/MS	By MS/MS	By MS/MS	2997900000	2784600000	3264600000	2903500000	2176600000	2651000000	1912100000	2264000000	2293900000
O00622	O00622	5	5	5	Protein CYR61	CYR61	sp|O00622|CYR61_HUMAN Protein CYR61 OS=Homo sapiens GN=CYR61 PE=1 SV=1	1	5	5	5	16.5	16.5	16.5	42.026	381	381	0	7.7957	By MS/MS	By MS/MS	By MS/MS	459170000	163160000	171790000	781510000	124880000	184810000	1416700000	742710000	278290000
O00623	O00623	5	5	5	Peroxisome assembly protein 12	PEX12	sp|O00623|PEX12_HUMAN Peroxisome assembly protein 12 OS=Homo sapiens GN=PEX12 PE=1 SV=1	1	5	5	5	20.6	20.6	20.6	40.797	359	359	0	4.8031	By MS/MS	By MS/MS	By MS/MS	363450000	81413000	61287000	325150000	84914000	144370000	334060000	286010000	386890000
O00625	O00625	9	9	9	Pirin	PIR	sp|O00625|PIR_HUMAN Pirin OS=Homo sapiens GN=PIR PE=1 SV=1	1	9	9	9	44.5	44.5	44.5	32.113	290	290	0	257.33	By MS/MS	By MS/MS	By MS/MS	15656000000	8572800000	9770000000	8090700000	3573800000	5449600000	4255900000	3432400000	3882000000
O00628-2;O00628	O00628-2;O00628	9;9	9;9	9;9	Peroxisomal targeting signal 2 receptor	PEX7	sp|O00628-2|PEX7_HUMAN Isoform 2 of Peroxisomal targeting signal 2 receptor OS=Homo sapiens GN=PEX7;sp|O00628|PEX7_HUMAN Peroxisomal targeting signal 2 receptor OS=Homo sapiens GN=PEX7 PE=1 SV=1	2	9	9	9	48.9	48.9	48.9	30.947	280	280;323	0	57.817	By MS/MS	By MS/MS	By MS/MS	577670000	305150000	299540000	736810000	543140000	396660000	749490000	574210000	201390000
O00629	O00629	15	15	11	Importin subunit alpha-3	KPNA4	sp|O00629|IMA3_HUMAN Importin subunit alpha-3 OS=Homo sapiens GN=KPNA4 PE=1 SV=1	1	15	15	11	38.2	38.2	30.7	57.886	521	521	0	323.31	By MS/MS	By MS/MS	By MS/MS	13050000000	11511000000	10783000000	16759000000	10927000000	10854000000	18466000000	17968000000	13909000000
O00635	O00635	9	9	9	E3 ubiquitin-protein ligase TRIM38	TRIM38	sp|O00635|TRI38_HUMAN E3 ubiquitin-protein ligase TRIM38 OS=Homo sapiens GN=TRIM38 PE=1 SV=1	1	9	9	9	23.2	23.2	23.2	53.415	465	465	0	51.626	By MS/MS	By MS/MS	By MS/MS	1255100000	1556600000	879490000	809140000	486800000	753150000	1021200000	567440000	568360000
O00712-5;O00712;O00712-4;O00712-2	O00712-5;O00712;O00712-4	12;10;10;3	10;8;8;1	5;4;4;1	Nuclear factor 1 B-type	NFIB	sp|O00712-5|NFIB_HUMAN Isoform 5 of Nuclear factor 1 B-type OS=Homo sapiens GN=NFIB;sp|O00712|NFIB_HUMAN Nuclear factor 1 B-type OS=Homo sapiens GN=NFIB PE=1 SV=2;sp|O00712-4|NFIB_HUMAN Isoform 4 of Nuclear factor 1 B-type OS=Homo sapiens GN=NFIB	4	12	10	5	37.7	33.4	17	55.18	494	494;420;471;188	0	108.89	By MS/MS	By MS/MS	By MS/MS	2373000000	872330000	1180300000	2398800000	699090000	1127200000	1723100000	678140000	1217200000
O00712-6	O00712-6	6	1	1	Nuclear factor 1 B-type	NFIB	sp|O00712-6|NFIB_HUMAN Isoform 6 of Nuclear factor 1 B-type OS=Homo sapiens GN=NFIB	1	6	1	1	29.8	3.6	3.6	33.525	309	309	0.0014621	1.7117	By matching	By MS/MS	By MS/MS	0	0	0	127170000	48931000	44017000	0	0	0
O00716;O00716-2;Q14209	O00716;O00716-2	5;4;1	5;4;1	5;4;1	Transcription factor E2F3	E2F3	sp|O00716|E2F3_HUMAN Transcription factor E2F3 OS=Homo sapiens GN=E2F3 PE=1 SV=1;sp|O00716-2|E2F3_HUMAN Isoform 2 of Transcription factor E2F3 OS=Homo sapiens GN=E2F3	3	5	5	5	17	17	17	49.161	465	465;334;437	0	11.429	By MS/MS	By MS/MS	By MS/MS	408290000	353420000	336710000	337970000	248970000	292620000	425220000	548730000	379330000
O00743;O00743-2;O00743-3	O00743;O00743-2;O00743-3	10;9;9	10;9;9	10;9;9	Serine/threonine-protein phosphatase 6 catalytic subunit;Serine/threonine-protein phosphatase 6 catalytic subunit, N-terminally processed	PPP6C	sp|O00743|PPP6_HUMAN Serine/threonine-protein phosphatase 6 catalytic subunit OS=Homo sapiens GN=PPP6C PE=1 SV=1;sp|O00743-2|PPP6_HUMAN Isoform 2 of Serine/threonine-protein phosphatase 6 catalytic subunit OS=Homo sapiens GN=PPP6C;sp|O00743-3|PPP6_HUMAN Is	3	10	10	10	33.8	33.8	33.8	35.144	305	305;283;342	0	105.64	By MS/MS	By MS/MS	By MS/MS	7930100000	5057300000	5135400000	7002900000	4542100000	4064800000	6645400000	6417300000	4630800000
O00746	O00746	12	12	5	Nucleoside diphosphate kinase, mitochondrial	NME4	sp|O00746|NDKM_HUMAN Nucleoside diphosphate kinase, mitochondrial OS=Homo sapiens GN=NME4 PE=1 SV=1	1	12	12	5	51.9	51.9	16	20.658	187	187	0	102.72	By MS/MS	By MS/MS	By MS/MS	6390300000	4981300000	8404500000	3230000000	2339000000	4208700000	3748800000	4313300000	7336000000
O00748;O00748-2	O00748;O00748-2	4;3	4;3	4;3	Cocaine esterase	CES2	sp|O00748|EST2_HUMAN Cocaine esterase OS=Homo sapiens GN=CES2 PE=1 SV=1;sp|O00748-2|EST2_HUMAN Isoform 2 of Cocaine esterase OS=Homo sapiens GN=CES2	2	4	4	4	9.3	9.3	9.3	61.806	559	559;543	0	4.976		By MS/MS		0	0	0	185970000	26798000	22917000	0	0	0
O00750	O00750	16	16	16	Phosphatidylinositol 4-phosphate 3-kinase C2 domain-containing subunit beta	PIK3C2B	sp|O00750|P3C2B_HUMAN Phosphatidylinositol 4-phosphate 3-kinase C2 domain-containing subunit beta OS=Homo sapiens GN=PIK3C2B PE=1 SV=2	1	16	16	16	12.1	12.1	12.1	184.77	1634	1634	0	41.415	By MS/MS	By MS/MS	By MS/MS	770100000	341290000	557160000	999570000	264230000	438090000	766050000	477390000	548950000
O00754-2;O00754	O00754-2;O00754	24;24	24;24	24;24	Lysosomal alpha-mannosidase;Lysosomal alpha-mannosidase A peptide;Lysosomal alpha-mannosidase B peptide;Lysosomal alpha-mannosidase C peptide;Lysosomal alpha-mannosidase D peptide;Lysosomal alpha-mannosidase E peptide	MAN2B1	sp|O00754-2|MA2B1_HUMAN Isoform 2 of Lysosomal alpha-mannosidase OS=Homo sapiens GN=MAN2B1;sp|O00754|MA2B1_HUMAN Lysosomal alpha-mannosidase OS=Homo sapiens GN=MAN2B1 PE=1 SV=3	2	24	24	24	33	33	33	113.61	1010	1010;1011	0	323.31	By MS/MS	By MS/MS	By MS/MS	34443000000	21650000000	25987000000	34689000000	19633000000	20249000000	29573000000	23584000000	25618000000
O00762;O00762-2;O00762-3;O00762-4	O00762;O00762-2;O00762-3;O00762-4	11;7;7;7	11;7;7;7	11;7;7;7	Ubiquitin-conjugating enzyme E2 C	UBE2C	sp|O00762|UBE2C_HUMAN Ubiquitin-conjugating enzyme E2 C OS=Homo sapiens GN=UBE2C PE=1 SV=1;sp|O00762-2|UBE2C_HUMAN Isoform 2 of Ubiquitin-conjugating enzyme E2 C OS=Homo sapiens GN=UBE2C;sp|O00762-3|UBE2C_HUMAN Isoform 3 of Ubiquitin-conjugating enzyme E2	4	11	11	11	65.4	65.4	65.4	19.652	179	179;140;150;161	0	105.4	By MS/MS	By MS/MS	By MS/MS	10973000000	4970800000	4862300000	10267000000	4100600000	5097000000	10589000000	7820700000	5112400000
O00764;O00764-3;O00764-2	O00764;O00764-3;O00764-2	10;8;8	10;8;8	10;8;8	Pyridoxal kinase	PDXK	sp|O00764|PDXK_HUMAN Pyridoxal kinase OS=Homo sapiens GN=PDXK PE=1 SV=1;sp|O00764-3|PDXK_HUMAN Isoform 3 of Pyridoxal kinase OS=Homo sapiens GN=PDXK;sp|O00764-2|PDXK_HUMAN Isoform 2 of Pyridoxal kinase OS=Homo sapiens GN=PDXK	3	10	10	10	34	34	34	35.102	312	312;239;284	0	188.46	By MS/MS	By MS/MS	By MS/MS	10460000000	11791000000	12012000000	14308000000	10940000000	11717000000	5976500000	6575000000	5705200000
O00767	O00767	6	6	6	Acyl-CoA desaturase	SCD	sp|O00767|ACOD_HUMAN Acyl-CoA desaturase OS=Homo sapiens GN=SCD PE=1 SV=2	1	6	6	6	28.7	28.7	28.7	41.522	359	359	0	228.36	By MS/MS	By MS/MS	By MS/MS	6203200000	2412000000	3899200000	7436000000	3081600000	5269300000	5861900000	3026900000	5532700000
O14494;O14494-2	O14494;O14494-2	2;2	2;2	2;2	Lipid phosphate phosphohydrolase 1	PPAP2A	sp|O14494|PLPP1_HUMAN Phospholipid phosphatase 1 OS=Homo sapiens GN=PLPP1 PE=1 SV=1;sp|O14494-2|PLPP1_HUMAN Isoform 2 of Phospholipid phosphatase 1 OS=Homo sapiens GN=PLPP1	2	2	2	2	11.6	11.6	11.6	32.156	284	284;285	0	8.4675	By MS/MS	By MS/MS	By MS/MS	226330000	0	712400000	261920000	152380000	247590000	328800000	281770000	273030000
O14495	O14495	3	3	3	Lipid phosphate phosphohydrolase 3	PPAP2B	sp|O14495|PLPP3_HUMAN Phospholipid phosphatase 3 OS=Homo sapiens GN=PLPP3 PE=1 SV=1	1	3	3	3	11.3	11.3	11.3	35.116	311	311	0	5.6979	By MS/MS	By MS/MS	By MS/MS	908400000	612340000	650850000	841700000	329760000	559230000	566710000	335180000	305930000
O14497;O14497-2;O14497-3	O14497;O14497-2;O14497-3	55;50;45	55;50;45	53;48;43	AT-rich interactive domain-containing protein 1A	ARID1A	sp|O14497|ARI1A_HUMAN AT-rich interactive domain-containing protein 1A OS=Homo sapiens GN=ARID1A PE=1 SV=3;sp|O14497-2|ARI1A_HUMAN Isoform 2 of AT-rich interactive domain-containing protein 1A OS=Homo sapiens GN=ARID1A;sp|O14497-3|ARI1A_HUMAN Isoform 3 of	3	55	55	53	34.2	34.2	33.3	242.04	2285	2285;2068;1902	0	323.31	By MS/MS	By MS/MS	By MS/MS	19997000000	14149000000	14670000000	26305000000	13232000000	14266000000	18028000000	17401000000	13807000000
O14503	O14503	2	2	2	Class E basic helix-loop-helix protein 40	BHLHE40	sp|O14503|BHE40_HUMAN Class E basic helix-loop-helix protein 40 OS=Homo sapiens GN=BHLHE40 PE=1 SV=1	1	2	2	2	6.8	6.8	6.8	45.51	412	412	0	20.864	By MS/MS	By MS/MS	By MS/MS	65341000	58652000	0	148030000	89335000	53649000	137730000	0	0
O14519;O14519-2	O14519;O14519-2	2;1	2;1	2;1	Cyclin-dependent kinase 2-associated protein 1	CDK2AP1	sp|O14519|CDKA1_HUMAN Cyclin-dependent kinase 2-associated protein 1 OS=Homo sapiens GN=CDK2AP1 PE=1 SV=1;sp|O14519-2|CDKA1_HUMAN Isoform 2 of Cyclin-dependent kinase 2-associated protein 1 OS=Homo sapiens GN=CDK2AP1	2	2	2	2	53	53	53	12.365	115	115;87	0	70.127	By MS/MS	By MS/MS	By MS/MS	1354500000	754350000	625720000	1588100000	839360000	961000000	1649600000	363960000	265550000
O14521-2;O14521;O14521-4	O14521-2;O14521;O14521-4	2;2;1	2;2;1	2;2;1	Succinate dehydrogenase [ubiquinone] cytochrome b small subunit, mitochondrial	SDHD	sp|O14521-2|DHSD_HUMAN Isoform 2 of Succinate dehydrogenase [ubiquinone] cytochrome b small subunit, mitochondrial OS=Homo sapiens GN=SDHD;sp|O14521|DHSD_HUMAN Succinate dehydrogenase [ubiquinone] cytochrome b small subunit, mitochondrial OS=Homo sapiens G	3	2	2	2	14.2	14.2	14.2	12.615	120	120;159;143	0.0014652	1.7486	By MS/MS	By MS/MS	By MS/MS	700720000	371680000	406730000	1171700000	1143700000	847540000	308390000	353830000	316050000
O14523;O14523-2	O14523;O14523-2	12;10	12;10	12;10	C2 domain-containing protein 2-like	C2CD2L	sp|O14523|C2C2L_HUMAN C2 domain-containing protein 2-like OS=Homo sapiens GN=C2CD2L PE=1 SV=3;sp|O14523-2|C2C2L_HUMAN Isoform 2 of C2 domain-containing protein 2-like OS=Homo sapiens GN=C2CD2L	2	12	12	12	26.6	26.6	26.6	76.18	706	706;707	0	51.565	By MS/MS	By MS/MS	By MS/MS	0	0	0	1047300000	271370000	232090000	610960000	263230000	265630000
O14524;O14524-2	O14524;O14524-2	7;6	7;6	7;6	Transmembrane protein 194A	TMEM194A	sp|O14524|NEMP1_HUMAN Nuclear envelope integral membrane protein 1 OS=Homo sapiens GN=NEMP1 PE=1 SV=2;sp|O14524-2|NEMP1_HUMAN Isoform 2 of Nuclear envelope integral membrane protein 1 OS=Homo sapiens GN=NEMP1	2	7	7	7	16.7	16.7	16.7	50.639	444	444;371	0	5.5737	By MS/MS	By MS/MS	By MS/MS	835770000	734100000	1382200000	443850000	219880000	266860000	659180000	571220000	722670000
O14525-3;O14525-2;O14525	O14525-3;O14525-2;O14525	3;3;3	3;3;3	3;3;3	Astrotactin-1	ASTN1	sp|O14525-3|ASTN1_HUMAN Isoform 3 of Astrotactin-1 OS=Homo sapiens GN=ASTN1;sp|O14525-2|ASTN1_HUMAN Isoform 1 of Astrotactin-1 OS=Homo sapiens GN=ASTN1;sp|O14525|ASTN1_HUMAN Astrotactin-1 OS=Homo sapiens GN=ASTN1 PE=2 SV=3	3	3	3	3	4.9	4.9	4.9	135.08	1216	1216;1294;1302	0	4.5421	By MS/MS	By MS/MS	By MS/MS	73574000	0	0	157340000	0	0	136060000	65318000	62030000
O14530;O14530-2	O14530;O14530-2	12;9	12;9	12;9	Thioredoxin domain-containing protein 9	TXNDC9	sp|O14530|TXND9_HUMAN Thioredoxin domain-containing protein 9 OS=Homo sapiens GN=TXNDC9 PE=1 SV=2;sp|O14530-2|TXND9_HUMAN Isoform 2 of Thioredoxin domain-containing protein 9 OS=Homo sapiens GN=TXNDC9	2	12	12	12	51.8	51.8	51.8	26.534	226	226;188	0	219.26	By MS/MS	By MS/MS	By MS/MS	17106000000	16118000000	15513000000	16845000000	11484000000	11250000000	19528000000	24209000000	16861000000
O14531	O14531	20	20	20	Dihydropyrimidinase-related protein 4	DPYSL4	sp|O14531|DPYL4_HUMAN Dihydropyrimidinase-related protein 4 OS=Homo sapiens GN=DPYSL4 PE=1 SV=2	1	20	20	20	55.2	55.2	55.2	61.877	572	572	0	323.31	By MS/MS	By MS/MS	By MS/MS	3359600000	2339100000	6695600000	2120100000	850330000	4035000000	2148000000	1873000000	4980400000
O14544	O14544	4	4	4	Suppressor of cytokine signaling 6	SOCS6	sp|O14544|SOCS6_HUMAN Suppressor of cytokine signaling 6 OS=Homo sapiens GN=SOCS6 PE=1 SV=2	1	4	4	4	14	14	14	59.527	535	535	0	11.109	By MS/MS	By MS/MS	By MS/MS	129470000	85602000	163090000	152090000	0	0	103500000	41102000	60585000
O14545;O14545-2	O14545	10;3	10;3	10;3	TRAF-type zinc finger domain-containing protein 1	TRAFD1	sp|O14545|TRAD1_HUMAN TRAF-type zinc finger domain-containing protein 1 OS=Homo sapiens GN=TRAFD1 PE=1 SV=1	2	10	10	10	28	28	28	64.84	582	582;164	0	152.31	By MS/MS	By MS/MS	By MS/MS	6623000000	3557700000	4125500000	3563200000	1714200000	1891700000	4050100000	2880500000	2563500000
O14548	O14548	6	6	6	Cytochrome c oxidase subunit 7A-related protein, mitochondrial	COX7A2L	sp|O14548|COX7R_HUMAN Cytochrome c oxidase subunit 7A-related protein, mitochondrial OS=Homo sapiens GN=COX7A2L PE=1 SV=2	1	6	6	6	57	57	57	12.615	114	114	0	5.7439	By MS/MS	By MS/MS	By MS/MS	1326000000	1028200000	1094200000	3010400000	0	2033100000	2407600000	2157500000	2334200000
O14559-10;O14559-11;O14559	O14559-10;O14559-11;O14559	4;4;4	4;4;4	4;4;4	Rho GTPase-activating protein 33	ARHGAP33	sp|O14559-10|RHG33_HUMAN Isoform 2 of Rho GTPase-activating protein 33 OS=Homo sapiens GN=ARHGAP33;sp|O14559-11|RHG33_HUMAN Isoform 3 of Rho GTPase-activating protein 33 OS=Homo sapiens GN=ARHGAP33;sp|O14559|RHG33_HUMAN Rho GTPase-activating protein 33 OS=	3	4	4	4	4.6	4.6	4.6	119.78	1123	1123;1126;1287	0.00053746	2.5119	By MS/MS	By MS/MS	By MS/MS	0	0	32791000	63746000	0	0	172150000	0	0
O14561	O14561	3	3	3	Acyl carrier protein, mitochondrial	NDUFAB1	sp|O14561|ACPM_HUMAN Acyl carrier protein, mitochondrial OS=Homo sapiens GN=NDUFAB1 PE=1 SV=3	1	3	3	3	21.2	21.2	21.2	17.417	156	156	0	14.158	By MS/MS	By MS/MS	By MS/MS	1389800000	1499900000	730860000	3035200000	2182100000	2288900000	1606900000	1663700000	1430700000
O14562	O14562	9	9	9	Ubiquitin domain-containing protein UBFD1	UBFD1	sp|O14562|UBFD1_HUMAN Ubiquitin domain-containing protein UBFD1 OS=Homo sapiens GN=UBFD1 PE=1 SV=2	1	9	9	9	39.5	39.5	39.5	33.382	309	309	0	81.261	By MS/MS	By MS/MS	By MS/MS	16943000000	11215000000	11333000000	21155000000	10892000000	13702000000	14008000000	11031000000	11045000000
O14569	O14569	1	1	1	Cytochrome b561 domain-containing protein 2	CYB561D2	sp|O14569|C56D2_HUMAN Cytochrome b561 domain-containing protein 2 OS=Homo sapiens GN=CYB561D2 PE=1 SV=1	1	1	1	1	5.4	5.4	5.4	23.973	222	222	0	6.5911	By MS/MS	By MS/MS	By MS/MS	655400000	136870000	377080000	880970000	746130000	667240000	679950000	660460000	684910000
O14576-3;O14576-5;O14576-2;O14576;O14576-4	O14576-3;O14576-5;O14576-2;O14576;O14576-4	4;4;4;4;3	4;4;4;4;3	4;4;4;4;3	Cytoplasmic dynein 1 intermediate chain 1	DYNC1I1	sp|O14576-3|DC1I1_HUMAN Isoform 3 of Cytoplasmic dynein 1 intermediate chain 1 OS=Homo sapiens GN=DYNC1I1;sp|O14576-5|DC1I1_HUMAN Isoform 5 of Cytoplasmic dynein 1 intermediate chain 1 OS=Homo sapiens GN=DYNC1I1;sp|O14576-2|DC1I1_HUMAN Isoform 2 of Cytopla	5	4	4	4	16.6	16.6	16.6	68.575	608	608;625;628;645;602	0	21.706	By MS/MS	By MS/MS	By MS/MS	170690000	62887000	943630000	584660000	328520000	353840000	523150000	244630000	477440000
O14578-4;O14578;O14578-2	O14578-4;O14578	66;65;13	66;65;13	15;15;13	Citron Rho-interacting kinase	CIT	sp|O14578-4|CTRO_HUMAN Isoform 4 of Citron Rho-interacting kinase OS=Homo sapiens GN=CIT;sp|O14578|CTRO_HUMAN Citron Rho-interacting kinase OS=Homo sapiens GN=CIT PE=1 SV=2	3	66	66	15	37.5	37.5	8.5	236.6	2069	2069;2027;482	0	323.31	By MS/MS	By MS/MS	By MS/MS	9988600000	7519300000	7751000000	13596000000	7179800000	7242900000	14099000000	13221000000	10488000000
O14579;O14579-3;O14579-2	O14579;O14579-3;O14579-2	17;14;12	17;14;12	17;14;12	Coatomer subunit epsilon	COPE	sp|O14579|COPE_HUMAN Coatomer subunit epsilon OS=Homo sapiens GN=COPE PE=1 SV=3;sp|O14579-3|COPE_HUMAN Isoform 3 of Coatomer subunit epsilon OS=Homo sapiens GN=COPE;sp|O14579-2|COPE_HUMAN Isoform 2 of Coatomer subunit epsilon OS=Homo sapiens GN=COPE	3	17	17	17	55.2	55.2	55.2	34.482	308	308;256;257	0	323.31	By MS/MS	By MS/MS	By MS/MS	29194000000	24055000000	20325000000	38411000000	23006000000	24044000000	31008000000	25850000000	20793000000
O14593-2;O14593-3;O14593	O14593-2;O14593-3;O14593	1;1;1	1;1;1	1;1;1	DNA-binding protein RFXANK	RFXANK	sp|O14593-2|RFXK_HUMAN Isoform 2 of DNA-binding protein RFXANK OS=Homo sapiens GN=RFXANK;sp|O14593-3|RFXK_HUMAN Isoform 3 of DNA-binding protein RFXANK OS=Homo sapiens GN=RFXANK;sp|O14593|RFXK_HUMAN DNA-binding protein RFXANK OS=Homo sapiens GN=RFXANK PE=1	3	1	1	1	6.3	6.3	6.3	24.243	223	223;238;260	0.0020807	1.6153	By MS/MS		By MS/MS	49160000	30866000	35107000	0	0	0	26763000	0	0
O14595	O14595	2	2	2	Carboxy-terminal domain RNA polymerase II polypeptide A small phosphatase 2	CTDSP2	sp|O14595|CTDS2_HUMAN Carboxy-terminal domain RNA polymerase II polypeptide A small phosphatase 2 OS=Homo sapiens GN=CTDSP2 PE=1 SV=2	1	2	2	2	8.1	8.1	8.1	30.664	271	271	0	4.8852	By matching	By MS/MS	By MS/MS	158810000	109530000	177590000	50511000	0	71146000	80216000	119650000	81095000
O14613	O14613	1	1	1	Cdc42 effector protein 2	CDC42EP2	sp|O14613|BORG1_HUMAN Cdc42 effector protein 2 OS=Homo sapiens GN=CDC42EP2 PE=1 SV=1	1	1	1	1	9.5	9.5	9.5	22.483	210	210	0	9.5024	By MS/MS	By MS/MS		98640000	0	0	0	0	0	0	0	0
O14617;O14617-5;O14617-4;O14617-2;O14617-3	O14617;O14617-5;O14617-4;O14617-2;O14617-3	38;38;34;34;33	38;38;34;34;33	38;38;34;34;33	AP-3 complex subunit delta-1	AP3D1	sp|O14617|AP3D1_HUMAN AP-3 complex subunit delta-1 OS=Homo sapiens GN=AP3D1 PE=1 SV=1;sp|O14617-5|AP3D1_HUMAN Isoform 5 of AP-3 complex subunit delta-1 OS=Homo sapiens GN=AP3D1;sp|O14617-4|AP3D1_HUMAN Isoform 4 of AP-3 complex subunit delta-1 OS=Homo sapie	5	38	38	38	39.3	39.3	39.3	130.16	1153	1153;1215;1021;1112;984	0	323.31	By MS/MS	By MS/MS	By MS/MS	40542000000	33575000000	29169000000	41814000000	26180000000	24054000000	41258000000	36129000000	28003000000
O14618	O14618	5	5	5	Copper chaperone for superoxide dismutase	CCS	sp|O14618|CCS_HUMAN Copper chaperone for superoxide dismutase OS=Homo sapiens GN=CCS PE=1 SV=1	1	5	5	5	18.2	18.2	18.2	29.04	274	274	0	12.73	By MS/MS	By MS/MS	By MS/MS	2114200000	1890600000	2451200000	2575100000	1837100000	1453900000	2067600000	1984500000	1795800000
O14628-4;O14628-7;O14628-5;O14628-6;O14628;O14628-8;Q09FC8-6;Q09FC8-5;Q6ZN19-3;Q5FWF6-3;Q8IW36-3;Q8IW36-2;Q15929;Q8IW36-1;Q96JL9-3;Q8IYX0;P0CB33;Q8N9Z0-2;Q5FWF6;Q8N859;Q8N9Z0;Q96H40;Q15928;Q3SXZ3;A6NP11;O75346;Q8IW36;Q96JC4;Q9Y2Q1-4;Q9Y2Q1-2;Q8TB69;Q9Y2Q1;Q6ZN08;Q8NB42-2;Q86XU0;B4DXR9;Q03938;Q8NB42;Q3MIS6;Q8IYB9;Q76KX8-2;Q96JL9;Q76KX8;Q96SE7;Q96SE7-2;A6NN14	O14628-4;O14628-7;O14628-5;O14628-6;O14628	7;7;7;7;7;2;1;1;1;1;1;1;1;1;1;1;1;1;1;1;1;1;1;1;1;1;1;1;1;1;1;1;1;1;1;1;1;1;1;1;1;1;1;1;1;1	7;7;7;7;7;2;1;1;1;1;1;1;1;1;1;1;1;1;1;1;1;1;1;1;1;1;1;1;1;1;1;1;1;1;1;1;1;1;1;1;1;1;1;1;1;1	6;6;6;6;6;1;0;0;0;0;0;0;0;0;0;0;0;0;0;0;0;0;0;0;0;0;0;0;0;0;0;0;0;0;0;0;0;0;0;0;0;0;0;0;0;0	Zinc finger protein 195	ZNF195	sp|O14628-4|ZN195_HUMAN Isoform 4 of Zinc finger protein 195 OS=Homo sapiens GN=ZNF195;sp|O14628-7|ZN195_HUMAN Isoform 7 of Zinc finger protein 195 OS=Homo sapiens GN=ZNF195;sp|O14628-5|ZN195_HUMAN Isoform 5 of Zinc finger protein 195 OS=Homo sapiens GN=ZN	46	7	7	6	17.4	17.4	16	64.658	557	557;561;606;610;629;90;555;555;924;62;88;133;161;172;303;411;412;419;425;430;462;463;474;478;495;499;515;524;530;535;540;563;573;577;584;585;601;609;628;648;661;665;674;839;840;1252	0	29.107	By MS/MS	By MS/MS	By MS/MS	407340000	169280000	176790000	384150000	267160000	238490000	61826000	736230000	0
O14639-3;O14639-5;O14639-4	O14639-3;O14639-5;O14639-4	18;18;16	1;1;1	1;1;1	Actin-binding LIM protein 1	ABLIM1	sp|O14639-3|ABLM1_HUMAN Isoform 3 of Actin-binding LIM protein 1 OS=Homo sapiens GN=ABLIM1;sp|O14639-5|ABLM1_HUMAN Isoform 5 of Actin-binding LIM protein 1 OS=Homo sapiens GN=ABLIM1;sp|O14639-4|ABLM1_HUMAN Isoform 4 of Actin-binding LIM protein 1 OS=Homo s	3	18	1	1	55.3	3.7	3.7	48.803	427	427;455;401	0	17.077	By MS/MS	By MS/MS	By MS/MS	1298700000	715950000	825590000	1244900000	585540000	612410000	215720000	409430000	127750000
O14639-6;O14639-2;O14639	O14639-6;O14639-2;O14639	21;20;20	21;20;20	4;3;3	Actin-binding LIM protein 1	ABLIM1	sp|O14639-6|ABLM1_HUMAN Isoform 6 of Actin-binding LIM protein 1 OS=Homo sapiens GN=ABLIM1;sp|O14639-2|ABLM1_HUMAN Isoform 2 of Actin-binding LIM protein 1 OS=Homo sapiens GN=ABLIM1;sp|O14639|ABLM1_HUMAN Actin-binding LIM protein 1 OS=Homo sapiens GN=ABLIM	3	21	21	4	34.8	34.8	5.3	84.558	748	748;718;778	0	136.75	By MS/MS	By MS/MS	By MS/MS	9987000000	5245900000	6109200000	8012100000	2320500000	3636000000	8286900000	5115200000	5142400000
O14640-2;O14640;P54792-2;P54792	O14640-2;O14640;P54792-2;P54792	18;17;12;12	15;14;9;9	14;13;8;8	Segment polarity protein dishevelled homolog DVL-1;Putative segment polarity protein dishevelled homolog DVL1P1	DVL1;DVL1P1	sp|O14640-2|DVL1_HUMAN Isoform 2 of Segment polarity protein dishevelled homolog DVL-1 OS=Homo sapiens GN=DVL1;sp|O14640|DVL1_HUMAN Segment polarity protein dishevelled homolog DVL-1 OS=Homo sapiens GN=DVL1 PE=1 SV=2;sp|P54792-2|DVLP1_HUMAN Isoform Short o	4	18	15	14	38.1	35.2	34.2	72.88	670	670;695;662;670	0	136.38	By MS/MS	By MS/MS	By MS/MS	2971500000	1972800000	1885100000	1670600000	968000000	815420000	1355000000	1098600000	925800000
O14641	O14641	19	19	15	Segment polarity protein dishevelled homolog DVL-2	DVL2	sp|O14641|DVL2_HUMAN Segment polarity protein dishevelled homolog DVL-2 OS=Homo sapiens GN=DVL2 PE=1 SV=1	1	19	19	15	31.7	31.7	27	78.947	736	736	0	323.31	By MS/MS	By MS/MS	By MS/MS	13747000000	9763900000	10121000000	15360000000	8445500000	9673200000	13939000000	10782000000	10211000000
O14646-2;O14646	O14646-2;O14646	48;48	47;47	40;40	Chromodomain-helicase-DNA-binding protein 1	CHD1	sp|O14646-2|CHD1_HUMAN Isoform 2 of Chromodomain-helicase-DNA-binding protein 1 OS=Homo sapiens GN=CHD1;sp|O14646|CHD1_HUMAN Chromodomain-helicase-DNA-binding protein 1 OS=Homo sapiens GN=CHD1 PE=1 SV=2	2	48	47	40	31.8	31.2	28	196.59	1709	1709;1710	0	323.31	By MS/MS	By MS/MS	By MS/MS	16910000000	15498000000	8083300000	14336000000	7659300000	5795800000	17661000000	12947000000	8191600000
O14647;O14647-2;O14647-3	O14647;O14647-2	39;36;5	31;28;4	31;28;4	Chromodomain-helicase-DNA-binding protein 2	CHD2	sp|O14647|CHD2_HUMAN Chromodomain-helicase-DNA-binding protein 2 OS=Homo sapiens GN=CHD2 PE=1 SV=2;sp|O14647-2|CHD2_HUMAN Isoform 2 of Chromodomain-helicase-DNA-binding protein 2 OS=Homo sapiens GN=CHD2	3	39	31	31	25.1	21.6	21.6	211.34	1828	1828;1739;501	0	168.86	By MS/MS	By MS/MS	By MS/MS	4225100000	2805800000	3974400000	5144000000	2944900000	3652600000	3363500000	2014400000	2598100000
O14653-3;O14653;O14653-2	O14653-3;O14653;O14653-2	4;4;4	4;4;4	4;4;4	Golgi SNAP receptor complex member 2	GOSR2	sp|O14653-3|GOSR2_HUMAN Isoform 3 of Golgi SNAP receptor complex member 2 OS=Homo sapiens GN=GOSR2;sp|O14653|GOSR2_HUMAN Golgi SNAP receptor complex member 2 OS=Homo sapiens GN=GOSR2 PE=1 SV=2;sp|O14653-2|GOSR2_HUMAN Isoform B of Golgi SNAP receptor comple	3	4	4	4	33.8	33.8	33.8	22.724	195	195;212;213	0	49.918	By MS/MS	By MS/MS	By MS/MS	995790000	837920000	1158300000	822790000	636360000	774200000	556480000	595460000	616010000
O14654	O14654	41	41	41	Insulin receptor substrate 4	IRS4	sp|O14654|IRS4_HUMAN Insulin receptor substrate 4 OS=Homo sapiens GN=IRS4 PE=1 SV=1	1	41	41	41	39	39	39	133.77	1257	1257	0	323.31	By MS/MS	By MS/MS	By MS/MS	37120000000	33834000000	34465000000	29621000000	20409000000	31365000000	23896000000	26415000000	32537000000
O14656;O14656-2	O14656	11;3	11;3	11;3	Torsin-1A	TOR1A	sp|O14656|TOR1A_HUMAN Torsin-1A OS=Homo sapiens GN=TOR1A PE=1 SV=1	2	11	11	11	38.6	38.6	38.6	37.808	332	332;197	0	91.122	By MS/MS	By MS/MS	By MS/MS	9247300000	8078900000	6859200000	13118000000	6893500000	6971500000	7830000000	8231800000	5347200000
O14657	O14657	11	11	11	Torsin-1B	TOR1B	sp|O14657|TOR1B_HUMAN Torsin-1B OS=Homo sapiens GN=TOR1B PE=1 SV=2	1	11	11	11	40.8	40.8	40.8	37.978	336	336	0	101.81	By MS/MS	By MS/MS	By MS/MS	7665800000	7257500000	6324000000	6691300000	4660100000	4410800000	6948300000	7767200000	5447500000
O14662;O14662-5;O14662-6	O14662;O14662-5;O14662-6	7;6;4	7;6;4	1;0;0	Syntaxin-16	STX16	sp|O14662|STX16_HUMAN Syntaxin-16 OS=Homo sapiens GN=STX16 PE=1 SV=3;sp|O14662-5|STX16_HUMAN Isoform E of Syntaxin-16 OS=Homo sapiens GN=STX16;sp|O14662-6|STX16_HUMAN Isoform 6 of Syntaxin-16 OS=Homo sapiens GN=STX16	3	7	7	1	26.5	26.5	4	37.031	325	325;321;272	0	107.56	By MS/MS	By MS/MS	By MS/MS	1274300000	1212400000	1604900000	1132700000	818100000	1231600000	1376300000	1355500000	1832300000
O14662-2	O14662-2	7	1	1	Syntaxin-16	STX16	sp|O14662-2|STX16_HUMAN Isoform A of Syntaxin-16 OS=Homo sapiens GN=STX16	1	7	1	1	27.6	3.6	3.6	34.812	304	304	0	7.3907	By MS/MS	By MS/MS	By MS/MS	0	0	0	201990000	125100000	174570000	0	0	96241000
O14662-4;O14662-3	O14662-4;O14662-3	7;4	1;1	1;1	Syntaxin-16	STX16	sp|O14662-4|STX16_HUMAN Isoform D of Syntaxin-16 OS=Homo sapiens GN=STX16;sp|O14662-3|STX16_HUMAN Isoform C of Syntaxin-16 OS=Homo sapiens GN=STX16	2	7	1	1	28.6	4.9	4.9	35.299	308	308;115	0	9.7268	By MS/MS	By matching	By MS/MS	65878000	68185000	95527000	0	0	0	69332000	86661000	44701000
O14672;O14672-2	O14672	22;10	22;10	22;10	Disintegrin and metalloproteinase domain-containing protein 10	ADAM10	sp|O14672|ADA10_HUMAN Disintegrin and metalloproteinase domain-containing protein 10 OS=Homo sapiens GN=ADAM10 PE=1 SV=1	2	22	22	22	42.1	42.1	42.1	84.141	748	748;447	0	215	By MS/MS	By MS/MS	By MS/MS	6124600000	3602100000	4278100000	7190800000	3141900000	4060700000	6663900000	5252400000	5989100000
O14678	O14678	4	4	4	ATP-binding cassette sub-family D member 4	ABCD4	sp|O14678|ABCD4_HUMAN ATP-binding cassette sub-family D member 4 OS=Homo sapiens GN=ABCD4 PE=1 SV=1	1	4	4	4	6.8	6.8	6.8	68.597	606	606	0.00021846	3.0069	By MS/MS	By MS/MS	By MS/MS	0	0	0	39730000	51002000	46279000	117650000	102890000	207660000
O14681;O14681-3	O14681;O14681-3	7;6	7;6	7;6	Etoposide-induced protein 2.4 homolog	EI24	sp|O14681|EI24_HUMAN Etoposide-induced protein 2.4 homolog OS=Homo sapiens GN=EI24 PE=1 SV=4;sp|O14681-3|EI24_HUMAN Isoform 2 of Etoposide-induced protein 2.4 homolog OS=Homo sapiens GN=EI24	2	7	7	7	21.8	21.8	21.8	38.964	340	340;326	0	28.791	By MS/MS	By MS/MS	By MS/MS	761540000	616070000	587480000	1817300000	1271300000	1088800000	907720000	559630000	531970000
O14682;O14682-2	O14682;O14682-2	6;4	6;4	6;4	Ectoderm-neural cortex protein 1	ENC1	sp|O14682|ENC1_HUMAN Ectoderm-neural cortex protein 1 OS=Homo sapiens GN=ENC1 PE=1 SV=2;sp|O14682-2|ENC1_HUMAN Isoform 2 of Ectoderm-neural cortex protein 1 OS=Homo sapiens GN=ENC1	2	6	6	6	12.6	12.6	12.6	66.129	589	589;516	0	9.3347	By MS/MS	By MS/MS	By MS/MS	321570000	136460000	37039000	45183000	0	0	77605000	78292000	57296000
O14683	O14683	2	2	2	Tumor protein p53-inducible protein 11	TP53I11	sp|O14683|P5I11_HUMAN Tumor protein p53-inducible protein 11 OS=Homo sapiens GN=TP53I11 PE=1 SV=2	1	2	2	2	13.2	13.2	13.2	21.054	189	189	0	39.251	By MS/MS	By MS/MS	By MS/MS	503530000	393240000	545810000	1599300000	944040000	1435000000	696010000	439500000	806330000
O14686;O14686-3	O14686;O14686-3	66;66	66;66	65;65	Histone-lysine N-methyltransferase 2D	KMT2D	sp|O14686|KMT2D_HUMAN Histone-lysine N-methyltransferase 2D OS=Homo sapiens GN=KMT2D PE=1 SV=2;sp|O14686-3|KMT2D_HUMAN Isoform 3 of Histone-lysine N-methyltransferase 2D OS=Homo sapiens GN=KMT2D	2	66	66	65	19.5	19.5	19.3	593.38	5537	5537;5540	0	323.31	By MS/MS	By MS/MS	By MS/MS	6056300000	3489300000	2152500000	5759400000	1827900000	2164000000	4362300000	2474300000	1794300000
O14713;O14713-2	O14713;O14713-2	2;1	2;1	2;1	Integrin beta-1-binding protein 1	ITGB1BP1	sp|O14713|ITBP1_HUMAN Integrin beta-1-binding protein 1 OS=Homo sapiens GN=ITGB1BP1 PE=1 SV=1;sp|O14713-2|ITBP1_HUMAN Isoform 2 of Integrin beta-1-binding protein 1 OS=Homo sapiens GN=ITGB1BP1	2	2	2	2	13.5	13.5	13.5	21.782	200	200;150	0.00095299	2.0646	By MS/MS	By MS/MS		0	0	131910000	69875000	0	0	0	0	0
O14715;Q99666-2	O14715	49;23	8;5	1;0	RANBP2-like and GRIP domain-containing protein 8	RGPD8	sp|O14715|RGPD8_HUMAN RANBP2-like and GRIP domain-containing protein 8 OS=Homo sapiens GN=RGPD8 PE=1 SV=2	2	49	8	1	30.1	6	0.6	198.99	1765	1765;904	0	28.806	By MS/MS	By MS/MS	By MS/MS	930300000	393080000	362170000	1062900000	430710000	438540000	1121800000	727470000	714180000
O14717-3;O14717-2;O14717;O14717-4;O14717-5;O14717-6	O14717-3;O14717-2;O14717	4;4;4;1;1;1	4;4;4;1;1;1	4;4;4;1;1;1	tRNA (cytosine(38)-C(5))-methyltransferase	TRDMT1	sp|O14717-3|TRDMT_HUMAN Isoform C of tRNA (cytosine(38)-C(5))-methyltransferase OS=Homo sapiens GN=TRDMT1;sp|O14717-2|TRDMT_HUMAN Isoform B of tRNA (cytosine(38)-C(5))-methyltransferase OS=Homo sapiens GN=TRDMT1;sp|O14717|TRDMT_HUMAN tRNA (cytosine(38)-C(5	6	4	4	4	17.1	17.1	17.1	39.313	345	345;367;391;63;71;107	0	41.483	By MS/MS	By MS/MS	By MS/MS	60916000	305280000	69030000	335390000	304890000	221230000	257430000	331490000	219050000
O14727-5;O14727-4;O14727;O14727-3;O14727-2;O14727-6	O14727-5;O14727-4;O14727;O14727-3;O14727-2	41;41;40;39;38;13	41;41;40;39;38;13	41;41;40;39;38;13	Apoptotic protease-activating factor 1	APAF1	sp|O14727-5|APAF_HUMAN Isoform 5 of Apoptotic protease-activating factor 1 OS=Homo sapiens GN=APAF1;sp|O14727-4|APAF_HUMAN Isoform 4 of Apoptotic protease-activating factor 1 OS=Homo sapiens GN=APAF1;sp|O14727|APAF_HUMAN Apoptotic protease-activating facto	6	41	41	41	40.8	40.8	40.8	133.35	1171	1171;1205;1248;1194;1237;338	0	323.31	By MS/MS	By MS/MS	By MS/MS	9228300000	7072300000	8550700000	8981300000	5072400000	7661600000	9211600000	7617900000	10778000000
O14730;O14730-2	O14730;O14730-2	14;13	14;13	14;13	Serine/threonine-protein kinase RIO3	RIOK3	sp|O14730|RIOK3_HUMAN Serine/threonine-protein kinase RIO3 OS=Homo sapiens GN=RIOK3 PE=1 SV=2;sp|O14730-2|RIOK3_HUMAN Isoform 2 of Serine/threonine-protein kinase RIO3 OS=Homo sapiens GN=RIOK3	2	14	14	14	32.8	32.8	32.8	59.092	519	519;516	0	62.259	By MS/MS	By MS/MS	By MS/MS	2099100000	1313800000	1245800000	2971900000	1434900000	1582400000	1961400000	1566900000	1058300000
O14732-2;O14732	O14732-2;O14732	4;4	4;4	4;4	Inositol monophosphatase 2	IMPA2	sp|O14732-2|IMPA2_HUMAN Isoform 2 of Inositol monophosphatase 2 OS=Homo sapiens GN=IMPA2;sp|O14732|IMPA2_HUMAN Inositol monophosphatase 2 OS=Homo sapiens GN=IMPA2 PE=1 SV=1	2	4	4	4	20.3	20.3	20.3	28.511	261	261;288	0	9.0655	By MS/MS	By MS/MS	By MS/MS	54162000	33349000	120470000	0	0	191120000	53391000	180120000	214830000
O14733;O14733-4;O14733-2;O14733-3	O14733;O14733-4;O14733-2;O14733-3	14;14;13;12	14;14;13;12	14;14;13;12	Dual specificity mitogen-activated protein kinase kinase 7	MAP2K7	sp|O14733|MP2K7_HUMAN Dual specificity mitogen-activated protein kinase kinase 7 OS=Homo sapiens GN=MAP2K7 PE=1 SV=2;sp|O14733-4|MP2K7_HUMAN Isoform 4 of Dual specificity mitogen-activated protein kinase kinase 7 OS=Homo sapiens GN=MAP2K7;sp|O14733-2|MP2K7	4	14	14	14	39.1	39.1	39.1	47.484	419	419;426;462;435	0	91.771	By MS/MS	By MS/MS	By MS/MS	4380600000	2531700000	3062400000	4135900000	1735400000	2548400000	3553700000	2214200000	2228100000
O14734	O14734	10	10	10	Acyl-coenzyme A thioesterase 8	ACOT8	sp|O14734|ACOT8_HUMAN Acyl-coenzyme A thioesterase 8 OS=Homo sapiens GN=ACOT8 PE=1 SV=1	1	10	10	10	38.9	38.9	38.9	35.914	319	319	0	78.959	By MS/MS	By MS/MS	By MS/MS	2793000000	1764400000	1571400000	4557000000	2595300000	2199500000	2907400000	2501500000	1969700000
O14735-3;O14735;O14735-2	O14735-3;O14735	4;4;1	4;4;1	4;4;1	CDP-diacylglycerol--inositol 3-phosphatidyltransferase	CDIPT	sp|O14735-3|CDIPT_HUMAN Isoform 3 of CDP-diacylglycerol--inositol 3-phosphatidyltransferase OS=Homo sapiens GN=CDIPT;sp|O14735|CDIPT_HUMAN CDP-diacylglycerol--inositol 3-phosphatidyltransferase OS=Homo sapiens GN=CDIPT PE=1 SV=1	3	4	4	4	26.8	26.8	26.8	18.624	168	168;213;182	0	7.2081	By MS/MS	By MS/MS	By MS/MS	6700400000	5633800000	4214800000	3761500000	2159700000	1554400000	2534400000	1738600000	1922200000
O14737;O14737-2	O14737;O14737-2	8;6	8;6	8;6	Programmed cell death protein 5	PDCD5	sp|O14737|PDCD5_HUMAN Programmed cell death protein 5 OS=Homo sapiens GN=PDCD5 PE=1 SV=3;sp|O14737-2|PDCD5_HUMAN Isoform 2 of Programmed cell death protein 5 OS=Homo sapiens GN=PDCD5	2	8	8	8	52	52	52	14.285	125	125;129	0	80.003	By MS/MS	By MS/MS	By MS/MS	63533000000	61294000000	23929000000	83747000000	56271000000	29675000000	68434000000	72020000000	23064000000
O14744;O14744-5;O14744-2;O14744-3;O14744-4	O14744;O14744-5;O14744-2;O14744-3;O14744-4	31;29;29;27;16	31;29;29;27;16	31;29;29;27;16	Protein arginine N-methyltransferase 5;Protein arginine N-methyltransferase 5, N-terminally processed	PRMT5	sp|O14744|ANM5_HUMAN Protein arginine N-methyltransferase 5 OS=Homo sapiens GN=PRMT5 PE=1 SV=4;sp|O14744-5|ANM5_HUMAN Isoform 5 of Protein arginine N-methyltransferase 5 OS=Homo sapiens GN=PRMT5;sp|O14744-2|ANM5_HUMAN Isoform 2 of Protein arginine N-methyl	5	31	31	31	52	52	52	72.683	637	637;593;620;576;466	0	323.31	By MS/MS	By MS/MS	By MS/MS	73329000000	71047000000	52748000000	77455000000	54760000000	45724000000	77555000000	76990000000	47367000000
O14745;O14745-2	O14745;O14745-2	20;14	20;14	20;14	Na(+)/H(+) exchange regulatory cofactor NHE-RF1	SLC9A3R1	sp|O14745|NHRF1_HUMAN Na(+)/H(+) exchange regulatory cofactor NHE-RF1 OS=Homo sapiens GN=SLC9A3R1 PE=1 SV=4;sp|O14745-2|NHRF1_HUMAN Isoform 2 of Na(+)/H(+) exchange regulatory cofactor NHE-RF1 OS=Homo sapiens GN=SLC9A3R1	2	20	20	20	52.8	52.8	52.8	38.868	358	358;202	0	239.74	By MS/MS	By MS/MS	By MS/MS	29646000000	28275000000	20624000000	32327000000	27293000000	23703000000	25493000000	28995000000	15487000000
O14757;O14757-2;O14757-3	O14757;O14757-2;O14757-3	17;16;14	17;16;14	17;16;14	Serine/threonine-protein kinase Chk1	CHEK1	sp|O14757|CHK1_HUMAN Serine/threonine-protein kinase Chk1 OS=Homo sapiens GN=CHEK1 PE=1 SV=2;sp|O14757-2|CHK1_HUMAN Isoform 2 of Serine/threonine-protein kinase Chk1 OS=Homo sapiens GN=CHEK1;sp|O14757-3|CHK1_HUMAN Isoform 3 of Serine/threonine-protein kina	3	17	17	17	36.3	36.3	36.3	54.433	476	476;382;442	0	110.3	By MS/MS	By MS/MS	By MS/MS	1987100000	2071500000	1575500000	3371600000	1856600000	1644500000	4267400000	3542600000	2634400000
O14763-2;O14763	O14763-2;O14763	4;4	4;4	4;4	Tumor necrosis factor receptor superfamily member 10B	TNFRSF10B	sp|O14763-2|TR10B_HUMAN Isoform Short of Tumor necrosis factor receptor superfamily member 10B OS=Homo sapiens GN=TNFRSF10B;sp|O14763|TR10B_HUMAN Tumor necrosis factor receptor superfamily member 10B OS=Homo sapiens GN=TNFRSF10B PE=1 SV=2	2	4	4	4	10.5	10.5	10.5	45.083	411	411;440	0	17.86	By MS/MS	By MS/MS	By MS/MS	783290000	623550000	802900000	982990000	552390000	658190000	593320000	498590000	470980000
O14770-6;O14770-7;O14770-8;O14770-3;O14770-2;O14770-4;O14770;O14770-5	O14770-6;O14770-7;O14770-8;O14770-3;O14770-2;O14770-4;O14770	7;7;7;7;7;7;7;3	1;1;1;1;1;1;1;1	1;1;1;1;1;1;1;1	Homeobox protein Meis2	MEIS2	sp|O14770-6|MEIS2_HUMAN Isoform 6 of Homeobox protein Meis2 OS=Homo sapiens GN=MEIS2;sp|O14770-7|MEIS2_HUMAN Isoform 7 of Homeobox protein Meis2 OS=Homo sapiens GN=MEIS2;sp|O14770-8|MEIS2_HUMAN Isoform 8 of Homeobox protein Meis2 OS=Homo sapiens GN=MEIS2;s	8	7	1	1	23.2	7.2	7.2	33.598	306	306;381;388;394;401;470;477;302	0.00054083	2.7124	By MS/MS	By matching	By matching	78252000	0	0	0	0	0	0	0	0
O14772;O14772-2;O14772-3	O14772;O14772-2	13;9;2	13;9;2	11;7;0	Fucose-1-phosphate guanylyltransferase	FPGT	sp|O14772|FPGT_HUMAN Fucose-1-phosphate guanylyltransferase OS=Homo sapiens GN=FPGT PE=1 SV=2;sp|O14772-2|FPGT_HUMAN Isoform 5 of Fucose-1-phosphate guanylyltransferase OS=Homo sapiens GN=FPGT	3	13	13	11	28.1	28.1	22.4	66.598	594	594;340;169	0	102.64	By MS/MS	By MS/MS	By MS/MS	1450400000	1152500000	1018200000	1232700000	381810000	612060000	589240000	409020000	351230000
O14773;O14773-2	O14773;O14773-2	10;5	10;5	10;5	Tripeptidyl-peptidase 1	TPP1	sp|O14773|TPP1_HUMAN Tripeptidyl-peptidase 1 OS=Homo sapiens GN=TPP1 PE=1 SV=2;sp|O14773-2|TPP1_HUMAN Isoform 2 of Tripeptidyl-peptidase 1 OS=Homo sapiens GN=TPP1	2	10	10	10	29.3	29.3	29.3	61.247	563	563;320	0	108.59	By MS/MS	By MS/MS	By MS/MS	9890800000	5844000000	6655600000	12230000000	6569900000	7158600000	8259200000	5969000000	6249700000
O14775-2;O14775-3;O14775	O14775-2;O14775-3;O14775	9;8;8	9;8;8	9;8;8	Guanine nucleotide-binding protein subunit beta-5	GNB5	sp|O14775-2|GBB5_HUMAN Isoform 2 of Guanine nucleotide-binding protein subunit beta-5 OS=Homo sapiens GN=GNB5;sp|O14775-3|GBB5_HUMAN Isoform 3 of Guanine nucleotide-binding protein subunit beta-5 OS=Homo sapiens GN=GNB5;sp|O14775|GBB5_HUMAN Guanine nucleot	3	9	9	9	31.2	31.2	31.2	38.759	353	353;283;395	0	58.704	By MS/MS	By MS/MS	By MS/MS	1066000000	728270000	792370000	1501800000	875510000	907760000	956820000	812540000	717120000
O14776-2;O14776;Q5VWI1	O14776-2;O14776	41;41;1	41;41;1	41;41;1	Transcription elongation regulator 1	TCERG1	sp|O14776-2|TCRG1_HUMAN Isoform 2 of Transcription elongation regulator 1 OS=Homo sapiens GN=TCERG1;sp|O14776|TCRG1_HUMAN Transcription elongation regulator 1 OS=Homo sapiens GN=TCERG1 PE=1 SV=2	3	41	41	41	29.7	29.7	29.7	121.69	1077	1077;1098;586	0	310.08	By MS/MS	By MS/MS	By MS/MS	59993000000	55754000000	44695000000	55007000000	35148000000	33838000000	46616000000	45751000000	35977000000
O14777	O14777	30	30	30	Kinetochore protein NDC80 homolog	NDC80	sp|O14777|NDC80_HUMAN Kinetochore protein NDC80 homolog OS=Homo sapiens GN=NDC80 PE=1 SV=1	1	30	30	30	52	52	52	73.912	642	642	0	156.44	By MS/MS	By MS/MS	By MS/MS	12459000000	7277300000	8655200000	19469000000	8992100000	9443300000	17444000000	14918000000	11116000000
O14782	O14782	6	3	3	Kinesin-like protein KIF3C	KIF3C	sp|O14782|KIF3C_HUMAN Kinesin-like protein KIF3C OS=Homo sapiens GN=KIF3C PE=1 SV=3	1	6	3	3	10.5	6.2	6.2	89.425	793	793	0	16.857	By MS/MS	By MS/MS	By MS/MS	195610000	96218000	0	61818000	0	0	113610000	0	0
O14786;O14786-3;O14786-2	O14786;O14786-3;O14786-2	21;15;15	21;15;15	21;15;15	Neuropilin-1	NRP1	sp|O14786|NRP1_HUMAN Neuropilin-1 OS=Homo sapiens GN=NRP1 PE=1 SV=3;sp|O14786-3|NRP1_HUMAN Isoform 3 of Neuropilin-1 OS=Homo sapiens GN=NRP1;sp|O14786-2|NRP1_HUMAN Isoform 2 of Neuropilin-1 OS=Homo sapiens GN=NRP1	3	21	21	21	33.8	33.8	33.8	103.13	923	923;609;644	0	323.31	By MS/MS	By MS/MS	By MS/MS	7026600000	2079700000	2911000000	7085300000	1261200000	1516500000	6446600000	2895700000	3770200000
O14787-2;O14787	O14787-2;O14787	21;20	14;14	14;14	Transportin-2	TNPO2	sp|O14787-2|TNPO2_HUMAN Isoform 2 of Transportin-2 OS=Homo sapiens GN=TNPO2;sp|O14787|TNPO2_HUMAN Transportin-2 OS=Homo sapiens GN=TNPO2 PE=1 SV=3	2	21	14	14	28.2	22.7	22.7	100.41	887	887;897	0	241.11	By MS/MS	By MS/MS	By MS/MS	7451700000	4939100000	5444300000	8478700000	4258600000	5244600000	10747000000	7050000000	8817800000
O14795;O14795-2;Q8NB66	O14795;O14795-2	24;24;1	24;24;1	20;20;0	Protein unc-13 homolog B	UNC13B	sp|O14795|UN13B_HUMAN Protein unc-13 homolog B OS=Homo sapiens GN=UNC13B PE=1 SV=2;sp|O14795-2|UN13B_HUMAN Isoform 2 of Protein unc-13 homolog B OS=Homo sapiens GN=UNC13B	3	24	24	20	20.9	20.9	18.2	180.68	1591	1591;1610;2214	0	92.901	By MS/MS	By MS/MS	By MS/MS	1525300000	526130000	968290000	2030700000	680740000	1175800000	1873500000	905630000	944320000
O14802	O14802	47	46	46	DNA-directed RNA polymerase III subunit RPC1	POLR3A	sp|O14802|RPC1_HUMAN DNA-directed RNA polymerase III subunit RPC1 OS=Homo sapiens GN=POLR3A PE=1 SV=2	1	47	46	46	40.6	39.9	39.9	155.64	1390	1390	0	323.31	By MS/MS	By MS/MS	By MS/MS	10243000000	9260600000	7995000000	8171800000	4559400000	5155400000	11574000000	9102600000	7632700000
O14818;O14818-4;Q8TAA3-2;Q8TAA3-5;Q8TAA3	O14818;O14818-4	14;7;5;5;5	14;7;5;5;5	6;6;2;2;2	Proteasome subunit alpha type-7	PSMA7	sp|O14818|PSA7_HUMAN Proteasome subunit alpha type-7 OS=Homo sapiens GN=PSMA7 PE=1 SV=1;sp|O14818-4|PSA7_HUMAN Isoform 3 of Proteasome subunit alpha type-7 OS=Homo sapiens GN=PSMA7	5	14	14	6	61.3	61.3	22.2	27.887	248	248;149;212;250;256	0	171.63	By MS/MS	By MS/MS	By MS/MS	86967000000	79743000000	79772000000	95090000000	67831000000	68973000000	78365000000	84390000000	74156000000
O14818-2	O14818-2	9	1	1	Proteasome subunit alpha type-7	PSMA7	sp|O14818-2|PSA7_HUMAN Isoform 2 of Proteasome subunit alpha type-7 OS=Homo sapiens GN=PSMA7	1	9	1	1	60.1	5.6	5.6	20.193	178	178	0.00064082	2.3168	By MS/MS	By matching	By MS/MS	132720000	151930000	249820000	0	0	0	132020000	135600000	210130000
O14828;O14828-2	O14828;O14828-2	10;5	10;5	10;5	Secretory carrier-associated membrane protein 3	SCAMP3	sp|O14828|SCAM3_HUMAN Secretory carrier-associated membrane protein 3 OS=Homo sapiens GN=SCAMP3 PE=1 SV=3;sp|O14828-2|SCAM3_HUMAN Isoform 2 of Secretory carrier-associated membrane protein 3 OS=Homo sapiens GN=SCAMP3	2	10	10	10	39.2	39.2	39.2	38.287	347	347;321	0	323.31	By MS/MS	By MS/MS	By MS/MS	19332000000	14903000000	12866000000	24084000000	14462000000	15061000000	22949000000	19713000000	16475000000
O14832;O14832-2	O14832	7;3	7;3	7;3	Phytanoyl-CoA dioxygenase, peroxisomal	PHYH	sp|O14832|PAHX_HUMAN Phytanoyl-CoA dioxygenase, peroxisomal OS=Homo sapiens GN=PHYH PE=1 SV=1	2	7	7	7	21.6	21.6	21.6	38.538	338	338;238	0	8.7441	By MS/MS	By MS/MS	By MS/MS	749470000	451210000	613840000	697260000	330130000	1024600000	734530000	478290000	654180000
O14863	O14863	1	1	1	Zinc transporter 4	SLC30A4	sp|O14863|ZNT4_HUMAN Zinc transporter 4 OS=Homo sapiens GN=SLC30A4 PE=2 SV=2	1	1	1	1	6.3	6.3	6.3	47.482	429	429	0	41.302	By MS/MS	By MS/MS		0	26960000	0	0	48235000	0	0	0	0
O14867	O14867	16	16	16	Transcription regulator protein BACH1	BACH1	sp|O14867|BACH1_HUMAN Transcription regulator protein BACH1 OS=Homo sapiens GN=BACH1 PE=1 SV=2	1	16	16	16	25.7	25.7	25.7	81.957	736	736	0	92.007	By MS/MS	By MS/MS	By MS/MS	1455200000	1301300000	1191200000	1639000000	1288300000	1103700000	1094400000	1224300000	487560000
O14874;O14874-2;O14874-3	O14874;O14874-2;O14874-3	8;7;7	8;7;7	8;7;7	[3-methyl-2-oxobutanoate dehydrogenase [lipoamide]] kinase, mitochondrial	BCKDK	sp|O14874|BCKD_HUMAN [3-methyl-2-oxobutanoate dehydrogenase [lipoamide]] kinase, mitochondrial OS=Homo sapiens GN=BCKDK PE=1 SV=2;sp|O14874-2|BCKD_HUMAN Isoform 2 of [3-methyl-2-oxobutanoate dehydrogenase [lipoamide]] kinase, mitochondrial OS=Homo sapiens	3	8	8	8	30.1	30.1	30.1	46.36	412	412;335;365	0	266.53	By MS/MS	By MS/MS	By MS/MS	6747400000	5759900000	7381700000	6966100000	3623200000	5826800000	7973000000	7267400000	8386500000
O14879	O14879	17	17	17	Interferon-induced protein with tetratricopeptide repeats 3	IFIT3	sp|O14879|IFIT3_HUMAN Interferon-induced protein with tetratricopeptide repeats 3 OS=Homo sapiens GN=IFIT3 PE=1 SV=1	1	17	17	17	48	48	48	55.984	490	490	0	323.31	By MS/MS	By MS/MS	By MS/MS	890360000	52810000000	0	1139600000	1688500000	32203000000	71955000000	169040000	1712000000
O14880	O14880	4	4	4	Microsomal glutathione S-transferase 3	MGST3	sp|O14880|MGST3_HUMAN Microsomal glutathione S-transferase 3 OS=Homo sapiens GN=MGST3 PE=1 SV=1	1	4	4	4	25.7	25.7	25.7	16.516	152	152	0	151.85	By MS/MS	By MS/MS	By MS/MS	7058900000	3505800000	5206000000	7138400000	2868400000	4818300000	5619500000	3065400000	4903200000
O14893-3;O14893-2;O14893	O14893-3;O14893-2;O14893	7;7;7	7;7;7	7;7;7	Gem-associated protein 2	GEMIN2	sp|O14893-3|GEMI2_HUMAN Isoform 3 of Gem-associated protein 2 OS=Homo sapiens GN=GEMIN2;sp|O14893-2|GEMI2_HUMAN Isoform 2 of Gem-associated protein 2 OS=Homo sapiens GN=GEMIN2;sp|O14893|GEMI2_HUMAN Gem-associated protein 2 OS=Homo sapiens GN=GEMIN2 PE=1 SV	3	7	7	7	31.2	31.2	31.2	28.155	250	250;265;280	0	39.69	By MS/MS	By MS/MS	By MS/MS	3791500000	2242400000	1482600000	3847700000	2167700000	2203800000	4189300000	3131500000	1742300000
O14896;O14896-2	O14896;O14896-2	8;6	8;6	8;6	Interferon regulatory factor 6	IRF6	sp|O14896|IRF6_HUMAN Interferon regulatory factor 6 OS=Homo sapiens GN=IRF6 PE=1 SV=1;sp|O14896-2|IRF6_HUMAN Isoform 2 of Interferon regulatory factor 6 OS=Homo sapiens GN=IRF6	2	8	8	8	20.8	20.8	20.8	53.129	467	467;372	0	100.76	By MS/MS	By MS/MS	By MS/MS	1474100000	236980000	378150000	851680000	204160000	393280000	613260000	330550000	352210000
O14907	O14907	3	3	3	Tax1-binding protein 3	TAX1BP3	sp|O14907|TX1B3_HUMAN Tax1-binding protein 3 OS=Homo sapiens GN=TAX1BP3 PE=1 SV=2	1	3	3	3	39.5	39.5	39.5	13.735	124	124	0	75.225	By MS/MS	By MS/MS	By MS/MS	3613100000	3607700000	4528200000	2897100000	3557500000	4411800000	3697800000	3570900000	3826700000
O14908;O14908-2	O14908;O14908-2	14;10	14;10	13;9	PDZ domain-containing protein GIPC1	GIPC1	sp|O14908|GIPC1_HUMAN PDZ domain-containing protein GIPC1 OS=Homo sapiens GN=GIPC1 PE=1 SV=2;sp|O14908-2|GIPC1_HUMAN Isoform 2 of PDZ domain-containing protein GIPC1 OS=Homo sapiens GN=GIPC1	2	14	14	13	62.2	62.2	58.6	36.049	333	333;236	0	323.31	By MS/MS	By MS/MS	By MS/MS	25357000000	17466000000	16946000000	29294000000	14126000000	14077000000	28529000000	20813000000	16691000000
O14910	O14910	11	7	6	Protein lin-7 homolog A	LIN7A	sp|O14910|LIN7A_HUMAN Protein lin-7 homolog A OS=Homo sapiens GN=LIN7A PE=1 SV=2	1	11	7	6	55.8	33	29.6	25.996	233	233	0	31.261	By MS/MS	By MS/MS	By MS/MS	620860000	667660000	264410000	0	0	0	254630000	529460000	23737000
O14917;O14917-2;Q9NPG4	O14917;O14917-2	8;6;1	8;6;1	8;6;1	Protocadherin-17	PCDH17	sp|O14917|PCD17_HUMAN Protocadherin-17 OS=Homo sapiens GN=PCDH17 PE=2 SV=2;sp|O14917-2|PCD17_HUMAN Isoform 2 of Protocadherin-17 OS=Homo sapiens GN=PCDH17	3	8	8	8	10.3	10.3	10.3	126.23	1159	1159;889;1184	0	12.593	By MS/MS	By MS/MS	By MS/MS	277440000	0	0	143200000	0	0	162860000	0	0
O14920;O14920-2;O14920-4;O14920-3	O14920;O14920-2;O14920-4	29;27;26;6	29;27;26;6	28;26;25;5	Inhibitor of nuclear factor kappa-B kinase subunit beta	IKBKB	sp|O14920|IKKB_HUMAN Inhibitor of nuclear factor kappa-B kinase subunit beta OS=Homo sapiens GN=IKBKB PE=1 SV=1;sp|O14920-2|IKKB_HUMAN Isoform 2 of Inhibitor of nuclear factor kappa-B kinase subunit beta OS=Homo sapiens GN=IKBKB;sp|O14920-4|IKKB_HUMAN Isof	4	29	29	28	42.1	42.1	41	86.563	756	756;754;697;256	0	91.974	By MS/MS	By MS/MS	By MS/MS	1658100000	1207900000	2276600000	5156000000	2675600000	3619700000	3392400000	1469700000	2724900000
O14924-5;O14924-4;O14924;O14924-7;O14924-6;O14924-2;O14924-3	O14924-5;O14924-4;O14924	6;6;6;2;2;2;2	6;6;6;2;2;2;2	6;6;6;2;2;2;2	Regulator of G-protein signaling 12	RGS12	sp|O14924-5|RGS12_HUMAN Isoform 5 of Regulator of G-protein signaling 12 OS=Homo sapiens GN=RGS12;sp|O14924-4|RGS12_HUMAN Isoform 4 of Regulator of G-protein signaling 12 OS=Homo sapiens GN=RGS12;sp|O14924|RGS12_HUMAN Regulator of G-protein signaling 12 OS	7	6	6	6	7.7	7.7	7.7	126.37	1157	1157;1376;1447;499;555;789;799	0	4.2813	By MS/MS	By MS/MS	By MS/MS	0	83238000	71993000	43749000	123610000	53519000	68776000	69591000	96313000
O14925;Q5SRD1	O14925;Q5SRD1	4;4	4;4	4;4	Mitochondrial import inner membrane translocase subunit Tim23;Putative mitochondrial import inner membrane translocase subunit Tim23B	TIMM23;TIMM23B	sp|O14925|TIM23_HUMAN Mitochondrial import inner membrane translocase subunit Tim23 OS=Homo sapiens GN=TIMM23 PE=1 SV=1;sp|Q5SRD1|TI23B_HUMAN Putative mitochondrial import inner membrane translocase subunit Tim23B OS=Homo sapiens GN=TIMM23B PE=5 SV=2	2	4	4	4	27.8	27.8	27.8	21.943	209	209;257	0	51.828	By MS/MS	By MS/MS	By MS/MS	2982200000	3224300000	2900000000	8177700000	5428700000	4640200000	5334900000	5711000000	4610200000
O14929;O14929-2	O14929;O14929-2	13;9	13;9	13;9	Histone acetyltransferase type B catalytic subunit	HAT1	sp|O14929|HAT1_HUMAN Histone acetyltransferase type B catalytic subunit OS=Homo sapiens GN=HAT1 PE=1 SV=1;sp|O14929-2|HAT1_HUMAN Isoform B of Histone acetyltransferase type B catalytic subunit OS=Homo sapiens GN=HAT1	2	13	13	13	38.7	38.7	38.7	49.512	419	419;334	0	294.39	By MS/MS	By MS/MS	By MS/MS	41520000000	28888000000	36349000000	50870000000	32805000000	43764000000	30235000000	29598000000	38513000000
O14933;O14933-2	O14933;O14933-2	3;2	3;2	3;2	Ubiquitin/ISG15-conjugating enzyme E2 L6	UBE2L6	sp|O14933|UB2L6_HUMAN Ubiquitin/ISG15-conjugating enzyme E2 L6 OS=Homo sapiens GN=UBE2L6 PE=1 SV=4;sp|O14933-2|UB2L6_HUMAN Isoform 2 of Ubiquitin/ISG15-conjugating enzyme E2 L6 OS=Homo sapiens GN=UBE2L6	2	3	3	3	32.7	32.7	32.7	17.769	153	153;87	0	9.2173	By MS/MS	By MS/MS	By MS/MS	0	425800000	0	0	0	239790000	1948800000	0	0
O14936;O14936-2;O14936-6	O14936;O14936-2;O14936-6	41;40;39	1;1;0	1;1;0	Peripheral plasma membrane protein CASK	CASK	sp|O14936|CSKP_HUMAN Peripheral plasma membrane protein CASK OS=Homo sapiens GN=CASK PE=1 SV=3;sp|O14936-2|CSKP_HUMAN Isoform 2 of Peripheral plasma membrane protein CASK OS=Homo sapiens GN=CASK;sp|O14936-6|CSKP_HUMAN Isoform 6 of Peripheral plasma membran	3	41	1	1	48.5	2.6	2.6	105.12	926	926;921;909	0.0012585	1.8087	By MS/MS	By MS/MS	By MS/MS	44987000	39800000	31251000	79176000	0	67579000	82505000	92026000	0
O14936-3;O14936-4;O14936-5	O14936-3;O14936-4;O14936-5	41;40;21	41;40;21	1;1;1	Peripheral plasma membrane protein CASK	CASK	sp|O14936-3|CSKP_HUMAN Isoform 3 of Peripheral plasma membrane protein CASK OS=Homo sapiens GN=CASK;sp|O14936-4|CSKP_HUMAN Isoform 4 of Peripheral plasma membrane protein CASK OS=Homo sapiens GN=CASK;sp|O14936-5|CSKP_HUMAN Isoform 5 of Peripheral plasma me	3	41	41	1	49.2	49.2	1.8	102.11	897	897;898;518	0	323.31	By MS/MS	By MS/MS	By MS/MS	19892000000	20387000000	18478000000	27029000000	17903000000	19175000000	23146000000	22464000000	20086000000
O14939-4;O14939;O14939-3	O14939-4;O14939;O14939-3	16;16;9	16;16;9	15;15;8	Phospholipase D2	PLD2	sp|O14939-4|PLD2_HUMAN Isoform PLD2B of Phospholipase D2 OS=Homo sapiens GN=PLD2;sp|O14939|PLD2_HUMAN Phospholipase D2 OS=Homo sapiens GN=PLD2 PE=1 SV=2;sp|O14939-3|PLD2_HUMAN Isoform PLD2C of Phospholipase D2 OS=Homo sapiens GN=PLD2	3	16	16	15	22.8	22.8	22	104.66	922	922;933;336	0	89.978	By MS/MS	By MS/MS	By MS/MS	965440000	802210000	1102900000	1841200000	884280000	781020000	1044500000	729700000	728800000
O14949	O14949	5	5	5	Cytochrome b-c1 complex subunit 8	UQCRQ	sp|O14949|QCR8_HUMAN Cytochrome b-c1 complex subunit 8 OS=Homo sapiens GN=UQCRQ PE=1 SV=4	1	5	5	5	45.1	45.1	45.1	9.9062	82	82	0	28.129	By MS/MS	By MS/MS	By MS/MS	4991000000	3574200000	4183000000	8937000000	5121300000	5205800000	5163900000	4354300000	1419200000
P19105;O14950	P19105;O14950	11;11	11;11	5;5	Myosin regulatory light chain 12A;Myosin regulatory light chain 12B	MYL12A;MYL12B	sp|P19105|ML12A_HUMAN Myosin regulatory light chain 12A OS=Homo sapiens GN=MYL12A PE=1 SV=2;sp|O14950|ML12B_HUMAN Myosin regulatory light chain 12B OS=Homo sapiens GN=MYL12B PE=1 SV=2	2	11	11	5	63.2	63.2	29.8	19.794	171	171;172	0	323.31	By MS/MS	By MS/MS	By MS/MS	102410000000	84542000000	95049000000	112500000000	71907000000	77655000000	104370000000	93569000000	89577000000
O14964;O14964-2	O14964;O14964-2	17;16	17;16	17;16	Hepatocyte growth factor-regulated tyrosine kinase substrate	HGS	sp|O14964|HGS_HUMAN Hepatocyte growth factor-regulated tyrosine kinase substrate OS=Homo sapiens GN=HGS PE=1 SV=1;sp|O14964-2|HGS_HUMAN Isoform 2 of Hepatocyte growth factor-regulated tyrosine kinase substrate OS=Homo sapiens GN=HGS	2	17	17	17	27.4	27.4	27.4	86.191	777	777;690	0	215.05	By MS/MS	By MS/MS	By MS/MS	16033000000	16771000000	15225000000	22324000000	16276000000	17995000000	14229000000	16099000000	14023000000
O14965	O14965	16	15	15	Aurora kinase A	AURKA	sp|O14965|AURKA_HUMAN Aurora kinase A OS=Homo sapiens GN=AURKA PE=1 SV=2	1	16	15	15	47.9	45.9	45.9	45.809	403	403	0	273.42	By MS/MS	By MS/MS	By MS/MS	6955400000	4389200000	2947200000	6805300000	3638300000	2742400000	5720200000	3573000000	2597900000
O14966;O14966-2;O14966-3	O14966;O14966-2;O14966-3	6;4;3	5;4;3	5;4;3	Ras-related protein Rab-7L1	RAB29	sp|O14966|RAB7L_HUMAN Ras-related protein Rab-7L1 OS=Homo sapiens GN=RAB29 PE=1 SV=1;sp|O14966-2|RAB7L_HUMAN Isoform 2 of Ras-related protein Rab-7L1 OS=Homo sapiens GN=RAB29;sp|O14966-3|RAB7L_HUMAN Isoform 3 of Ras-related protein Rab-7L1 OS=Homo sapiens	3	6	5	5	37.9	32.5	32.5	23.155	203	203;179;131	0	11.149	By MS/MS	By MS/MS	By MS/MS	662370000	585580000	635900000	306690000	384570000	378780000	508120000	423760000	406910000
O14967;O14967-2	O14967	16;7	16;7	16;7	Calmegin	CLGN	sp|O14967|CLGN_HUMAN Calmegin OS=Homo sapiens GN=CLGN PE=1 SV=1	2	16	16	16	30.5	30.5	30.5	70.038	610	610;405	0	75.47	By MS/MS	By MS/MS	By MS/MS	2887800000	1470200000	1786200000	1683800000	589800000	908330000	1833300000	992150000	1361100000
O14972;O14972-2	O14972;O14972-2	7;6	7;6	7;6	Down syndrome critical region protein 3	DSCR3	sp|O14972|DSCR3_HUMAN Down syndrome critical region protein 3 OS=Homo sapiens GN=DSCR3 PE=2 SV=1;sp|O14972-2|DSCR3_HUMAN Isoform 2 of Down syndrome critical region protein 3 OS=Homo sapiens GN=DSCR3	2	7	7	7	36.7	36.7	36.7	33.01	297	297;270	0	206.34	By MS/MS	By MS/MS	By MS/MS	3514000000	2477700000	3168200000	4837700000	2472800000	3435300000	3094100000	2375900000	2664700000
O14974;O14974-4;O14974-3;O14974-2;O14974-5	O14974;O14974-4;O14974-3;O14974-2;O14974-5	38;36;36;35;32	38;36;36;35;32	37;35;35;34;31	Protein phosphatase 1 regulatory subunit 12A	PPP1R12A	sp|O14974|MYPT1_HUMAN Protein phosphatase 1 regulatory subunit 12A OS=Homo sapiens GN=PPP1R12A PE=1 SV=1;sp|O14974-4|MYPT1_HUMAN Isoform 4 of Protein phosphatase 1 regulatory subunit 12A OS=Homo sapiens GN=PPP1R12A;sp|O14974-3|MYPT1_HUMAN Isoform 3 of Prot	5	38	38	37	40.9	40.9	39.9	115.28	1030	1030;971;974;995;943	0	323.31	By MS/MS	By MS/MS	By MS/MS	33962000000	26395000000	32349000000	44245000000	25908000000	27678000000	31697000000	28098000000	27498000000
O14975-2;O14975	O14975-2;O14975	18;18	18;18	18;18	Very long-chain acyl-CoA synthetase	SLC27A2	sp|O14975-2|S27A2_HUMAN Isoform 2 of Very long-chain acyl-CoA synthetase OS=Homo sapiens GN=SLC27A2;sp|O14975|S27A2_HUMAN Very long-chain acyl-CoA synthetase OS=Homo sapiens GN=SLC27A2 PE=1 SV=2	2	18	18	18	37.6	37.6	37.6	64.615	567	567;620	0	209.62	By MS/MS	By MS/MS	By MS/MS	3981100000	3567600000	2126300000	3825300000	2554300000	1741700000	4502100000	3798300000	2427000000
O14976;O14976-2	O14976;O14976-2	32;30	32;30	32;30	Cyclin-G-associated kinase	GAK	sp|O14976|GAK_HUMAN Cyclin-G-associated kinase OS=Homo sapiens GN=GAK PE=1 SV=2;sp|O14976-2|GAK_HUMAN Isoform 2 of Cyclin-G-associated kinase OS=Homo sapiens GN=GAK	2	32	32	32	31	31	31	143.19	1311	1311;1232	0	323.31	By MS/MS	By MS/MS	By MS/MS	8164600000	6175500000	7447400000	10802000000	5096800000	6968800000	9205300000	6465400000	8671100000
O14979	O14979	16	16	4	Heterogeneous nuclear ribonucleoprotein D-like	HNRNPDL	sp|O14979|HNRDL_HUMAN Heterogeneous nuclear ribonucleoprotein D-like OS=Homo sapiens GN=HNRNPDL PE=1 SV=3	1	16	16	4	36.7	36.7	17.4	46.437	420	420	0	206.12	By MS/MS	By MS/MS	By MS/MS	81743000000	76147000000	66721000000	94434000000	62415000000	61141000000	85914000000	79161000000	67500000000
O14979-3;O14979-2	O14979-3;O14979-2	13;13	1;1	1;1	Heterogeneous nuclear ribonucleoprotein D-like	HNRNPDL	sp|O14979-3|HNRDL_HUMAN Isoform 3 of Heterogeneous nuclear ribonucleoprotein D-like OS=Homo sapiens GN=HNRNPDL;sp|O14979-2|HNRDL_HUMAN Isoform 2 of Heterogeneous nuclear ribonucleoprotein D-like OS=Homo sapiens GN=HNRNPDL	2	13	1	1	40.6	7.4	7.4	27.191	244	244;301	0	54.078	By MS/MS	By MS/MS	By MS/MS	1054700000	1080000000	943690000	4899600000	4069100000	3823200000	65856000	55626000	53484000
O14980	O14980	41	41	41	Exportin-1	XPO1	sp|O14980|XPO1_HUMAN Exportin-1 OS=Homo sapiens GN=XPO1 PE=1 SV=1	1	41	41	41	41.5	41.5	41.5	123.38	1071	1071	0	323.31	By MS/MS	By MS/MS	By MS/MS	107720000000	106340000000	105890000000	114100000000	83295000000	94639000000	110070000000	107140000000	104410000000
O14981;O14981-2	O14981	55;21	55;21	55;21	TATA-binding protein-associated factor 172	BTAF1	sp|O14981|BTAF1_HUMAN TATA-binding protein-associated factor 172 OS=Homo sapiens GN=BTAF1 PE=1 SV=2	2	55	55	55	34.5	34.5	34.5	206.89	1849	1849;677	0	323.31	By MS/MS	By MS/MS	By MS/MS	18901000000	14305000000	12418000000	18097000000	11090000000	10604000000	12193000000	10940000000	10660000000
O14983;O14983-2;O14983-3	O14983;O14983-2;O14983-3	15;14;13	1;0;0	1;0;0	Sarcoplasmic/endoplasmic reticulum calcium ATPase 1	ATP2A1	sp|O14983|AT2A1_HUMAN Sarcoplasmic/endoplasmic reticulum calcium ATPase 1 OS=Homo sapiens GN=ATP2A1 PE=1 SV=1;sp|O14983-2|AT2A1_HUMAN Isoform SERCA1A of Sarcoplasmic/endoplasmic reticulum calcium ATPase 1 OS=Homo sapiens GN=ATP2A1;sp|O14983-3|AT2A1_HUMAN I	3	15	1	1	15.4	1.4	1.4	110.25	1001	1001;994;869	1	-2	By MS/MS	By matching	By MS/MS	783230000	962720000	673570000	787500000	667140000	525750000	814120000	746990000	568670000	+
O15013-6;O15013-7;O15013-4;O15013-5;O15013	O15013-6;O15013-7;O15013-4;O15013-5;O15013	18;17;17;17;17	18;17;17;17;17	17;16;16;16;16	Rho guanine nucleotide exchange factor 10	ARHGEF10	sp|O15013-6|ARHGA_HUMAN Isoform 2 of Rho guanine nucleotide exchange factor 10 OS=Homo sapiens GN=ARHGEF10;sp|O15013-7|ARHGA_HUMAN Isoform 3 of Rho guanine nucleotide exchange factor 10 OS=Homo sapiens GN=ARHGEF10;sp|O15013-4|ARHGA_HUMAN Isoform 4 of Rho g	5	18	18	17	16.5	16.5	16.5	151.48	1368	1368;1306;1340;1344;1369	0	156.8	By MS/MS	By MS/MS	By MS/MS	1036300000	1370500000	1804500000	2737600000	1647300000	2126900000	2404100000	2027100000	2726800000
O15014	O15014	20	20	19	Zinc finger protein 609	ZNF609	sp|O15014|ZN609_HUMAN Zinc finger protein 609 OS=Homo sapiens GN=ZNF609 PE=1 SV=2	1	20	20	19	20.3	20.3	19.8	151.19	1411	1411	0	243.4	By MS/MS	By MS/MS	By MS/MS	2566500000	1755300000	1650300000	1734000000	415850000	473240000	1195400000	1139400000	1023100000
O15015;O15015-2	O15015;O15015-2	3;3	3;3	3;3	Zinc finger protein 646	ZNF646	sp|O15015|ZN646_HUMAN Zinc finger protein 646 OS=Homo sapiens GN=ZNF646 PE=1 SV=1;sp|O15015-2|ZN646_HUMAN Isoform 2 of Zinc finger protein 646 OS=Homo sapiens GN=ZNF646	2	3	3	3	1.9	1.9	1.9	200.76	1829	1829;1832	0.0014643	1.7321	By MS/MS	By MS/MS	By matching	36169000	48129000	37383000	74350000	42555000	46085000	50102000	47527000	20453000
O15020;O15020-2	O15020;O15020-2	85;82	75;72	75;72	Spectrin beta chain, non-erythrocytic 2	SPTBN2	sp|O15020|SPTN2_HUMAN Spectrin beta chain, non-erythrocytic 2 OS=Homo sapiens GN=SPTBN2 PE=1 SV=3;sp|O15020-2|SPTN2_HUMAN Isoform 2 of Spectrin beta chain, non-erythrocytic 2 OS=Homo sapiens GN=SPTBN2	2	85	75	75	44.1	40	40	271.32	2390	2390;2365	0	323.31	By MS/MS	By MS/MS	By MS/MS	16279000000	12491000000	10853000000	24026000000	14235000000	13785000000	17912000000	14199000000	12234000000
O15021;O15021-2;O15021-1	O15021;O15021-2;O15021-1	16;15;15	12;11;11	0;0;0	Microtubule-associated serine/threonine-protein kinase 4	MAST4	sp|O15021|MAST4_HUMAN Microtubule-associated serine/threonine-protein kinase 4 OS=Homo sapiens GN=MAST4 PE=1 SV=3;sp|O15021-2|MAST4_HUMAN Isoform 2 of Microtubule-associated serine/threonine-protein kinase 4 OS=Homo sapiens GN=MAST4;sp|O15021-1|MAST4_HUMAN	3	16	12	0	9.9	7.9	0	284.37	2626	2626;2429;2444	0	35.707	By MS/MS	By MS/MS	By MS/MS	278380000	117540000	51736000	482030000	181920000	286560000	87031000	62635000	54935000
O15027-5;O15027;O15027-4;O15027-2;O15027-3	O15027-5;O15027;O15027-4;O15027-2;O15027-3	62;61;60;59;59	62;61;60;59;59	62;61;60;59;59	Protein transport protein Sec16A	SEC16A	sp|O15027-5|SC16A_HUMAN Isoform 5 of Protein transport protein Sec16A OS=Homo sapiens GN=SEC16A;sp|O15027|SC16A_HUMAN Protein transport protein Sec16A OS=Homo sapiens GN=SEC16A PE=1 SV=3;sp|O15027-4|SC16A_HUMAN Isoform 4 of Protein transport protein Sec16A	5	62	62	62	44.7	44.7	44.7	235.75	2201	2201;2179;2154;2134;2159	0	323.31	By MS/MS	By MS/MS	By MS/MS	51109000000	30174000000	32235000000	55453000000	25989000000	29467000000	43291000000	25612000000	25911000000
O15031;Q9Y4D7	O15031	53;2	53;2	51;0	Plexin-B2	PLXNB2	sp|O15031|PLXB2_HUMAN Plexin-B2 OS=Homo sapiens GN=PLXNB2 PE=1 SV=3	2	53	53	51	38	38	37.3	205.12	1838	1838;1925	0	323.31	By MS/MS	By MS/MS	By MS/MS	28579000000	17771000000	24936000000	29473000000	13826000000	19597000000	26667000000	17858000000	24599000000
O15033-2;O15033	O15033-2;O15033	4;4	4;4	4;4	Apoptosis-resistant E3 ubiquitin protein ligase 1	AREL1	sp|O15033-2|AREL1_HUMAN Isoform 2 of Apoptosis-resistant E3 ubiquitin protein ligase 1 OS=Homo sapiens GN=AREL1;sp|O15033|AREL1_HUMAN Apoptosis-resistant E3 ubiquitin protein ligase 1 OS=Homo sapiens GN=AREL1 PE=1 SV=3	2	4	4	4	7.2	7.2	7.2	90.341	789	789;823	0	8.5834	By MS/MS	By MS/MS	By MS/MS	255000000	75439000	115680000	0	47917000	0	175340000	91063000	61202000
O15037	O15037	14	14	14	Protein KHNYN	KHNYN	sp|O15037|KHNYN_HUMAN Protein KHNYN OS=Homo sapiens GN=KHNYN PE=1 SV=3	1	14	14	14	28.2	28.2	28.2	74.533	678	678	0	170.33	By MS/MS	By MS/MS	By MS/MS	1288000000	1173400000	1087100000	1477500000	651260000	719760000	1063300000	737410000	1073900000
O15040;O15040-2	O15040;O15040-2	22;21	22;21	22;21	Tectonin beta-propeller repeat-containing protein 2	TECPR2	sp|O15040|TCPR2_HUMAN Tectonin beta-propeller repeat-containing protein 2 OS=Homo sapiens GN=TECPR2 PE=1 SV=4;sp|O15040-2|TCPR2_HUMAN Isoform 2 of Tectonin beta-propeller repeat-containing protein 2 OS=Homo sapiens GN=TECPR2	2	22	22	22	20.1	20.1	20.1	153.85	1411	1411;1267	0	101.53	By MS/MS	By MS/MS	By MS/MS	1265600000	851880000	1249400000	1854200000	708060000	728000000	1591700000	1523400000	1209800000
O15042-2;O15042;O15042-3	O15042-2;O15042;O15042-3	35;35;21	35;35;21	35;35;21	U2 snRNP-associated SURP motif-containing protein	U2SURP	sp|O15042-2|SR140_HUMAN Isoform 2 of U2 snRNP-associated SURP motif-containing protein OS=Homo sapiens GN=U2SURP;sp|O15042|SR140_HUMAN U2 snRNP-associated SURP motif-containing protein OS=Homo sapiens GN=U2SURP PE=1 SV=2;sp|O15042-3|SR140_HUMAN Isoform 3 o	3	35	35	35	39.8	39.8	39.8	118.23	1028	1028;1029;620	0	323.31	By MS/MS	By MS/MS	By MS/MS	62526000000	48951000000	50547000000	71841000000	47190000000	52362000000	50472000000	48743000000	38554000000
O15047	O15047	27	27	26	Histone-lysine N-methyltransferase SETD1A	SETD1A	sp|O15047|SET1A_HUMAN Histone-lysine N-methyltransferase SETD1A OS=Homo sapiens GN=SETD1A PE=1 SV=3	1	27	27	26	20.6	20.6	19.9	186.03	1707	1707	0	223.75	By MS/MS	By MS/MS	By MS/MS	5443100000	2544100000	4100600000	4152700000	1236700000	2447100000	3722300000	2322800000	2871000000
O15056-2;O15056;O15056-3	O15056-2;O15056;O15056-3	24;24;18	24;24;18	24;24;18	Synaptojanin-2	SYNJ2	sp|O15056-2|SYNJ2_HUMAN Isoform 2B1 of Synaptojanin-2 OS=Homo sapiens GN=SYNJ2;sp|O15056|SYNJ2_HUMAN Synaptojanin-2 OS=Homo sapiens GN=SYNJ2 PE=1 SV=3;sp|O15056-3|SYNJ2_HUMAN Isoform 2A of Synaptojanin-2 OS=Homo sapiens GN=SYNJ2	3	24	24	24	26.5	26.5	26.5	160.43	1451	1451;1496;1288	0	187.23	By MS/MS	By MS/MS	By MS/MS	2549000000	1438900000	1494100000	3656400000	1018600000	1178500000	3494300000	1722700000	1504000000
O15060	O15060	7	7	7	Zinc finger and BTB domain-containing protein 39	ZBTB39	sp|O15060|ZBT39_HUMAN Zinc finger and BTB domain-containing protein 39 OS=Homo sapiens GN=ZBTB39 PE=2 SV=1	1	7	7	7	14.7	14.7	14.7	79	712	712	0	10.311	By MS/MS	By MS/MS	By MS/MS	111650000	92596000	103530000	171180000	0	0	204190000	52026000	75437000
O15061;O15061-2;O15061-3	O15061;O15061-2	39;33;8	39;33;8	39;33;8	Synemin	SYNM	sp|O15061|SYNEM_HUMAN Synemin OS=Homo sapiens GN=SYNM PE=1 SV=2;sp|O15061-2|SYNEM_HUMAN Isoform 2 of Synemin OS=Homo sapiens GN=SYNM	3	39	39	39	34.1	34.1	34.1	172.77	1565	1565;1253;339	0	323.31	By MS/MS	By MS/MS	By MS/MS	4974200000	1960000000	2291300000	5850100000	1589500000	1921700000	4894400000	2265300000	1337900000
O15062	O15062	2	2	2	Zinc finger and BTB domain-containing protein 5	ZBTB5	sp|O15062|ZBTB5_HUMAN Zinc finger and BTB domain-containing protein 5 OS=Homo sapiens GN=ZBTB5 PE=1 SV=1	1	2	2	2	4.7	4.7	4.7	74.277	677	677	0	11.427	By MS/MS	By MS/MS	By MS/MS	60852000	66438000	89717000	85029000	0	61438000	112380000	71193000	79395000
O15063	O15063	31	31	31	Uncharacterized protein KIAA0355	KIAA0355	sp|O15063|K0355_HUMAN Uncharacterized protein KIAA0355 OS=Homo sapiens GN=KIAA0355 PE=1 SV=2	1	31	31	31	42.2	42.2	42.2	116.02	1070	1070	0	323.31	By MS/MS	By MS/MS	By MS/MS	8787700000	3947300000	1706800000	8427900000	3355200000	1362800000	7360700000	3209500000	1207600000
O15066;O15066-2	O15066	21;10	21;10	18;10	Kinesin-like protein KIF3B;Kinesin-like protein KIF3B, N-terminally processed	KIF3B	sp|O15066|KIF3B_HUMAN Kinesin-like protein KIF3B OS=Homo sapiens GN=KIF3B PE=1 SV=1	2	21	21	18	35.7	35.7	31.2	85.124	747	747;373	0	323.31	By MS/MS	By MS/MS	By MS/MS	6033900000	5328400000	5427900000	5206200000	2439700000	3608100000	5010100000	3845300000	4128800000
O15067	O15067	52	52	52	Phosphoribosylformylglycinamidine synthase	PFAS	sp|O15067|PUR4_HUMAN Phosphoribosylformylglycinamidine synthase OS=Homo sapiens GN=PFAS PE=1 SV=4	1	52	52	52	47	47	47	144.73	1338	1338	0	323.31	By MS/MS	By MS/MS	By MS/MS	115350000000	116320000000	98859000000	132970000000	95699000000	87868000000	115500000000	127290000000	93458000000
O15068-5;O15068-4;O15068-3;O15068-2;O15068-6;O15068-8;O15068-10;O15068-9;O15068	O15068-5;O15068-4;O15068-3;O15068-2;O15068-6;O15068-8;O15068-10;O15068-9;O15068	16;16;16;16;16;16;16;16;16	16;16;16;16;16;16;16;16;16	15;15;15;15;15;15;15;15;15	Guanine nucleotide exchange factor DBS	MCF2L	sp|O15068-5|MCF2L_HUMAN Isoform 5 of Guanine nucleotide exchange factor DBS OS=Homo sapiens GN=MCF2L;sp|O15068-4|MCF2L_HUMAN Isoform 4 of Guanine nucleotide exchange factor DBS OS=Homo sapiens GN=MCF2L;sp|O15068-3|MCF2L_HUMAN Isoform 3 of Guanine nucleotid	9	16	16	15	22.2	22.2	21.3	102.17	904	904;984;1067;1096;1107;1113;1123;1125;1137	0	31.628	By MS/MS	By MS/MS	By MS/MS	483450000	271950000	188610000	288860000	113220000	62381000	241150000	87212000	294440000
O15069	O15069	8	8	7	NAC-alpha domain-containing protein 1	NACAD	sp|O15069|NACAD_HUMAN NAC-alpha domain-containing protein 1 OS=Homo sapiens GN=NACAD PE=1 SV=3	1	8	8	7	7.8	7.8	7	161.1	1562	1562	0	25.714	By MS/MS	By MS/MS	By MS/MS	166720000	57296000	295530000	175040000	0	102490000	145060000	38392000	256730000
O15072	O15072	2	2	2	A disintegrin and metalloproteinase with thrombospondin motifs 3	ADAMTS3	sp|O15072|ATS3_HUMAN A disintegrin and metalloproteinase with thrombospondin motifs 3 OS=Homo sapiens GN=ADAMTS3 PE=2 SV=4	1	2	2	2	2.6	2.6	2.6	135.6	1205	1205	0.00053804	2.5339	By MS/MS	By MS/MS	By MS/MS	0	0	131410000	0	0	0	0	0	28596000
O15075-2;O15075;O15075-3;O15075-4;O43602-2;O43602	O15075-2;O15075	10;10;2;2;1;1	10;10;2;2;1;1	10;10;2;2;1;1	Serine/threonine-protein kinase DCLK1	DCLK1	sp|O15075-2|DCLK1_HUMAN Isoform 1 of Serine/threonine-protein kinase DCLK1 OS=Homo sapiens GN=DCLK1;sp|O15075|DCLK1_HUMAN Serine/threonine-protein kinase DCLK1 OS=Homo sapiens GN=DCLK1 PE=1 SV=2	6	10	10	10	13.6	13.6	13.6	81.099	729	729;740;422;433;360;365	0	26.495	By MS/MS	By MS/MS	By MS/MS	1355200000	1126300000	884590000	1709900000	1034400000	905780000	1216900000	1888200000	957990000
O15078;O15078-2	O15078;O15078-2	58;34	58;34	58;34	Centrosomal protein of 290 kDa	CEP290	sp|O15078|CE290_HUMAN Centrosomal protein of 290 kDa OS=Homo sapiens GN=CEP290 PE=1 SV=2;sp|O15078-2|CE290_HUMAN Isoform 2 of Centrosomal protein of 290 kDa OS=Homo sapiens GN=CEP290	2	58	58	58	28.2	28.2	28.2	290.38	2479	2479;1539	0	323.31	By MS/MS	By MS/MS	By MS/MS	4041700000	4676300000	3546300000	4558900000	4000400000	3516000000	3943200000	5275100000	4205300000
O15083	O15083	10	2	2	ERC protein 2	ERC2	sp|O15083|ERC2_HUMAN ERC protein 2 OS=Homo sapiens GN=ERC2 PE=1 SV=3	1	10	2	2	9	2	2	110.56	957	957	0	9.6148	By MS/MS	By MS/MS	By MS/MS	266630000	310400000	252100000	953860000	682970000	930320000	669080000	669310000	706260000
O15084;O15084-4;O15084-1;O15084-2	O15084;O15084-4;O15084-1;O15084-2	29;27;27;22	29;27;27;22	28;26;26;21	Serine/threonine-protein phosphatase 6 regulatory ankyrin repeat subunit A	ANKRD28	sp|O15084|ANR28_HUMAN Serine/threonine-protein phosphatase 6 regulatory ankyrin repeat subunit A OS=Homo sapiens GN=ANKRD28 PE=1 SV=5;sp|O15084-4|ANR28_HUMAN Isoform 4 of Serine/threonine-protein phosphatase 6 regulatory ankyrin repeat subunit A OS=Homo sa	4	29	29	28	43	43	41.2	112.96	1053	1053;1083;1086;899	0	323.31	By MS/MS	By MS/MS	By MS/MS	8214700000	8810600000	5311700000	12637000000	9385000000	6526300000	11597000000	12304000000	6743700000
O15085	O15085	31	1	1	Rho guanine nucleotide exchange factor 11	ARHGEF11	sp|O15085|ARHGB_HUMAN Rho guanine nucleotide exchange factor 11 OS=Homo sapiens GN=ARHGEF11 PE=1 SV=1	1	31	1	1	29.2	1.3	1.3	167.7	1522	1522	0	18.014	By MS/MS	By MS/MS	By MS/MS	0	0	0	90982000	0	0	145320000	104110000	56395000
O15085-2	O15085-2	32	32	2	Rho guanine nucleotide exchange factor 11	ARHGEF11	sp|O15085-2|ARHGB_HUMAN Isoform 2 of Rho guanine nucleotide exchange factor 11 OS=Homo sapiens GN=ARHGEF11	1	32	32	2	29.7	29.7	2.6	172.24	1562	1562	0	323.31	By MS/MS	By MS/MS	By MS/MS	3221700000	1310200000	2556000000	4946000000	1922100000	2480200000	3757600000	2495800000	2260800000
O15090	O15090	14	13	13	Zinc finger protein 536	ZNF536	sp|O15090|ZN536_HUMAN Zinc finger protein 536 OS=Homo sapiens GN=ZNF536 PE=1 SV=3	1	14	13	13	18.2	17.5	17.5	141.42	1300	1300	0	54.515	By MS/MS	By MS/MS	By MS/MS	392250000	153410000	89706000	576950000	104450000	0	283140000	156460000	0
O15091;O15091-2;O15091-4;O15091-3	O15091;O15091-2;O15091-4	17;16;14;5	17;16;14;5	17;16;14;5	Mitochondrial ribonuclease P protein 3	KIAA0391	sp|O15091|MRRP3_HUMAN Mitochondrial ribonuclease P protein 3 OS=Homo sapiens GN=KIAA0391 PE=1 SV=2;sp|O15091-2|MRRP3_HUMAN Isoform 2 of Mitochondrial ribonuclease P protein 3 OS=Homo sapiens GN=KIAA0391;sp|O15091-4|MRRP3_HUMAN Isoform 4 of Mitochondrial ri	4	17	17	17	35.5	35.5	35.5	67.315	583	583;567;488;211	0	270.16	By MS/MS	By MS/MS	By MS/MS	4349100000	3216000000	3859200000	3433100000	1884400000	2954600000	2377000000	2283100000	2939000000
O15111	O15111	27	26	26	Inhibitor of nuclear factor kappa-B kinase subunit alpha	CHUK	sp|O15111|IKKA_HUMAN Inhibitor of nuclear factor kappa-B kinase subunit alpha OS=Homo sapiens GN=CHUK PE=1 SV=2	1	27	26	26	39.9	38.8	38.8	84.639	745	745	0	181.59	By MS/MS	By MS/MS	By MS/MS	7014100000	6608600000	6062100000	8846200000	6498600000	6183900000	8464600000	8651300000	6668800000
O15116	O15116	7	7	7	U6 snRNA-associated Sm-like protein LSm1	LSM1	sp|O15116|LSM1_HUMAN U6 snRNA-associated Sm-like protein LSm1 OS=Homo sapiens GN=LSM1 PE=1 SV=1	1	7	7	7	65.4	65.4	65.4	15.179	133	133	0	199.81	By MS/MS	By MS/MS	By MS/MS	9654300000	9863300000	8056300000	4909700000	3758600000	3498200000	8617200000	11932000000	7876000000
O15118;O15118-2	O15118;O15118-2	15;11	15;11	15;11	Niemann-Pick C1 protein	NPC1	sp|O15118|NPC1_HUMAN Niemann-Pick C1 protein OS=Homo sapiens GN=NPC1 PE=1 SV=2;sp|O15118-2|NPC1_HUMAN Isoform 2 of Niemann-Pick C1 protein OS=Homo sapiens GN=NPC1	2	15	15	15	14.2	14.2	14.2	142.17	1278	1278;960	0	231.85	By MS/MS	By MS/MS	By MS/MS	10929000000	2948600000	6794900000	8042400000	1571400000	5342100000	6492400000	1518500000	4553300000
O15119-2;O15119;Q9UL17	O15119-2;O15119	9;8;1	9;8;1	1;1;0	T-box transcription factor TBX3	TBX3	sp|O15119-2|TBX3_HUMAN Isoform I of T-box transcription factor TBX3 OS=Homo sapiens GN=TBX3;sp|O15119|TBX3_HUMAN T-box transcription factor TBX3 OS=Homo sapiens GN=TBX3 PE=1 SV=4	3	9	9	1	14.1	14.1	3	77.178	723	723;743;535	0	13.78	By MS/MS	By MS/MS	By MS/MS	1114500000	1075700000	617400000	349510000	171210000	186640000	90335000	68615000	59236000
O15120;O15120-2	O15120	3;1	3;1	3;1	1-acyl-sn-glycerol-3-phosphate acyltransferase beta	AGPAT2	sp|O15120|PLCB_HUMAN 1-acyl-sn-glycerol-3-phosphate acyltransferase beta OS=Homo sapiens GN=AGPAT2 PE=1 SV=1	2	3	3	3	12.2	12.2	12.2	30.914	278	278;246	0	11.817	By MS/MS	By MS/MS	By MS/MS	534270000	502770000	1051900000	1317600000	1016700000	1100800000	1241700000	689530000	831920000
O15121	O15121	6	6	6	Sphingolipid delta(4)-desaturase DES1	DEGS1	sp|O15121|DEGS1_HUMAN Sphingolipid delta(4)-desaturase DES1 OS=Homo sapiens GN=DEGS1 PE=1 SV=1	1	6	6	6	26.3	26.3	26.3	37.866	323	323	0	211.62	By MS/MS	By MS/MS	By MS/MS	6362100000	4497200000	5422200000	7088400000	1850100000	2291200000	8178100000	5955400000	6420800000
O15126;O15126-2	O15126;O15126-2	5;3	5;3	5;3	Secretory carrier-associated membrane protein 1	SCAMP1	sp|O15126|SCAM1_HUMAN Secretory carrier-associated membrane protein 1 OS=Homo sapiens GN=SCAMP1 PE=1 SV=2;sp|O15126-2|SCAM1_HUMAN Isoform 2 of Secretory carrier-associated membrane protein 1 OS=Homo sapiens GN=SCAMP1	2	5	5	5	26.3	26.3	26.3	37.92	338	338;157	0	181.52	By MS/MS	By MS/MS	By MS/MS	13976000000	9269100000	8790000000	15388000000	8648300000	7399400000	14866000000	11895000000	10418000000
O15127	O15127	4	4	4	Secretory carrier-associated membrane protein 2	SCAMP2	sp|O15127|SCAM2_HUMAN Secretory carrier-associated membrane protein 2 OS=Homo sapiens GN=SCAMP2 PE=1 SV=2	1	4	4	4	14.3	14.3	14.3	36.648	329	329	0	323.31	By MS/MS	By MS/MS	By MS/MS	10686000000	12047000000	5726700000	9026400000	7856700000	6068600000	11659000000	13820000000	9926900000
O15131	O15131	13	4	4	Importin subunit alpha-6	KPNA5	sp|O15131|IMA6_HUMAN Importin subunit alpha-6 OS=Homo sapiens GN=KPNA5 PE=1 SV=2	1	13	4	4	25	8.6	8.6	60.348	536	536	0	7.6079	By MS/MS	By MS/MS	By MS/MS	291370000	342600000	234330000	517400000	185530000	155550000	282740000	344900000	199740000
O15143	O15143	18	16	16	Actin-related protein 2/3 complex subunit 1B	ARPC1B	sp|O15143|ARC1B_HUMAN Actin-related protein 2/3 complex subunit 1B OS=Homo sapiens GN=ARPC1B PE=1 SV=3	1	18	16	16	51.3	45.2	45.2	40.949	372	372	0	323.31	By MS/MS	By MS/MS	By MS/MS	24370000000	13138000000	24970000000	25560000000	8856100000	17588000000	18792000000	12536000000	19688000000
O15144	O15144	24	24	24	Actin-related protein 2/3 complex subunit 2	ARPC2	sp|O15144|ARPC2_HUMAN Actin-related protein 2/3 complex subunit 2 OS=Homo sapiens GN=ARPC2 PE=1 SV=1	1	24	24	24	71	71	71	34.333	300	300	0	179.16	By MS/MS	By MS/MS	By MS/MS	89937000000	70126000000	65027000000	98336000000	58859000000	56950000000	80977000000	76700000000	60840000000
O15145	O15145	6	6	6	Actin-related protein 2/3 complex subunit 3	ARPC3	sp|O15145|ARPC3_HUMAN Actin-related protein 2/3 complex subunit 3 OS=Homo sapiens GN=ARPC3 PE=1 SV=3	1	6	6	6	34.8	34.8	34.8	20.546	178	178	0	20.552	By MS/MS	By MS/MS	By MS/MS	23941000000	17307000000	16690000000	42492000000	24112000000	23351000000	30130000000	24090000000	20217000000
O15155;O15155-2	O15155;O15155-2	2;1	2;1	2;1	BET1 homolog	BET1	sp|O15155|BET1_HUMAN BET1 homolog OS=Homo sapiens GN=BET1 PE=1 SV=1;sp|O15155-2|BET1_HUMAN Isoform 2 of BET1 homolog OS=Homo sapiens GN=BET1	2	2	2	2	24.6	24.6	24.6	13.289	118	118;83	0	37.049	By MS/MS	By MS/MS	By MS/MS	663390000	562090000	637630000	1745000000	1093200000	1784400000	1643600000	1481900000	1946900000
O15156;O15156-2	O15156;O15156-2	3;3	3;3	3;3	Zinc finger and BTB domain-containing protein 7B	ZBTB7B	sp|O15156|ZBT7B_HUMAN Zinc finger and BTB domain-containing protein 7B OS=Homo sapiens GN=ZBTB7B PE=1 SV=2;sp|O15156-2|ZBT7B_HUMAN Isoform 2 of Zinc finger and BTB domain-containing protein 7B OS=Homo sapiens GN=ZBTB7B	2	3	3	3	8.3	8.3	8.3	58.026	539	539;573	0	3.9159	By MS/MS	By MS/MS	By MS/MS	100790000	85379000	189590000	84388000	40998000	98860000	143570000	0	0
O15160;O15160-2	O15160;O15160-2	16;14	16;14	16;14	DNA-directed RNA polymerases I and III subunit RPAC1	POLR1C	sp|O15160|RPAC1_HUMAN DNA-directed RNA polymerases I and III subunit RPAC1 OS=Homo sapiens GN=POLR1C PE=1 SV=1;sp|O15160-2|RPAC1_HUMAN Isoform 2 of DNA-directed RNA polymerases I and III subunit RPAC1 OS=Homo sapiens GN=POLR1C	2	16	16	16	53.8	53.8	53.8	39.249	346	346;342	0	323.31	By MS/MS	By MS/MS	By MS/MS	16950000000	18384000000	12925000000	20294000000	15260000000	11823000000	15580000000	18042000000	11384000000
O15162-2;O15162	O15162-2;O15162	3;3	3;3	3;3	Phospholipid scramblase 1	PLSCR1	sp|O15162-2|PLS1_HUMAN Isoform 2 of Phospholipid scramblase 1 OS=Homo sapiens GN=PLSCR1;sp|O15162|PLS1_HUMAN Phospholipid scramblase 1 OS=Homo sapiens GN=PLSCR1 PE=1 SV=1	2	3	3	3	10.1	10.1	10.1	26.825	237	237;318	0	22.155	By MS/MS	By MS/MS	By MS/MS	1123000000	2034900000	510450000	224860000	117260000	372000000	1582300000	280550000	357350000
O15164;O15164-2	O15164;O15164-2	21;20	21;20	21;20	Transcription intermediary factor 1-alpha	TRIM24	sp|O15164|TIF1A_HUMAN Transcription intermediary factor 1-alpha OS=Homo sapiens GN=TRIM24 PE=1 SV=3;sp|O15164-2|TIF1A_HUMAN Isoform Short of Transcription intermediary factor 1-alpha OS=Homo sapiens GN=TRIM24	2	21	21	21	27.4	27.4	27.4	116.83	1050	1050;1016	0	148.24	By MS/MS	By MS/MS	By MS/MS	3679400000	2186500000	2942300000	4305100000	1892700000	3084100000	4786900000	2850100000	3858800000
O15169-2;O15169	O15169-2;O15169	7;7	7;7	7;7	Axin-1	AXIN1	sp|O15169-2|AXIN1_HUMAN Isoform 2 of Axin-1 OS=Homo sapiens GN=AXIN1;sp|O15169|AXIN1_HUMAN Axin-1 OS=Homo sapiens GN=AXIN1 PE=1 SV=2	2	7	7	7	9.9	9.9	9.9	91.652	826	826;862	0	5.6354	By MS/MS	By MS/MS	By MS/MS	0	32570000	73690000	245970000	109580000	132300000	26239000	90555000	69019000
O15173;O15173-2	O15173;O15173-2	9;9	8;8	8;8	Membrane-associated progesterone receptor component 2	PGRMC2	sp|O15173|PGRC2_HUMAN Membrane-associated progesterone receptor component 2 OS=Homo sapiens GN=PGRMC2 PE=1 SV=1;sp|O15173-2|PGRC2_HUMAN Isoform 2 of Membrane-associated progesterone receptor component 2 OS=Homo sapiens GN=PGRMC2	2	9	8	8	47.5	43.5	43.5	23.818	223	223;247	0	323.31	By MS/MS	By MS/MS	By MS/MS	9302900000	8114800000	8038500000	14780000000	10482000000	10402000000	13397000000	11143000000	10712000000
O15182	O15182	3	3	3	Centrin-3	CETN3	sp|O15182|CETN3_HUMAN Centrin-3 OS=Homo sapiens GN=CETN3 PE=1 SV=2	1	3	3	3	26.9	26.9	26.9	19.55	167	167	0	24.93	By MS/MS	By MS/MS	By MS/MS	2679900000	1428100000	2860400000	2453500000	523380000	1883400000	1487100000	2135900000	1924600000
O15198-2;O15198	O15198-2;O15198	6;6	2;2	2;2	Mothers against decapentaplegic homolog 9	SMAD9	sp|O15198-2|SMAD9_HUMAN Isoform B of Mothers against decapentaplegic homolog 9 OS=Homo sapiens GN=SMAD9;sp|O15198|SMAD9_HUMAN Mothers against decapentaplegic homolog 9 OS=Homo sapiens GN=SMAD9 PE=1 SV=1	2	6	2	2	14	5.6	5.6	48.64	430	430;467	0.00053654	2.4716	By MS/MS	By MS/MS	By matching	39128000	0	52906000	68473000	0	0	0	0	0
O15211;O15211-2	O15211;O15211-2	11;8	11;8	11;8	Ral guanine nucleotide dissociation stimulator-like 2	RGL2	sp|O15211|RGL2_HUMAN Ral guanine nucleotide dissociation stimulator-like 2 OS=Homo sapiens GN=RGL2 PE=1 SV=1;sp|O15211-2|RGL2_HUMAN Isoform 2 of Ral guanine nucleotide dissociation stimulator-like 2 OS=Homo sapiens GN=RGL2	2	11	11	11	18.9	18.9	18.9	83.548	777	777;460	0	29.787	By MS/MS	By MS/MS	By MS/MS	287980000	218170000	197380000	613590000	147770000	264750000	421520000	123350000	336940000
O15212	O15212	8	8	8	Prefoldin subunit 6	PFDN6	sp|O15212|PFD6_HUMAN Prefoldin subunit 6 OS=Homo sapiens GN=PFDN6 PE=1 SV=1	1	8	8	8	45.7	45.7	45.7	14.582	129	129	0	81.565	By MS/MS	By MS/MS	By MS/MS	27340000000	26019000000	21826000000	28452000000	22259000000	18119000000	19945000000	21024000000	14944000000
O15213	O15213	19	19	19	WD repeat-containing protein 46	WDR46	sp|O15213|WDR46_HUMAN WD repeat-containing protein 46 OS=Homo sapiens GN=WDR46 PE=1 SV=3	1	19	19	19	37.2	37.2	37.2	68.07	610	610	0	312.74	By MS/MS	By MS/MS	By MS/MS	8403700000	9235000000	5871100000	11879000000	7986200000	6220500000	11787000000	12040000000	7233100000
O15217;O15217-2	O15217;O15217-2	6;4	6;4	6;4	Glutathione S-transferase A4	GSTA4	sp|O15217|GSTA4_HUMAN Glutathione S-transferase A4 OS=Homo sapiens GN=GSTA4 PE=1 SV=1;sp|O15217-2|GSTA4_HUMAN Isoform 2 of Glutathione S-transferase A4 OS=Homo sapiens GN=GSTA4	2	6	6	6	28.8	28.8	28.8	25.704	222	222;129	0	10.296	By MS/MS	By MS/MS	By MS/MS	610260000	407570000	512610000	1015500000	429660000	660570000	731840000	680810000	752060000
O15226-2;O15226	O15226-2;O15226	39;38	39;38	39;38	NF-kappa-B-repressing factor	NKRF	sp|O15226-2|NKRF_HUMAN Isoform 2 of NF-kappa-B-repressing factor OS=Homo sapiens GN=NKRF;sp|O15226|NKRF_HUMAN NF-kappa-B-repressing factor OS=Homo sapiens GN=NKRF PE=1 SV=2	2	39	39	39	48.5	48.5	48.5	79.495	705	705;690	0	323.31	By MS/MS	By MS/MS	By MS/MS	18118000000	14676000000	14203000000	21212000000	13934000000	13453000000	17863000000	18518000000	15311000000
O15228;O15228-2	O15228;O15228-2	22;18	22;18	22;18	Dihydroxyacetone phosphate acyltransferase	GNPAT	sp|O15228|GNPAT_HUMAN Dihydroxyacetone phosphate acyltransferase OS=Homo sapiens GN=GNPAT PE=1 SV=1;sp|O15228-2|GNPAT_HUMAN Isoform 2 of Dihydroxyacetone phosphate acyltransferase OS=Homo sapiens GN=GNPAT	2	22	22	22	37.4	37.4	37.4	77.187	680	680;619	0	319.25	By MS/MS	By MS/MS	By MS/MS	6951500000	5849400000	5515600000	9546500000	5119600000	5574300000	7487500000	6002700000	5241100000
O15230;O15230-2	O15230	51;7	51;7	50;6	Laminin subunit alpha-5	LAMA5	sp|O15230|LAMA5_HUMAN Laminin subunit alpha-5 OS=Homo sapiens GN=LAMA5 PE=1 SV=8	2	51	51	50	18.9	18.9	18.5	399.73	3695	3695;561	0	323.31	By MS/MS	By MS/MS	By MS/MS	4488900000	730210000	6637200000	3652200000	566560000	3919200000	3181300000	1007900000	5725400000
O15231-5;O15231-4;O15231-7;O15231;O15231-3;O15231-8;O15231-6;O15231-2	O15231-5;O15231-4;O15231-7;O15231;O15231-3;O15231-8;O15231-6;O15231-2	7;7;7;7;7;7;7;5	7;7;7;7;7;7;7;5	2;2;2;2;2;2;2;0	Zinc finger protein 185	ZNF185	sp|O15231-5|ZN185_HUMAN Isoform 5 of Zinc finger protein 185 OS=Homo sapiens GN=ZNF185;sp|O15231-4|ZN185_HUMAN Isoform 4 of Zinc finger protein 185 OS=Homo sapiens GN=ZNF185;sp|O15231-7|ZN185_HUMAN Isoform 7 of Zinc finger protein 185 OS=Homo sapiens GN=ZN	8	7	7	2	25	25	8.1	49.971	468	468;630;660;689;690;692;721;452	0	74.555	By MS/MS	By MS/MS	By MS/MS	0	110360000	73269000	293630000	192470000	314670000	310390000	222390000	172020000
O15232-2;O15232	O15232-2;O15232	1;1	1;1	1;1	Matrilin-3	MATN3	sp|O15232-2|MATN3_HUMAN Isoform 2 of Matrilin-3 OS=Homo sapiens GN=MATN3;sp|O15232|MATN3_HUMAN Matrilin-3 OS=Homo sapiens GN=MATN3 PE=1 SV=2	2	1	1	1	4.5	4.5	4.5	48.316	444	444;486	0	4.5238		By MS/MS		0	0	0	79398000	0	0	0	0	0
O15234	O15234	13	13	13	Protein CASC3	CASC3	sp|O15234|CASC3_HUMAN Protein CASC3 OS=Homo sapiens GN=CASC3 PE=1 SV=2	1	13	13	13	22.8	22.8	22.8	76.277	703	703	0	96.489	By MS/MS	By MS/MS	By MS/MS	3269100000	1888000000	884060000	4557600000	2432400000	2408300000	4262600000	2865100000	1764300000
O15235	O15235	4	4	4	28S ribosomal protein S12, mitochondrial	MRPS12	sp|O15235|RT12_HUMAN 28S ribosomal protein S12, mitochondrial OS=Homo sapiens GN=MRPS12 PE=1 SV=1	1	4	4	4	33.3	33.3	33.3	15.173	138	138	0	35.269	By MS/MS	By MS/MS	By MS/MS	3080000000	2157000000	1724800000	6086400000	3570700000	3860600000	4628300000	4239500000	4012400000
O15239	O15239	1	1	1	NADH dehydrogenase [ubiquinone] 1 alpha subcomplex subunit 1	NDUFA1	sp|O15239|NDUA1_HUMAN NADH dehydrogenase [ubiquinone] 1 alpha subcomplex subunit 1 OS=Homo sapiens GN=NDUFA1 PE=1 SV=1	1	1	1	1	18.6	18.6	18.6	8.0723	70	70	0.00022092	3.3818	By MS/MS	By MS/MS	By MS/MS	1272500000	1157400000	919360000	2166900000	1851700000	2424100000	893120000	883290000	1335300000
O15254;O15254-2	O15254;O15254-2	8;6	8;6	8;6	Peroxisomal acyl-coenzyme A oxidase 3	ACOX3	sp|O15254|ACOX3_HUMAN Peroxisomal acyl-coenzyme A oxidase 3 OS=Homo sapiens GN=ACOX3 PE=1 SV=2;sp|O15254-2|ACOX3_HUMAN Isoform 2 of Peroxisomal acyl-coenzyme A oxidase 3 OS=Homo sapiens GN=ACOX3	2	8	8	8	17	17	17	77.628	700	700;624	0	14.244	By MS/MS	By MS/MS	By MS/MS	465280000	71720000	105820000	540970000	234740000	333530000	519940000	109140000	98819000
O15258	O15258	6	6	6	Protein RER1	RER1	sp|O15258|RER1_HUMAN Protein RER1 OS=Homo sapiens GN=RER1 PE=1 SV=1	1	6	6	6	34.2	34.2	34.2	22.958	196	196	0	155.92	By MS/MS	By MS/MS	By MS/MS	15934000000	11016000000	11222000000	17669000000	10020000000	9979700000	18781000000	14757000000	14470000000
O15260-2;O15260;O15260-3	O15260-2;O15260;O15260-3	4;4;2	4;4;2	4;4;2	Surfeit locus protein 4	SURF4	sp|O15260-2|SURF4_HUMAN Isoform 2 of Surfeit locus protein 4 OS=Homo sapiens GN=SURF4;sp|O15260|SURF4_HUMAN Surfeit locus protein 4 OS=Homo sapiens GN=SURF4 PE=1 SV=3;sp|O15260-3|SURF4_HUMAN Isoform 3 of Surfeit locus protein 4 OS=Homo sapiens GN=SURF4	3	4	4	4	27	27	27	17.97	159	159;269;128	0	31.182	By MS/MS	By MS/MS	By MS/MS	7354500000	5958300000	5533200000	7672000000	4799700000	5229600000	9203700000	7709900000	6541400000
O15264;O15264-2	O15264	17;8	17;8	16;7	Mitogen-activated protein kinase 13	MAPK13	sp|O15264|MK13_HUMAN Mitogen-activated protein kinase 13 OS=Homo sapiens GN=MAPK13 PE=1 SV=1	2	17	17	16	53.4	53.4	49	42.089	365	365;257	0	76.463	By MS/MS	By MS/MS	By MS/MS	2949100000	2252100000	1432800000	2514200000	1782700000	739410000	2344800000	2830100000	1175400000
O15265-3;O15265;O15265-2	O15265-3;O15265;O15265-2	3;3;3	3;3;3	3;3;3	Ataxin-7	ATXN7	sp|O15265-3|ATX7_HUMAN Isoform 3 of Ataxin-7 OS=Homo sapiens GN=ATXN7;sp|O15265|ATX7_HUMAN Ataxin-7 OS=Homo sapiens GN=ATXN7 PE=1 SV=1;sp|O15265-2|ATX7_HUMAN Isoform b of Ataxin-7 OS=Homo sapiens GN=ATXN7	3	3	3	3	7.5	7.5	7.5	79.534	747	747;892;945	0.00095663	2.1705	By MS/MS	By MS/MS	By MS/MS	28756000	22331000	18873000	207520000	13934000	21652000	18134000	13169000	11718000
O15269;O15269-2	O15269	14;4	14;4	14;4	Serine palmitoyltransferase 1	SPTLC1	sp|O15269|SPTC1_HUMAN Serine palmitoyltransferase 1 OS=Homo sapiens GN=SPTLC1 PE=1 SV=1	2	14	14	14	35.5	35.5	35.5	52.743	473	473;143	0	258.55	By MS/MS	By MS/MS	By MS/MS	10261000000	5672900000	8251400000	8827200000	3640800000	4508600000	5764400000	3049700000	3876400000
O15270	O15270	23	23	23	Serine palmitoyltransferase 2	SPTLC2	sp|O15270|SPTC2_HUMAN Serine palmitoyltransferase 2 OS=Homo sapiens GN=SPTLC2 PE=1 SV=1	1	23	23	23	51.1	51.1	51.1	62.924	562	562	0	268.68	By MS/MS	By MS/MS	By MS/MS	8125300000	6433400000	6888900000	7764600000	4839900000	6499700000	5862900000	5114700000	4545600000
O15287	O15287	18	18	18	Fanconi anemia group G protein	FANCG	sp|O15287|FANCG_HUMAN Fanconi anemia group G protein OS=Homo sapiens GN=FANCG PE=1 SV=1	1	18	18	18	32.5	32.5	32.5	68.553	622	622	0	115.76	By MS/MS	By MS/MS	By MS/MS	1217100000	1310100000	822680000	1068600000	130320000	271960000	1892800000	608720000	961560000
O15294;O15294-2;O15294-4	O15294;O15294-2;O15294-4	44;36;30	44;36;30	3;0;0	UDP-N-acetylglucosamine--peptide N-acetylglucosaminyltransferase 110 kDa subunit	OGT	sp|O15294|OGT1_HUMAN UDP-N-acetylglucosamine--peptide N-acetylglucosaminyltransferase 110 kDa subunit OS=Homo sapiens GN=OGT PE=1 SV=3;sp|O15294-2|OGT1_HUMAN Isoform 2 of UDP-N-acetylglucosamine--peptide N-acetylglucosaminyltransferase 110 kDa subunit OS=H	3	44	44	3	51.1	51.1	2.8	116.92	1046	1046;920;665	0	323.31	By MS/MS	By MS/MS	By MS/MS	24748000000	21169000000	19964000000	28072000000	15483000000	15471000000	28765000000	24230000000	18260000000
O15294-3	O15294-3	42	1	1	UDP-N-acetylglucosamine--peptide N-acetylglucosaminyltransferase 110 kDa subunit	OGT	sp|O15294-3|OGT1_HUMAN Isoform 1 of UDP-N-acetylglucosamine--peptide N-acetylglucosaminyltransferase 110 kDa subunit OS=Homo sapiens GN=OGT	1	42	1	1	50.7	1.8	1.8	115.7	1036	1036	0	282.72	By MS/MS	By MS/MS	By MS/MS	451290000	482060000	425340000	555480000	358460000	77430000	194030000	0	136790000
O15297;O15297-2	O15297;O15297-2	6;4	6;4	6;4	Protein phosphatase 1D	PPM1D	sp|O15297|PPM1D_HUMAN Protein phosphatase 1D OS=Homo sapiens GN=PPM1D PE=1 SV=1;sp|O15297-2|PPM1D_HUMAN Isoform 2 of Protein phosphatase 1D OS=Homo sapiens GN=PPM1D	2	6	6	6	16.2	16.2	16.2	66.674	605	605;430	0	45.844	By MS/MS	By MS/MS	By MS/MS	72868000	0	168280000	261890000	56450000	161130000	179180000	173410000	128470000
O15304-2;O15304	O15304-2;O15304	3;2	3;2	3;2	Apoptosis regulatory protein Siva	SIVA1	sp|O15304-2|SIVA_HUMAN Isoform 2 of Apoptosis regulatory protein Siva OS=Homo sapiens GN=SIVA1;sp|O15304|SIVA_HUMAN Apoptosis regulatory protein Siva OS=Homo sapiens GN=SIVA1 PE=1 SV=2	2	3	3	3	31.8	31.8	31.8	11.778	110	110;175	0.0022817	1.5155	By MS/MS	By MS/MS	By MS/MS	50066000	0	60482000	229550000	83071000	163410000	75808000	77839000	67825000
O15305;O15305-2	O15305	14;4	14;4	12;4	Phosphomannomutase 2	PMM2	sp|O15305|PMM2_HUMAN Phosphomannomutase 2 OS=Homo sapiens GN=PMM2 PE=1 SV=1	2	14	14	12	47.6	47.6	44.3	28.082	246	246;119	0	43.937	By MS/MS	By MS/MS	By MS/MS	12642000000	14843000000	10631000000	12202000000	7575800000	7730600000	8847700000	7755500000	5568400000
O15315-2;O15315-1;O15315-4;O15315;O15315-5	O15315-2;O15315-1;O15315-4;O15315;O15315-5	5;5;5;5;3	5;5;5;5;3	5;5;5;5;3	DNA repair protein RAD51 homolog 2	RAD51B	sp|O15315-2|RA51B_HUMAN Isoform 3 of DNA repair protein RAD51 homolog 2 OS=Homo sapiens GN=RAD51B;sp|O15315-1|RA51B_HUMAN Isoform 2 of DNA repair protein RAD51 homolog 2 OS=Homo sapiens GN=RAD51B;sp|O15315-4|RA51B_HUMAN Isoform 4 of DNA repair protein RAD5	5	5	5	5	12.9	12.9	12.9	38.304	350	350;350;366;384;231	0	9.3392	By MS/MS	By MS/MS	By MS/MS	87965000	265520000	74733000	64943000	22149000	38816000	171200000	219200000	304450000
O15318	O15318	7	7	7	DNA-directed RNA polymerase III subunit RPC7	POLR3G	sp|O15318|RPC7_HUMAN DNA-directed RNA polymerase III subunit RPC7 OS=Homo sapiens GN=POLR3G PE=1 SV=2	1	7	7	7	37.2	37.2	37.2	25.914	223	223	0	20.939	By MS/MS	By MS/MS	By MS/MS	612770000	302130000	184620000	1290300000	768570000	403990000	1043600000	1113400000	451270000
O15321-2;O15321	O15321-2;O15321	10;10	10;10	10;10	Transmembrane 9 superfamily member 1	TM9SF1	sp|O15321-2|TM9S1_HUMAN Isoform 2 of Transmembrane 9 superfamily member 1 OS=Homo sapiens GN=TM9SF1;sp|O15321|TM9S1_HUMAN Transmembrane 9 superfamily member 1 OS=Homo sapiens GN=TM9SF1 PE=2 SV=2	2	10	10	10	27.4	27.4	27.4	55.25	489	489;606	0	106.94	By MS/MS	By MS/MS	By MS/MS	1969300000	1355400000	2274500000	1946900000	1074200000	1190500000	2325400000	1316300000	1648200000
O15327	O15327	2	2	2	Type II inositol 3,4-bisphosphate 4-phosphatase	INPP4B	sp|O15327|INP4B_HUMAN Type II inositol 3,4-bisphosphate 4-phosphatase OS=Homo sapiens GN=INPP4B PE=2 SV=4	1	2	2	2	3.6	3.6	3.6	104.74	924	924	0	13.659	By MS/MS	By MS/MS		137300000	93359000	38047000	101640000	15080000	23107000	0	0	0
O15344;O15344-2	O15344;O15344-2	15;13	15;13	13;11	E3 ubiquitin-protein ligase Midline-1	MID1	sp|O15344|TRI18_HUMAN E3 ubiquitin-protein ligase Midline-1 OS=Homo sapiens GN=MID1 PE=1 SV=1;sp|O15344-2|TRI18_HUMAN Isoform 2 of E3 ubiquitin-protein ligase Midline-1 OS=Homo sapiens GN=MID1	2	15	15	13	23.2	23.2	21.6	75.25	667	667;552	0	71.381	By MS/MS	By MS/MS	By MS/MS	4191900000	3579500000	3046300000	4323400000	1797700000	1785100000	2628400000	3116300000	1752500000
O15347	O15347	11	11	11	High mobility group protein B3	HMGB3	sp|O15347|HMGB3_HUMAN High mobility group protein B3 OS=Homo sapiens GN=HMGB3 PE=1 SV=4	1	11	11	11	35.5	35.5	35.5	22.98	200	200	0	99.629	By MS/MS	By MS/MS	By MS/MS	44095000000	37693000000	33627000000	45551000000	34794000000	30668000000	45644000000	46425000000	38260000000
O15350-12;O15350-4;O15350-10;O15350-9;O15350-3;O15350-2;O15350-6;O15350-5;O15350-13;O15350-11;O15350-8;O15350	O15350-12;O15350-4;O15350-10;O15350-9;O15350-3;O15350-2;O15350-6;O15350-5;O15350-13;O15350-11;O15350-8;O15350	6;6;6;6;6;6;6;6;6;6;6;6	6;6;6;6;6;6;6;6;6;6;6;6	6;6;6;6;6;6;6;6;6;6;6;6	Tumor protein p73	TP73	sp|O15350-12|P73_HUMAN Isoform 11 of Tumor protein p73 OS=Homo sapiens GN=TP73;sp|O15350-4|P73_HUMAN Isoform Delta of Tumor protein p73 OS=Homo sapiens GN=TP73;sp|O15350-10|P73_HUMAN Isoform dN-Gamma of Tumor protein p73 OS=Homo sapiens GN=TP73;sp|O15350-9	12	6	6	6	22	22	22	38.874	350	350;403;427;450;476;499;540;555;555;565;587;636	0	25.466	By MS/MS	By MS/MS	By MS/MS	351310000	206470000	453430000	615030000	169530000	603300000	308500000	146560000	395420000
O15355	O15355	18	18	18	Protein phosphatase 1G	PPM1G	sp|O15355|PPM1G_HUMAN Protein phosphatase 1G OS=Homo sapiens GN=PPM1G PE=1 SV=1	1	18	18	18	42.1	42.1	42.1	59.271	546	546	0	323.31	By MS/MS	By MS/MS	By MS/MS	44459000000	34788000000	35837000000	50802000000	31678000000	34182000000	37461000000	31360000000	30179000000
O15357;O15357-2;Q92835-2;Q92835;Q7Z7G1-3;Q7Z7G1;Q92835-3	O15357;O15357-2	47;38;2;2;1;1;1	47;38;2;2;1;1;1	47;38;2;2;1;1;1	Phosphatidylinositol 3,4,5-trisphosphate 5-phosphatase 2	INPPL1	sp|O15357|SHIP2_HUMAN Phosphatidylinositol 3,4,5-trisphosphate 5-phosphatase 2 OS=Homo sapiens GN=INPPL1 PE=1 SV=2;sp|O15357-2|SHIP2_HUMAN Isoform 2 of Phosphatidylinositol 3,4,5-trisphosphate 5-phosphatase 2 OS=Homo sapiens GN=INPPL1	7	47	47	47	48.6	48.6	48.6	138.6	1258	1258;1016;1188;1189;391;428;976	0	313.59	By MS/MS	By MS/MS	By MS/MS	12257000000	7026000000	8887700000	13518000000	6353800000	7938300000	10330000000	6038700000	7480700000
O15360-3;O15360;O15360-2	O15360-3;O15360	19;19;3	19;19;3	19;19;3	Fanconi anemia group A protein	FANCA	sp|O15360-3|FANCA_HUMAN Isoform 3 of Fanconi anemia group A protein OS=Homo sapiens GN=FANCA;sp|O15360|FANCA_HUMAN Fanconi anemia group A protein OS=Homo sapiens GN=FANCA PE=1 SV=2	3	19	19	19	20.7	20.7	20.7	159.08	1424	1424;1455;297	0	207.6	By MS/MS	By MS/MS	By MS/MS	2145800000	1211600000	1490200000	2595500000	977990000	1296500000	1502900000	403300000	762190000
O15371-3;O15371;O15371-2	O15371-3;O15371;O15371-2	31;31;30	31;31;30	31;31;30	Eukaryotic translation initiation factor 3 subunit D	EIF3D	sp|O15371-3|EIF3D_HUMAN Isoform 3 of Eukaryotic translation initiation factor 3 subunit D OS=Homo sapiens GN=EIF3D;sp|O15371|EIF3D_HUMAN Eukaryotic translation initiation factor 3 subunit D OS=Homo sapiens GN=EIF3D PE=1 SV=1;sp|O15371-2|EIF3D_HUMAN Isoform	3	31	31	31	60.6	60.6	60.6	62.039	533	533;548;499	0	323.31	By MS/MS	By MS/MS	By MS/MS	67402000000	67920000000	58541000000	82730000000	55029000000	52070000000	72454000000	69429000000	54240000000
O15372	O15372	16	16	16	Eukaryotic translation initiation factor 3 subunit H	EIF3H	sp|O15372|EIF3H_HUMAN Eukaryotic translation initiation factor 3 subunit H OS=Homo sapiens GN=EIF3H PE=1 SV=1	1	16	16	16	50.6	50.6	50.6	39.93	352	352	0	172.43	By MS/MS	By MS/MS	By MS/MS	33473000000	33965000000	32001000000	51862000000	38726000000	36844000000	50709000000	44061000000	42017000000
O15379;O15379-2	O15379;O15379-2	14;13	13;12	13;12	Histone deacetylase 3	HDAC3	sp|O15379|HDAC3_HUMAN Histone deacetylase 3 OS=Homo sapiens GN=HDAC3 PE=1 SV=2;sp|O15379-2|HDAC3_HUMAN Isoform 2 of Histone deacetylase 3 OS=Homo sapiens GN=HDAC3	2	14	13	13	43.9	42.1	42.1	48.847	428	428;429	0	104.61	By MS/MS	By MS/MS	By MS/MS	2219900000	1944700000	1978200000	4224200000	1987500000	1825600000	2041700000	2101600000	1063600000
O15381;O15381-5;O15381-2;O15381-3;O15381-4	O15381;O15381-5;O15381-2;O15381-3;O15381-4	34;32;28;26;25	34;32;28;26;25	34;32;28;26;25	Nuclear valosin-containing protein-like	NVL	sp|O15381|NVL_HUMAN Nuclear valosin-containing protein-like OS=Homo sapiens GN=NVL PE=1 SV=1;sp|O15381-5|NVL_HUMAN Isoform 5 of Nuclear valosin-containing protein-like OS=Homo sapiens GN=NVL;sp|O15381-2|NVL_HUMAN Isoform 2 of Nuclear valosin-containing pro	5	34	34	34	44.7	44.7	44.7	95.05	856	856;765;750;659;667	0	273.93	By MS/MS	By MS/MS	By MS/MS	18615000000	17472000000	12883000000	15864000000	9335900000	8504700000	17997000000	18761000000	11660000000
O15382;O15382-2	O15382;O15382-2	19;15	19;15	19;15	Branched-chain-amino-acid aminotransferase, mitochondrial	BCAT2	sp|O15382|BCAT2_HUMAN Branched-chain-amino-acid aminotransferase, mitochondrial OS=Homo sapiens GN=BCAT2 PE=1 SV=2;sp|O15382-2|BCAT2_HUMAN Isoform B of Branched-chain-amino-acid aminotransferase, mitochondrial OS=Homo sapiens GN=BCAT2	2	19	19	19	46.9	46.9	46.9	44.287	392	392;300	0	318.95	By MS/MS	By MS/MS	By MS/MS	16712000000	11542000000	10330000000	16206000000	7786900000	8094400000	15672000000	10809000000	10468000000
O15392;O15392-2;O15392-5;O15392-4;O15392-7;O15392-6;O15392-3	O15392;O15392-2;O15392-5;O15392-4	6;5;4;4;1;1;1	6;5;4;4;1;1;1	6;5;4;4;1;1;1	Baculoviral IAP repeat-containing protein 5	BIRC5	sp|O15392|BIRC5_HUMAN Baculoviral IAP repeat-containing protein 5 OS=Homo sapiens GN=BIRC5 PE=1 SV=3;sp|O15392-2|BIRC5_HUMAN Isoform 2 of Baculoviral IAP repeat-containing protein 5 OS=Homo sapiens GN=BIRC5;sp|O15392-5|BIRC5_HUMAN Isoform 5 of Baculoviral	7	6	6	6	45.8	45.8	45.8	16.389	142	142;165;117;120;74;78;137	0	16.767	By MS/MS	By MS/MS	By MS/MS	1820200000	1039500000	766710000	1264000000	412140000	419660000	2281800000	1851900000	1038700000
O15397;O15397-2	O15397;O15397-2	25;18	24;17	24;17	Importin-8	IPO8	sp|O15397|IPO8_HUMAN Importin-8 OS=Homo sapiens GN=IPO8 PE=1 SV=2;sp|O15397-2|IPO8_HUMAN Isoform 2 of Importin-8 OS=Homo sapiens GN=IPO8	2	25	24	24	27	26	26	119.94	1037	1037;832	0	128.26	By MS/MS	By MS/MS	By MS/MS	11913000000	9216100000	9739300000	8948700000	5481400000	6524600000	9619400000	7939500000	7605000000
O15400-2;O15400	O15400-2;O15400	9;9	9;9	9;9	Syntaxin-7	STX7	sp|O15400-2|STX7_HUMAN Isoform 2 of Syntaxin-7 OS=Homo sapiens GN=STX7;sp|O15400|STX7_HUMAN Syntaxin-7 OS=Homo sapiens GN=STX7 PE=1 SV=4	2	9	9	9	45.6	45.6	45.6	27.4	239	239;261	0	323.31	By MS/MS	By MS/MS	By MS/MS	16335000000	16552000000	10214000000	16229000000	14117000000	9206000000	11907000000	13089000000	6985700000
O15405-2;O15405	O15405-2;O15405	7;7	2;2	2;2	TOX high mobility group box family member 3	TOX3	sp|O15405-2|TOX3_HUMAN Isoform 2 of TOX high mobility group box family member 3 OS=Homo sapiens GN=TOX3;sp|O15405|TOX3_HUMAN TOX high mobility group box family member 3 OS=Homo sapiens GN=TOX3 PE=1 SV=2	2	7	2	2	12.8	4.9	4.9	63.099	571	571;576	0	5.4076	By matching	By MS/MS	By MS/MS	0	0	0	116720000	10706000	28342000	11131000	13604000	8953000
O15409;O15409-9;O15409-4;O15409-7;O15409-6;O15409-2;O15409-8;O15409-5	O15409;O15409-9;O15409-4;O15409-7;O15409-6;O15409-2	5;5;5;3;3;3;2;2	5;5;5;3;3;3;2;2	5;5;5;3;3;3;2;2	Forkhead box protein P2	FOXP2	sp|O15409|FOXP2_HUMAN Forkhead box protein P2 OS=Homo sapiens GN=FOXP2 PE=1 SV=2;sp|O15409-9|FOXP2_HUMAN Isoform 9 of Forkhead box protein P2 OS=Homo sapiens GN=FOXP2;sp|O15409-4|FOXP2_HUMAN Isoform 4 of Forkhead box protein P2 OS=Homo sapiens GN=FOXP2;sp|	8	5	5	5	12.9	12.9	12.9	79.918	715	715;732;740;365;432;623;87;168	0	115.68	By MS/MS	By MS/MS	By MS/MS	254440000	470530000	246870000	71670000	0	181940000	243510000	0	278950000
O15417;O15417-2;O15417-3	O15417;O15417-2	20;17;1	20;17;1	20;17;1	Trinucleotide repeat-containing gene 18 protein	TNRC18	sp|O15417|TNC18_HUMAN Trinucleotide repeat-containing gene 18 protein OS=Homo sapiens GN=TNRC18 PE=1 SV=3;sp|O15417-2|TNC18_HUMAN Isoform 2 of Trinucleotide repeat-containing gene 18 protein OS=Homo sapiens GN=TNRC18	3	20	20	20	11.4	11.4	11.4	314.52	2968	2968;2256;414	0	46.022	By MS/MS	By MS/MS	By MS/MS	590070000	387300000	440970000	977700000	129940000	506880000	664090000	461890000	689790000
O15427	O15427	2	2	2	Monocarboxylate transporter 4	SLC16A3	sp|O15427|MOT4_HUMAN Monocarboxylate transporter 4 OS=Homo sapiens GN=SLC16A3 PE=1 SV=1	1	2	2	2	4.5	4.5	4.5	49.469	465	465	0.00094797	1.9193	By MS/MS	By MS/MS	By MS/MS	55104000	56421000	0	146480000	33787000	81935000	87692000	73487000	98399000
O15431	O15431	1	1	1	High affinity copper uptake protein 1	SLC31A1	sp|O15431|COPT1_HUMAN High affinity copper uptake protein 1 OS=Homo sapiens GN=SLC31A1 PE=1 SV=1	1	1	1	1	10	10	10	21.09	190	190	0	21.556	By MS/MS	By MS/MS	By MS/MS	989020000	380150000	663070000	1523400000	662330000	777290000	1165600000	680050000	287360000
O15439-2;O15439;O15439-3;O15439-4	O15439-2;O15439;O15439-3;O15439-4	29;29;16;15	28;28;16;15	28;28;16;15	Multidrug resistance-associated protein 4	ABCC4	sp|O15439-2|MRP4_HUMAN Isoform 2 of Multidrug resistance-associated protein 4 OS=Homo sapiens GN=ABCC4;sp|O15439|MRP4_HUMAN Multidrug resistance-associated protein 4 OS=Homo sapiens GN=ABCC4 PE=1 SV=3;sp|O15439-3|MRP4_HUMAN Isoform 3 of Multidrug resistanc	4	29	28	28	25.7	25.1	25.1	144.2	1278	1278;1325;859;784	0	276.56	By MS/MS	By MS/MS	By MS/MS	2453200000	2554900000	2049300000	2624500000	2059200000	1578000000	2218800000	3727200000	2266700000
O15440-5;O15440;O15440-4;O15440-3;O15440-2	O15440-5;O15440;O15440-4;O15440-3;O15440-2	4;4;2;2;2	4;4;2;2;2	4;4;2;2;2	Multidrug resistance-associated protein 5	ABCC5	sp|O15440-5|MRP5_HUMAN Isoform 5 of Multidrug resistance-associated protein 5 OS=Homo sapiens GN=ABCC5;sp|O15440|MRP5_HUMAN Multidrug resistance-associated protein 5 OS=Homo sapiens GN=ABCC5 PE=1 SV=2;sp|O15440-4|MRP5_HUMAN Isoform 4 of Multidrug resistanc	5	4	4	4	3.4	3.4	3.4	155.73	1394	1394;1437;208;212;225	0	5.2192	By MS/MS	By MS/MS	By MS/MS	73383000	16851000	23971000	132300000	78856000	136390000	71274000	235390000	60884000
O15446;O15446-2	O15446;O15446-2	14;14	14;14	14;14	DNA-directed RNA polymerase I subunit RPA34	CD3EAP	sp|O15446|RPA34_HUMAN DNA-directed RNA polymerase I subunit RPA34 OS=Homo sapiens GN=CD3EAP PE=1 SV=1;sp|O15446-2|RPA34_HUMAN Isoform 2 of DNA-directed RNA polymerase I subunit RPA34 OS=Homo sapiens GN=CD3EAP	2	14	14	14	51.6	51.6	51.6	54.985	510	510;512	0	323.31	By MS/MS	By MS/MS	By MS/MS	8680700000	4202000000	2993300000	7972900000	3141200000	2711600000	8014700000	5043000000	1930400000
O15455	O15455	2	2	2	Toll-like receptor 3	TLR3	sp|O15455|TLR3_HUMAN Toll-like receptor 3 OS=Homo sapiens GN=TLR3 PE=1 SV=1	1	2	2	2	2.8	2.8	2.8	103.83	904	904	0.0056381	1.2126		By MS/MS		0	0	0	0	0	45703000	0	0	0
O15460-2;O15460	O15460-2;O15460	23;23	23;23	23;23	Prolyl 4-hydroxylase subunit alpha-2	P4HA2	sp|O15460-2|P4HA2_HUMAN Isoform IIa of Prolyl 4-hydroxylase subunit alpha-2 OS=Homo sapiens GN=P4HA2;sp|O15460|P4HA2_HUMAN Prolyl 4-hydroxylase subunit alpha-2 OS=Homo sapiens GN=P4HA2 PE=1 SV=1	2	23	23	23	44.1	44.1	44.1	60.632	533	533;535	0	300.01	By MS/MS	By MS/MS	By MS/MS	19644000000	14885000000	17369000000	16120000000	9402100000	8799400000	15910000000	12650000000	12024000000
O15484	O15484	5	5	5	Calpain-5	CAPN5	sp|O15484|CAN5_HUMAN Calpain-5 OS=Homo sapiens GN=CAPN5 PE=1 SV=2	1	5	5	5	9.1	9.1	9.1	73.168	640	640	0	4.4604	By MS/MS	By MS/MS	By MS/MS	156280000	15188000	88604000	136310000	6621600	10404000	82117000	52163000	82027000
O15498;O15498-2	O15498;O15498-2	9;7	9;7	9;7	Synaptobrevin homolog YKT6	YKT6	sp|O15498|YKT6_HUMAN Synaptobrevin homolog YKT6 OS=Homo sapiens GN=YKT6 PE=1 SV=1;sp|O15498-2|YKT6_HUMAN Isoform 2 of Synaptobrevin homolog YKT6 OS=Homo sapiens GN=YKT6	2	9	9	9	54	54	54	22.417	198	198;164	0	136.91	By MS/MS	By MS/MS	By MS/MS	9266700000	9016600000	7875100000	9753800000	7474500000	7348100000	9189500000	9659700000	5697100000
O15503-2;O15503	O15503-2;O15503	1;1	1;1	1;1	Insulin-induced gene 1 protein	INSIG1	sp|O15503-2|INSI1_HUMAN Isoform 2 of Insulin-induced gene 1 protein OS=Homo sapiens GN=INSIG1;sp|O15503|INSI1_HUMAN Insulin-induced gene 1 protein OS=Homo sapiens GN=INSIG1 PE=1 SV=3	2	1	1	1	12.2	12.2	12.2	17.53	164	164;277	0	4.0914	By MS/MS			150270000	86821000	117490000	0	0	0	0	0	0
O15504;O15504-2;O15504-3	O15504;O15504-2	17;11;6	17;11;6	17;11;6	Nucleoporin-like protein 2	NUPL2	sp|O15504|NUPL2_HUMAN Nucleoporin-like protein 2 OS=Homo sapiens GN=NUPL2 PE=1 SV=1;sp|O15504-2|NUPL2_HUMAN Isoform 2 of Nucleoporin-like protein 2 OS=Homo sapiens GN=NUPL2	3	17	17	17	40.9	40.9	40.9	44.871	423	423;224;195	0	241.83	By MS/MS	By MS/MS	By MS/MS	2314100000	1828400000	1997600000	4524300000	2282900000	3164500000	2117600000	1925900000	1418500000
O15511;O15511-2	O15511;O15511-2	6;5	5;4	5;4	Actin-related protein 2/3 complex subunit 5	ARPC5	sp|O15511|ARPC5_HUMAN Actin-related protein 2/3 complex subunit 5 OS=Homo sapiens GN=ARPC5 PE=1 SV=3;sp|O15511-2|ARPC5_HUMAN Isoform 2 of Actin-related protein 2/3 complex subunit 5 OS=Homo sapiens GN=ARPC5	2	6	5	5	63.6	58.3	58.3	16.32	151	151;154	0	54.154	By MS/MS	By MS/MS	By MS/MS	14429000000	11711000000	11590000000	17276000000	11181000000	11672000000	19157000000	17024000000	14155000000
O15514	O15514	4	4	4	DNA-directed RNA polymerase II subunit RPB4	POLR2D	sp|O15514|RPB4_HUMAN DNA-directed RNA polymerase II subunit RPB4 OS=Homo sapiens GN=POLR2D PE=1 SV=1	1	4	4	4	42.3	42.3	42.3	16.311	142	142	0	13.877	By MS/MS	By MS/MS	By MS/MS	671040000	378850000	559680000	1552300000	480110000	435980000	653070000	702390000	826510000
O15516	O15516	2	2	2	Circadian locomoter output cycles protein kaput	CLOCK	sp|O15516|CLOCK_HUMAN Circadian locomoter output cycles protein kaput OS=Homo sapiens GN=CLOCK PE=1 SV=1	1	2	2	2	3.9	3.9	3.9	95.303	846	846	0	11.198	By MS/MS	By MS/MS	By MS/MS	287040000	0	179160000	85369000	68123000	91340000	104360000	93329000	91484000
O15525	O15525	7	7	4	Transcription factor MafG	MAFG	sp|O15525|MAFG_HUMAN Transcription factor MafG OS=Homo sapiens GN=MAFG PE=1 SV=1	1	7	7	4	43.2	43.2	32.1	17.849	162	162	0	15.522	By MS/MS	By MS/MS	By MS/MS	395300000	443680000	580350000	507230000	219780000	309310000	646340000	569470000	615660000
O15530;O15530-3;O15530-5;Q6A1A2;O15530-4	O15530;O15530-3;O15530-5;Q6A1A2;O15530-4	23;22;18;16;16	23;22;18;16;16	3;3;3;2;3	3-phosphoinositide-dependent protein kinase 1;Putative 3-phosphoinositide-dependent protein kinase 2	PDPK1;PDPK2P	sp|O15530|PDPK1_HUMAN 3-phosphoinositide-dependent protein kinase 1 OS=Homo sapiens GN=PDPK1 PE=1 SV=1;sp|O15530-3|PDPK1_HUMAN Isoform 3 of 3-phosphoinositide-dependent protein kinase 1 OS=Homo sapiens GN=PDPK1;sp|O15530-5|PDPK1_HUMAN Isoform 5 of 3-phosph	5	23	23	3	58.6	58.6	12.9	63.151	556	556;530;454;396;429	0	109.35	By MS/MS	By MS/MS	By MS/MS	5172100000	2742900000	3139900000	7962400000	3499000000	4264200000	6504800000	4526200000	4552900000
O15530-2	O15530-2	21	1	1	3-phosphoinositide-dependent protein kinase 1	PDPK1	sp|O15530-2|PDPK1_HUMAN Isoform 2 of 3-phosphoinositide-dependent protein kinase 1 OS=Homo sapiens GN=PDPK1	1	21	1	1	55.1	4.9	4.9	58.034	506	506	0.00011107	3.5791	By MS/MS	By MS/MS	By matching	96559000	0	0	200830000	0	0	0	0	0
O15533-2;O15533;O15533-3;O15533-4	O15533-2;O15533;O15533-3;O15533-4	6;6;6;4	6;6;6;4	6;6;6;4	Tapasin	TAPBP	sp|O15533-2|TPSN_HUMAN Isoform 2 of Tapasin OS=Homo sapiens GN=TAPBP;sp|O15533|TPSN_HUMAN Tapasin OS=Homo sapiens GN=TAPBP PE=1 SV=1;sp|O15533-3|TPSN_HUMAN Isoform 3 of Tapasin OS=Homo sapiens GN=TAPBP;sp|O15533-4|TPSN_HUMAN Isoform 4 of Tapasin OS=Homo sa	4	6	6	6	18.7	18.7	18.7	43.885	412	412;448;504;361	0	15.613	By MS/MS	By MS/MS	By MS/MS	3756000000	2829600000	1727900000	3212500000	2013800000	3556700000	4066600000	1542800000	1860900000
O15534;O15534-4	O15534;O15534-4	6;5	6;5	6;5	Period circadian protein homolog 1	PER1	sp|O15534|PER1_HUMAN Period circadian protein homolog 1 OS=Homo sapiens GN=PER1 PE=1 SV=2;sp|O15534-4|PER1_HUMAN Isoform 2 of Period circadian protein homolog 1 OS=Homo sapiens GN=PER1	2	6	6	6	7.2	7.2	7.2	136.21	1290	1290;859	0	54.368	By MS/MS	By MS/MS	By MS/MS	28844000	137920000	19805000	136810000	150950000	129840000	0	194590000	92376000
O15541	O15541	6	6	6	RING finger protein 113A	RNF113A	sp|O15541|R113A_HUMAN RING finger protein 113A OS=Homo sapiens GN=RNF113A PE=1 SV=1	1	6	6	6	19.2	19.2	19.2	38.787	343	343	0	43.311	By MS/MS	By MS/MS	By MS/MS	2161900000	1574300000	1363800000	1179400000	744040000	638060000	1830300000	1616400000	1493400000
O15550;O14607-5;O14607-3;O14607;O14607-4;O14607-2	O15550	36;10;10;10;10;9	36;10;10;10;10;9	36;10;10;10;10;9	Lysine-specific demethylase 6A	KDM6A	sp|O15550|KDM6A_HUMAN Lysine-specific demethylase 6A OS=Homo sapiens GN=KDM6A PE=1 SV=2	6	36	36	36	38.3	38.3	38.3	154.17	1401	1401;1211;1240;1347;1392;1079	0	323.31	By MS/MS	By MS/MS	By MS/MS	3831800000	1276400000	1998500000	6258300000	2143600000	2365000000	4658400000	3029300000	2703600000
O15551	O15551	2	2	2	Claudin-3	CLDN3	sp|O15551|CLD3_HUMAN Claudin-3 OS=Homo sapiens GN=CLDN3 PE=1 SV=1	1	2	2	2	11.8	11.8	11.8	23.318	220	220	0	3.765		By MS/MS	By MS/MS	0	0	0	80627000	0	69950000	0	0	68036000
O43143	O43143	41	40	40	Pre-mRNA-splicing factor ATP-dependent RNA helicase DHX15	DHX15	sp|O43143|DHX15_HUMAN Pre-mRNA-splicing factor ATP-dependent RNA helicase DHX15 OS=Homo sapiens GN=DHX15 PE=1 SV=2	1	41	40	40	48.9	47.8	47.8	90.932	795	795	0	323.31	By MS/MS	By MS/MS	By MS/MS	89924000000	84789000000	72578000000	102530000000	68318000000	67032000000	91137000000	89511000000	70211000000
O43148;O43148-2	O43148;O43148-2	19;19	19;19	19;19	mRNA cap guanine-N7 methyltransferase	RNMT	sp|O43148|MCES_HUMAN mRNA cap guanine-N7 methyltransferase OS=Homo sapiens GN=RNMT PE=1 SV=1;sp|O43148-2|MCES_HUMAN Isoform 2 of mRNA cap guanine-N7 methyltransferase OS=Homo sapiens GN=RNMT	2	19	19	19	44.7	44.7	44.7	54.843	476	476;504	0	323.31	By MS/MS	By MS/MS	By MS/MS	16406000000	14621000000	14195000000	21604000000	13805000000	13968000000	15368000000	15799000000	14079000000
O43149;O43149-2	O43149	71;14	71;14	44;14	Zinc finger ZZ-type and EF-hand domain-containing protein 1	ZZEF1	sp|O43149|ZZEF1_HUMAN Zinc finger ZZ-type and EF-hand domain-containing protein 1 OS=Homo sapiens GN=ZZEF1 PE=1 SV=6	2	71	71	44	30.9	30.9	20.2	331.07	2961	2961;811	0	323.31	By MS/MS	By MS/MS	By MS/MS	11452000000	12278000000	8131700000	13309000000	11085000000	8153400000	13440000000	13060000000	9811800000
O43149-3	O43149-3	29	2	2	Zinc finger ZZ-type and EF-hand domain-containing protein 1	ZZEF1	sp|O43149-3|ZZEF1_HUMAN Isoform 3 of Zinc finger ZZ-type and EF-hand domain-containing protein 1 OS=Homo sapiens GN=ZZEF1	1	29	2	2	30	0.8	0.8	119.96	1085	1085	0.00064151	2.3513	By MS/MS	By MS/MS	By MS/MS	269790000	0	179560000	139940000	112020000	99906000	0	107390000	316390000
O43150-2;O43150	O43150-2;O43150	25;23	22;20	22;20	Arf-GAP with SH3 domain, ANK repeat and PH domain-containing protein 2	ASAP2	sp|O43150-2|ASAP2_HUMAN Isoform 2 of Arf-GAP with SH3 domain, ANK repeat and PH domain-containing protein 2 OS=Homo sapiens GN=ASAP2;sp|O43150|ASAP2_HUMAN Arf-GAP with SH3 domain, ANK repeat and PH domain-containing protein 2 OS=Homo sapiens GN=ASAP2 PE=1	2	25	22	22	34.7	32.6	32.6	106.98	961	961;1006	0	263.7	By MS/MS	By MS/MS	By MS/MS	2261100000	2064500000	2244200000	4189900000	2413600000	2972100000	2879900000	2529000000	2705800000
O43155	O43155	9	9	9	Leucine-rich repeat transmembrane protein FLRT2	FLRT2	sp|O43155|FLRT2_HUMAN Leucine-rich repeat transmembrane protein FLRT2 OS=Homo sapiens GN=FLRT2 PE=1 SV=1	1	9	9	9	16.4	16.4	16.4	74.048	660	660	0	17.681	By MS/MS	By MS/MS	By MS/MS	901800000	667170000	603820000	472770000	105180000	87174000	541860000	421740000	273230000
O43156	O43156	14	14	14	TELO2-interacting protein 1 homolog	TTI1	sp|O43156|TTI1_HUMAN TELO2-interacting protein 1 homolog OS=Homo sapiens GN=TTI1 PE=1 SV=3	1	14	14	14	15	15	15	122.07	1089	1089	0	83.058	By MS/MS	By MS/MS	By MS/MS	4068600000	3266500000	4322300000	3672000000	1839600000	2217300000	2697200000	1867400000	2447300000
O43157-2;O43157;O43157-3	O43157-2;O43157	4;4;1	3;3;1	3;3;1	Plexin-B1	PLXNB1	sp|O43157-2|PLXB1_HUMAN Isoform 2 of Plexin-B1 OS=Homo sapiens GN=PLXNB1;sp|O43157|PLXB1_HUMAN Plexin-B1 OS=Homo sapiens GN=PLXNB1 PE=1 SV=3	3	4	3	3	2.8	2.5	2.5	214.41	1952	1952;2135;729	0.00011083	3.4863	By MS/MS		By MS/MS	290890000	85675000	124040000	0	0	0	183350000	82889000	86142000
[truncated: 9,553 more rows]
