# Supplementary material for: Omics Analyses Uncover Host Networks Defining Virus-Permissive and -Hostile Cellular States
Source: Mol Cell Proteomics. 2025 Apr 7;24(5):100966. doi: 10.1016/j.mcpro.2025.100966 (PMC12136899; doi:10.1016/j.mcpro.2025.100966)
Supplement: Table S3 [file mmc9.xlsx]

## Sheet: IFNA4h_vs_mock
ID	GeneName	logFC	Pvalue	FDR	CPM_IFN_1	CPM_IFN_2	CPM_IFN_3	CPM_mock_1	CPM_mock_2	CPM_mock_3
ENSG00000134321	RSAD2	5.72177	0	0	32.0727	30.5804	32.1076	0.414191	0.682667	0.674289
ENSG00000119917	IFIT3	5.56374	0	0	131.441	119.06	120.689	3.0374	2.60876	2.29258
ENSG00000185745	IFIT1	5.5478	0	0	190.068	180.245	181.058	3.86579	4.75429	3.25906
ENSG00000119922	IFIT2	5.36878	0	0	52.5386	48.2615	49.551	1.2978	1.31657	1.05639
ENSG00000130589	HELZ2	3.154	0	0	170.17	175.561	175.277	18.5006	20.2362	20.0938
ENSG00000107201	DDX58	2.87237	4.90E-323	5.00E-319	119.906	121.978	124.312	16.2087	16.7497	17.3067
ENSG00000157601	MX1	3.69318	2.7e-286	2.34e-282	36.597	32.8855	35.4325	2.54037	2.80381	2.78706
ENSG00000163840	DTX3L	2.58285	1.6e-273	1.21e-269	143.996	135.785	138.232	23.6641	24.3322	22.2291
ENSG00000134326	CMPK2	2.83924	2.54e-220	1.71e-216	36.1469	33.2534	34.2415	4.7494	4.90057	4.89983
ENSG00000126709	IFI6	2.84564	3.76e-203	2.28e-199	35.2468	34.8229	34.713	4.22475	5.46133	4.92231
ENSG00000137965	IFI44	7.05192	7.1e-201	3.91e-197	10.5409	13.6103	12.8282	0.110451	0.0731429	0.0899052
ENSG00000137959	IFI44L	6.13077	8.35e-178	4.22e-174	15.3494	19.7166	22.1577	0.248515	0.26819	0.292192
ENSG00000187608	ISG15	2.78599	3.55e-169	1.66e-165	26.1509	26.0191	24.6886	3.12024	3.87657	4.13564
ENSG00000221963	APOL6	6.06837	9.19e-155	3.98e-151	6.9404	7.33242	6.07911	0.138064	0.170667	0
ENSG00000125347	IRF1	2.08038	1.67e-147	6.76e-144	38.1841	35.9019	38.5341	8.58757	8.94781	9.21528
ENSG00000115415	STAT1	1.70558	3.42e-142	1.3e-138	415.785	401.321	406.854	129.614	127.464	120.563
ENSG00000111331	OAS3	1.89209	8.26e-142	2.95e-138	115.902	111.629	109.226	30.8435	32.3048	28.1853
ENSG00000089127	OAS1	10.38	3.28e-124	1.1e-120	3.90842	4.26703	4.01966	0	0	0
ENSG00000152778	IFIT5	1.86032	1.69e-120	5.4e-117	152.713	140.248	138.678	42.6341	40.643	36.4116
ENSG00000188313	PLSCR1	1.62515	4.59e-118	1.39e-114	58.5315	57.7765	58.5332	19.108	18.8709	19.0374
ENSG00000185885	IFITM1	3.80084	8.02e-112	2.32e-108	6.06397	5.71389	6.10392	0.441804	0.487619	0.359621
ENSG00000140464	PML	1.50128	3.86e-102	1.07e-98	86.4116	84.3106	79.748	29.7113	29.8667	29.4215
ENSG00000115267	IFIH1	2.12656	1.16e-94	3.06e-91	35.7916	41.3215	42.5042	10.3548	8.67962	8.58595
ENSG00000132109	TRIM21	1.63643	1.5e-94	3.8e-91	42.732	39.3106	39.3033	12.3153	13.3608	13.5307
ENSG00000135899	SP110	1.58194	5.98e-91	1.45e-87	43.9401	46.1771	43.0997	14.3034	16.067	14.3848
ENSG00000138496	PARP9	1.32778	3.6e-78	8.41e-75	65.4719	63.9809	63.5701	25.956	26.9897	24.4542
ENSG00000132274	TRIM22	5.8371	3.9e-68	8.76e-65	2.60561	2.05994	2.85346	0.0552255	0.024381	0.0449526
ENSG00000184371	CSF1	1.43034	2.74e-67	5.95e-64	30.6752	30.4577	28.6587	10.2996	12.093	11.0808
ENSG00000059378	PARP12	1.30667	1.95e-63	4.08e-60	49.2224	53.6812	51.7345	21.0409	20.0411	21.7795
ENSG00000135114	OASL	4.67837	4.15e-62	8.38e-59	2.4398	2.18256	2.50608	0.110451	0.0975238	0.0674289
ENSG00000173193	PARP14	1.22902	2.35e-56	4.61e-53	85.1798	90.2942	95.0078	40.7564	37.6198	37.7827
ENSG00000165507	DEPP1	1.64378	5.24e-53	9.94e-50	9.9487	9.80926	9.03182	2.89934	3.34019	3.01182
ENSG00000163565	IFI16	1.32102	9.25e-53	1.7e-49	74.5916	77.5176	73.6937	31.4233	33.1337	26.4771
ENSG00000140853	NLRC5	1.37823	2.84e-52	5.07e-49	26.0561	27.2943	27.9887	9.91298	9.84991	11.6427
ENSG00000184557	SOCS3	1.6631	5.16e-51	8.95e-48	8.24321	8.11716	8.26263	2.67844	2.48686	2.6522
ENSG00000105939	ZC3HAV1	0.962104	1.44e-50	2.43e-47	198.287	198.147	197.931	102.361	103.326	101.278
ENSG00000156587	UBE2L6	1.88438	1.37e-45	2.25e-42	7.27203	7.25885	5.88061	2.04334	1.87733	1.66325
ENSG00000121060	TRIM25	0.933273	1.57e-45	2.5e-42	236.921	227.869	228.029	118.624	125.903	120.473
ENSG00000133106	EPSTI1	1.48508	7.96e-45	1.24e-41	12.0332	10.9128	10.0988	4.19714	3.90095	3.79849
ENSG00000166750	SLFN5	0.9992	2.67e-39	4.05e-36	43.6085	47.9427	46.0276	23.9955	22.6255	22.6561
ENSG00000183486	MX2	4.19982	3.15e-36	4.67e-33	1.23174	1.49591	1.48876	0.0552255	0.0731429	0.0899052
ENSG00000170581	STAT2	1.09797	1.03e-34	1.48e-31	96.9998	104.738	112.451	50.4209	44.861	52.3698
ENSG00000124201	ZNFX1	0.807841	4.21e-34	5.94e-31	83.5454	84.0899	81.8571	47.3007	47.933	48.1218
ENSG00000128335	APOL2	0.841438	1.04e-33	1.43e-30	53.9835	54.049	52.2307	29.7942	31.2564	28.9495
ENSG00000197536	IRF1-AS1	1.7109	7.03e-33	9.48e-30	5.18754	6.62125	6.37686	2.12618	1.56038	1.91049
ENSG00000111335	OAS2	4.35452	2.95e-29	3.86e-26	1.13699	1.07902	0.967695	0.0552255	0.0731429	0.0224763
ENSG00000130303	BST2	3.17566	2.99e-29	3.86e-26	1.51599	1.25068	1.51357	0.165677	0.195048	0.112381
ENSG00000146859	TMEM140	3.64522	9.82e-28	1.24e-24	1.13699	1.25068	1.09176	0.110451	0.121905	0.0449526
ENSG00000117228	GBP1	3.10784	3.2e-26	3.97e-23	1.32649	1.17711	1.3647	0.0552255	0.146286	0.224763
ENSG00000068079	IFI35	1.18033	3.28e-26	3.98e-23	6.86934	6.64577	6.6498	2.87173	3.21829	2.85449
ENSG00000055332	EIF2AK2	0.827824	1.14e-25	1.36e-22	298.958	337.046	329.934	191.136	170.545	185.857
ENSG00000142089	IFITM3	0.897694	1.95e-25	2.27e-22	17.9313	18.1962	16.5253	9.96821	9.6061	8.90061
ENSG00000101347	SAMHD1	0.679689	7.6e-25	8.7e-22	150.604	142.185	146.122	90.5146	93.2328	91.9056
ENSG00000168062	BATF2	2.3907	2.63e-22	2.95e-19	1.37387	1.56948	1.46395	0.193289	0.292571	0.337144
ENSG00000137628	DDX60	1.42939	3.3e-22	3.65e-19	13.6676	18.1226	19.5276	7.23454	5.43695	6.51813
ENSG00000181381	DDX60L	1.37299	2.02e-21	2.19e-18	20.229	27.7357	28.6587	10.7966	8.38705	10.5863
ENSG00000059804	SLC2A3	0.663798	2.94e-21	3.13e-18	82.74	77.4931	78.6563	51.3321	52.4922	47.9419
ENSG00000108771	DHX58	2.1024	2.73e-20	2.85e-17	1.39756	1.88828	1.58801	0.331353	0.390095	0.404573
ENSG00000178685	PARP10	1.65662	5.67e-17	5.83e-14	1.70549	2.23161	1.88577	0.690319	0.585143	0.584384
ENSG00000130813	SHFL	1.25905	9.93e-16	1e-12	2.70036	3.62942	3.54822	1.38064	1.43848	1.3261
ENSG00000177409	SAMD9L	2.69174	1.06e-15	1.06e-12	0.686934	0.809264	1.09176	0.110451	0.0731429	0.202287
ENSG00000169871	TRIM56	0.593758	1.8e-15	1.75e-12	78.0262	84.3596	84.5369	52.1605	55.808	56.5953
ENSG00000145623	OSMR	0.545802	1.82e-15	1.75e-12	55.8075	58.5122	56.8459	39.431	38.9851	39.5358
ENSG00000272941	AC083862.2	3.9983	3.57e-15	3.39e-12	0.521122	0.39237	0.794006	0.0552255	0.024381	0.0224763
ENSG00000140968	IRF8	0.808399	6.98e-15	6.51e-12	7.17728	7.13623	7.24531	4.16953	4.26667	3.95583
ENSG00000123609	NMI	0.826453	2.84e-14	2.61e-11	13.5255	11.7221	11.662	8.09054	6.55848	6.36079
ENSG00000140511	HAPLN3	0.54513	6.63e-14	6.01e-11	28.7565	29.8447	29.7752	20.2402	20.5288	20.1612
ENSG00000100918	REC8	2.39692	8.25e-14	7.36e-11	0.781684	1.594	1.01732	0.193289	0.146286	0.292192
ENSG00000132530	XAF1	5.27174	1.87e-13	1.64e-10	0.284249	0.662125	0.347378	0	0	0.0224763
ENSG00000184979	USP18	0.538879	1.93e-13	1.67e-10	28.5907	27.8828	26.8722	19.3565	19.651	18.7228
ENSG00000160710	ADAR	0.459282	5.11e-13	4.37e-10	578.564	584.607	575.134	416.566	435.98	419.61
ENSG00000060491	OGFR	0.499008	1.21e-12	1.01e-09	113.913	120.237	122.203	82.8935	83.8949	86.8709
ENSG00000277511	AC116407.2	1.44097	1.22e-12	1.01e-09	2.77142	1.88828	1.9602	1.02167	0.877714	0.584384
ENSG00000138035	PNPT1	0.480004	2.3e-12	1.88e-09	146.743	142.97	151.209	108.352	102.766	106.942
ENSG00000067066	SP100	0.624511	4.42e-12	3.58e-09	29.5619	33.0817	35.2588	21.6208	20.2118	22.0492
ENSG00000282851	BISPR	2.11109	1.36e-11	1.08e-08	0.829058	0.784741	0.744381	0.165677	0.24381	0.134858
ENSG00000164342	TLR3	0.948705	2.16e-11	1.7e-08	3.31623	3.23705	3.77153	1.90528	1.56038	1.91049
ENSG00000130775	THEMIS2	0.994745	2.68e-11	2.08e-08	2.79511	2.89373	2.85346	1.18735	1.536	1.55086
ENSG00000138646	HERC5	0.465491	3.15e-11	2.42e-08	74.1178	70.1117	68.5079	53.4031	52.3215	49.3355
ENSG00000168610	STAT3	0.419334	1.18e-10	8.92e-08	211.291	201.997	202.571	153.306	159.256	150.793
ENSG00000136147	PHF11	0.619009	2.76e-10	2.07e-07	14.3546	17.3379	15.1109	9.49879	10.8983	10.2267
ENSG00000164054	SHISA5	0.430123	2.9e-10	2.15e-07	92.5466	91.1525	84.9091	65.9393	67.9497	66.6422
ENSG00000106785	TRIM14	0.470729	3.05e-10	2.23e-07	64.027	63.6866	58.7565	45.2573	47.9573	42.2105
ENSG00000100342	APOL1	4.75541	5.47e-10	3.95e-07	0.284249	0.318801	0.297752	0.0276128	0	0
ENSG00000152689	RASGRP3	0.908848	6.15e-10	4.39e-07	2.93724	3.13896	3.30009	1.2978	1.95048	1.73067
ENSG00000205413	SAMD9	1.89725	6.32e-10	4.46e-07	28.9697	57.8991	73.7433	14.3586	9.04533	19.959
ENSG00000138642	HERC6	0.492392	6.79e-10	4.74e-07	30.6988	28.6921	29.4031	21.3447	22.7474	19.4645
ENSG00000185507	IRF7	1.38027	7.22e-10	4.98e-07	1.32649	1.47139	1.3647	0.414191	0.853333	0.337144
ENSG00000149131	SERPING1	0.876491	1.04e-09	7.09e-07	3.15042	3.40872	2.90309	1.76722	1.9261	1.50591
ENSG00000108679	LGALS3BP	0.402429	1.14e-09	7.69e-07	338.635	343.888	326.758	247.825	266.947	253.488
ENSG00000112343	TRIM38	0.411741	3.13e-09	2.09e-06	38.7762	39.7765	38.5838	29.8218	29.184	29.5788
ENSG00000010030	ETV7	1.01172	1.12e-08	7.41e-06	1.89499	2.03542	1.7617	1.02167	0.828952	0.988957
ENSG00000184486	POU3F2	0.379338	1.25e-08	8.18e-06	70.5647	69.0081	69.9222	54.977	54.784	52.3248
ENSG00000120833	SOCS2	0.453727	1.42e-08	9.16e-06	22.9057	21.4823	22.1081	17.0095	16.7985	15.1041
ENSG00000233521	LINC01638	1.63472	2.34e-08	1.49e-05	0.90012	0.784741	0.769194	0.358966	0.26819	0.17981
ENSG00000170345	FOS	0.715463	2.37e-08	1.5e-05	11.1568	9.78473	10.7439	7.62112	5.14438	6.67546
ENSG00000108691	CCL2	0.67707	5.19e-08	3.24e-05	4.09792	4.21798	4.24297	2.76128	2.77943	2.38249
ENSG00000114737	CISH	0.771745	1.57e-07	9.69e-05	3.24517	2.67302	3.05196	1.93289	1.87733	1.50591
ENSG00000234290	AC116366.2	1.67046	1.59e-07	9.72e-05	0.734309	0.735694	0.496254	0.193289	0.219429	0.202287
ENSG00000196116	TDRD7	0.356863	3.8e-07	0.000230669	84.2086	77.7629	80.815	65.2766	65.0484	60.4837
ENSG00000139083	ETV6	0.40405	3.98e-07	0.000238982	19.1394	19.1526	19.5772	15.4631	14.141	14.4298
ENSG00000185404	SP140L	0.733312	1.08e-06	0.000640019	2.53455	2.6485	2.97752	1.57393	1.90171	1.46096
ENSG00000172716	SLFN11	0.314009	1.47e-06	0.000867369	300.617	288.392	293.609	239.044	246.37	229.033
ENSG00000168310	IRF2	0.430176	1.53e-06	0.000893493	11.5121	11.109	10.8183	8.8637	8.21638	7.93413
ENSG00000134470	IL15RA	0.59557	1.63e-06	0.000939415	4.85591	3.99727	4.34222	2.67844	2.99886	3.07925
ENSG00000227036	LINC00511	0.410882	1.69e-06	0.000969799	20.7501	20.2316	21.9096	14.8281	15.6038	17.082
ENSG00000137745	MMP13	0.813386	2.56e-06	0.00144951	1.6818	2.30518	2.23314	1.21496	1.21905	1.12381
ENSG00000198535	C2CD4A	0.580707	5.08e-06	0.00285293	4.3111	4.21798	3.64747	2.76128	2.99886	2.44992
ENSG00000064692	SNCAIP	0.517068	6.24e-06	0.00347488	5.70866	5.71389	4.91291	3.6725	4.14476	3.66364
ENSG00000169964	TMEM42	-3.15604	6.51e-06	0.00358885	0	0	0.124064	0.358966	0.146286	0.651813
ENSG00000168016	TRANK1	0.593564	6.63e-06	0.00362467	4.59535	3.87466	3.94522	2.51276	3.26705	2.49487
ENSG00000271646	AC099343.4	0.687042	6.9e-06	0.00374053	2.36874	2.50136	2.23314	1.43586	1.43848	1.55086
ENSG00000138193	PLCE1	0.323333	8.93e-06	0.00479691	30.3435	30.9237	31.7106	25.7075	24.771	24.3194
ENSG00000206190	ATP10A	0.624151	1.04e-05	0.00551924	2.79511	3.31062	3.15121	1.79483	2.31619	1.91049
ENSG00000155287	SLC25A28	0.358074	1.21e-05	0.00639958	25.8192	28.5695	24.6886	20.7372	21.504	19.8466
ENSG00000270504	AL391422.4	0.473884	1.35e-05	0.00706744	8.03002	7.01362	7.56787	6.15765	5.41257	4.87736
ENSG00000283010	AL589826.2	1.45724	1.45e-05	0.00751048	0.473748	0.588555	0.570692	0.165677	0.219429	0.202287
ENSG00000173262	SLC2A14	0.577588	1.83e-05	0.00942638	3.45836	3.08992	3.30009	2.29186	2.41371	1.95544
ENSG00000266947	AC022916.2	0.490581	1.99e-05	0.0101696	5.28229	4.88011	5.18585	4.05908	3.41333	3.55126
ENSG00000185015	CA13	0.368015	3.05e-05	0.0154382	10.6119	10.2752	10.8432	8.31144	8.33829	8.09147
ENSG00000225964	NRIR	2.63665	4.71e-05	0.0235937	0.189499	0.220708	0.248127	0	0.0487619	0.0449526
ENSG00000172936	MYD88	0.31012	5.21e-05	0.0259321	31.7648	28.7902	28.3361	24.2716	23.552	24.2969
ENSG00000164283	ESM1	1.31195	7.05e-05	0.0347575	0.45006	0.514986	0.694756	0.138064	0.341333	0.17981
ENSG00000169045	HNRNPH1	-0.388921	7.84e-05	0.0382506	26.3641	24.0817	28.1624	38.7131	34.2796	30.7026
ENSG00000163808	KIF15	-1.46034	7.88e-05	0.0382506	0.307936	0.441417	0.595505	1.79483	1.4141	0.561907
ENSG00000185880	TRIM69	1.3985	8.5e-05	0.0409557	0.402685	0.588555	0.446629	0.138064	0.219429	0.17981
ENSG00000110768	GTF2H1	1.48267	0.000106096	0.050689	2.51086	4.0218	0.967695	0.773157	0.828952	1.07886
ENSG00000119632	IFI27L2	2.96781	0.000108811	0.05158	0.45006	2.3297	0.0992508	0.0552255	0.0975238	0.202287
ENSG00000142961	MOB3C	0.428672	0.000119568	0.0562395	5.35335	4.9782	5.01217	3.92101	3.85219	3.70859
ENSG00000132256	TRIM5	0.360122	0.000131316	0.0612902	15.3257	14.2234	13.9944	11.4593	12.605	10.1143
ENSG00000164236	ANKRD33B	0.27886	0.000136376	0.0631659	64.7613	63.2207	59.1535	52.1053	54.4914	48.6387
ENSG00000202533	AC116366.1	2.33973	0.00016145	0.074213	0.236874	0.269755	0.148876	0	0.024381	0.0899052
ENSG00000159167	STC1	-0.355939	0.000170312	0.077698	9.73551	9.73569	9.15589	13.6959	11.9467	11.3056
ENSG00000243650	RN7SL834P	1.65411	0.000178943	0.0810267	0.236874	0.367847	0.421816	0.138064	0.0487619	0.134858
ENSG00000235313	HM13-IT1	-1.23066	0.00018934	0.085099	0.189499	0.171662	0.397003	0.441804	0.536381	0.78667
ENSG00000099860	GADD45B	0.380634	0.000199521	0.0890159	29.5619	28.5204	32.9761	20.82	23.0644	26.3872
ENSG00000171617	ENC1	0.24602	0.000224487	0.0994229	123.672	114.989	115.826	100.069	101.937	98.7159
ENSG00000135116	HRK	0.345003	0.000294273	0.129386	16.2259	14.9836	13.9447	13.0056	12.093	10.7437
ENSG00000117226	GBP3	1.24115	0.000301052	0.131296	0.497435	0.539509	0.421816	0.138064	0.219429	0.247239
ENSG00000260751	AC008870.3	0.516888	0.000302944	0.131296	2.88986	2.6485	3.25046	1.85006	1.95048	2.33754
ENSG00000223612	AC241585.1	1.35114	0.000311925	0.134229	0.663247	1.29973	0.992508	0.717932	0.316952	0.157334
ENSG00000105143	SLC1A6	-3.03773	0.000344938	0.14739	0.0236874	0.0245231	0	0.110451	0.26819	0.0899052
ENSG00000196639	HRH1	0.738442	0.00036374	0.154338	1.30281	1.3733	1.26545	1.02167	0.853333	0.539431
ENSG00000061337	LZTS1	0.425528	0.000459889	0.193779	4.80854	5.17438	4.16853	3.39637	3.90095	3.30402
ENSG00000163738	MTHFD2L	-0.308665	0.000483274	0.201341	21.5318	18.9564	22.6788	27.5575	26.5265	24.7015
ENSG00000180616	SSTR2	0.422086	0.000484471	0.201341	4.28742	4.09536	3.82116	2.89934	3.1939	3.05678
ENSG00000152078	TLCD4	-0.265756	0.000501834	0.207138	34.5125	32.9346	35.0107	43.9319	39.2533	40.7945
ENSG00000180730	SHISA2	-0.32633	0.000537939	0.22054	6.70353	6.54768	7.12125	8.67041	8.63086	8.40614
ENSG00000100949	RABGGTA	-1.72168	0.000544339	0.221667	0.663247	0.907356	0.595505	0.579868	2.24305	4.33793
ENSG00000099250	NRP1	0.223158	0.000573657	0.232048	108.82	107.24	106.868	93.773	94.1592	90.4446
ENSG00000225783	MIAT	0.579281	0.000597473	0.240081	2.17924	2.08447	2.82865	1.90528	1.29219	1.59582
ENSG00000100889	PCK2	-1.38393	0.000629472	0.24975	0.331623	0.245231	0.347378	0.80077	0.341333	1.28115
ENSG00000167191	GPRC5B	0.297053	0.00063157	0.24975	14.3309	13.6839	13.8455	12.3705	10.9958	10.9684
ENSG00000135697	BCO1	1.18687	0.000633883	0.24975	0.307936	0.539509	0.620318	0.138064	0.316952	0.17981
ENSG00000169047	IRS1	0.224598	0.000701171	0.274479	71.5359	70.7983	70.9643	61.0518	63.1467	59.4948
ENSG00000078081	LAMP3	0.314088	0.000727542	0.282977	9.5697	9.39236	8.58519	7.45545	7.68	7.16994
ENSG00000284966	AL138689.2	-3.49205	0.000741964	0.286748	0.0236874	0	0	0.0828383	0.219429	0.0674289
ENSG00000198420	TCAF1	-0.802908	0.000798982	0.306829	0.568497	0.809264	0.471441	0.911221	1.43848	0.899052
ENSG00000146006	LRRTM2	0.643913	0.000856099	0.326696	1.25543	1.6921	1.46395	0.966447	0.75581	1.10134
ENSG00000103423	DNAJA3	0.721027	0.000886503	0.334369	2.36874	3.85013	3.97003	1.5187	2.048	2.60725
ENSG00000167371	PRRT2	0.428252	0.000887227	0.334369	3.29255	3.70299	3.79634	2.73366	2.56	2.76458
ENSG00000067182	TNFRSF1A	0.239658	0.000902125	0.337885	53.344	51.1062	47.2186	43.1311	43.1055	42.9747
ENSG00000180921	FAM83H	-1.17955	0.000957912	0.356578	0.236874	0.196185	0.198502	0.331353	0.731429	0.382097
ENSG00000171223	JUNB	0.322973	0.000970986	0.359241	7.41415	7.74931	7.36937	5.68823	6.19276	6.20346
ENSG00000182179	UBA7	0.842366	0.0010844	0.398461	0.639559	0.760217	0.942883	0.49703	0.390095	0.42705
ENSG00000125826	RBCK1	0.224371	0.00109012	0.398461	89.4199	96.425	91.6333	78.2822	81.7493	78.9368
ENSG00000241464	RPL39P38	-1.7474	0.00113677	0.413022	0.0710621	0.0735694	0.0744381	0.0828383	0.365714	0.292192
ENSG00000164308	ERAP2	0.242697	0.00118951	0.429612	49.8146	48.6294	50.8164	44.6222	39.8385	42.4802
ENSG00000135002	RFK	-0.280933	0.00125023	0.448871	67.6038	57.6539	60.1212	79.7181	79.3356	67.6761
ENSG00000126091	ST3GAL3	0.482015	0.00128205	0.457588	2.65299	3.43324	3.79634	2.23663	2.19429	2.6522
ENSG00000141052	MYOCD	1.23791	0.00130277	0.460927	0.284249	0.46594	0.421816	0.165677	0.146286	0.17981
ENSG00000204899	MZT1	-0.267501	0.0013066	0.460927	39.0842	35.8038	36.8965	48.7365	46.2019	40.5697
ENSG00000269113	TRABD2B	0.4228	0.00133418	0.467935	4.80854	4.16893	3.69709	3.58966	3.02324	2.9444
ENSG00000182463	TSHZ2	0.347334	0.00136366	0.475527	5.51916	5.83651	6.15355	4.50088	4.41295	4.89983
ENSG00000169242	EFNA1	0.315657	0.00139359	0.483187	8.05371	8.14168	8.36188	6.73751	7.168	5.9787
ENSG00000204839	MROH6	1.14218	0.00140707	0.484295	0.284249	0.490463	0.595505	0.276128	0.0975238	0.247239
ENSG00000143333	RGS16	0.339786	0.00141275	0.484295	14.094	12.8256	10.8432	10.6033	10.3131	9.14785
ENSG00000140105	WARS1	0.217	0.0014383	0.490282	139.4	133.259	134.708	115.559	124.318	112.809
ENSG00000122035	RASL11A	0.359957	0.00149317	0.506142	6.06397	6.35149	5.11142	4.61133	4.82743	4.31545
ENSG00000136842	TMOD1	0.225743	0.00151904	0.512052	65.5667	60.6703	58.6076	53.983	53.2724	51.7854
ENSG00000069399	BCL3	0.376878	0.00152942	0.512703	4.54798	4.2425	3.89559	3.20308	3.29143	3.32649
ENSG00000274286	ADRA2B	0.895046	0.00158096	0.527068	0.592185	0.711171	0.620318	0.358966	0.365714	0.314668
ENSG00000227954	TARID	-0.646409	0.00159538	0.52897	0.829058	0.686648	0.794006	1.10451	1.17029	1.34858
ENSG00000288579	AC025472.1	-2.79771	0.00162644	0.536337	0	0.0245231	0.0248127	0.193289	0.146286	0.0674289
ENSG00000166710	B2M	0.237696	0.00167787	0.550305	38.8473	35.4359	35.5566	30.1255	33.085	30.5003
ENSG00000235411	AC007041.1	-2.45555	0.00178995	0.58391	0.0710621	0	0	0.165677	0.146286	0.134858
ENSG00000234981	AC244034.1	-2.22988	0.00185408	0.601595	0.0473748	0.0490463	0	0.165677	0.195048	0.134858
ENSG00000287733	AC083862.3	1.02915	0.00191781	0.618964	0.497435	0.416893	0.545879	0.248515	0.219429	0.247239
ENSG00000203880	PCMTD2	-0.25088	0.00193012	0.619445	18.0972	16.8474	16.6245	20.8476	21.7722	19.1723
ENSG00000196843	ARID5A	0.267544	0.00193972	0.619445	17.8366	19.079	19.2298	14.3863	16.9204	15.5761
ENSG00000230043	TMSB4XP6	0.440026	0.00200299	0.6363	3.15042	3.06539	2.85346	2.65083	2.21867	1.91049
ENSG00000105287	PRKD2	0.213737	0.00203076	0.641763	64.1691	67.267	66.895	56.8271	56.4907	58.7081
ENSG00000104375	STK3	0.224505	0.00215212	0.674639	27.051	25.8474	25.3586	22.0074	22.6255	22.7235
ENSG00000129214	SHBG	0.825821	0.00215703	0.674639	0.734309	0.686648	0.669943	0.441804	0.292571	0.449526
ENSG00000235597	LINC01102	-4.7936	0.00218127	0.678723	0	0	0	0.0552255	0.0731429	0.112381
ENSG00000171724	VAT1L	0.351973	0.00228371	0.702027	5.85078	5.9346	4.98735	4.03146	4.92495	4.24802
ENSG00000223345	H2BP1	0.669748	0.00230688	0.702027	1.08962	1.07902	0.992508	0.662706	0.633905	0.696765
ENSG00000272308	AC104113.1	-1.07929	0.00230939	0.702027	0.189499	0.367847	0.0992508	0.49703	0.560762	0.359621
ENSG00000113578	FGF1	1.69875	0.00231353	0.702027	0.213186	0.269755	0.173689	0.0552255	0.0731429	0.0674289
ENSG00000174028	FAM3C2	0.470253	0.00231402	0.702027	8.97752	5.46866	6.6498	5.1912	5.12	5.01221
ENSG00000026950	BTN3A1	0.289593	0.00233311	0.704296	11.9858	12.9727	13.25	9.99582	11.6785	9.77719
ENSG00000273275	AC017083.2	0.804896	0.00234635	0.704788	0.876433	0.686648	0.794006	0.469417	0.24381	0.629336
ENSG00000259240	MIR4713HG	1.15837	0.00237022	0.708451	0.307936	0.613079	0.297752	0.276128	0.146286	0.134858
ENSG00000166803	PCLAF	-0.287796	0.00242083	0.716594	18.2867	15.376	15.6568	20.5163	21.8697	18.2508
ENSG00000257002	AP000438.1	-4.79233	0.00242377	0.716594	0	0	0	0.0276128	0.146286	0.0674289
ENSG00000273749	CYFIP1	1.53875	0.0024329	0.716594	0.355311	2.23161	1.11657	0.331353	0.585143	0.359621
ENSG00000197782	ZNF780A	3.27384	0.00247076	0.72423	0.118437	0.0245231	0.173689	0	0.024381	0
ENSG00000254165	AC090739.1	0.906498	0.0025557	0.745528	0.426373	0.613079	0.719568	0.30374	0.26819	0.359621
ENSG00000142733	MAP3K6	0.263367	0.00258726	0.751121	13.5255	14.1989	13.7462	10.6033	11.9954	12.0922
ENSG00000163644	PPM1K	0.243294	0.00267844	0.773891	26.3877	29.5013	29.3038	24.9343	23.235	24.2519
ENSG00000275693	AL157394.2	2.6867	0.00288294	0.82903	0.0947495	0.0735694	0.198502	0	0.024381	0.0224763
ENSG00000111412	C12orf49	0.196272	0.00306836	0.878188	120.924	114.646	114.659	101.284	105.911	100.357
ENSG00000251661	AC136475.1	1.00487	0.00313866	0.894091	0.615872	0.686648	0.27294	0.165677	0.292571	0.314668
ENSG00000154736	ADAMTS5	-0.24187	0.0031788	0.901294	17.5997	17.7793	18.4855	23.0567	20.5044	20.5883
ENSG00000150551	LYPD1	0.209508	0.00327277	0.920281	55.689	51.3024	54.0173	44.9812	48.0305	47.0429
ENSG00000122733	PHF24	-0.574681	0.0032761	0.920281	0.923808	0.85831	0.992508	1.13212	1.70667	1.30363
ENSG00000257298	AC008147.2	1.09874	0.0033811	0.9454	0.260561	0.39237	0.570692	0.165677	0.26819	0.134858
ENSG00000134107	BHLHE40	0.207474	0.00341026	0.947142	161.24	158.174	162.548	137.898	134.022	147.872
ENSG00000144802	NFKBIZ	0.274886	0.00341855	0.947142	9.0012	9.56403	9.70177	7.81441	7.41181	8.2488
ENSG00000105559	PLEKHA4	0.357743	0.00344672	0.950607	4.24004	4.41417	3.72191	3.23069	3.4621	3.0343
ENSG00000267472	ARHGAP27P2	1.59061	0.00346904	0.952431	0.118437	0.245231	0.322565	0.0276128	0.0731429	0.112381
ENSG00000221869	CEBPD	0.607376	0.0035033	0.957506	1.37387	1.42234	1.01732	0.911221	0.975238	0.651813
ENSG00000203685	STUM	-0.365793	0.00355764	0.967998	3.60048	2.94278	3.54822	4.52849	4.7299	3.86592
ENSG00000163694	RBM47	0.244268	0.00357821	0.969249	27.5484	24.6948	26.3263	22.1731	24.1128	20.4984
ENSG00000041982	TNC	0.192733	0.00361196	0.974042	254.947	248.91	246.886	211.403	230.01	219.436
ENSG00000132854	KANK4	0.683977	0.00372384	0.995999	0.90012	1.2752	0.868445	0.80077	0.536381	0.584384
ENSG00000120217	CD274	0.582927	0.00372622	0.995999	1.32649	1.25068	1.1662	0.773157	0.804571	0.921528
ENSG00000103460	TOX3	-0.232051	0.00376872	1	15.231	14.8365	15.7064	18.9424	17.8469	17.3517
ENSG00000177427	MIEF2	2.40035	0.00377783	1	0.165812	0.0735694	1.06695	0.0276128	0.0975238	0.112381
ENSG00000196684	HSH2D	3.16026	0.00382626	1	0.118437	0.0735694	0.0992508	0.0276128	0	0
ENSG00000124743	KLHL31	-0.542044	0.00387011	1	1.06593	0.907356	0.967695	1.5187	1.36533	1.43848
ENSG00000182093	GET1	-0.281567	0.0039345	1	20.6554	17.6812	18.4855	24.8791	24.5516	20.1612
ENSG00000173706	HEG1	0.194886	0.00394823	1	65.4245	62.8773	64.6123	55.0599	58.368	56.1233
ENSG00000277452	RN7SL473P	1.64902	0.00398223	1	0.118437	0.245231	0.27294	0	0.0487619	0.134858
ENSG00000274615	AC233968.1	-1.07915	0.0040381	1	0.142124	0.122616	0.372191	0.386579	0.658286	0.314668
ENSG00000272071	AC122710.2	2.14381	0.00404829	1	0.0473748	0.196185	0.223314	0	0	0.0899052
ENSG00000287263	AC008875.3	0.39272	0.00405543	1	3.36361	3.75204	2.87827	2.29186	2.85257	2.49487
ENSG00000283498	MIR1244-2	-0.332467	0.00406957	1	3.74261	3.6049	3.34971	4.41804	4.82743	4.31545
ENSG00000232229	LINC00865	3.16248	0.00423834	1	0.0710621	0.0490463	0.173689	0	0.024381	0
ENSG00000143614	GATAD2B	0.550877	0.00429417	1	4.71379	2.6485	3.02715	2.1538	2.6819	2.29258
ENSG00000105835	NAMPT	0.202245	0.0044382	1	173.7	167.101	174.83	160.347	144.994	145.669
ENSG00000287242	AC073593.2	0.821256	0.00446122	1	0.497435	0.735694	0.595505	0.331353	0.341333	0.359621
ENSG00000237863	AL035425.2	-0.321758	0.00448853	1	5.09279	4.88011	5.40917	6.90319	6.97295	5.52917
ENSG00000267263	AC111170.3	2.35713	0.00458331	1	0.0947495	0.0490463	0.27294	0.0276128	0.024381	0.0224763
ENSG00000277504	AC010536.3	0.937568	0.00460866	1	0.426373	0.367847	0.719568	0.276128	0.170667	0.337144
ENSG00000273361	AC021016.3	-1.13331	0.00466728	1	0.142124	0.171662	0.173689	0.386579	0.341333	0.359621
ENSG00000229644	NAMPTP1	0.249443	0.0047127	1	13.0281	13.1935	12.4808	11.763	10.8983	10.1593
ENSG00000149591	TAGLN	0.332568	0.00471725	1	9.66445	8.06811	9.35439	6.35094	6.87543	8.33871
ENSG00000272143	FGF14-AS2	-0.478987	0.00472674	1	1.42124	1.66757	1.04213	2.04334	2.02362	1.75315
ENSG00000196169	KIF19	0.911993	0.0047357	1	0.568497	0.441417	0.471441	0.276128	0.26819	0.247239
ENSG00000278344	AC063943.2	-1.55488	0.00482014	1	0.0710621	0.0980926	0.0496254	0.193289	0.170667	0.292192
ENSG00000125878	TCF15	1.71336	0.00497206	1	0.331623	0.0980926	0.148876	0.0276128	0.0975238	0.0449526
ENSG00000188157	AGRN	0.189573	0.00502798	1	270.036	277.21	278.349	232.085	246.589	249.622
ENSG00000262408	AC015912.2	2.26834	0.00504266	1	0.142124	0.122616	0.124064	0.0276128	0.0487619	0
ENSG00000065325	GLP2R	0.843928	0.00505478	1	0.639559	0.490463	0.545879	0.30374	0.292571	0.337144
ENSG00000249311	TERF1P3	4.64198	0.00511181	1	0	0.122616	0.0992508	0	0	0
ENSG00000243709	LEFTY1	2.26718	0.00515023	1	0.118437	0.122616	0.148876	0.0828383	0	0
ENSG00000162772	ATF3	0.20228	0.00527592	1	32.5938	31.6839	32.8272	27.4747	29.7448	27.6908
ENSG00000143632	ACTA1	0.739306	0.00531618	1	0.497435	0.882833	0.794006	0.248515	0.463238	0.561907
ENSG00000240371	RPS4XP13	0.294792	0.00535922	1	12.6254	11.0109	9.80102	9.85776	9.11848	8.49604
ENSG00000233585	AC231533.2	-0.344654	0.00536433	1	3.22148	3.13896	2.70458	3.8934	3.9741	3.73107
ENSG00000116918	TSNAX	-0.231701	0.0054472	1	71.5596	65.5994	69.9718	89.6587	81.6274	73.5874
ENSG00000165389	SPTSSA	-0.284281	0.00548652	1	36.5733	31.7329	30.3956	44.8707	41.3745	34.7933
ENSG00000120992	LYPLA1	-0.243937	0.00552235	1	69.6883	60.3024	63.4709	81.5405	81.1886	67.9234
ENSG00000160888	IER2	0.19567	0.00565691	1	51.2358	47.9673	49.3525	43.1864	42.4716	44.7953
ENSG00000260368	AC027373.1	1.31052	0.00568577	1	0.260561	0.318801	0.223314	0.0552255	0.0731429	0.17981
ENSG00000130702	LAMA5	0.201068	0.00568957	1	145.962	157.463	155.824	126.77	135.851	139.263
ENSG00000168283	BMI1	-0.196068	0.00569502	1	62.511	60.4005	60.543	74.8582	69.1931	67.4738
ENSG00000250988	SNHG21	-0.481833	0.00584884	1	1.53968	1.49591	0.91807	1.82244	1.87733	1.86553
ENSG00000227339	THRAP3P1	0.981163	0.00595873	1	0.473748	0.441417	0.347378	0.0828383	0.26819	0.269716
ENSG00000127311	HELB	0.228887	0.00598233	1	20.7265	22.6594	20.2472	19.3842	17.9688	17.3292
ENSG00000137275	RIPK1	0.201937	0.00606027	1	30.3909	29.158	30.7181	25.7351	27.6236	25.6005
ENSG00000213754	AL356317.1	1.4401	0.00608686	1	0.236874	0.245231	0.198502	0.138064	0.0731429	0.0449526
ENSG00000177628	GBA	2.278	0.00608933	1	1.18437	0.122616	0.0992508	0.248515	0.024381	0.0224763
ENSG00000268499	AC011479.3	-1.67482	0.00620501	1	0.0473748	0.0490463	0.0744381	0.193289	0.24381	0.134858
ENSG00000196954	CASP4	0.247888	0.00624376	1	8.95383	8.92642	8.80851	7.59351	7.58248	7.43965
ENSG00000246130	AC107959.2	0.888742	0.00630969	1	0.592185	0.39237	0.471441	0.248515	0.24381	0.292192
ENSG00000140157	NIPA2	-0.26666	0.00634646	1	6.25347	6.86648	6.52574	7.59351	8.43581	7.73185
ENSG00000131951	LRRC9	-0.464243	0.00639693	1	1.20806	1.49591	1.31507	2.09857	1.536	1.95544
ENSG00000159110	IFNAR2	0.220874	0.00645118	1	16.6996	15.4005	16.2027	13.6959	13.7265	14.25
ENSG00000280007	AC008079.1	0.669251	0.00649548	1	0.710621	0.907356	0.843632	0.469417	0.414476	0.651813
ENSG00000271874	AC025754.2	-1.35234	0.00651714	1	0.142124	0.0490463	0.0992508	0.248515	0.24381	0.269716
ENSG00000265917	MIR3685	-0.972258	0.00656792	1	0.142124	0.318801	0.198502	0.358966	0.487619	0.449526
ENSG00000185002	RFX6	-0.362404	0.00667591	1	2.84249	3.11444	2.5309	4.25237	3.34019	3.43887
ENSG00000231607	DLEU2	-0.229613	0.00681209	1	13.9756	15.4741	14.9124	18.5834	16.7985	16.9921
ENSG00000223969	AC002456.1	0.55926	0.00682226	1	0.971183	1.54496	1.29026	0.966447	0.780191	0.854099
ENSG00000227598	Z94721.1	0.576916	0.00684381	1	1.11331	1.22616	1.14138	0.911221	0.658286	0.78667
ENSG00000101470	TNNC2	1.73468	0.00687924	1	0.189499	0.147139	0.173689	0.0828383	0.024381	0.0449526
ENSG00000165832	TRUB1	-0.222149	0.00690715	1	71.5122	64.594	68.2846	84.9645	83.6267	71.4522
ENSG00000187627	RGPD1	3.03894	0.00693356	1	0.0947495	0.0735694	0.0992508	0.0276128	0	0
ENSG00000125968	ID1	0.218055	0.00695568	1	19.9685	19.4469	17.9644	15.7669	17.3349	16.4976
ENSG00000169193	CCDC126	-0.232536	0.00698646	1	12.9096	11.6485	12.58	15.049	15.2381	13.6656
ENSG00000111837	MAK	0.343687	0.00699724	1	3.50573	3.35967	3.30009	2.73366	2.46248	2.85449
ENSG00000156232	WHAMM	0.21313	0.00710422	1	27.5958	29.9182	29.5519	24.1059	24.8686	26.522
ENSG00000129521	EGLN3	0.206791	0.00715028	1	27.3116	25.7003	24.9864	21.8969	24.0396	22.0492
ENSG00000109920	FNBP4	0.393081	0.00715088	1	2.29768	2.77111	2.58052	1.65677	1.97486	2.1802
ENSG00000257178	AC103702.1	0.721676	0.00724301	1	0.592185	0.85831	0.620318	0.524643	0.316952	0.42705
ENSG00000085733	CTTN	-0.363624	0.00734198	1	3.12673	4.58583	3.72191	5.10836	4.53486	5.14707
ENSG00000261570	AC073878.1	-1.09673	0.00739618	1	0.165812	0.245231	0.0744381	0.193289	0.390095	0.449526
ENSG00000104522	TSTA3	0.909098	0.0074275	1	0.45006	0.514986	0.421816	0.220902	0.0975238	0.404573
ENSG00000138032	PPM1B	-0.204457	0.00745367	1	21.5081	19.9618	20.0983	24.741	24.0152	22.6786
ENSG00000164136	IL15	0.341713	0.00749817	1	3.36361	3.38419	3.64747	2.56799	2.70629	2.9444
ENSG00000100298	APOBEC3H	-1.37914	0.007537	1	0.0947495	0.0980926	0.0744381	0.248515	0.24381	0.224763
ENSG00000197332	AC008543.1	-0.478831	0.00765732	1	1.06593	1.02997	1.31507	1.60154	1.46286	1.7082
ENSG00000085365	SCAMP1	-0.194578	0.00766109	1	81.3425	76.1444	80.8894	96.1753	93.1109	85.32
ENSG00000015153	YAF2	-0.211807	0.00777643	1	23.2373	21.8011	23.0014	28.4688	25.6244	25.2634
ENSG00000161133	USP41	0.850754	0.00781363	1	0.45006	0.441417	0.620318	0.248515	0.219429	0.359621
ENSG00000166289	PLEKHF1	0.248794	0.0078155	1	8.12477	7.89645	8.13857	6.76513	6.80229	6.87775
ENSG00000246528	AC079089.1	-0.587364	0.00782025	1	0.710621	0.686648	0.669943	1.13212	0.780191	1.21372
ENSG00000113430	IRX4	0.584739	0.00782597	1	0.947495	1.15259	1.06695	0.717932	0.560762	0.831623
ENSG00000112183	RBM24	-0.267868	0.00792915	1	6.65615	6.27792	6.0543	7.7868	8.31391	6.94518
ENSG00000182255	KCNA4	1.8403	0.00795799	1	0.0710621	0.196185	0.198502	0.0552255	0.0487619	0.0224763
ENSG00000273958	AC009560.1	1.13129	0.00802227	1	0.355311	0.318801	0.248127	0.193289	0.170667	0.0674289
ENSG00000280106	AC008555.7	-0.437839	0.00807743	1	1.35018	1.2752	1.66245	1.96051	1.82857	2.04534
ENSG00000243187	CCDC39-AS1	1.8383	0.00810051	1	0.236874	0.0735694	0.148876	0.0552255	0.0487619	0.0224763
ENSG00000279206	AC004943.3	2.4847	0.00815332	1	0.0947495	0.122616	0.0992508	0	0.024381	0.0224763
ENSG00000285907	AL161910.1	2.48437	0.00822151	1	0.0947495	0.122616	0.0992508	0	0.0487619	0
ENSG00000225215	SMARCE1P1	-4.48528	0.00834224	1	0	0	0	0.0552255	0.0487619	0.0899052
ENSG00000105971	CAV2	-0.213172	0.00835675	1	49.6488	45.6866	48.9555	60.2511	57.2709	50.9088
ENSG00000164691	TAGAP	4.47573	0.008372	1	0.0947495	0.0490463	0.0496254	0	0	0
ENSG00000261996	AC004706.1	1.36108	0.00839876	1	0.118437	0.343324	0.248127	0.0552255	0.0731429	0.134858
ENSG00000169067	ACTBL2	0.260837	0.0085051	1	7.60365	7.6267	7.54306	6.46139	5.87581	6.76537
ENSG00000233874	AL118496.1	-2.50317	0.00851896	1	0.0236874	0.0245231	0	0.0828383	0.170667	0.0674289
ENSG00000135272	MDFIC	-0.211767	0.00853562	1	43.9638	38.7956	40.0725	50.0896	49.2983	43.8288
ENSG00000143624	INTS3	0.491491	0.00871295	1	1.65812	1.49591	1.68726	1.43586	1.21905	0.854099
ENSG00000227073	SDHDP2	0.575264	0.00871657	1	0.947495	1.07902	1.24064	0.966447	0.707048	0.561907
ENSG00000261096	AC073476.3	0.740813	0.00871714	1	0.54481	0.711171	0.595505	0.386579	0.390095	0.337144
ENSG00000235298	AL354733.3	-1.9989	0.00877831	1	0.0710621	0.0245231	0	0.0828383	0.219429	0.112381
ENSG00000267414	AC120049.1	0.457829	0.0089214	1	1.6818	2.20708	2.05945	1.79483	1.12152	1.46096
ENSG00000155957	TMBIM4	-0.250827	0.00905446	1	6.51403	6.37602	6.07911	7.95248	7.60686	7.19242
ENSG00000243753	HLA-L	4.79053	0.00906399	1	0	0.245231	0	0	0	0
ENSG00000179698	WDR97	0.507928	0.0091013	1	1.25543	1.2752	1.51357	0.80077	0.950857	1.07886
ENSG00000275496	CU633906.2	-0.818631	0.00911036	1	0.497435	0.294278	0.297752	0.524643	0.975238	0.449526
ENSG00000122042	UBL3	-0.212935	0.0091563	1	50.5252	43.455	43.9929	56.9651	52.9067	51.0661
ENSG00000283196	AC006453.3	-0.477366	0.00928861	1	1.13699	0.980926	1.11657	1.57393	1.31657	1.64077
ENSG00000277948	AC007435.2	-1.61209	0.00970633	1	0.0473748	0.0245231	0.0992508	0.193289	0.24381	0.112381
ENSG00000287978	AC245407.2	0.857401	0.00977798	1	0.710621	0.514986	0.372191	0.165677	0.487619	0.224763
ENSG00000267152	AC093227.1	-0.335374	0.0100189	1	3.36361	3.58038	3.89559	5.46733	4.29105	4.06821
ENSG00000180229	HERC2P3	1.8674	0.0101133	1	0.0710621	0.416893	2.63015	0.248515	0.292571	0.314668
ENSG00000275023	MLLT6	-2.08899	0.0101812	1	0.0710621	0.196185	0.0248127	0.0828383	0.024381	1.14629
ENSG00000164088	PPM1M	-0.274773	0.0102408	1	4.6901	4.46321	4.59035	5.85391	5.48571	5.41679
ENSG00000076641	PAG1	-0.186722	0.0102581	1	31.8122	32.9836	33.8942	39.0997	37.3272	36.6364
ENSG00000259707	AC105339.4	0.817947	0.0102694	1	0.521122	0.416893	0.446629	0.0828383	0.341333	0.337144
ENSG00000232906	AC092685.1	0.454822	0.0105108	1	1.4923	1.61853	1.83614	1.32541	0.975238	1.3261
ENSG00000230724	LINC01001	0.583715	0.0109038	1	1.11331	0.809264	0.942883	0.690319	0.585143	0.651813
ENSG00000271993	AC126118.1	-1.44556	0.0109752	1	0.0236874	0.0980926	0.0992508	0.220902	0.121905	0.269716
ENSG00000250131	AC078881.1	1.30783	0.0110723	1	0.236874	0.245231	0.198502	0.138064	0.0487619	0.0899052
ENSG00000223791	UBE2E1-AS1	-0.699945	0.0111562	1	0.355311	0.39237	0.570692	0.99406	0.707048	0.494479
ENSG00000249839	AC011330.1	-1.65358	0.0111775	1	0.213186	0.416893	0.0992508	0.358966	1.70667	0.269716
ENSG00000230524	COL6A4P1	-0.648682	0.0112077	1	0.402685	0.39237	0.769194	0.745545	0.828952	0.876576
ENSG00000112773	TENT5A	0.180717	0.0114093	1	70.9674	68.9346	73.8426	65.5251	61.0743	63.1584
ENSG00000259456	ADNP-AS1	-0.742228	0.0114956	1	0.54481	0.343324	0.297752	0.358966	0.804571	0.809147
ENSG00000154359	LONRF1	0.431099	0.0115286	1	1.94237	1.54496	1.86095	1.15974	1.56038	1.25867
ENSG00000189143	CLDN4	-0.565403	0.0116768	1	0.734309	0.588555	0.64513	0.99406	1.24343	0.719242
ENSG00000272031	ANKRD34A	0.34263	0.0117347	1	2.74774	2.94278	2.95271	2.31947	2.14552	2.38249
ENSG00000185022	MAFF	0.446778	0.0117897	1	1.46862	1.61853	1.66245	1.10451	1.31657	1.07886
ENSG00000006831	ADIPOR2	0.496145	0.0119895	1	1.42124	1.6921	2.00983	0.828383	1.19467	1.57334
ENSG00000280079	AC011447.7	1.47061	0.0123481	1	0.189499	0.220708	0.148876	0.0828383	0.024381	0.0899052
ENSG00000127954	STEAP4	1.09322	0.0123896	1	0.378998	0.171662	0.347378	0.138064	0.24381	0.0449526
ENSG00000137200	CMTR1	0.162961	0.0125079	1	132.294	132.229	132.599	115.67	121.783	119.394
ENSG00000158887	MPZ	-1.16808	0.0125231	1	0.142124	0.122616	0.0992508	0.220902	0.170667	0.42705
ENSG00000132874	SLC14A2	-2.92343	0.0126698	1	0	0.0245231	0	0.0552255	0.0975238	0.0899052
ENSG00000177721	ANXA2R	0.451155	0.0127304	1	3.67154	4.14441	2.30758	2.31947	2.38933	2.71963
ENSG00000015592	STMN4	1.05148	0.0127944	1	0.284249	0.39237	0.248127	0.165677	0.195048	0.0899052
ENSG00000272707	AC046143.2	1.76577	0.0128204	1	0.0710621	0.220708	0.148876	0	0.0731429	0.0449526
ENSG00000100911	PSME2	0.910048	0.0128587	1	3.74261	3.26158	5.16104	3.53443	2.19429	0.831623
ENSG00000229759	MRPS18AP1	0.946402	0.0129577	1	0.426373	0.269755	0.397003	0.220902	0.121905	0.224763
ENSG00000103226	NOMO3	1.26511	0.0131175	1	0.971183	0.637602	3.72191	0.662706	0.804571	0.764194
ENSG00000134970	TMED7	-0.204335	0.0132258	1	111.354	95.6403	102.7	127.102	123.465	108.583
ENSG00000287707	AC115284.4	0.79184	0.0132525	1	0.307936	0.539509	0.64513	0.110451	0.341333	0.382097
ENSG00000197847	SLC22A20P	0.735963	0.0132609	1	0.473748	0.564032	0.64513	0.358966	0.26819	0.382097
ENSG00000170962	PDGFD	-0.213435	0.0133398	1	12.5306	11.673	11.3146	13.7235	14.7017	13.0363
ENSG00000272512	AL645608.7	0.373259	0.013341	1	6.22978	7.40599	9.65214	6.24049	5.46133	6.38327
ENSG00000255529	POLR2M	-0.215666	0.0135184	1	19.5895	17.3379	17.22	22.2559	21.8697	19.2172
ENSG00000183604	SMG1P5	0.338494	0.0136539	1	3.1978	3.08992	4.11891	2.62321	2.75505	2.87697
ENSG00000015479	MATR3	-0.398681	0.0136607	1	3.57679	4.41417	5.06179	6.46139	4.51048	6.33832
ENSG00000238121	LINC00426	-2.10131	0.014017	1	0.0473748	0	0.0248127	0.138064	0.121905	0.0899052
ENSG00000134058	CDK7	-1.27706	0.0140443	1	0.426373	0.367847	0.446629	0.49703	0.438857	2.06782
ENSG00000113594	LIFR	0.23566	0.0141333	1	130.896	154.667	159.074	133.452	113.445	133.06
ENSG00000205085	FAM71F2	0.435838	0.0142222	1	1.4923	1.81471	1.43914	1.24257	1.09714	1.19124
ENSG00000278987	AL031009.1	0.444183	0.0142488	1	1.80024	2.13351	2.58052	1.79483	1.19467	1.82058
ENSG00000152822	GRM1	-2.10149	0.014256	1	0.0236874	0	0.0496254	0.138064	0.146286	0.0674289
ENSG00000271781	AC026740.1	0.395958	0.0142782	1	1.89499	2.52588	2.5309	1.43586	1.80419	2.02287
ENSG00000090565	RAB11FIP3	0.350926	0.0142815	1	4.95066	6.62125	4.59035	4.16953	3.87657	4.67507
ENSG00000245526	LINC00461	-0.292558	0.0143149	1	3.48205	3.50681	3.77153	4.47327	4.096	4.67507
ENSG00000125848	FLRT3	-0.210212	0.0143801	1	14.1414	13.9782	13.4237	17.2028	16.6034	14.6321
ENSG00000102239	BRS3	-2.389	0.0143972	1	0.0236874	0.0245231	0	0.0552255	0.0975238	0.134858
ENSG00000113263	ITK	2.37172	0.0144477	1	0.118437	0.0490463	0.124064	0.0276128	0	0.0224763
ENSG00000134259	NGF	-0.537831	0.0145008	1	0.852746	0.539509	0.744381	0.938834	1.26781	0.921528
ENSG00000236095	AL807757.2	2.37269	0.0145374	1	0.118437	0.122616	0.0496254	0	0	0.0449526
ENSG00000166510	CCDC68	0.295405	0.0145775	1	9.40389	11.0599	10.9672	9.99582	7.33867	8.47356
ENSG00000254759	NAP1L1P1	0.917329	0.0146011	1	0.402685	0.269755	0.446629	0.248515	0.121905	0.224763
ENSG00000286656	AC008875.2	-0.710777	0.0147159	1	0.355311	0.343324	0.421816	0.662706	0.487619	0.696765
ENSG00000225151	GOLGA2P7	-0.635878	0.0148188	1	0.45006	0.514986	0.570692	1.0769	0.853333	0.516955
ENSG00000178776	C5orf46	0.723608	0.0148308	1	0.710621	0.662125	0.446629	0.248515	0.341333	0.494479
ENSG00000124253	PCK1	0.606801	0.014853	1	1.11331	0.882833	0.694756	0.80077	0.512	0.494479
ENSG00000188385	JAKMIP3	-0.573085	0.0149549	1	0.45006	0.760217	0.669943	0.911221	0.950857	0.944005
ENSG00000233287	AC009362.1	0.720611	0.0149806	1	0.497435	0.662125	0.545879	0.358966	0.487619	0.202287
ENSG00000279861	AC073548.1	0.476706	0.0150075	1	1.65812	1.81471	2.67977	1.2978	1.31657	1.7981
ENSG00000200769	AC000120.1	-1.10834	0.0150218	1	0.0236874	0.147139	0.248127	0.248515	0.195048	0.449526
ENSG00000165417	GTF2A1	-0.180598	0.0151958	1	105.622	95.3705	97.8365	121.303	111.372	108.133
ENSG00000238099	LINC01625	-2.39496	0.0153208	1	0.0236874	0	0.0248127	0.138064	0.146286	0.0224763
ENSG00000258366	RTEL1	0.433261	0.0153432	1	1.8713	1.91281	2.65496	1.85006	1.26781	1.68572
ENSG00000231764	DLX6-AS1	-0.224598	0.0153531	1	7.20096	7.33242	7.07162	8.20099	8.72838	8.45109
ENSG00000286507	AC004947.3	0.946323	0.0153669	1	0.307936	0.39237	0.347378	0.0828383	0.24381	0.202287
ENSG00000162980	ARL5A	-0.199345	0.0154472	1	37.7103	40.5858	43.4719	49.6754	45.3242	45.7393
ENSG00000137960	GIPC2	2.08115	0.0154603	1	0.165812	0.147139	0.0248127	0	0.024381	0.0449526
ENSG00000170417	TMEM182	-0.273167	0.0155004	1	4.52429	4.0218	4.54072	5.79868	5.26629	4.89983
ENSG00000196636	SDHAF3	-0.210443	0.0155541	1	18.713	17.8774	19.8502	22.9738	23.0156	19.8016
ENSG00000246763	RGMB-AS1	0.415633	0.0157189	1	1.56337	1.74114	1.86095	1.13212	1.29219	1.43848
ENSG00000189167	ZAR1L	1.36997	0.0157217	1	0.189499	0.220708	0.173689	0.0276128	0.0487619	0.134858
ENSG00000121966	CXCR4	-0.17822	0.0157898	1	38.7999	35.9754	36.4747	39.9833	43.3493	43.2444
ENSG00000265401	AC093484.3	-0.545829	0.0158048	1	0.663247	0.784741	0.595505	0.828383	1.31657	0.854099
ENSG00000267034	AC010980.2	-0.289371	0.015911	1	4.57166	3.94823	4.16853	5.633	5.60762	4.42783
ENSG00000272953	AC092171.4	-1.19392	0.0160077	1	0.0947495	0.147139	0.0744381	0.248515	0.292571	0.202287
ENSG00000106328	FSCN3	-0.963502	0.0160262	1	0.118437	0.171662	0.248127	0.248515	0.487619	0.314668
ENSG00000174485	DENND4A	0.217274	0.0160728	1	65.5193	72.5885	74.9095	63.2885	55.3448	65.6757
ENSG00000144366	GULP1	-0.254756	0.016101	1	24.2322	24.4986	27.8895	34.8197	26.8922	30.3205
ENSG00000272434	AC137630.3	0.603657	0.0161233	1	0.592185	0.809264	0.91807	0.49703	0.487619	0.539431
ENSG00000148735	PLEKHS1	1.05573	0.0163356	1	0.213186	0.220708	0.446629	0.165677	0.170667	0.0899052
ENSG00000134758	RNF138	-0.225403	0.0163486	1	70.1857	60.4741	67.8379	86.2347	79.2869	68.1481
ENSG00000280047	AC091825.3	0.976391	0.0164286	1	0.355311	0.39237	0.223314	0.165677	0.121905	0.202287
ENSG00000137672	TRPC6	-0.37126	0.0164793	1	1.70549	1.64305	1.66245	1.96051	2.24305	2.29258
ENSG00000101076	HNF4A	4.29269	0.0165816	1	0.0710621	0.0245231	0.0744381	0	0	0
ENSG00000211799	TRAV19	4.29269	0.0165838	1	0.0710621	0.0245231	0.0744381	0	0	0
ENSG00000274995	AC013564.1	4.29339	0.0166195	1	0.0236874	0.0735694	0.0744381	0	0	0
ENSG00000275197	AC092794.2	-4.30331	0.016621	1	0	0	0	0.0828383	0.024381	0.0674289
ENSG00000079112	CDH17	-4.30331	0.016621	1	0	0	0	0.0828383	0.024381	0.0674289
ENSG00000270571	AC007681.1	-0.865502	0.016626	1	0.307936	0.196185	0.173689	0.358966	0.341333	0.539431
ENSG00000158008	EXTL1	-1.61275	0.0166683	1	0.0473748	0	0.0992508	0.138064	0.146286	0.17981
ENSG00000264125	AC104984.2	4.29382	0.0169625	1	0.0236874	0.0490463	0.0992508	0	0	0
ENSG00000124493	GRM4	-0.676866	0.0169867	1	0.426373	0.367847	0.397003	0.607481	0.707048	0.60686
ENSG00000224596	ZMIZ1-AS1	-1.6151	0.0171241	1	0	0.0980926	0.0496254	0.193289	0.195048	0.0899052
ENSG00000165023	DIRAS2	0.824661	0.0173364	1	0.426373	0.367847	0.471441	0.193289	0.26819	0.247239
ENSG00000197245	FAM110D	-1.08956	0.0173456	1	0.142124	0.122616	0.0992508	0.441804	0.195048	0.17981
ENSG00000139211	AMIGO2	-0.275931	0.017407	1	5.51916	6.32697	5.35954	7.15171	7.85067	6.00117
ENSG00000162494	LRRC38	0.865468	0.0176162	1	0.473748	0.39237	0.297752	0.138064	0.24381	0.247239
ENSG00000286116	AL157394.3	0.424036	0.0178952	1	1.58705	1.66757	1.58801	1.2978	1.36533	0.988957
ENSG00000223779	AC239800.1	0.890271	0.0179743	1	0.236874	0.564032	0.347378	0.220902	0.26819	0.134858
ENSG00000234902	AC007879.3	4.29144	0.0180275	1	0.0710621	0.0980926	0	0	0	0
ENSG00000154975	CA10	0.650068	0.0180675	1	1.08962	0.564032	0.570692	0.441804	0.487619	0.494479
ENSG00000138650	PCDH10	-0.229112	0.018184	1	11.062	12.237	11.389	14.7728	14.2385	11.9799
ENSG00000105974	CAV1	-0.179004	0.0183386	1	74.1889	68.7384	68.1605	79.7181	86.3573	74.4415
ENSG00000239569	KMT2E-AS1	-0.318795	0.0183991	1	2.53455	2.82016	2.33239	3.0374	3.072	3.5063
ENSG00000266648	SETP3	-4.30183	0.0184657	1	0	0	0	0.0276128	0.121905	0.0224763
ENSG00000180440	SERTM1	-0.369404	0.0186439	1	1.58705	1.52043	1.53839	2.07096	1.99924	1.97791
ENSG00000270607	AC009549.1	1.68317	0.0188344	1	0.165812	0.122616	0.124064	0.0276128	0.024381	0.0674289
ENSG00000151151	IPMK	-0.195602	0.0188724	1	28.0695	30.4823	32.7776	36.6145	34.2065	34.4562
ENSG00000179101	H3P47	1.68044	0.0192245	1	0.189499	0.122616	0.0992508	0.0828383	0.0487619	0
ENSG00000226386	PARD3-AS1	-0.960455	0.0192878	1	0.0710621	0.294278	0.148876	0.248515	0.341333	0.404573
ENSG00000197415	VEPH1	0.485381	0.0194041	1	1.08962	1.42234	0.992508	0.883609	0.780191	0.854099
ENSG00000267248	AC025048.2	0.403021	0.019592	1	2.86617	3.99727	3.15121	2.48515	1.97486	3.12421
ENSG00000222881	AC080112.1	-0.523701	0.0196998	1	0.615872	0.735694	0.744381	0.966447	0.999619	1.05639
ENSG00000054282	SDCCAG8	0.754621	0.0197154	1	2.41611	1.00545	1.98502	0.966447	0.682667	1.55086
ENSG00000226803	ZNF451-AS1	1.06267	0.0198901	1	0.260561	0.318801	0.248127	0.0828383	0.024381	0.269716
ENSG00000225792	AC004540.2	-0.25528	0.0199858	1	4.64273	5.00272	5.01217	5.90913	6.41219	5.30441
ENSG00000274897	PANO1	-0.488718	0.0200721	1	0.615872	0.907356	1.01732	1.38064	0.999619	1.21372
ENSG00000128791	TWSG1	-0.180589	0.0201224	1	116.281	103.88	110.987	135.026	126.683	116.045
ENSG00000141664	ZCCHC2	0.167021	0.0204579	1	55.9496	54.9564	56.97	52.1605	47.6891	50.5941
ENSG00000275632	AL035461.3	0.32374	0.0205204	1	2.4398	2.67302	2.9279	2.07096	2.19429	2.1802
ENSG00000274642	AC244669.2	0.559845	0.0206239	1	0.734309	0.956403	0.769194	0.441804	0.560762	0.651813
ENSG00000151014	NOCT	0.236871	0.0208257	1	7.24834	7.74931	8.28744	6.18526	7.26552	6.40575
ENSG00000077009	NMRK2	0.493769	0.0208524	1	0.829058	1.10354	1.14138	0.524643	0.75581	0.876576
ENSG00000186377	CYP4X1	0.199235	0.0208716	1	21.6976	21.237	19.9742	18.5558	20.0411	16.5875
ENSG00000213842	SUGT1P2	1.01466	0.0209603	1	0.236874	0.367847	0.248127	0.165677	0.195048	0.0674289
ENSG00000205670	SMIM11A	-0.700902	0.0215571	1	0.402685	0.343324	0.27294	0.552255	0.585143	0.539431
ENSG00000224969	AL645608.1	4.4581	0.021632	1	0.165812	0.0245231	0	0	0	0
ENSG00000167985	SDHAF2	0.238292	0.0216984	1	6.89303	6.42506	6.77387	5.05314	6.09524	5.93374
ENSG00000240463	RPS19P3	0.735637	0.0218636	1	0.521122	0.539509	0.372191	0.358966	0.24381	0.269716
ENSG00000259865	AL390728.6	-0.340851	0.0218948	1	2.03711	2.08447	2.43164	3.17547	2.29181	2.89944
ENSG00000181885	CLDN7	-1.8208	0.02201	1	0.0710621	0	0.0248127	0.0552255	0.146286	0.157334
ENSG00000227674	LINC00355	1.45649	0.0220368	1	0.0947495	0.171662	0.223314	0.0828383	0.024381	0.0674289
ENSG00000132141	CCT6B	-0.270092	0.0223719	1	3.83736	3.72752	3.42415	4.05908	4.65676	4.58516
ENSG00000237731	RNGTTP1	1.8056	0.0224932	1	0.0710621	0.0980926	0.198502	0	0.0731429	0.0224763
ENSG00000126368	NR1D1	0.218715	0.0225081	1	7.5089	7.57765	7.74156	6.35094	6.77791	6.58556
ENSG00000226396	AL031727.1	0.709593	0.0225965	1	0.497435	0.686648	0.967695	0.193289	0.438857	0.651813
ENSG00000128891	CCDC32	0.178327	0.0227317	1	17.505	17.1907	16.8726	15.049	15.9695	14.8344
ENSG00000144476	ACKR3	2.76075	0.0227516	1	0.0710621	0.0735694	0.0744381	0	0.024381	0
ENSG00000273320	AC007032.1	0.630904	0.0227673	1	0.426373	0.784741	1.04213	0.469417	0.536381	0.449526
ENSG00000285884	AL022345.4	1.30817	0.0228665	1	0.189499	0.220708	0.148876	0.0828383	0.024381	0.112381
ENSG00000233560	KRT8P39	0.666687	0.0228836	1	0.402685	0.662125	0.694756	0.248515	0.390095	0.449526
ENSG00000180509	KCNE1	0.975407	0.0229271	1	0.260561	0.294278	0.322565	0.138064	0.146286	0.157334
ENSG00000226239	AL031658.1	1.97691	0.0229381	1	0.0947495	0.122616	0.0992508	0.0276128	0.024381	0.0224763
ENSG00000222800	RNU2-62P	2.75979	0.0229461	1	0.0710621	0.0980926	0.0496254	0.0276128	0	0
ENSG00000234604	AL021068.1	0.835796	0.0229669	1	0.426373	0.39237	0.322565	0.165677	0.146286	0.314668
ENSG00000287097	AL590550.1	-2.7792	0.0229831	1	0.0236874	0	0	0.0828383	0.0975238	0.0449526
ENSG00000149403	GRIK4	0.28767	0.0230897	1	3.3873	3.31062	3.39934	2.45754	2.99886	2.83201
ENSG00000187589	TERF1P2	1.97589	0.0232166	1	0.118437	0.122616	0.0744381	0.0552255	0	0.0224763
ENSG00000206127	GOLGA8O	0.974121	0.0232173	1	0.355311	0.269755	0.248127	0.193289	0.0975238	0.157334
ENSG00000273209	AC069148.1	0.720332	0.0232366	1	0.521122	0.39237	0.545879	0.30374	0.341333	0.247239
ENSG00000164983	TMEM65	-0.163459	0.0232775	1	63.8612	59.5912	64.1905	73.6985	70.6316	67.2041
ENSG00000151135	TMEM263	-0.156875	0.0233671	1	70.6595	67.5613	68.2349	80.6293	77.629	73.4076
ENSG00000067167	TRAM1	-0.167471	0.0233977	1	142.764	128.943	132.748	159.547	156.501	141.106
ENSG00000177272	KCNA3	0.371712	0.02341	1	1.89499	2.52588	2.97752	1.93289	1.80419	2.00039
ENSG00000198189	HSD17B11	-0.22313	0.0234459	1	14.473	12.7275	11.5875	16.0154	15.8232	13.778
ENSG00000164683	HEY1	-0.147237	0.023483	1	109.981	107.142	107.216	121.137	123.49	116.809
ENSG00000111912	NCOA7	0.175043	0.0235416	1	63.4348	64.6185	65.2326	60.6929	52.8823	58.6631
ENSG00000107562	CXCL12	-0.20745	0.0235851	1	9.9487	10.1035	8.9822	11.266	12.0442	10.4515
ENSG00000120658	ENOX1	0.257488	0.0235987	1	5.16385	5.32152	6.0543	4.30759	5.07124	4.51774
ENSG00000175564	UCP3	0.348369	0.0237217	1	2.03711	2.42779	2.20833	1.49109	1.97486	1.77563
ENSG00000231292	IGKV1OR2-108	-2.77591	0.0237688	1	0	0	0.0248127	0.0276128	0.121905	0.0674289
ENSG00000231445	TIMM8AP1	0.684575	0.0237817	1	0.521122	0.514986	0.545879	0.386579	0.26819	0.337144
ENSG00000267040	AC027097.1	0.530926	0.023782	1	1.70549	1.00545	1.46395	0.552255	1.17029	1.14629
ENSG00000285967	NIPBL-DT	-0.153819	0.0238702	1	62.7005	61.2098	64.0168	72.2902	69.5832	68.5302
ENSG00000172348	RCAN2	-0.255511	0.0238725	1	8.76433	8.99999	7.816	11.3212	10.9714	8.51852
ENSG00000166736	HTR3A	0.583348	0.0241204	1	0.615872	0.85831	0.620318	0.248515	0.658286	0.472002
ENSG00000224884	AC034187.1	-2.26992	0.0242022	1	0	0.0245231	0.0248127	0.110451	0.0975238	0.0674289
ENSG00000228251	AC012442.2	0.905621	0.0242432	1	0.402685	0.294278	0.27294	0.248515	0.146286	0.134858
ENSG00000139318	DUSP6	-0.209463	0.0242662	1	9.66445	8.95095	9.03182	10.5757	11.7272	9.88957
ENSG00000250326	AC104596.1	-0.874865	0.0242664	1	0.236874	0.147139	0.198502	0.358966	0.390095	0.337144
ENSG00000252206	RNU7-40P	2.25042	0.0243106	1	0.0710621	0.122616	0.0744381	0.0276128	0	0.0224763
ENSG00000144730	IL17RD	-0.19732	0.0243636	1	16.7944	16.5286	14.3417	18.611	19.3341	17.082
ENSG00000168781	PPIP5K1	0.183046	0.0244346	1	17.6945	17.6321	16.9967	15.1042	14.848	16.3627
ENSG00000130055	GDPD2	-1.32448	0.0245091	1	0.0236874	0.122616	0.0744381	0.138064	0.121905	0.292192
ENSG00000139329	LUM	-0.495125	0.0246234	1	0.686934	0.882833	0.620318	1.02167	1.26781	0.831623
ENSG00000272746	AP005131.7	0.706331	0.0246332	1	0.497435	0.514986	0.471441	0.248515	0.26819	0.382097
ENSG00000274294	AC015660.3	-2.27081	0.0246506	1	0.0236874	0	0.0248127	0.138064	0.0487619	0.0899052
ENSG00000103429	BFAR	-1.30839	0.0247399	1	0.521122	0.588555	0.521067	0.386579	3.09638	0.60686
ENSG00000234899	SOX9-AS1	0.5297	0.0247697	1	0.805371	1.10354	0.744381	0.414191	0.75581	0.651813
ENSG00000285904	AC006452.2	2.24875	0.0248283	1	0.142124	0.0735694	0.0496254	0.0276128	0.024381	0
ENSG00000123243	ITIH5	-0.608353	0.0248493	1	0.568497	0.343324	0.446629	0.607481	0.731429	0.741718
ENSG00000135502	SLC26A10	0.446956	0.0250286	1	1.25543	2.28065	2.13389	1.5187	1.38971	1.28115
ENSG00000197905	TEAD4	0.174134	0.0250482	1	21.5318	19.9618	21.6119	18.9976	19.139	18.1608
ENSG00000204520	MICA	0.37751	0.0250773	1	3.57679	4.80654	3.82116	2.45754	4.04724	2.92192
ENSG00000184619	KRBA2	-0.386401	0.0251026	1	1.20806	1.22616	1.24064	1.71199	1.536	1.59582
ENSG00000228010	AC073343.2	0.811708	0.0251256	1	0.331623	0.514986	0.322565	0.220902	0.170667	0.269716
ENSG00000128285	MCHR1	-0.704554	0.0252057	1	0.331623	0.294278	0.27294	0.635094	0.487619	0.382097
ENSG00000197223	C1D	-0.196598	0.0252293	1	25.1086	23.0272	22.3314	28.1098	29.0865	24.1395
ENSG00000273091	AP000255.1	0.977433	0.0252742	1	0.189499	0.318801	0.372191	0.0552255	0.26819	0.112381
ENSG00000102921	N4BP1	0.156608	0.0253383	1	58.271	53.5831	54.1661	49.7306	51.4926	48.6387
ENSG00000288067	AC105180.2	-2.27304	0.0253617	1	0.0236874	0	0.0248127	0.165677	0.0487619	0.0674289
ENSG00000203356	LINC01562	1.51673	0.0253735	1	0.0947495	0.171662	0.173689	0.0828383	0.0487619	0.0224763
ENSG00000134853	PDGFRA	-0.258233	0.025597	1	4.07423	3.9237	3.47378	4.77701	4.43733	4.60764
ENSG00000180096	SEPTIN1	0.33184	0.0256022	1	2.84249	2.6485	2.08427	1.87767	2.1699	2.00039
ENSG00000287074	AC137561.1	-2.77887	0.0256174	1	0	0.0245231	0	0.110451	0	0.112381
ENSG00000260144	AC100827.2	0.676275	0.025823	1	0.331623	0.637602	0.843632	0.331353	0.341333	0.449526
ENSG00000138764	CCNG2	-0.168433	0.0258423	1	40.9318	38.8937	41.3628	47.8805	46.9577	42.3004
ENSG00000271327	AC010201.2	0.729142	0.025855	1	0.521122	0.343324	0.521067	0.276128	0.219429	0.337144
ENSG00000180900	SCRIB	0.522909	0.0258609	1	3.50573	2.37874	5.30992	2.26425	2.70629	2.85449
ENSG00000151651	ADAM8	0.32226	0.0258846	1	2.65299	2.57493	2.97752	2.18141	1.85295	2.53982
ENSG00000121361	KCNJ8	-0.273817	0.0259727	1	4.33479	3.35967	3.54822	4.88746	4.70552	4.13564
ENSG00000284473	MIR4720	0.608747	0.0260774	1	0.639559	0.564032	0.744381	0.30374	0.609524	0.359621
ENSG00000148943	LIN7C	-0.171805	0.0261609	1	50.1936	48.0654	53.6202	60.7757	56.6613	54.7972
ENSG00000228065	LINC01515	-0.504826	0.0262823	1	0.568497	0.85831	0.91807	0.855996	1.09714	1.34858
ENSG00000275902	AC139530.3	-0.378016	0.0262977	1	1.51599	1.44687	1.14138	1.79483	1.90171	1.68572
ENSG00000278058	AC009159.3	0.458169	0.0263828	1	1.16068	1.20163	1.38951	1.18735	0.75581	0.831623
ENSG00000286945	AL513478.4	-1.66963	0.0264506	1	0.0710621	0.0245231	0.0496254	0.0552255	0.0975238	0.314668
ENSG00000272368	AC074032.1	0.690856	0.0264582	1	0.568497	0.416893	0.521067	0.248515	0.390095	0.292192
ENSG00000267328	AC002398.2	0.939068	0.0265623	1	0.378998	0.245231	0.27294	0.0552255	0.195048	0.202287
ENSG00000081019	RSBN1	-0.155815	0.026688	1	32.4754	31.6103	32.1076	36.4765	35.0354	36.2992
ENSG00000228501	RPL15P18	-1.08853	0.0266969	1	0.118437	0.0980926	0.124064	0.248515	0.146286	0.337144
ENSG00000172216	CEBPB	0.239124	0.0267284	1	6.18241	5.68937	5.63248	4.44566	5.07124	5.34936
ENSG00000157150	TIMP4	-0.896604	0.0267305	1	0.118437	0.196185	0.223314	0.358966	0.26819	0.382097
ENSG00000265574	WDR45BP1	0.377902	0.0268804	1	2.08449	1.96185	1.51357	1.27019	1.46286	1.55086
ENSG00000173281	PPP1R3B	0.810917	0.0269331	1	0.260561	0.343324	0.570692	0.276128	0.24381	0.157334
ENSG00000211513	MIR320E	1.01988	0.0269985	1	0.213186	0.171662	0.421816	0.0828383	0.121905	0.17981
ENSG00000206754	SNORD101	0.664842	0.0270464	1	0.45006	0.637602	0.794006	0.607481	0.24381	0.359621
ENSG00000029534	ANK1	-0.373689	0.0272619	1	2.77142	2.72207	2.18352	3.56205	4.04724	2.44992
ENSG00000099984	GSTT2	0.663534	0.0273158	1	0.473748	0.907356	0.446629	0.30374	0.341333	0.494479
ENSG00000061918	GUCY1B1	-0.167274	0.0273232	1	29.1592	28.2752	28.3113	32.5555	34.4015	29.9834
ENSG00000166471	TMEM41B	-0.155767	0.0273513	1	60.5213	57.3351	60.0467	69.1976	67.3646	62.9336
ENSG00000187123	LYPD6	-0.19418	0.0273594	1	14.7099	12.8256	12.8778	16.2087	15.8964	14.4747
ENSG00000181004	BBS12	0.231442	0.0273654	1	6.08766	5.91008	5.55805	4.83223	4.94933	5.23698
ENSG00000141994	DUS3L	0.167023	0.0273775	1	44.3665	49.3651	46.0027	41.2259	40.7406	43.1994
ENSG00000186326	RGS9BP	-0.439981	0.0274105	1	0.90012	0.882833	0.818819	1.35303	1.24343	0.988957
ENSG00000067082	KLF6	0.15255	0.0275781	1	63.9086	61.7493	57.9873	55.2255	55.4911	55.4715
ENSG00000261693	AC134682.1	-0.99512	0.0276694	1	0.118437	0.147139	0.148876	0.30374	0.316952	0.224763
ENSG00000273142	LINC02604	0.230018	0.0277056	1	10.2329	13.0218	11.5379	9.83014	9.50857	10.474
ENSG00000225611	LINC02158	1.22267	0.0277383	1	0.236874	0.171662	0.173689	0.0276128	0.146286	0.0674289
ENSG00000278558	TMEM191B	0.642893	0.0278959	1	0.402685	0.760217	0.570692	0.414191	0.414476	0.292192
ENSG00000164556	FAM183BP	1.34422	0.0278959	1	0.0947495	0.196185	0.223314	0.0276128	0.0487619	0.112381
ENSG00000082482	KCNK2	-0.359226	0.0279807	1	2.34505	2.05994	1.63764	3.06502	2.75505	2.04534
ENSG00000117020	AKT3	-0.630431	0.028079	1	2.29768	2.30518	1.83614	2.62321	5.38819	2.04534
ENSG00000184206	GOLGA6L4	1.47293	0.0280933	1	1.04224	0.171662	0.148876	0.110451	0.170667	0.202287
ENSG00000262902	MTCO1P40	0.658576	0.0281108	1	0.521122	0.686648	0.421816	0.386579	0.24381	0.404573
ENSG00000148832	PAOX	0.674924	0.0283268	1	0.426373	0.539509	0.446629	0.165677	0.26819	0.42705
ENSG00000204642	HLA-F	0.299224	0.0284273	1	3.1978	3.33515	3.30009	2.40231	2.38933	3.19163
ENSG00000114251	WNT5A	0.157844	0.0284686	1	39.6527	37.8392	37.5416	36.2556	34.2552	33.2874
ENSG00000198917	SPOUT1	0.975608	0.0284907	1	0.236874	0.343324	0.248127	0.110451	0.0731429	0.224763
ENSG00000248092	NNT-AS1	-0.154374	0.0286095	1	27.7616	27.7111	26.897	31.2024	30.3299	30.7026
ENSG00000279145	AC011912.1	0.736567	0.0286581	1	0.402685	0.490463	0.421816	0.386579	0.146286	0.269716
ENSG00000228502	EEF1A1P11	0.543032	0.0286626	1	0.568497	0.980926	0.818819	0.552255	0.609524	0.472002
ENSG00000118276	B4GALT6	-0.168881	0.0286812	1	37.5445	36.7111	41.065	45.2849	42.9349	42.2779
ENSG00000253919	THAP12P7	-0.373869	0.0288211	1	1.37387	1.49591	1.31507	2.1538	1.48724	1.84306
ENSG00000225342	LRRK2-DT	-0.550013	0.0290414	1	0.592185	0.588555	0.471441	0.745545	0.999619	0.696765
ENSG00000154127	UBASH3B	0.167496	0.029127	1	31.8595	32.3705	28.7579	27.0329	28.9402	27.3087
ENSG00000250280	AC026124.1	1.22117	0.029163	1	0.0947495	0.294278	0.198502	0.138064	0.0731429	0.0449526
ENSG00000259086	AL136298.3	0.428578	0.0292191	1	1.16068	1.20163	1.43914	0.966447	0.975238	0.899052
ENSG00000107105	ELAVL2	-0.173311	0.0294609	1	48.5118	42.9155	43.3726	54.5628	50.2491	48.1892
ENSG00000167895	TMC8	-0.788211	0.0295092	1	0.284249	0.269755	0.148876	0.331353	0.536381	0.359621
ENSG00000266495	AC011731.1	1.59563	0.0297804	1	0.165812	0.0735694	0.148876	0.0828383	0.024381	0.0224763
ENSG00000185864	NPIPB4	1.59756	0.0298558	1	0.165812	0.122616	0.0992508	0	0.0975238	0.0224763
ENSG00000236140	AC245014.1	1.59644	0.0299203	1	0.118437	0.196185	0.0744381	0.0552255	0.0487619	0.0224763
ENSG00000196167	COLCA1	-0.55097	0.0299643	1	0.568497	0.588555	0.545879	0.717932	1.1459	0.651813
ENSG00000179361	ARID3B	0.154125	0.0300314	1	32.9728	33.8665	33.7701	29.518	30.4762	30.9274
ENSG00000181652	ATG9B	0.462024	0.0301037	1	1.04224	1.12806	1.04213	0.80077	0.877714	0.674289
ENSG00000103353	UBFD1	0.144823	0.0303005	1	155.46	148.169	152.573	133.729	144.067	137.353
ENSG00000267440	LINC02594	-1.61932	0.0303126	1	0	0.0490463	0.0744381	0.193289	0.146286	0.0674289
ENSG00000129646	QRICH2	0.215227	0.0303801	1	7.10621	8.2643	7.86563	6.59945	6.70476	6.81032
ENSG00000232713	AC010733.1	-1.61491	0.0304554	1	0.0236874	0.0735694	0.0248127	0.110451	0.0731429	0.202287
ENSG00000128268	MGAT3	-0.225058	0.0305601	1	10.4698	10.6676	10.0491	12.5362	13.7996	10.4065
ENSG00000214433	GOLGA2P8	-0.95465	0.0308339	1	0.165812	0.147139	0.124064	0.248515	0.292571	0.314668
ENSG00000209482	SNORD83A	0.455581	0.0308915	1	0.876433	1.02997	1.3647	0.80077	0.804571	0.78667
ENSG00000213493	ACTN4P1	-0.683126	0.0310737	1	0.426373	0.196185	0.347378	0.441804	0.658286	0.472002
ENSG00000240583	AQP1	-0.462469	0.0311411	1	0.829058	0.686648	0.719568	1.04929	0.950857	1.10134
ENSG00000213214	ARHGEF35	0.43673	0.0312011	1	1.11331	1.22616	1.21582	0.855996	0.999619	0.78667
ENSG00000260593	AC009097.2	-0.954227	0.0315413	1	0.0473748	0.171662	0.223314	0.276128	0.292571	0.292192
ENSG00000287642	AC093599.2	-0.560513	0.0317599	1	0.592185	0.39237	0.521067	0.690319	0.731429	0.809147
ENSG00000246985	SOCS2-AS1	0.367857	0.032007	1	1.80024	1.76567	1.68726	1.5187	1.1459	1.43848
ENSG00000272864	AC135803.1	-1.62271	0.0320751	1	0.0236874	0.0735694	0.0248127	0.248515	0.0731429	0.0899052
ENSG00000288007	AC092803.4	4.08261	0.0320908	1	0.0473748	0.0490463	0.0496254	0	0	0
ENSG00000200120	AC013452.1	4.08261	0.0320919	1	0.0473748	0.0490463	0.0496254	0	0	0
ENSG00000185296	AC026785.1	4.08261	0.0320941	1	0.0473748	0.0490463	0.0496254	0	0	0
ENSG00000203877	RIPPLY2	-1.40198	0.0321325	1	0.0236874	0.0735694	0.0744381	0.110451	0.170667	0.17981
ENSG00000245648	AC022075.1	0.175254	0.0321561	1	26.4825	27.6866	23.845	24.244	22.845	22.4538
ENSG00000258839	MC1R	0.246372	0.0321779	1	6.67984	7.89645	8.61001	6.37855	6.16838	7.08003
ENSG00000196937	FAM3C	-0.141332	0.032204	1	81.982	78.376	81.1623	90.4318	89.6975	87.9048
ENSG00000258122	AC044802.2	1.38288	0.0322861	1	0.165812	0.0980926	0.198502	0.0828383	0.0487619	0.0449526
ENSG00000224020	MIR181A2HG	-0.682664	0.0323195	1	0.236874	0.441417	0.521067	0.331353	0.828952	0.741718
ENSG00000256588	AC027544.2	1.38296	0.0324089	1	0.118437	0.220708	0.124064	0.0828383	0.0487619	0.0449526
ENSG00000086061	DNAJA1	0.144612	0.0324145	1	397.048	359.558	377.302	345.933	351.963	334.178
ENSG00000243517	AC024940.3	-4.09215	0.0324244	1	0	0	0	0.0552255	0.024381	0.0674289
ENSG00000172201	ID4	-0.15347	0.0324332	1	147.17	132.474	139.795	161.728	160.524	147.242
ENSG00000274023	AL360169.2	4.08218	0.0324394	1	0.0710621	0.0490463	0.0248127	0	0	0
ENSG00000249882	LINC02501	4.08218	0.03244	1	0.0710621	0.0490463	0.0248127	0	0	0
ENSG00000259370	AC103740.1	4.08218	0.0324402	1	0.0710621	0.0490463	0.0248127	0	0	0
ENSG00000273368	AC006566.1	4.08232	0.0324462	1	0.0710621	0.0245231	0.0496254	0	0	0
ENSG00000188626	GOLGA8M	4.08247	0.0324774	1	0.0473748	0.0735694	0.0248127	0	0	0
ENSG00000241868	RN7SL434P	4.08247	0.0324788	1	0.0473748	0.0735694	0.0248127	0	0	0
ENSG00000233799	AC139887.1	4.08247	0.0324802	1	0.0473748	0.0735694	0.0248127	0	0	0
ENSG00000187762	HSPE1P11	-4.0932	0.0326084	1	0	0	0	0.0552255	0.0731429	0.0224763
ENSG00000081923	ATP8B1	-0.177983	0.032642	1	11.5594	11.5259	11.2153	12.7847	13.5802	12.6766
ENSG00000225768	LINC02620	1.14686	0.0326689	1	0.236874	0.245231	0.124064	0.0828383	0.121905	0.0674289
ENSG00000206633	SNORA80B	1.24447	0.0327332	1	0.189499	0.147139	0.198502	0.0828383	0.0975238	0.0449526
ENSG00000281005	LINC00921	0.705605	0.0327541	1	0.426373	0.416893	0.521067	0.138064	0.365714	0.314668
ENSG00000150628	SPATA4	-1.16945	0.0328438	1	0.0710621	0.0980926	0.0992508	0.30374	0.146286	0.17981
ENSG00000227376	FTH1P16	1.24468	0.0328638	1	0.165812	0.147139	0.223314	0.0828383	0.0975238	0.0449526
ENSG00000235934	AC007405.3	0.304013	0.0329709	1	2.32136	2.6485	2.50608	2.01573	1.9261	2.13525
ENSG00000187690	EZHIP	0.852483	0.0330811	1	0.189499	0.343324	0.496254	0.110451	0.170667	0.269716
ENSG00000127325	BEST3	0.573061	0.0330966	1	0.592185	0.711171	0.669943	0.30374	0.560762	0.449526
ENSG00000110172	CHORDC1	-0.609212	0.0333434	1	0.686934	0.39237	0.496254	0.745545	0.512	1.14629
ENSG00000259422	AC091100.1	1.38532	0.0334357	1	0.0710621	0.171662	0.223314	0.0552255	0.024381	0.0899052
ENSG00000112531	QKI	-0.149014	0.0334437	1	214.252	202.831	210.114	245.864	235.666	218.38
ENSG00000285830	AL109628.2	-1.72515	0.033476	1	0.0473748	0.0245231	0.0248127	0.0828383	0.121905	0.134858
ENSG00000242220	TCP10L	1.24636	0.0335135	1	0.0947495	0.220708	0.223314	0.0552255	0.0731429	0.0899052
ENSG00000174738	NR1D2	-0.147562	0.0336569	1	71.3464	69.4986	73.1975	82.9487	78.5798	77.0937
ENSG00000205129	C4orf47	0.667402	0.0337106	1	0.473748	0.39237	0.620318	0.358966	0.219429	0.359621
ENSG00000263862	LINC01543	1.38285	0.0337691	1	0.189499	0.220708	0.0496254	0.0552255	0.0487619	0.0674289
ENSG00000285918	AC092376.3	0.572861	0.0338147	1	0.639559	0.514986	0.818819	0.386579	0.414476	0.516955
ENSG00000139178	C1RL	-1.5401	0.0338524	1	0.0710621	0.0490463	0.0248127	0.110451	0.292571	0.0449526
ENSG00000085552	IGSF9	0.289156	0.0339113	1	2.93724	2.84468	2.70458	2.04334	2.34057	2.5623
ENSG00000238795	SCARNA12	-4.08799	0.0339903	1	0	0	0	0	0.0731429	0.0674289
ENSG00000206075	SERPINB5	4.083	0.0340025	1	0.0236874	0.0980926	0.0248127	0	0	0
ENSG00000279020	C18orf15	4.08435	0.0340886	1	0	0.0735694	0.0744381	0	0	0
ENSG00000273680	AC009318.2	0.680676	0.0342236	1	0.284249	0.588555	0.669943	0.276128	0.24381	0.42705
ENSG00000228679	AL034347.1	-2.25928	0.0342448	1	0	0.0245231	0.0248127	0.0828383	0	0.17981
ENSG00000073712	FERMT2	0.141092	0.0342479	1	116.826	110.624	113.27	106.53	104.009	100.379
ENSG00000185432	METTL7A	-0.227712	0.0343149	1	17.7655	18.2207	15.7809	20.1297	23.5032	17.4191
ENSG00000105137	SYDE1	0.163257	0.0343969	1	23.6637	22.733	22.2322	19.467	20.7726	21.3525
ENSG00000198513	ATL1	-0.1702	0.0344048	1	16.0127	14.5177	14.4906	17.3684	17.0179	16.61
ENSG00000168993	CPLX1	0.523851	0.0345822	1	0.639559	0.735694	0.992508	0.441804	0.560762	0.629336
ENSG00000123685	BATF3	0.2443	0.0349356	1	5.80341	5.49318	5.26029	5.32926	4.2179	4.56269
ENSG00000129194	SOX15	0.823525	0.034979	1	0.189499	0.343324	0.521067	0.165677	0.219429	0.202287
ENSG00000258682	AL132989.1	0.616736	0.0350821	1	0.592185	0.735694	0.521067	0.579868	0.26819	0.382097
ENSG00000206888	RNU6-48P	1.7058	0.0350933	1	0.189499	0.0490463	0.0992508	0.0276128	0.024381	0.0449526
ENSG00000245025	AC107959.1	0.372742	0.0351135	1	1.56337	1.594	1.73689	1.2978	1.36533	1.14629
ENSG00000279812	AC120057.4	-1.39965	0.0351556	1	0	0.0735694	0.0992508	0.138064	0.0731429	0.247239
ENSG00000233251	AC007743.1	-1.26684	0.0352109	1	0.118437	0.0490463	0.0496254	0.165677	0.292571	0.0899052
ENSG00000272767	JMJD1C-AS1	0.318319	0.0352215	1	2.60561	2.23161	2.48127	1.87767	1.6579	2.33754
ENSG00000223305	RN7SKP30	4.08081	0.0352905	1	0.0947495	0	0.0496254	0	0	0
ENSG00000104518	GSDMD	-1.85172	0.0352925	1	0.0710621	0.0490463	0.0744381	0.0828383	0.024381	0.60686
ENSG00000249889	ALG1L11P	4.08549	0.035315	1	0	0.0490463	0.0992508	0	0	0
ENSG00000287296	AC011446.3	4.08549	0.0353162	1	0	0.0490463	0.0992508	0	0	0
ENSG00000239415	AP001469.3	0.842993	0.0354292	1	0.236874	0.39237	0.347378	0.138064	0.146286	0.247239
ENSG00000197019	SERTAD1	0.162546	0.0354871	1	19.7316	18.3433	18.411	16.8162	17.213	16.7448
ENSG00000137714	FDX1	-0.154691	0.0356121	1	50.7384	48.0408	46.3998	55.1979	56.832	50.6391
ENSG00000181744	DIPK2A	-0.165818	0.0356818	1	26.0798	24.425	25.2593	30.3464	28.9646	26.2973
ENSG00000272916	AC022400.7	0.518766	0.0357136	1	0.663247	0.833787	0.794006	0.635094	0.463238	0.516955
ENSG00000158220	ESYT3	0.226108	0.0359472	1	5.68497	6.86648	6.27761	5.32926	5.31505	5.52917
ENSG00000108785	HSD17B1P1	0.796268	0.0359918	1	0.307936	0.514986	0.248127	0.193289	0.219429	0.202287
ENSG00000252367	AL121924.2	-0.706151	0.0360353	1	0.213186	0.269755	0.297752	0.552255	0.438857	0.314668
ENSG00000115594	IL1R1	0.434292	0.0362188	1	1.39756	1.56948	0.893257	0.745545	0.975238	1.12381
ENSG00000243819	RN7SL832P	-0.312016	0.0364595	1	2.32136	2.45231	2.15871	2.76128	3.53524	2.38249
ENSG00000080819	CPOX	-0.157239	0.0367381	1	28.4012	27.1471	27.7158	31.948	32.5973	28.9495
ENSG00000081818	PCDHB4	1.70988	0.0369935	1	0.0236874	0.171662	0.148876	0.0276128	0	0.0674289
ENSG00000205269	TMEM170B	-0.145138	0.0370393	1	78.9027	82.8637	83.9414	94.2148	89.3806	89.8378
ENSG00000152430	BOLL	0.513721	0.0370902	1	0.757996	0.85831	0.694756	0.49703	0.463238	0.651813
ENSG00000120696	KBTBD7	-0.170625	0.0372	1	18.7841	17.4114	17.2448	20.9857	21.0164	18.5879
ENSG00000287146	AC000085.1	-1.10159	0.0372363	1	0.118437	0.0735694	0.0992508	0.193289	0.219429	0.224763
ENSG00000144655	CSRNP1	0.181137	0.0372722	1	10.5172	10.3978	10.8183	9.49879	9.26476	9.39509
ENSG00000213639	PPP1CB	-0.158117	0.037301	1	122.89	116.338	119.771	142.012	139.922	121.327
ENSG00000230146	SEPHS1P4	-0.793132	0.0373091	1	0.284249	0.171662	0.173689	0.358966	0.365714	0.382097
ENSG00000120162	MOB3B	-0.157559	0.0375771	1	30.841	28.7902	29.9241	35.3443	33.8895	31.3544
ENSG00000110756	HPS5	0.513669	0.0378009	1	0.923808	0.662125	1.3647	0.745545	0.75581	0.584384
ENSG00000222222	RNU2-17P	-1.88326	0.0381359	1	0.0473748	0	0.0248127	0.0828383	0.0731429	0.134858
ENSG00000279598	AC009948.4	0.635392	0.0382185	1	0.378998	0.564032	0.818819	0.414191	0.219429	0.494479
ENSG00000232633	AC079465.1	1.86397	0.0382289	1	0.142124	0.0980926	0.0496254	0.0276128	0.024381	0.0224763
ENSG00000217801	AL390719.1	0.322357	0.0382964	1	2.72405	2.69755	3.92041	2.34709	2.65752	2.49487
ENSG00000120160	EQTN	-1.45839	0.0383029	1	0.0473748	0.0735694	0.0248127	0.193289	0.146286	0.0899052
ENSG00000070047	PHRF1	-0.57209	0.0383761	1	0.378998	0.514986	0.570692	0.579868	0.633905	0.944005
ENSG00000237280	AL136982.3	1.86444	0.0384294	1	0.0710621	0.0735694	0.148876	0.0552255	0	0.0224763
ENSG00000075651	PLD1	-0.185365	0.0384708	1	13.7861	13.1935	13.5229	16.1535	16.5303	13.733
ENSG00000092421	SEMA6A	-0.154188	0.0384799	1	51.3306	51.2779	47.5163	57.4622	58.7337	51.9652
ENSG00000105289	TJP3	0.771449	0.0386169	1	0.497435	0.318801	0.27294	0.248515	0.146286	0.247239
ENSG00000271817	AC107219.1	1.43674	0.0386454	1	0.142124	0.196185	0.0744381	0.0276128	0.0731429	0.0449526
ENSG00000197635	DPP4	-0.3799	0.0388167	1	1.44493	1.47139	0.992508	2.07096	1.75543	1.34858
ENSG00000176659	C20orf197	1.43856	0.0388208	1	0.165812	0.122616	0.124064	0	0.024381	0.112381
ENSG00000279631	AL158211.5	-0.416003	0.0388541	1	0.781684	1.07902	0.769194	1.38064	1.04838	1.12381
ENSG00000235297	FAUP1	0.183582	0.0388583	1	12.0569	11.6485	11.786	9.63686	11.264	10.4964
ENSG00000282876	Z98752.4	-1.10435	0.0389554	1	0.0947495	0.0490463	0.148876	0.331353	0.146286	0.17981
ENSG00000275322	AC103746.1	-0.599552	0.0390715	1	0.284249	0.514986	0.397003	0.49703	0.682667	0.629336
ENSG00000165092	ALDH1A1	-1.10225	0.0391155	1	0.165812	0.0490463	0.0744381	0.165677	0.316952	0.157334
ENSG00000234233	KCNH1-IT1	-1.29238	0.0391835	1	0.0710621	0.0735694	0.0496254	0.138064	0.195048	0.157334
ENSG00000131400	NAPSA	0.530581	0.0392828	1	0.663247	0.711171	0.719568	0.469417	0.536381	0.449526
ENSG00000132330	SCLY	0.237356	0.0393538	1	5.23491	5.91008	6.62499	4.83223	4.87619	5.41679
ENSG00000170374	SP7	-2.04041	0.0393557	1	0.0236874	0	0.0496254	0.276128	0.024381	0.0449526
ENSG00000261617	LINC02177	1.16254	0.0393608	1	0.189499	0.122616	0.248127	0.0552255	0.0975238	0.0899052
ENSG00000158716	DUSP23	0.508161	0.0393821	1	0.639559	0.784741	0.91807	0.49703	0.487619	0.651813
ENSG00000168772	CXXC4	-0.203054	0.039545	1	13.6913	14.1008	16.426	16.2363	16.579	18.3407
ENSG00000159840	ZYX	0.585615	0.039599	1	1.70549	1.34877	3.39934	1.32541	1.536	1.46096
ENSG00000186448	ZNF197	0.93115	0.0396112	1	0.142124	0.39237	0.27294	0.193289	0.121905	0.112381
ENSG00000146192	FGD2	1.86318	0.0396431	1	0.118437	0.147139	0.0248127	0.0276128	0.0487619	0
ENSG00000230068	CDC42-IT1	1.2735	0.039685	1	0.142124	0.122616	0.223314	0.0552255	0.0487619	0.0899052
ENSG00000163377	TAFA4	-1.18018	0.0396958	1	0.0236874	0.0980926	0.124064	0.165677	0.146286	0.247239
ENSG00000154639	CXADR	-0.144024	0.0397928	1	98.5869	96.0571	96.5462	114.621	104.058	105.099
ENSG00000233296	TMEM18-DT	1.27203	0.0400207	1	0.236874	0.147139	0.0992508	0.0552255	0.0731429	0.0674289
ENSG00000287021	AC097462.3	-0.955871	0.0403281	1	0.236874	0.0490463	0.0992508	0.358966	0.316952	0.112381
ENSG00000167992	VWCE	0.382163	0.0403567	1	1.30281	1.61853	1.66245	1.40825	1.024	1.12381
ENSG00000270084	GAS5-AS1	-0.321803	0.0403684	1	1.75287	1.56948	1.53839	2.1538	2.09676	1.88801
ENSG00000171823	FBXL14	0.14497	0.0403845	1	30.7462	30.1635	29.5767	27.0053	28.3063	27.0165
ENSG00000165806	CASP7	0.149646	0.0403896	1	89.2541	81.5885	81.1127	76.0732	80.4084	72.0815
ENSG00000186868	MAPT	0.971835	0.0405532	1	0.331623	0.196185	0.198502	0.110451	0.121905	0.134858
ENSG00000144339	TMEFF2	-0.344151	0.0406633	1	1.6818	1.71662	1.48876	1.65677	2.51124	2.04534
ENSG00000273156	AC124016.3	-0.664056	0.0408508	1	0.213186	0.318801	0.397003	0.552255	0.438857	0.494479
ENSG00000150051	MKX	-0.197572	0.0409344	1	6.51403	6.52316	6.50093	8.0077	7.28991	7.28232
ENSG00000132692	BCAN	1.27033	0.0409699	1	0.213186	0.0980926	0.173689	0.138064	0	0.0674289
ENSG00000288011	AC024597.1	-2.13676	0.0409858	1	0.0473748	0	0	0.0828383	0.0731429	0.0899052
ENSG00000113083	LOX	-0.166544	0.0410267	1	12.6491	12.7275	12.0838	14.0273	14.3848	13.8904
ENSG00000138161	CUZD1	2.59874	0.0410439	1	0.0473748	0.0735694	0.0744381	0	0	0.0224763
ENSG00000188171	ZNF626	2.11897	0.0410747	1	0.0710621	0.0735694	0.0992508	0	0	0.0449526
ENSG00000183831	ANKRD45	2.59715	0.0410839	1	0.0710621	0.0490463	0.0744381	0.0276128	0	0
ENSG00000270490	AC110048.1	2.11749	0.0411094	1	0.0947495	0.0490463	0.0992508	0.0276128	0	0.0224763
ENSG00000172465	TCEAL1	-0.156085	0.0411722	1	22.0766	21.188	22.0337	25.1276	25.283	22.8584
ENSG00000254349	MIR2052HG	-2.61448	0.0411936	1	0	0.0245231	0	0.0552255	0.0487619	0.0899052
ENSG00000188897	AC099489.1	0.8941	0.0412623	1	0.236874	0.269755	0.322565	0.138064	0.121905	0.17981
ENSG00000269867	AC010326.4	-2.61541	0.0414116	1	0	0.0245231	0	0.0552255	0.0975238	0.0449526
ENSG00000075891	PAX2	0.284007	0.0414424	1	2.8188	3.77656	2.95271	2.56799	2.56	2.74211
ENSG00000109072	VTN	0.83492	0.0415251	1	0.284249	0.269755	0.372191	0.138064	0.170667	0.202287
ENSG00000156564	LRFN2	-2.61332	0.0415481	1	0	0.0245231	0	0.0276128	0.0731429	0.0899052
ENSG00000278518	AL161645.1	-2.13776	0.0415657	1	0	0	0.0496254	0.110451	0.0975238	0.0449526
ENSG00000226763	SRRM5	0.369873	0.041606	1	1.61074	1.42234	1.5632	1.2978	1.19467	1.10134
ENSG00000259655	AC090825.2	0.892559	0.0416115	1	0.284249	0.245231	0.297752	0.220902	0.0731429	0.157334
ENSG00000186265	BTLA	-2.61362	0.0416388	1	0	0	0.0248127	0.0276128	0.0975238	0.0674289
ENSG00000169247	SH3TC2	-2.13892	0.0416954	1	0	0.0245231	0.0248127	0.138064	0.0731429	0.0449526
ENSG00000113361	CDH6	2.59792	0.0417406	1	0.0947495	0.0735694	0.0248127	0	0	0.0224763
ENSG00000218631	AL117344.1	2.59766	0.0418047	1	0.0947495	0.0245231	0.0744381	0	0.024381	0
ENSG00000196890	H2BU1	2.59887	0.0418966	1	0.0710621	0.0245231	0.0992508	0	0	0.0224763
ENSG00000137573	SULF1	-0.257746	0.0419052	1	4.19267	4.9782	3.57303	5.1912	5.5101	4.65259
ENSG00000143401	ANP32E	-0.138371	0.0419212	1	160.766	152.853	163.392	179.897	179.956	168.55
ENSG00000286310	AC008443.8	2.59824	0.0419699	1	0.0710621	0.0245231	0.0992508	0	0.024381	0
ENSG00000165841	CYP2C19	2.59884	0.0419722	1	0.0236874	0.0980926	0.0744381	0	0.024381	0
ENSG00000171033	PKIA	-0.215886	0.0420321	1	18.2867	17.3133	14.8628	21.3999	20.7726	16.8797
ENSG00000244405	ETV5	0.166147	0.0420462	1	26.0798	22.3651	24.4653	21.7589	22.5524	21.0828
ENSG00000233493	TMEM238	2.11703	0.0421303	1	0.118437	0.0245231	0.0992508	0.0276128	0	0.0224763
ENSG00000285480	H2BE1	2.11967	0.0422889	1	0.0236874	0.122616	0.0992508	0	0.024381	0.0224763
ENSG00000231916	AC006033.1	0.968759	0.0425664	1	0.307936	0.294278	0.124064	0.193289	0.146286	0.0449526
ENSG00000234127	TRIM26	4.07516	0.0426084	1	0.118437	0	0.0248127	0	0	0
ENSG00000229970	AC007128.1	-0.592276	0.0426299	1	0.236874	0.441417	0.545879	0.690319	0.682667	0.494479
ENSG00000169359	SLC33A1	-0.176766	0.0427119	1	13.4071	11.673	12.2078	14.4967	14.6042	13.3509
ENSG00000183496	MEX3B	-0.180527	0.0427218	1	23.0478	23.2234	21.7359	28.4964	26.2583	22.9033
ENSG00000250511	AC098798.1	1.02295	0.0427985	1	0.165812	0.245231	0.248127	0.138064	0.0975238	0.0899052
ENSG00000245812	LINC02202	2.59655	0.042925	1	0.118437	0.0490463	0.0248127	0	0.024381	0
ENSG00000279665	AC012100.3	4.08287	0.0429417	1	0.0236874	0.122616	0	0	0	0
ENSG00000239269	RPSAP4	2.59766	0.0429528	1	0.118437	0.0245231	0.0496254	0	0	0.0224763
ENSG00000174939	ASPHD1	0.37824	0.0430521	1	1.56337	1.29973	1.33989	1.02167	1.29219	0.944005
ENSG00000122687	MRM2	0.553327	0.0430972	1	0.639559	0.613079	0.620318	0.414191	0.341333	0.516955
ENSG00000213383	AC104297.1	0.342405	0.0432346	1	1.72918	1.76567	1.53839	1.35303	1.26781	1.37105
ENSG00000116678	LEPR	-0.161388	0.0432386	1	40.1264	41.1989	40.3455	50.1724	44.2027	42.6375
ENSG00000222112	RN7SKP16	1.02357	0.0432705	1	0.284249	0.196185	0.173689	0.0828383	0.0731429	0.157334
ENSG00000267505	AC005180.2	-4.08395	0.0435398	1	0	0	0	0	0.121905	0.0224763
ENSG00000180694	TMEM64	-0.152508	0.0436758	1	35.9574	32.4686	32.5046	38.6303	38.717	35.58
ENSG00000229994	RPL5P4	0.581917	0.0438512	1	0.473748	0.760217	0.496254	0.331353	0.438857	0.382097
ENSG00000228801	AC064807.1	-0.259405	0.044098	1	2.74774	3.06539	2.65496	3.20308	3.584	3.39392
ENSG00000276805	AL133216.2	-1.74011	0.0441403	1	0.0473748	0	0.0496254	0.193289	0.170667	0
ENSG00000266707	PSMD7P1	0.261253	0.0442137	1	3.15042	3.26158	2.95271	2.56799	2.56	2.71963
ENSG00000163638	ADAMTS9	0.208834	0.044247	1	7.46153	7.23433	7.09643	7.04126	6.29029	5.70898
ENSG00000128016	ZFP36	0.19357	0.044297	1	9.21439	10.2507	9.97471	8.47712	8.09448	9.28271
ENSG00000257093	DENND11	-0.715952	0.0443504	1	0.876433	0.514986	0.570692	0.80077	1.82857	0.629336
ENSG00000236184	TCEA1P4	-0.703541	0.0444135	1	0.189499	0.343324	0.248127	0.386579	0.463238	0.42705
ENSG00000239335	LLPH-DT	-0.557512	0.044485	1	0.521122	0.564032	0.372191	0.49703	0.877714	0.764194
ENSG00000273335	AP005432.2	-1.52491	0.0448035	1	0.0236874	0.0490463	0.0496254	0.0828383	0.146286	0.134858
ENSG00000225932	CTAGE4	0.76243	0.0448595	1	0.284249	0.441417	0.322565	0.276128	0.170667	0.17981
ENSG00000251450	RASGRF2-AS1	-0.636933	0.0449788	1	0.307936	0.245231	0.421816	0.469417	0.512	0.539431
ENSG00000257475	AC068888.2	1.50622	0.0451459	1	0.0947495	0.0980926	0.173689	0.0552255	0.0487619	0.0224763
ENSG00000268061	NAPA-AS1	-0.390152	0.0452171	1	1.77655	1.34877	1.04213	2.20902	1.95048	1.39353
ENSG00000067064	IDI1	-0.13558	0.0452468	1	342.52	322.381	323.855	373.849	375.613	343.55
ENSG00000234819	AL353705.4	-1.04649	0.0452605	1	0.118437	0.0980926	0.0992508	0.276128	0.316952	0.0899052
ENSG00000150722	PPP1R1C	-0.378601	0.0452754	1	1.08962	1.29973	0.843632	1.24257	1.43848	1.52839
ENSG00000175356	SCUBE2	-0.258686	0.0455276	1	4.00317	3.45776	3.02715	4.58372	4.43733	3.66364
ENSG00000121858	TNFSF10	0.928658	0.0455406	1	0.284249	0.245231	0.223314	0.0552255	0.219429	0.112381
ENSG00000276863	AC124319.2	-0.949227	0.0456737	1	0.118437	0.0735694	0.198502	0.331353	0.195048	0.247239
ENSG00000135363	LMO2	0.338167	0.0458687	1	1.80024	1.71662	1.5632	1.2978	1.536	1.21372
ENSG00000235225	AC016712.1	1.0889	0.0459944	1	0.260561	0.122616	0.198502	0.110451	0.0487619	0.112381
ENSG00000106077	ABHD11	0.170985	0.0461086	1	15.3731	16.1362	15.1854	13.2265	13.4827	14.9467
ENSG00000198816	ZNF358	0.146616	0.0461141	1	31.1489	31.5613	29.4031	27.8889	27.136	28.6573
ENSG00000117266	CDK18	-0.178246	0.0462082	1	10.6356	10.4223	9.30476	12.0116	11.6541	10.946
ENSG00000272940	U62317.3	1.0208	0.0462222	1	0.118437	0.294278	0.248127	0.220902	0.0487619	0.0674289
ENSG00000261485	PAN3-AS1	0.331516	0.0463398	1	1.6818	2.05994	1.91058	1.60154	1.36533	1.55086
ENSG00000235530	AC087294.1	-0.442298	0.0463402	1	0.639559	0.980926	1.24064	0.99406	1.38971	1.48344
ENSG00000227486	AL050309.1	-1.5261	0.0465249	1	0	0.0490463	0.0744381	0.110451	0.195048	0.0674289
ENSG00000287688	AC011317.1	1.0906	0.0466922	1	0.213186	0.0980926	0.27294	0.0552255	0.0975238	0.112381
ENSG00000228791	THRB-AS1	0.803696	0.0466972	1	0.260561	0.294278	0.397003	0.30374	0.0975238	0.157334
ENSG00000092010	PSME1	0.780602	0.0468944	1	8.66958	2.47684	2.43164	2.31947	2.58438	3.01182
ENSG00000229337	AC079305.4	-0.429968	0.0469026	1	1.16068	0.588555	0.769194	1.13212	1.29219	1.01143
ENSG00000123268	ATF1	-0.156714	0.0469399	1	23.1899	23.4441	25.5571	27.8061	27.5261	25.6904
ENSG00000274051	AC005837.3	-1.32693	0.046988	1	0.0710621	0.0735694	0.0248127	0.138064	0.146286	0.157334
ENSG00000238365	RNU7-57P	1.17879	0.0472046	1	0.142124	0.171662	0.198502	0.110451	0.024381	0.0899052
ENSG00000235374	SSR4P1	-0.25368	0.0472617	1	3.43467	3.26158	2.82865	3.34114	4.02286	4.02326
ENSG00000213626	LBH	0.148986	0.0473224	1	51.4727	45.0245	48.2855	43.6282	43.3006	44.4132
ENSG00000215795	AL390728.2	1.50539	0.0474015	1	0.118437	0.0490463	0.198502	0.0552255	0.0731429	0
ENSG00000258947	TUBB3	0.569259	0.0474269	1	0.568497	0.564032	0.769194	0.607481	0.341333	0.359621
ENSG00000273183	AC093726.2	1.30783	0.0474905	1	0.0947495	0.147139	0.198502	0.0552255	0.0487619	0.0674289
ENSG00000239419	RN7SL535P	-1.19928	0.0475434	1	0.0947495	0.122616	0	0.165677	0.170667	0.17981
ENSG00000273061	CDC37L1-DT	-0.381502	0.0475587	1	1.06593	0.956403	0.893257	1.49109	1.26781	1.10134
ENSG00000171962	DRC3	0.370401	0.0476031	1	1.32649	2.0109	1.41432	1.10451	1.21905	1.34858
ENSG00000182173	TSEN54	0.141382	0.0476729	1	38.5157	36.4659	37.8146	33.4667	34.0602	35.3103
ENSG00000286162	AL162253.2	-0.479204	0.0476998	1	0.615872	0.637602	0.446629	0.773157	0.877714	0.741718
ENSG00000242767	ZBTB20-AS4	2.11782	0.0477269	1	0.165812	0.0245231	0.0496254	0	0	0.0449526
ENSG00000145777	TSLP	-0.253887	0.0477472	1	2.88986	2.67302	2.82865	3.4516	3.65714	2.98935
ENSG00000242748	RPL23AP81	-1.3267	0.0477524	1	0.0710621	0.0980926	0	0.138064	0.121905	0.17981
ENSG00000225067	RPL23AP2	-0.687222	0.0477981	1	0.331623	0.171662	0.297752	0.358966	0.536381	0.404573
ENSG00000226679	AL606748.1	2.12156	0.0478314	1	0	0.147139	0.0992508	0	0.0487619	0
ENSG00000258128	MKRN9P	-1.32868	0.0478658	1	0.0947495	0.0490463	0.0248127	0.165677	0.195048	0.0899052
ENSG00000270426	AC099343.3	0.928352	0.0479054	1	0.165812	0.245231	0.347378	0.193289	0.024381	0.17981
ENSG00000278840	AC009878.1	-1.32637	0.0479825	1	0.0947495	0.0245231	0.0496254	0.138064	0.0975238	0.202287
ENSG00000140691	ARMC5	0.181738	0.0480999	1	16.818	16.8474	19.1802	14.331	16.2133	16.2728
ENSG00000219604	AL590143.1	2.12472	0.0481268	1	0	0.147139	0.0992508	0	0	0.0449526
ENSG00000237774	AC126615.1	0.420142	0.0483136	1	1.23174	1.02997	1.01732	0.773157	1.04838	0.651813
ENSG00000267731	AC005332.2	-0.879504	0.048467	1	0.0473748	0.147139	0.27294	0.386579	0.219429	0.269716
ENSG00000112175	BMP5	-0.990711	0.0485113	1	0.0710621	0.171662	0.0992508	0.220902	0.219429	0.247239
ENSG00000244723	ASLP1	0.405516	0.0485163	1	1.16068	1.20163	1.24064	0.883609	0.682667	1.14629
ENSG00000145354	CISD2	-0.150547	0.0487359	1	35.7916	31.8801	31.8595	36.8354	38.6682	35.6699
ENSG00000152804	HHEX	-0.167266	0.048748	1	11.9621	11.109	11.1657	12.7571	13.5314	12.4069
ENSG00000156136	DCK	-0.160232	0.0487636	1	37.2603	33.1308	33.125	40.5908	40.2042	35.6699
ENSG00000236762	RPL19P16	-0.455666	0.048857	1	0.781684	0.686648	0.471441	0.855996	1.024	0.809147
ENSG00000066923	STAG3	-0.798194	0.0488595	1	0.142124	0.245231	0.173689	0.30374	0.341333	0.337144
ENSG00000263105	AC009171.2	1.17846	0.0488864	1	0.260561	0.171662	0.0744381	0.0552255	0.0731429	0.0899052
ENSG00000183911	RPL21P132	0.972696	0.0489319	1	0.236874	0.196185	0.248127	0.0276128	0.146286	0.157334
ENSG00000268649	AL132655.2	-0.711059	0.0489733	1	0.284249	0.171662	0.27294	0.386579	0.414476	0.404573
ENSG00000002549	LAP3	0.148268	0.049338	1	65.0455	61.6512	59.6001	58.7876	58.5143	51.9202
ENSG00000265646	TUFMP1	0.206082	0.0493437	1	5.85078	5.83651	5.50842	4.7494	5.12	5.10212
ENSG00000204054	LINC00963	0.150088	0.0493816	1	28.2354	28.643	25.5819	25.0448	24.5516	25.151
ENSG00000261315	LARP4P	0.4747	0.0494045	1	0.734309	0.784741	0.868445	0.441804	0.658286	0.60686
ENSG00000129749	CHRNA10	0.315625	0.0494237	1	1.77655	1.88828	2.25796	1.57393	1.51162	1.68572
ENSG00000227071	FOCAD-AS1	-0.908488	0.0494499	1	0.142124	0.122616	0.148876	0.276128	0.292571	0.224763
ENSG00000163435	ELF3	0.826575	0.0494561	1	0.260561	0.294278	0.322565	0.138064	0.170667	0.17981
ENSG00000204256	BRD2	0.185115	0.049662	1	9.73551	9.73569	10.5454	9.19505	8.21638	9.14785
ENSG00000260075	NSFP1	0.483661	0.0497819	1	2.51086	1.42234	1.19101	1.35303	1.31657	1.03391
ENSG00000233818	AP000695.2	0.650581	0.0499095	1	0.473748	0.490463	0.347378	0.331353	0.219429	0.292192
ENSG00000159314	ARHGAP27	-1.20597	0.0501943	1	0.0947495	0.196185	0.248127	0.165677	0.195048	0.876576
ENSG00000067955	CBFB	-0.146322	0.0503893	1	112.562	100.349	104.362	122.104	121.954	109.347
ENSG00000174010	KLHL15	-0.12793	0.0504969	1	189.357	181.594	183.589	205.549	208.945	195.274
ENSG00000174059	CD34	-0.906208	0.0505582	1	0.0947495	0.147139	0.173689	0.165677	0.341333	0.269716
ENSG00000105204	DYRK1B	0.50292	0.0509136	1	1.23174	1.25068	2.25796	1.46348	1.09714	0.831623
ENSG00000104313	EYA1	-0.171315	0.0510565	1	12.0806	11.2806	11.3146	14.1377	13.0194	12.2046
ENSG00000220305	HNRNPH1P1	-0.503117	0.0511557	1	0.615872	0.514986	0.372191	1.02167	0.585143	0.584384
ENSG00000260469	INSYN1-AS1	-1.204	0.0512384	1	0.165812	0.0490463	0	0.220902	0.219429	0.0899052
ENSG00000255031	AP002807.1	0.781491	0.0512433	1	0.284249	0.269755	0.421816	0.0828383	0.170667	0.292192
ENSG00000271109	AC008555.4	0.255717	0.0513307	1	3.07936	3.58038	3.1264	2.84411	2.90133	2.51735
ENSG00000196366	C9orf163	0.386325	0.0514509	1	1.30281	1.64305	1.19101	0.966447	1.38971	0.831623
ENSG00000165312	OTUD1	-0.14959	0.0515792	1	20.8923	19.2752	20.1231	22.6425	23.3082	21.375
ENSG00000134030	CTIF	-0.716212	0.0516039	1	0.378998	1.0545	0.446629	1.38064	1.17029	0.584384
ENSG00000167995	BEST1	0.402746	0.0516381	1	1.11331	1.22616	1.19101	0.80077	0.731429	1.12381
ENSG00000221406	MIR320B2	-1.04593	0.051696	1	0.0710621	0.0980926	0.124064	0.193289	0.24381	0.17981
ENSG00000258645	HSPE1P2	0.226382	0.0517561	1	7.10621	5.6158	6.82349	6.13003	5.53448	5.19202
ENSG00000171621	SPSB1	0.165633	0.0517615	1	11.9148	11.2071	11.3394	10.2996	10.3619	10.2492
ENSG00000251595	ABCA11P	-0.38546	0.0523472	1	0.805371	1.29973	1.14138	1.38064	1.21905	1.64077
ENSG00000279853	AC004453.2	1.30448	0.0524099	1	0.236874	0.171662	0.0248127	0.0552255	0.0731429	0.0449526
ENSG00000111799	COL12A1	0.127065	0.0525246	1	145.441	143.779	145.899	130.001	134.802	136.004
ENSG00000229544	NKX1-2	-0.283056	0.0525252	1	3.74261	2.6485	2.50608	3.39637	3.94971	3.55126
ENSG00000131724	IL13RA1	0.13468	0.0525998	1	130.802	121.782	117.19	113.737	116.102	109.033
ENSG00000230364	RPL4P3	1.60199	0.0526389	1	0.0947495	0.0735694	0.148876	0.0552255	0.024381	0.0224763
ENSG00000224114	AL591846.2	0.417743	0.0529844	1	3.97948	3.08992	1.86095	2.45754	2.048	2.22515
ENSG00000251095	AC093866.1	0.864525	0.0530657	1	0.142124	0.318801	0.397003	0.0828383	0.0975238	0.269716
ENSG00000252157	RNU6-479P	2.60524	0.0530896	1	0.0473748	0	0.148876	0	0	0.0224763
ENSG00000129007	CALML4	0.341184	0.0531175	1	1.46862	1.76567	1.71208	1.40825	1.24343	1.28115
ENSG00000101307	SIRPB1	1.60158	0.0532251	1	0.165812	0.0735694	0.0744381	0.0276128	0.0487619	0.0224763
ENSG00000121897	LIAS	0.187675	0.0534522	1	7.79315	8.04359	7.96488	7.40022	6.55848	7.08003
ENSG00000156515	HK1	0.129642	0.0535611	1	166.83	158.763	156.841	146.016	154.941	142.747
ENSG00000234335	RPS4XP11	0.192045	0.0536845	1	10.9199	8.95095	9.32958	8.53234	9.02095	8.18137
ENSG00000244490	RWDD4P1	-0.48587	0.0537206	1	0.615872	0.564032	0.446629	1.04929	0.487619	0.78667
ENSG00000159915	ZNF233	-0.187686	0.0537239	1	6.89303	7.38147	7.09643	8.8637	7.82629	7.84423
ENSG00000232028	AC007391.1	1.60199	0.0538877	1	0.0947495	0.0490463	0.173689	0.0552255	0.024381	0.0224763
ENSG00000161395	PGAP3	0.152008	0.0539105	1	16.0127	16.7493	16.029	14.4415	15.0187	14.6995
ENSG00000231663	COA6-AS1	0.284823	0.0539541	1	2.91355	3.31062	2.48127	2.54037	2.65752	2.02287
ENSG00000246777	AC044802.1	0.360807	0.0540385	1	1.37387	1.39782	1.29026	1.10451	1.024	1.05639
ENSG00000073905	VDAC1P1	0.217383	0.0541107	1	4.52429	4.68392	4.76404	4.19714	3.90095	4.00078
ENSG00000089163	SIRT4	-0.335024	0.0542655	1	1.18437	1.25068	1.58801	1.68438	1.56038	1.84306
ENSG00000259915	AC017071.1	1.60532	0.0542734	1	0.0710621	0.147139	0.0992508	0	0	0.0899052
ENSG00000229241	PNPT1P1	0.85097	0.0542865	1	0.284249	0.245231	0.27294	0.138064	0.146286	0.157334
ENSG00000259556	AC090971.4	-0.817295	0.0543485	1	0.213186	0.196185	0.0992508	0.358966	0.24381	0.314668
ENSG00000206538	VGLL3	-0.178575	0.054558	1	28.7802	32.5667	33.6708	38.0228	32.8411	37.3331
ENSG00000270659	AC079610.1	-0.717595	0.0546869	1	0.213186	0.245231	0.223314	0.30374	0.365714	0.449526
ENSG00000081154	PCNP	-0.153712	0.054761	1	130.802	118.128	123.667	151.649	139.093	126.452
ENSG00000254842	LINC02551	1.09899	0.0548344	1	0.142124	0.220708	0.173689	0.0828383	0.0731429	0.0899052
ENSG00000223302	AL359260.1	1.60161	0.0549035	1	0.165812	0.0245231	0.124064	0.0276128	0.0487619	0.0224763
ENSG00000267515	AP001029.3	1.09828	0.0549147	1	0.142124	0.220708	0.173689	0.110451	0.0731429	0.0674289
ENSG00000198901	PRC1	0.237509	0.0549912	1	3.57679	3.87466	4.11891	3.47921	3.04762	3.34897
ENSG00000143384	MCL1	0.128232	0.05502	1	291.876	271.913	279.416	260.223	268.166	247.936
ENSG00000167646	DNAAF3	0.265655	0.0550619	1	2.84249	2.59945	2.55571	1.98812	2.26743	2.40496
ENSG00000005884	ITGA3	0.133415	0.0551126	1	33.2097	33.7438	32.8272	30.0151	30.915	30.5678
ENSG00000233705	SLC26A4-AS1	-0.641784	0.0553752	1	0.355311	0.220708	0.297752	0.386579	0.512	0.472002
ENSG00000025423	HSD17B6	-0.251166	0.0554979	1	3.52942	2.6485	3.27528	3.78295	4.19352	3.37144
ENSG00000228038	VN1R51P	1.09944	0.0555463	1	0.213186	0.196185	0.124064	0.0552255	0.0487619	0.134858
ENSG00000152785	BMP3	-0.253547	0.0555497	1	5.2586	4.3406	3.54822	5.68823	5.38819	4.7425
ENSG00000158560	DYNC1I1	-0.25454	0.0556197	1	2.53455	2.74659	2.50608	3.58966	3.04762	2.76458
ENSG00000223839	FAM95B1	1.09997	0.0556837	1	0.189499	0.122616	0.223314	0.0552255	0.0487619	0.134858
ENSG00000285080	AC068724.4	1.59671	0.0557846	1	0.165812	0.0735694	0.0744381	0.110451	0	0
ENSG00000169174	PCSK9	-0.213638	0.0558075	1	5.96922	5.86103	5.06179	6.18526	7.46057	6.0686
ENSG00000138823	MTTP	-0.872677	0.0559716	1	0.213186	0.0490463	0.173689	0.30374	0.316952	0.202287
ENSG00000184500	PROS1	0.140015	0.0559783	1	52.3254	47.3787	50.3698	47.0798	46.4945	43.5141
ENSG00000186118	TEX38	-1.11777	0.0559938	1	0.0473748	0.0490463	0.148876	0.138064	0.24381	0.157334
ENSG00000267493	CIRBP-AS1	-0.253074	0.0559949	1	3.33992	3.33515	3.30009	3.47921	4.77867	3.68611
ENSG00000210140	MT-TC	4.08669	0.0560962	1	0	0.147139	0	0	0	0
ENSG00000085465	OVGP1	0.255593	0.0561705	1	2.84249	3.18801	3.25046	2.62321	2.53562	2.6522
ENSG00000260470	AC023794.7	1.02855	0.0561801	1	0.118437	0.147139	0.347378	0.0828383	0.0731429	0.134858
ENSG00000180720	CHRM4	0.728994	0.0563279	1	0.355311	0.343324	0.322565	0.220902	0.24381	0.157334
ENSG00000123178	SPRYD7	-0.144937	0.0563341	1	19.5658	18.4414	18.3614	20.6543	21.6503	20.4085
ENSG00000132965	ALOX5AP	-1.22005	0.0565007	1	0.0473748	0.0735694	0.0744381	0.165677	0.146286	0.157334
ENSG00000127152	BCL11B	-0.197129	0.0565048	1	9.83026	8.92642	10.3221	10.3824	10.6789	12.4069
ENSG00000264229	RNU4ATAC	-1.2203	0.056534	1	0.0473748	0.0735694	0.0744381	0.165677	0.170667	0.134858
ENSG00000141232	TOB1	-0.137497	0.0569054	1	42.7794	42.3515	41.4372	49.6201	45.1779	45.3347
ENSG00000248925	AC021087.1	0.396112	0.0569327	1	1.08962	1.2752	0.992508	0.911221	0.780191	0.876576
ENSG00000090554	FLT3LG	1.34953	0.0570786	1	0.142124	0.0980926	0.148876	0.0828383	0.0731429	0
ENSG00000154175	ABI3BP	1.19914	0.0570884	1	0.165812	0.196185	0.0992508	0.0828383	0.0731429	0.0449526
ENSG00000142700	DMRTA2	-0.312289	0.0571776	1	1.53968	1.594	1.26545	1.96051	1.77981	1.77563
ENSG00000132958	TPTE2	-1.37303	0.057178	1	0.0473748	0.0735694	0.0248127	0.193289	0.121905	0.0899052
ENSG00000248546	ANP32C	-0.490898	0.0572033	1	0.521122	0.441417	0.694756	0.773157	0.950857	0.629336
ENSG00000286970	AC010491.2	1.19787	0.0572527	1	0.165812	0.147139	0.148876	0.138064	0.0487619	0.0224763
ENSG00000182103	FAM181B	-0.402342	0.0575192	1	0.757996	0.882833	0.620318	1.13212	0.999619	0.899052
ENSG00000236086	HMGN2P28	-1.36966	0.0575563	1	0.0236874	0.0490463	0.0744381	0.0828383	0.195048	0.112381
ENSG00000112164	GLP1R	-1.04048	0.0576164	1	0.0710621	0.0490463	0.223314	0.193289	0.414476	0.112381
ENSG00000232368	FTLP2	0.92038	0.0576293	1	0.307936	0.294278	0.0992508	0.193289	0.121905	0.0674289
ENSG00000197483	ZNF628	0.200372	0.0576409	1	8.33796	10.2016	8.06413	7.70396	7.80191	7.7768
ENSG00000139182	CLSTN3	0.965487	0.0577284	1	2.10818	0.441417	0.595505	0.690319	0.341333	0.584384
ENSG00000139970	RTN1	0.180091	0.0577485	1	12.0806	10.0545	10.3717	9.38834	9.87429	9.59738
ENSG00000091482	SMPX	0.394741	0.0580844	1	0.971183	1.22616	1.26545	1.10451	0.804571	0.764194
ENSG00000165476	REEP3	-0.137511	0.0580998	1	102.211	92.8937	99.1764	114.427	108.105	103.256
ENSG00000167601	AXL	0.471804	0.0582222	1	0.805371	0.907356	0.669943	0.607481	0.658286	0.472002
ENSG00000184898	RBM43	0.205961	0.0583378	1	10.7778	10.0545	9.55289	9.60924	9.55733	7.41718
ENSG00000090339	ICAM1	0.559392	0.0583543	1	0.45006	0.637602	0.545879	0.386579	0.487619	0.247239
ENSG00000149212	SESN3	-0.13457	0.0585583	1	139.756	145.398	145.799	168.079	151.528	156.435
ENSG00000279852	AC083964.2	-0.988898	0.0585937	1	0.0947495	0.122616	0.0992508	0.193289	0.170667	0.269716
ENSG00000232093	DCST1-AS1	-0.305764	0.0586018	1	1.58705	1.49591	1.58801	1.76722	1.95048	2.06782
ENSG00000241685	ARPC1A	-0.155102	0.0586242	1	21.6976	20.3052	19.7261	23.029	24.8442	21.33
ENSG00000260360	AL353708.1	-0.988964	0.0587777	1	0.0710621	0.147139	0.0992508	0.165677	0.26819	0.202287
ENSG00000227934	AL732414.1	0.452958	0.0588229	1	0.592185	0.833787	0.893257	0.414191	0.536381	0.719242
ENSG00000137393	RNF144B	0.238965	0.0588414	1	8.03002	7.50408	7.17087	7.28977	7.0461	5.10212
ENSG00000204588	LINC01123	1.35275	0.0589002	1	0.165812	0.0735694	0.148876	0.0276128	0	0.112381
ENSG00000225264	ZNRF2P2	0.254317	0.0589153	1	2.91355	3.58038	2.97752	2.67844	2.46248	2.83201
ENSG00000116106	EPHA4	-0.128214	0.0589216	1	52.3491	52.2588	53.5706	58.9256	59.1726	55.8986
ENSG00000260583	AP000223.1	1.35138	0.0589803	1	0.0947495	0.220708	0.0744381	0.0552255	0.024381	0.0674289
ENSG00000271833	AL445222.2	-0.501203	0.0590228	1	0.497435	0.882833	0.595505	1.10451	0.585143	1.12381
ENSG00000265452	MIR3682	-0.445845	0.0590239	1	0.686934	0.539509	0.769194	0.938834	0.950857	0.854099
ENSG00000151376	ME3	0.969308	0.0591379	1	0.260561	0.122616	0.248127	0.110451	0.0975238	0.112381
ENSG00000233791	LINC01136	1.34759	0.0591404	1	0.165812	0.171662	0.0496254	0.110451	0.024381	0.0224763
ENSG00000160318	CLDND2	0.384294	0.0591732	1	1.35018	1.22616	0.967695	0.80077	0.975238	0.944005
ENSG00000110315	RNF141	-0.134068	0.0591825	1	50.3357	46.7902	47.5908	54.5076	54.8815	50.4593
ENSG00000266893	AC005394.1	0.969895	0.0592032	1	0.165812	0.294278	0.173689	0.0828383	0.146286	0.0899052
ENSG00000151224	MAT1A	0.535749	0.0592231	1	0.497435	0.882833	0.471441	0.331353	0.512	0.42705
ENSG00000177943	MAMDC4	0.292196	0.0592241	1	8.59852	12.0163	13.2252	9.49879	8.02133	10.2717
ENSG00000027847	B4GALT7	0.13728	0.0593149	1	24.3506	24.4496	24.3164	21.7312	22.5524	22.5662
ENSG00000183298	RPSAP19	0.285464	0.0594182	1	2.41611	2.28065	2.20833	2.01573	1.99924	1.7082
ENSG00000153037	SRP19	-0.145453	0.0594619	1	18.6183	18.564	19.6517	21.7865	21.1139	20.386
ENSG00000145439	CBR4	-0.145627	0.0595062	1	22.3372	21.6049	23.2991	26.2045	24.4541	24.2294
ENSG00000162885	B3GALNT2	-0.31546	0.0595173	1	1.4923	1.39782	1.43914	1.7396	1.99924	1.68572
ENSG00000260920	AL031985.3	-0.238888	0.0596369	1	3.15042	3.85013	3.3249	4.58372	3.65714	4.04573
ENSG00000248309	MEF2C-AS1	0.928251	0.0597395	1	0.165812	0.367847	0.27294	0.276128	0.0975238	0.0674289
ENSG00000233087	RAB6D	-0.228945	0.0599363	1	5.23491	4.16893	4.81366	5.99197	6.04648	4.78745
ENSG00000133985	TTC9	-0.144351	0.0600249	1	21.2002	19.7902	20.1479	23.1119	23.5276	21.3974
ENSG00000253123	AC091182.1	-0.788805	0.060085	1	0.0947495	0.171662	0.27294	0.331353	0.390095	0.224763
ENSG00000234322	ST13P18	-0.472311	0.0601148	1	0.45006	0.613079	0.669943	0.745545	0.926476	0.741718
ENSG00000135549	PKIB	-0.209539	0.060233	1	13.7387	13.1935	12.7537	16.0706	17.5787	12.6092
ENSG00000240449	AC005586.1	-0.900345	0.060244	1	0.0710621	0.147139	0.173689	0.220902	0.219429	0.292192
ENSG00000217624	AL627402.1	-0.988144	0.0603001	1	0.0710621	0.196185	0.0496254	0.138064	0.26819	0.224763
ENSG00000157514	TSC22D3	-0.127037	0.0603135	1	54.7415	54.4659	51.5856	59.6988	58.2705	58.6856
ENSG00000163531	NFASC	-0.394458	0.0604179	1	0.710621	1.15259	0.769194	1.18735	1.29219	1.01143
ENSG00000277639	AC007906.2	-1.21698	0.0604657	1	0	0.0735694	0.124064	0.0828383	0.24381	0.134858
ENSG00000257335	MGAM	-1.7622	0.060856	1	0.0236874	0	0.0496254	0.0828383	0.0975238	0.0899052
ENSG00000278867	AC090616.6	-0.382864	0.0608829	1	0.781684	1.02997	0.91807	1.38064	1.024	1.19124
ENSG00000233875	AL592078.1	1.74454	0.0609102	1	0.0710621	0.0980926	0.0992508	0	0.024381	0.0449526
ENSG00000179066	AC020907.1	0.540092	0.0609323	1	0.54481	0.564032	0.570692	0.414191	0.316952	0.42705
ENSG00000223960	CHROMR	0.191147	0.0609375	1	18.2867	21.752	20.3464	18.114	15.7745	19.2847
ENSG00000258875	AL135818.1	1.74242	0.0609476	1	0.0947495	0.0735694	0.0992508	0.0552255	0	0.0224763
ENSG00000263602	MIR3185	-1.76305	0.0609882	1	0	0.0245231	0.0496254	0.110451	0.0975238	0.0674289
ENSG00000284428	AC092329.4	0.221495	0.0609931	1	4.71379	5.12534	4.39185	4.41804	4.2179	3.68611
ENSG00000250056	LINC01018	0.881919	0.0610607	1	0.331623	0.171662	0.223314	0.0828383	0.121905	0.17981
ENSG00000280381	AC026362.2	1.35541	0.0612961	1	0.0473748	0.171662	0.173689	0.0276128	0	0.112381
ENSG00000227627	AL080276.2	0.25964	0.0613162	1	2.77142	2.55041	3.30009	2.29186	2.38933	2.53982
ENSG00000224984	AL512363.1	0.758758	0.0613681	1	0.213186	0.269755	0.521067	0.110451	0.170667	0.292192
ENSG00000249242	TMEM150C	-0.161273	0.0614256	1	9.97239	9.73569	9.92508	11.0727	11.6053	10.6762
ENSG00000288551	AL023806.5	1.74128	0.0615238	1	0.118437	0.0980926	0.0496254	0.0552255	0.024381	0
ENSG00000285399	AC104162.2	0.471114	0.0615605	1	0.663247	1.02997	0.967695	0.80077	0.341333	0.78667
ENSG00000260668	AC093536.1	-0.301436	0.061584	1	1.72918	1.594	1.53839	1.76722	2.29181	1.95544
ENSG00000184925	LCN12	0.547904	0.061591	1	0.639559	1.22616	1.31507	0.99406	0.438857	0.764194
ENSG00000267277	AC024575.2	-0.43262	0.061595	1	0.592185	0.833787	0.818819	1.38064	0.828952	0.876576
ENSG00000240652	AP001024.1	0.495536	0.0619323	1	0.639559	0.662125	0.669943	0.331353	0.536381	0.516955
ENSG00000224023	EDRF1-DT	0.541408	0.0619615	1	0.592185	0.46594	0.620318	0.276128	0.438857	0.42705
ENSG00000188375	H3-5	0.16337	0.0620866	1	14.5677	13.5858	14.0936	11.9839	13.824	12.1372
ENSG00000165943	MOAP1	-0.880857	0.062198	1	0.142124	0.196185	0.27294	0.30374	0.682667	0.157334
ENSG00000258171	LINC02412	-1.76143	0.0622458	1	0	0.0490463	0.0248127	0.0552255	0.146286	0.0674289
ENSG00000276337	AC105429.1	-0.475147	0.0622525	1	0.54481	0.588555	0.521067	0.773157	0.75581	0.78667
ENSG00000147676	MAL2	-0.149177	0.0623469	1	58.342	51.0572	49.9976	60.4996	61.7082	55.6738
ENSG00000137872	SEMA6D	-0.160863	0.0624942	1	12.0806	13.8311	12.9522	14.331	14.7505	14.6096
ENSG00000120159	CAAP1	-0.151257	0.0625404	1	53.0124	45.8338	46.3253	55.8606	56.1493	50.257
ENSG00000146674	IGFBP3	-0.246232	0.0626567	1	3.0083	2.82016	2.38202	3.17547	3.38895	3.23659
ENSG00000270882	H4C14	1.02337	0.0627125	1	0.378998	0.122616	0.0992508	0.0828383	0.0975238	0.112381
ENSG00000089723	OTUB2	-1.84487	0.0627288	1	0.0236874	0.0245231	0.0744381	0.0276128	0.438857	0
ENSG00000172031	EPHX4	0.178843	0.0630922	1	8.90646	8.09264	8.03932	6.95842	7.92381	7.34975
ENSG00000152672	CLEC4F	-0.463758	0.0632077	1	0.592185	0.711171	0.471441	0.911221	0.828952	0.741718
ENSG00000240889	NDUFB2-AS1	0.398159	0.0633425	1	0.923808	1.02997	1.53839	0.80077	0.804571	1.03391
ENSG00000234832	NXT1-AS1	-1.04862	0.0634548	1	0.0473748	0.147139	0.0744381	0.193289	0.146286	0.224763
ENSG00000155760	FZD7	-0.130756	0.0634843	1	30.912	29.2561	30.3211	33.6047	33.6213	32.4783
ENSG00000267808	AC018755.1	-3.84577	0.0635805	1	0	0	0	0.0276128	0.0487619	0.0449526
ENSG00000286575	AL356608.3	3.83635	0.0637239	1	0.0473748	0.0490463	0.0248127	0	0	0
ENSG00000225475	AC099789.1	3.83635	0.0637256	1	0.0473748	0.0490463	0.0248127	0	0	0
ENSG00000274775	Z82195.2	3.83635	0.0637264	1	0.0473748	0.0490463	0.0248127	0	0	0
ENSG00000230753	ZNF341-AS1	3.83635	0.063729	1	0.0473748	0.0490463	0.0248127	0	0	0
ENSG00000232117	LINC00384	3.83647	0.0637789	1	0.0473748	0.0245231	0.0496254	0	0	0
ENSG00000019102	VSIG2	3.83647	0.0637809	1	0.0473748	0.0245231	0.0496254	0	0	0
ENSG00000245651	AC083805.1	3.83672	0.0638509	1	0.0236874	0.0490463	0.0496254	0	0	0
ENSG00000243234	AC010326.2	3.83672	0.0638524	1	0.0236874	0.0490463	0.0496254	0	0	0
ENSG00000213272	RPL7AP9	3.83672	0.0638557	1	0.0236874	0.0490463	0.0496254	0	0	0
ENSG00000204010	IFIT1B	3.83672	0.0638561	1	0.0236874	0.0490463	0.0496254	0	0	0
ENSG00000125823	CSTL1	3.83672	0.0638575	1	0.0236874	0.0490463	0.0496254	0	0	0
ENSG00000259318	AL356801.1	0.399933	0.0638935	1	0.757996	1.17711	1.11657	0.855996	0.682667	0.78667
ENSG00000196873	CBWD3	0.267414	0.0639221	1	2.93724	2.40327	3.1264	2.45754	2.14552	2.47239
ENSG00000242667	AC087385.2	-3.8469	0.0639255	1	0	0	0	0.0552255	0.0487619	0.0224763
ENSG00000223198	RNU2-22P	-3.8469	0.0639282	1	0	0	0	0.0552255	0.0487619	0.0224763
ENSG00000226180	AC010536.1	0.291832	0.0639784	1	2.96092	3.40872	3.62265	2.34709	2.34057	3.46135
ENSG00000261131	AC012186.2	-1.04762	0.0640827	1	0.0236874	0.0980926	0.148876	0.138064	0.24381	0.17981
ENSG00000229109	AL137847.1	-1.04747	0.0642216	1	0.0710621	0.0735694	0.124064	0.165677	0.121905	0.269716
ENSG00000268230	AC012313.3	-0.62962	0.0642989	1	0.284249	0.294278	0.27294	0.386579	0.438857	0.494479
ENSG00000246263	UBR5-AS1	-0.30669	0.0643091	1	1.65812	1.83924	1.38951	2.48515	1.77981	1.86553
ENSG00000166143	PPP1R14D	1.02935	0.0644462	1	0.0947495	0.269755	0.198502	0.110451	0.0731429	0.0899052
ENSG00000264157	MIR3127	-3.8449	0.0644672	1	0	0	0	0.0276128	0.024381	0.0674289
ENSG00000243260	RN7SL558P	-3.8449	0.0644685	1	0	0	0	0.0276128	0.024381	0.0674289
ENSG00000010818	HIVEP2	0.122569	0.0645236	1	65.0455	63.7356	64.6371	60.113	60.6842	57.9888
ENSG00000214708	AC116407.1	0.278849	0.0645488	1	2.53455	2.40327	2.35721	2.29186	1.9261	1.86553
ENSG00000255150	EID3	0.74198	0.0646129	1	0.355311	0.196185	0.397003	0.220902	0.121905	0.224763
ENSG00000231866	AC099677.2	3.83583	0.0647007	1	0.0710621	0.0245231	0.0248127	0	0	0
ENSG00000287064	AL606500.1	-0.390765	0.0647577	1	0.90012	0.85831	0.868445	0.855996	1.38971	1.19124
ENSG00000248538	AC022784.1	3.83668	0.0648669	1	0.0236874	0.0735694	0.0248127	0	0	0
ENSG00000196183	RPS2P4	3.83668	0.0648682	1	0.0236874	0.0735694	0.0248127	0	0	0
ENSG00000185742	C11orf87	3.83668	0.0648698	1	0.0236874	0.0735694	0.0248127	0	0	0
ENSG00000267007	AC012615.2	3.83668	0.0648703	1	0.0236874	0.0735694	0.0248127	0	0	0
ENSG00000238363	SNORA13	0.919114	0.0649001	1	0.236874	0.196185	0.223314	0.110451	0.121905	0.112381
ENSG00000256234	AC022509.2	3.83713	0.06496	1	0.0236874	0.0245231	0.0744381	0	0	0
ENSG00000276168	RN7SL1	0.42477	0.0650097	1	3.33992	4.48773	4.93773	2.51276	2.4381	4.56269
ENSG00000273372	SFTPD-AS1	0.688128	0.0650733	1	0.331623	0.39237	0.347378	0.165677	0.170667	0.314668
ENSG00000197714	ZNF460	0.240466	0.0651369	1	6.5614	7.28337	7.54306	5.55017	5.26629	7.32727
ENSG00000213293	AC012618.1	0.363229	0.065354	1	1.20806	1.17711	1.14138	0.717932	0.999619	1.01143
ENSG00000177565	TBL1XR1	-0.135873	0.0653577	1	73.5019	70.3814	74.9095	86.0414	79.8964	76.0598
ENSG00000178150	ZNF114	-0.47904	0.0653638	1	0.615872	0.416893	0.719568	0.635094	0.853333	0.944005
ENSG00000263627	PPP4R1-AS1	-0.939246	0.0655152	1	0.142124	0.122616	0.0744381	0.220902	0.170667	0.269716
ENSG00000008083	JARID2	-0.120911	0.0656187	1	92.3334	92.9427	92.9732	101.394	104.667	98.4237
ENSG00000185101	ANO9	-1.04607	0.0656571	1	0.118437	0.0490463	0.0992508	0.110451	0.146286	0.292192
ENSG00000255734	HNRNPABP1	0.842876	0.0658212	1	0.284249	0.269755	0.198502	0.110451	0.121905	0.17981
ENSG00000172799	ZBTB8OSP2	0.841795	0.0658217	1	0.284249	0.245231	0.223314	0.138064	0.195048	0.0899052
ENSG00000174514	MFSD4A	-0.280428	0.0658331	1	3.90842	3.26158	3.30009	4.16953	5.29067	3.37144
ENSG00000164532	TBX20	0.205589	0.0658962	1	4.64273	4.78201	5.11142	4.27998	4.31543	4.09069
ENSG00000168404	MLKL	0.168948	0.065908	1	9.07227	9.17165	9.32958	7.98009	8.82591	7.8667
ENSG00000106460	TMEM106B	-0.159659	0.0660732	1	61.7056	66.9482	71.535	82.0651	71.2899	71.7668
ENSG00000157554	ERG	-0.939798	0.066286	1	0.0710621	0.171662	0.0992508	0.276128	0.146286	0.247239
ENSG00000280486	AC005329.3	-3.8459	0.0663004	1	0	0	0	0.0552255	0	0.0674289
ENSG00000263293	AC068234.2	0.879619	0.0663235	1	0.402685	0.220708	0.0992508	0.110451	0.146286	0.134858
ENSG00000100036	SLC35E4	0.181401	0.0663416	1	6.77459	7.43051	7.36937	6.07481	6.58286	6.4507
ENSG00000064489	BORCS8-MEF2B	3.83784	0.0663578	1	0	0.0735694	0.0496254	0	0	0
ENSG00000240086	AC092969.1	-0.602352	0.0663844	1	0.45006	0.318801	0.173689	0.386579	0.536381	0.516955
ENSG00000266946	MRPL37P1	3.8382	0.0664031	1	0	0.0490463	0.0744381	0	0	0
ENSG00000236308	AL138921.2	3.8382	0.0664037	1	0	0.0490463	0.0744381	0	0	0
ENSG00000267626	AC002115.1	3.8382	0.0664076	1	0	0.0490463	0.0744381	0	0	0
ENSG00000244716	BX679664.3	-0.172891	0.0664349	1	26.0561	22.3651	23.6713	27.8889	29.891	24.0721
ENSG00000242715	CCDC169	-0.282859	0.0665122	1	1.72918	2.15804	2.33239	2.84411	2.1699	2.60725
ENSG00000236212	AC009262.1	-0.663133	0.0665122	1	0.189499	0.269755	0.297752	0.30374	0.536381	0.359621
ENSG00000046653	GPM6B	-0.15536	0.0665286	1	50.7857	47.6975	44.5388	55.2531	57.2952	47.8071
ENSG00000204913	LRRC3C	3.83568	0.0665605	1	0.0710621	0	0.0496254	0	0	0
ENSG00000286109	AL357972.1	3.83568	0.0665622	1	0.0710621	0	0.0496254	0	0	0
ENSG00000271607	Z84480.1	3.83568	0.0665629	1	0.0710621	0	0.0496254	0	0	0
ENSG00000213928	IRF9	3.83568	0.0665634	1	0.0710621	0	0.0496254	0	0	0
ENSG00000279499	AL157770.1	3.83495	0.0665975	1	0.0710621	0.0490463	0	0	0	0
ENSG00000160862	AZGP1	3.83494	0.0666032	1	0.0710621	0.0490463	0	0	0	0
ENSG00000142632	ARHGEF19	0.25447	0.0666039	1	2.55824	3.06539	2.67977	2.26425	2.31619	2.40496
ENSG00000272915	AC018635.2	-3.84933	0.06666	1	0	0	0	0.0828383	0	0.0449526
ENSG00000270083	AL021878.2	-3.84933	0.0666634	1	0	0	0	0.0828383	0	0.0449526
ENSG00000271608	AL391646.1	3.83568	0.0666675	1	0.0473748	0.0735694	0	0	0	0
ENSG00000117598	PLPPR5	-3.84934	0.0666679	1	0	0	0	0.0828383	0	0.0449526
ENSG00000257900	AL162632.1	3.83568	0.0666712	1	0.0473748	0.0735694	0	0	0	0
ENSG00000205485	AC004980.1	3.83568	0.0666716	1	0.0473748	0.0735694	0	0	0	0
ENSG00000264931	MIR3138	3.83568	0.0666717	1	0.0473748	0.0735694	0	0	0	0
ENSG00000234816	H2AC5P	-3.8425	0.0667186	1	0	0	0	0	0.0731429	0.0449526
ENSG00000236345	SCAT8	-3.84249	0.066721	1	0	0	0	0	0.0731429	0.0449526
ENSG00000230914	AC004840.1	1.111	0.0667789	1	0.142124	0.196185	0.148876	0.0276128	0.0975238	0.0899052
ENSG00000259102	SMARCE1P3	0.787357	0.0668952	1	0.213186	0.39237	0.248127	0.138064	0.0975238	0.247239
ENSG00000144645	OSBPL10	0.145055	0.0669586	1	26.2219	26.0926	25.0608	21.5932	24.9173	23.8249
ENSG00000125148	MT2A	0.205083	0.0670261	1	19.5895	16.3324	14.6891	14.5795	16.2865	13.3284
ENSG00000233461	AL445524.1	0.205721	0.0670334	1	4.97435	5.19891	4.96254	4.72178	4.04724	4.45031
ENSG00000233246	AL513327.2	-1.13065	0.0671207	1	0.118437	0.0245231	0.0744381	0.193289	0.121905	0.17981
ENSG00000121068	TBX2	0.141029	0.0672506	1	21.6029	23.0763	22.7036	21.2618	20.4556	19.8016
ENSG00000164161	HHIP	-0.300345	0.0673702	1	1.53968	1.71662	1.71208	1.93289	1.82857	2.36001
ENSG00000150054	MPP7	-0.132796	0.0673815	1	25.3692	25.8474	24.3661	28.3859	28.2819	26.7468
ENSG00000286659	Z99716.2	0.61759	0.067389	1	0.686934	0.46594	0.27294	0.331353	0.26819	0.337144
ENSG00000283172	MIR548D1	-0.786833	0.0674052	1	0.0947495	0.0980926	0.347378	0.358966	0.195048	0.382097
ENSG00000207031	SNORD59A	0.841696	0.0674416	1	0.307936	0.318801	0.124064	0.138064	0.146286	0.134858
ENSG00000237188	AC242426.2	1.4097	0.0675805	1	0.118437	0.0980926	0.124064	0.0276128	0.0487619	0.0449526
ENSG00000250568	AC098591.3	0.549126	0.0676773	1	0.497435	0.588555	0.496254	0.276128	0.536381	0.269716
ENSG00000165899	OTOGL	0.648353	0.0677936	1	0.378998	0.441417	0.496254	0.441804	0.292571	0.134858
ENSG00000157881	PANK4	0.551044	0.0678201	1	0.497435	0.514986	1.11657	0.524643	0.414476	0.516955
ENSG00000166106	ADAMTS15	0.175126	0.0678678	1	14.8046	12.4087	12.1582	11.4869	11.4347	12.1372
ENSG00000262265	AC002558.3	-0.663528	0.067907	1	0.189499	0.294278	0.27294	0.441804	0.24381	0.516955
ENSG00000263745	AP005230.1	-0.457317	0.0679644	1	0.402685	0.784741	0.620318	0.883609	0.877714	0.741718
ENSG00000250565	ATP6V1E2	0.216565	0.0679689	1	4.40585	4.09536	4.54072	3.4516	3.65714	4.13564
ENSG00000034053	APBA2	-0.547672	0.0680557	1	1.42124	0.931879	1.48876	1.2978	1.38971	2.92192
ENSG00000261787	TCF24	-0.211804	0.0680721	1	6.06397	4.83106	6.07911	6.76513	7.11924	5.93374
ENSG00000189171	S100A13	-0.177599	0.0681054	1	6.58509	6.17983	6.12874	7.15171	7.50933	6.85527
ENSG00000271367	AL034374.1	-0.434531	0.0681484	1	0.615872	0.784741	0.446629	0.938834	0.804571	0.78667
ENSG00000233822	H2BC15	-0.207577	0.0683428	1	3.93211	4.6594	4.56554	5.30165	5.12	4.87736
ENSG00000230006	ANKRD36BP2	0.566471	0.0683471	1	0.355311	0.637602	0.719568	0.358966	0.219429	0.561907
ENSG00000227252	AC012063.1	-0.24297	0.0684069	1	2.96092	2.6485	2.82865	3.06502	3.85219	3.12421
ENSG00000164946	FREM1	-0.235791	0.0684824	1	2.8188	3.2861	2.85346	3.20308	3.87657	3.5063
ENSG00000172650	AGAP5	-0.687285	0.0684977	1	0.189499	0.269755	0.223314	0.386579	0.316952	0.404573
ENSG00000248980	AC019163.1	1.40802	0.0685065	1	0.165812	0.0980926	0.0744381	0.0552255	0.0487619	0.0224763
ENSG00000211699	TRGV3	-1.9896	0.0685358	1	0	0.0245231	0.0248127	0.0552255	0.0975238	0.0674289
ENSG00000256124	LINC01152	-0.341859	0.0685366	1	1.46862	1.02997	0.992508	1.43586	1.77981	1.25867
ENSG00000277214	AC009159.2	0.584388	0.0685422	1	0.284249	0.514986	0.64513	0.276128	0.365714	0.314668
ENSG00000271384	AL161729.3	-1.13297	0.0685484	1	0.0710621	0.0735694	0.0744381	0.276128	0.0975238	0.134858
ENSG00000163263	C1orf189	1.22675	0.0686251	1	0.118437	0.122616	0.173689	0.0552255	0.0487619	0.0674289
ENSG00000104824	HNRNPL	-1.12684	0.0686578	1	0.0710621	0.0980926	0.0496254	0.0828383	0.146286	0.247239
ENSG00000277039	AC112169.1	1.97175	0.0686641	1	0.0710621	0.0735694	0.0744381	0	0.0487619	0
ENSG00000104804	TULP2	1.40809	0.0687157	1	0.142124	0.0735694	0.124064	0.0828383	0	0.0449526
ENSG00000259467	NDUFAF4P1	1.97246	0.068718	1	0.0473748	0.0980926	0.0744381	0	0.024381	0.0224763
ENSG00000268030	AC005253.1	-1.99119	0.0687338	1	0.0236874	0.0245231	0	0.0828383	0.0975238	0.0449526
ENSG00000278607	AC015819.2	1.97259	0.0687339	1	0.0473748	0.0735694	0.0992508	0	0.024381	0.0224763
ENSG00000260701	AC025284.1	-1.99118	0.0688307	1	0	0.0245231	0.0248127	0.110451	0.0487619	0.0674289
ENSG00000273980	AL592071.1	-0.940511	0.0690012	1	0.0947495	0.0735694	0.173689	0.220902	0.341333	0.112381
ENSG00000178922	HYI	0.143027	0.0690748	1	18.4998	19.3242	19.1554	16.4572	18.0907	17.3292
ENSG00000120332	TNN	1.97134	0.0690765	1	0.0947495	0.0735694	0.0496254	0	0.0487619	0
ENSG00000252213	SNORA74D	-1.9907	0.0691882	1	0	0	0.0496254	0.0828383	0.0975238	0.0449526
ENSG00000113638	TTC33	-0.151701	0.0692025	1	29.6566	26.1662	27.9887	33.8809	30.4762	29.399
ENSG00000119698	PPP4R4	-1.3635	0.0692178	1	0.142124	0.245231	0.223314	1.40825	0.0487619	0.157334
ENSG00000263142	LRRC37A17P	0.310435	0.0692622	1	1.56337	1.81471	1.53839	1.10451	1.31657	1.52839
ENSG00000216331	H1-12P	-0.687307	0.0692842	1	0.189499	0.220708	0.27294	0.414191	0.26819	0.42705
ENSG00000278224	PRICKLE4	-1.98803	0.0693221	1	0	0.0245231	0.0248127	0.0276128	0.0975238	0.0899052
ENSG00000158163	DZIP1L	0.164521	0.069395	1	11.5594	10.7657	11.0913	9.38834	9.80114	10.7437
ENSG00000137868	STRA6	0.812225	0.0694017	1	0.402685	0.0980926	0.322565	0.248515	0.121905	0.112381
ENSG00000269516	CYP4F23P	-1.24541	0.0694278	1	0.0473748	0.0245231	0.0992508	0.138064	0.0975238	0.17981
ENSG00000185722	ANKFY1	0.117302	0.0694648	1	196.582	200.526	202.546	184.757	186.319	185.16
ENSG00000253305	PCDHGB6	-0.449457	0.0694909	1	0.473748	0.686648	0.669943	0.773157	0.707048	1.01143
ENSG00000163683	SMIM14	-0.209824	0.0695965	1	16.2022	14.8855	13.374	17.8655	19.6754	14.2724
ENSG00000234584	AC019186.1	-1.4262	0.0696067	1	0.0473748	0.0490463	0.0248127	0.0552255	0.0975238	0.17981
ENSG00000120669	SOHLH2	1.22719	0.0696394	1	0.0947495	0.196185	0.124064	0.0552255	0.024381	0.0899052
ENSG00000278399	AC026120.1	1.40877	0.0696566	1	0.189499	0.0735694	0.0744381	0.0276128	0.0487619	0.0449526
ENSG00000244137	AL512328.1	1.40877	0.0696598	1	0.189499	0.0735694	0.0744381	0.0276128	0.0487619	0.0449526
ENSG00000270392	PFN1P2	-1.98765	0.0696961	1	0.0236874	0	0.0248127	0.0276128	0.0731429	0.112381
ENSG00000174326	SLC16A11	-1.98917	0.0697811	1	0.0473748	0	0	0.0552255	0.0487619	0.112381
ENSG00000137331	IER3	0.233115	0.0698437	1	4.78485	4.51226	6.15355	4.25237	4.38857	4.56269
ENSG00000265096	C1QTNF1-AS1	-1.98842	0.0698621	1	0	0.0490463	0	0.0552255	0.0487619	0.112381
ENSG00000150281	CTF1	-0.412199	0.0699401	1	0.852746	0.662125	0.545879	1.21496	0.804571	0.78667
ENSG00000273289	AL121672.3	1.97213	0.0700238	1	0.118437	0.0490463	0.0496254	0	0	0.0449526
ENSG00000188290	HES4	0.147378	0.0700276	1	42.4004	43.8719	38.4349	36.8354	36.2057	40.1427
ENSG00000273291	AC092042.3	-1.99381	0.0701449	1	0.0236874	0.0245231	0	0.138064	0.0487619	0.0449526
ENSG00000105538	RASIP1	0.324727	0.0702109	1	1.39756	1.49591	1.5632	1.18735	1.29219	1.10134
ENSG00000154548	SRSF12	-0.12937	0.0702243	1	32.5701	32.6158	31.1648	36.9183	34.8648	34.2988
ENSG00000243403	AC090543.3	-1.99202	0.0702639	1	0.0236874	0	0.0248127	0.0828383	0.121905	0.0224763
ENSG00000183801	OLFML1	1.11154	0.0702849	1	0.236874	0.171662	0.0744381	0	0.0975238	0.112381
ENSG00000198468	FLVCR1-DT	0.229333	0.0703656	1	3.57679	3.26158	3.27528	2.95457	2.97448	2.76458
ENSG00000211643	IGLV5-52	-1.99077	0.0704232	1	0	0	0.0496254	0.110451	0.024381	0.0899052
ENSG00000141519	CCDC40	0.168675	0.0705476	1	8.57483	9.63759	9.5777	8.20099	8.36267	8.29375
ENSG00000231351	AC111200.2	-1.9889	0.0707536	1	0	0	0.0496254	0.0828383	0.024381	0.112381
ENSG00000131944	FAAP24	-0.133883	0.0707798	1	25.4876	25.4795	25.3586	26.9224	29.6472	27.6683
ENSG00000237883	DGUOK-AS1	-0.294591	0.0708501	1	1.58705	1.42234	1.46395	1.85006	2.02362	1.66325
ENSG00000253910	PCDHGB2	0.368714	0.0709037	1	0.876433	1.52043	1.19101	0.99406	0.877714	0.921528
ENSG00000132507	EIF5A	-0.190814	0.0709125	1	31.9306	28.128	26.2518	31.0644	38.3269	29.7586
ENSG00000230873	STMND1	-0.256474	0.0710615	1	2.55824	2.0109	2.08427	2.5956	2.6819	2.71963
ENSG00000236915	CLCA4-AS1	-1.42961	0.0711582	1	0.0236874	0.0490463	0.0496254	0.165677	0.024381	0.157334
ENSG00000123575	FAM199X	-0.118373	0.0712152	1	159.771	157.267	162.374	178.986	175.884	168.842
ENSG00000113108	APBB3	0.209944	0.0712871	1	8.83539	10.3488	10.2228	9.11221	7.21676	9.23776
ENSG00000120539	MASTL	0.123773	0.0714396	1	107.943	108.539	106.273	104.459	95.9878	97.6146
ENSG00000147655	RSPO2	0.434606	0.0715597	1	0.90012	0.686648	0.967695	0.635094	0.75581	0.516955
ENSG00000140323	DISP2	0.285531	0.0717073	1	1.8713	2.30518	1.98502	1.76722	1.6579	1.66325
ENSG00000219545	UMAD1	-0.156562	0.0717177	1	15.7521	14.346	15.2846	18.5006	16.6766	15.8008
ENSG00000279561	AL845472.2	-0.177144	0.071821	1	6.67984	6.84196	6.77387	8.36667	7.65562	7.12499
ENSG00000260510	AC004381.1	0.968987	0.0718595	1	0.165812	0.147139	0.27294	0.0828383	0.0731429	0.134858
ENSG00000104671	DCTN6	-0.14746	0.0718627	1	16.6522	15.376	16.3268	18.8871	17.091	17.9361
ENSG00000106560	GIMAP2	3.83873	0.0718788	1	0	0.0980926	0.0248127	0	0	0
ENSG00000260729	AC009690.1	3.84107	0.0719702	1	0	0.0245231	0.0992508	0	0	0
ENSG00000229054	RPS29P14	-3.83839	0.0719929	1	0	0	0	0.0276128	0	0.0899052
ENSG00000184203	PPP1R2	-0.142724	0.0723824	1	61.5635	54.8092	57.5158	67.7341	66.7307	58.798
ENSG00000177138	FAM9B	-3.83316	0.0724254	1	0	0	0	0	0.024381	0.0899052
ENSG00000254122	PCDHGB7	-0.893434	0.0724598	1	0.0947495	0.0980926	0.173689	0.193289	0.26819	0.224763
ENSG00000265750	AC090772.3	0.529317	0.0724785	1	0.426373	0.613079	0.595505	0.414191	0.26819	0.449526
ENSG00000064932	SBNO2	-0.478236	0.0725368	1	1.80024	2.40327	2.40683	4.36282	1.70667	3.21411
ENSG00000214190	RNF152P1	3.83963	0.072559	1	0.0236874	0	0.0992508	0	0	0
ENSG00000105894	PTN	-0.169092	0.0727138	1	13.2649	12.8501	11.9597	15.7945	14.6042	12.7665
ENSG00000228668	TRGV5P	2.41484	0.0727289	1	0.0710621	0.0490463	0.0496254	0	0	0.0224763
ENSG00000234329	AL604028.2	0.548619	0.0727555	1	0.473748	0.490463	0.545879	0.30374	0.292571	0.42705
ENSG00000224789	AC012363.2	2.41441	0.0727889	1	0.0710621	0.0490463	0.0496254	0	0.024381	0
ENSG00000125735	TNFSF14	-2.4323	0.0728709	1	0.0236874	0	0	0.0552255	0.0731429	0.0449526
ENSG00000163352	LENEP	2.41527	0.0728724	1	0.0473748	0.0490463	0.0744381	0	0	0.0224763
ENSG00000254422	AP000942.2	3.83638	0.0728817	1	0.0236874	0.0980926	0	0	0	0
ENSG00000242889	RN7SL449P	3.83638	0.0728857	1	0.0236874	0.0980926	0	0	0	0
ENSG00000108700	CCL8	2.41469	0.0728952	1	0.0473748	0.0735694	0.0496254	0	0.024381	0
ENSG00000221066	SNORD111	2.41483	0.0729396	1	0.0473748	0.0490463	0.0744381	0	0.024381	0
ENSG00000186301	MST1P2	-0.299419	0.0729464	1	1.23174	1.93733	1.78651	2.26425	1.95048	1.93296
ENSG00000198691	ABCA4	2.41381	0.0730064	1	0.0473748	0.0735694	0.0496254	0.0276128	0	0
ENSG00000249771	AC108210.1	-1.98437	0.0730242	1	0	0.0245231	0.0248127	0	0.121905	0.0899052
ENSG00000274776	AC090241.3	-0.892313	0.0731102	1	0.0947495	0.0735694	0.173689	0.386579	0.170667	0.112381
ENSG00000263740	RN7SL4P	1.97319	0.0731249	1	0.0236874	0.0490463	0.148876	0.0276128	0	0.0224763
ENSG00000255260	KC877392.1	-2.43293	0.0731256	1	0	0.0245231	0	0.0828383	0.0487619	0.0449526
ENSG00000150456	EEF1AKMT1	0.196883	0.0731486	1	5.09279	5.49318	4.91291	4.36282	4.77867	4.45031
ENSG00000217416	ISCA1P1	-0.391573	0.0732043	1	0.757996	0.784741	0.545879	1.02167	0.902095	0.854099
ENSG00000144959	NCEH1	-0.154377	0.073343	1	10.5409	9.78473	9.65214	11.4317	11.1909	10.9684
ENSG00000234176	HSPA8P1	2.41476	0.0733506	1	0.0710621	0.0735694	0.0248127	0	0	0.0224763
ENSG00000168497	CAVIN2	2.41423	0.0733763	1	0.0710621	0.0735694	0.0248127	0	0.024381	0
ENSG00000254400	AC091564.2	-0.716145	0.0734861	1	0.236874	0.294278	0.0744381	0.358966	0.292571	0.359621
ENSG00000251050	AC112184.1	-0.470249	0.0735222	1	0.568497	0.662125	0.248127	0.690319	0.682667	0.696765
ENSG00000185518	SV2B	0.47707	0.073525	1	0.54481	0.784741	0.620318	0.414191	0.487619	0.494479
ENSG00000287655	AC023283.1	0.649683	0.0736382	1	0.284249	0.490463	0.347378	0.193289	0.24381	0.269716
ENSG00000205632	LINC01310	-0.827976	0.0736974	1	0.142124	0.196185	0.0992508	0.331353	0.146286	0.314668
ENSG00000237846	AL773545.3	2.41528	0.0736975	1	0.0236874	0.0735694	0.0744381	0	0.024381	0
ENSG00000188039	NWD1	-2.42957	0.0738168	1	0	0	0.0248127	0.0276128	0.0487619	0.0899052
ENSG00000260118	AL157700.1	-0.497438	0.0738251	1	0.473748	0.46594	0.397003	0.911221	0.512	0.516955
ENSG00000274667	AC090517.2	-0.428338	0.0739457	1	0.568497	0.735694	0.64513	0.938834	0.828952	0.876576
ENSG00000250569	NTAN1P2	0.805666	0.0739582	1	0.284249	0.318801	0.173689	0.220902	0.0487619	0.17981
ENSG00000213058	AL365357.1	0.630343	0.0740455	1	0.213186	0.490463	0.521067	0.193289	0.316952	0.269716
ENSG00000254328	AC008429.4	2.41526	0.0742435	1	0.0473748	0.0980926	0.0248127	0	0	0.0224763
ENSG00000244573	RPL30P11	2.41526	0.0742435	1	0.0473748	0.0980926	0.0248127	0	0	0.0224763
ENSG00000147799	ARHGAP39	0.166539	0.0742573	1	13.3834	14.0518	13.2252	11.5697	11.3615	13.4408
ENSG00000229835	KHSRPP1	2.41457	0.0742919	1	0.0473748	0.0980926	0.0248127	0	0.024381	0
ENSG00000287522	AC138420.1	2.41592	0.0743623	1	0.0236874	0.0980926	0.0496254	0	0	0.0224763
ENSG00000188765	TMSB4XP2	-2.43275	0.0743804	1	0	0.0245231	0	0.0552255	0.0975238	0.0224763
ENSG00000269944	AP001267.4	-2.43275	0.0743814	1	0	0.0245231	0	0.0552255	0.0975238	0.0224763
ENSG00000153485	TMEM251	-2.43275	0.0743817	1	0	0.0245231	0	0.0552255	0.0975238	0.0224763
ENSG00000149531	FRG1BP	-0.167455	0.0743865	1	7.62734	7.25885	6.87312	8.0077	8.48457	8.09147
ENSG00000226699	AL360181.1	2.41387	0.0744132	1	0.0236874	0.0980926	0.0496254	0.0276128	0	0
ENSG00000100292	HMOX1	0.127228	0.0744134	1	36.4549	37.6921	37.3679	33.2458	34.1333	35.2878
ENSG00000234724	HDAC1P1	2.41429	0.0744799	1	0.0236874	0.0490463	0.0992508	0.0276128	0	0
ENSG00000165949	IFI27	2.41429	0.074482	1	0.0236874	0.0490463	0.0992508	0.0276128	0	0
ENSG00000100156	SLC16A8	2.41385	0.0744858	1	0.0473748	0.0245231	0.0992508	0.0276128	0	0
ENSG00000165272	AQP3	-0.234648	0.0744894	1	3.90842	3.45776	3.17603	4.80462	4.29105	3.46135
ENSG00000230773	AC092650.1	0.520342	0.0744965	1	0.615872	0.514986	0.521067	0.248515	0.487619	0.404573
ENSG00000286885	AL138824.1	-0.505386	0.0745005	1	0.521122	0.490463	0.223314	0.635094	0.438857	0.696765
ENSG00000260123	AC013565.1	-0.749907	0.0745272	1	0.189499	0.171662	0.173689	0.276128	0.292571	0.337144
ENSG00000137440	FGFBP1	-0.896258	0.0745654	1	0.213186	0.0980926	0.0496254	0.248515	0.292571	0.157334
ENSG00000284691	AC073111.4	-0.359181	0.0745687	1	0.90012	0.833787	1.01732	1.27019	1.04838	1.2362
ENSG00000267746	AC104985.1	-1.43031	0.0746161	1	0.0236874	0.0980926	0	0.165677	0.024381	0.157334
ENSG00000128298	BAIAP2L2	0.696274	0.0746407	1	0.236874	0.269755	0.496254	0.193289	0.219429	0.202287
ENSG00000253476	AC091185.1	0.509135	0.0746884	1	0.473748	0.490463	0.893257	0.441804	0.341333	0.516955
ENSG00000165434	PGM2L1	0.162596	0.0747089	1	77.9552	83.3787	91.807	78.3098	68.6568	80.5551
ENSG00000155363	MOV10	0.134998	0.0747321	1	94.6311	104.052	103.27	88.0847	91.7699	96.738
ENSG00000268066	FMR1-AS1	0.729487	0.0747384	1	0.355311	0.294278	0.248127	0.193289	0.170667	0.17981
ENSG00000173821	RNF213	0.116872	0.0747544	1	179.787	185.223	183.291	165.87	170.277	172.528
ENSG00000181904	C5orf24	-0.14221	0.0747676	1	96.076	94.9291	101.856	119.039	102.449	103.818
ENSG00000154153	RETREG1	-0.139099	0.0747718	1	25.9377	24.5967	24.3661	29.7113	27.331	26.0276
ENSG00000272209	AL023583.1	0.570086	0.0747893	1	0.378998	0.514986	0.496254	0.358966	0.24381	0.337144
ENSG00000151881	TMEM267	-0.135258	0.0749172	1	17.7655	18.3433	18.1629	20.4611	20.1874	19.3521
ENSG00000166016	ABTB2	-0.14394	0.0749251	1	24.8718	26.0926	22.7284	28.2755	26.0632	27.5784
ENSG00000236383	CCDC200	-2.43627	0.0749327	1	0.0236874	0	0	0.110451	0.0487619	0.0224763
ENSG00000273257	AC069200.3	-2.43628	0.0749379	1	0.0236874	0	0	0.110451	0.0487619	0.0224763
ENSG00000234684	SDCBP2-AS1	-0.19115	0.0749605	1	4.78485	5.49318	5.06179	5.68823	5.99771	5.91127
ENSG00000265073	AC010761.2	1.4136	0.0749965	1	0.0473748	0.0735694	0.223314	0.0276128	0.024381	0.0674289
ENSG00000101203	COL20A1	0.52981	0.0749989	1	0.331623	0.662125	0.64513	0.386579	0.365714	0.382097
ENSG00000104883	PEX11G	0.270388	0.0751567	1	2.10818	2.18256	2.05945	1.60154	1.82857	1.84306
ENSG00000254676	AP000873.4	0.484905	0.0751855	1	0.852746	0.882833	0.570692	0.828383	0.414476	0.449526
ENSG00000272370	AC092354.2	-0.508261	0.0753527	1	0.378998	0.441417	0.471441	0.662706	0.560762	0.629336
ENSG00000111911	HINT3	-0.143212	0.0753872	1	74.4021	66.7029	67.5402	80.7121	81.3836	69.8563
ENSG00000242808	SOX2-OT	0.597828	0.0756043	1	0.378998	0.39237	0.496254	0.248515	0.316952	0.269716
ENSG00000262576	PCDHGA4	0.299058	0.075658	1	1.72918	1.594	1.71208	1.35303	1.36533	1.39353
ENSG00000197937	ZNF347	-0.44068	0.0757611	1	0.473748	0.711171	0.620318	0.717932	0.804571	0.921528
ENSG00000243725	TTC4	0.359479	0.0758511	1	1.4923	0.980926	1.31507	0.690319	1.09714	1.14629
ENSG00000124614	RPS10	0.211741	0.0759608	1	4.90329	5.83651	6.02949	5.38449	4.608	4.60764
ENSG00000276712	MIR7111	0.522081	0.0759619	1	0.568497	0.85831	0.446629	0.607481	0.341333	0.382097
ENSG00000131171	SH3BGRL	-0.144745	0.0759887	1	14.3782	13.5368	13.7214	15.5736	16.1646	14.6096
ENSG00000268234	FKBP4P6	0.370049	0.0761557	1	1.20806	1.47139	1.26545	0.607481	1.36533	1.05639
ENSG00000106034	CPED1	-0.314946	0.0761579	1	1.11331	1.44687	1.1662	1.71199	1.31657	1.64077
ENSG00000282386	AL358472.4	0.398738	0.0762169	1	0.971183	0.956403	0.91807	0.773157	0.658286	0.741718
ENSG00000225300	AL591623.1	1.96841	0.0763996	1	0.0710621	0.147139	0	0.0276128	0.024381	0
ENSG00000124882	EREG	-1.05371	0.0764635	1	0.0710621	0.0735694	0.0992508	0.220902	0.146286	0.157334
ENSG00000134294	SLC38A2	-0.131864	0.076606	1	363.767	357.449	388.641	408.117	385.658	429.545
ENSG00000228274	AL021707.2	0.217601	0.0767208	1	5.11647	3.89918	4.4911	4.03146	3.82781	3.84345
ENSG00000099849	RASSF7	0.303664	0.0767607	1	2.22661	1.44687	2.03464	1.54631	1.38971	1.7082
ENSG00000246308	AC116535.2	-0.556951	0.0767637	1	0.402685	0.269755	0.372191	0.524643	0.414476	0.60686
ENSG00000282416	AC092299.1	-2.42676	0.0768525	1	0	0	0.0248127	0	0.0975238	0.0674289
ENSG00000247970	AL160313.2	-2.42675	0.0768579	1	0	0	0.0248127	0	0.0975238	0.0674289
ENSG00000282381	AC104073.4	0.315268	0.077027	1	1.53968	2.08447	2.18352	1.7396	1.24343	1.7082
ENSG00000233476	EEF1A1P6	0.28249	0.0771063	1	13.9756	13.1444	8.53557	9.44357	11.1665	8.87814
ENSG00000177855	CACYBPP2	0.73112	0.0771139	1	0.307936	0.343324	0.248127	0.165677	0.0731429	0.292192
ENSG00000232528	AL109809.1	1.03234	0.0771228	1	0.213186	0.0980926	0.198502	0.0828383	0.0975238	0.0674289
ENSG00000229124	VIM-AS1	0.190768	0.0772134	1	5.14016	5.12534	5.0866	4.47327	4.51048	4.54021
ENSG00000212951	BX005266.1	-2.42676	0.0772147	1	0	0.0245231	0	0.0276128	0.024381	0.112381
ENSG00000128422	KRT17	0.258725	0.0772153	1	17.1497	13.9782	19.4532	12.0392	13.3364	17.082
ENSG00000135269	TES	-0.127649	0.0772202	1	144.848	133.259	128.232	152.726	153.478	140.477
ENSG00000213445	SIPA1	0.13766	0.0772301	1	23.5453	23.7629	22.3066	19.8812	21.8453	21.8694
ENSG00000110330	BIRC2	-0.121935	0.0772452	1	50.7857	50.9346	50.6179	58.0973	54.3208	54.4151
ENSG00000105371	ICAM4	-0.348669	0.0772632	1	0.90012	1.07902	1.21582	1.15974	1.60914	1.30363
ENSG00000168884	TNIP2	0.136442	0.0773076	1	23.6874	22.1934	21.8352	19.6603	21.187	21.0828
ENSG00000275345	AC091167.5	1.23325	0.077518	1	0.0473748	0.122616	0.248127	0	0.0731429	0.0899052
ENSG00000237781	ADAMTSL4-AS2	0.45629	0.0776947	1	0.734309	1.0545	0.818819	0.386579	0.512	0.966481
ENSG00000212541	RNU6-510P	-1.7529	0.0779653	1	0.0236874	0.0245231	0.0248127	0	0.195048	0.0674289
ENSG00000235904	RBMS3-AS3	-0.452998	0.0780301	1	0.497435	0.613079	0.446629	0.883609	0.633905	0.651813
ENSG00000275894	AL021578.1	0.77301	0.0780838	1	0.307936	0.196185	0.297752	0.220902	0.146286	0.112381
ENSG00000276417	AC092111.2	0.558068	0.0781177	1	0.378998	0.46594	0.570692	0.331353	0.341333	0.292192
ENSG00000164188	RANBP3L	0.774315	0.0782069	1	0.189499	0.343324	0.27294	0.193289	0.121905	0.157334
ENSG00000152377	SPOCK1	-0.223513	0.0783533	1	3.41098	3.2861	3.37453	4.63894	3.77905	3.48383
ENSG00000086300	SNX10	-0.136646	0.0785227	1	31.1015	31.1689	30.8422	37.3048	33.1337	32.6356
ENSG00000235072	ARNILA	-0.501627	0.0787685	1	0.378998	0.539509	0.397003	0.717932	0.633905	0.539431
ENSG00000287171	AC006062.1	2.41863	0.0788466	1	0.0236874	0.0245231	0.124064	0	0	0.0224763
ENSG00000135318	NT5E	-0.304797	0.0789513	1	1.42124	1.49591	1.43914	1.49109	2.12114	1.77563
ENSG00000176532	PRR15	0.203596	0.0791114	1	4.83223	4.68392	4.19335	3.6725	3.92533	4.33793
ENSG00000273216	AC002059.1	0.454475	0.0791842	1	0.54481	0.735694	0.843632	0.552255	0.365714	0.629336
ENSG00000232850	AL590708.1	-0.933171	0.0792457	1	0.0710621	0.122616	0.124064	0.193289	0.170667	0.247239
ENSG00000227256	MIS18A-AS1	-0.793583	0.0792533	1	0.189499	0.196185	0.0744381	0.220902	0.219429	0.359621
ENSG00000272505	AC104964.4	0.709791	0.0793227	1	0.118437	0.441417	0.496254	0.220902	0.26819	0.157334
ENSG00000188459	WASF4P	0.913881	0.0793501	1	0.165812	0.269755	0.173689	0.110451	0.0975238	0.112381
ENSG00000184908	CLCNKB	-0.795357	0.0793532	1	0.0947495	0.220708	0.148876	0.276128	0.365714	0.17981
ENSG00000152475	ZNF837	0.279593	0.0793739	1	2.74774	3.55586	2.38202	2.12618	2.26743	2.76458
ENSG00000231105	ECE1-AS1	-0.650605	0.0794521	1	0.236874	0.269755	0.223314	0.276128	0.560762	0.314668
ENSG00000173846	PLK3	0.171645	0.0795386	1	7.53259	7.08719	7.59269	6.84797	6.68038	6.33832
ENSG00000214725	CDIPTOSP	-0.854101	0.0795835	1	0.189499	0.0980926	0.0992508	0.276128	0.195048	0.247239
ENSG00000226944	AL031847.1	-1.05492	0.0797396	1	0.0473748	0.0980926	0.0992508	0.276128	0.0731429	0.17981
ENSG00000258414	AL121790.1	-0.934789	0.079796	1	0.0947495	0.171662	0.0496254	0.248515	0.170667	0.202287
ENSG00000182916	TCEAL7	-0.224235	0.079876	1	3.36361	3.06539	2.63015	3.58966	3.80343	3.28154
ENSG00000204305	AGER	0.703959	0.0798786	1	0.307936	0.294278	0.322565	0.248515	0.195048	0.134858
ENSG00000005243	COPZ2	0.703959	0.0798801	1	0.307936	0.294278	0.322565	0.248515	0.195048	0.134858
ENSG00000229727	AC013460.1	-0.797286	0.0799379	1	0.165812	0.122616	0.173689	0.414191	0.170667	0.247239
ENSG00000225558	UBE2D3P2	0.914331	0.0801085	1	0.189499	0.196185	0.223314	0.0552255	0.195048	0.0674289
ENSG00000149380	P4HA3	0.394989	0.0801582	1	1.01856	1.00545	0.843632	0.773157	0.585143	0.831623
ENSG00000223361	FTH1P10	0.301238	0.080184	1	1.65812	1.98637	1.58801	1.60154	1.29219	1.39353
ENSG00000286427	AC009486.2	-0.462005	0.0803624	1	0.378998	0.637602	0.570692	0.828383	0.707048	0.674289
ENSG00000227582	ADGRF5P1	-0.934598	0.080379	1	0.0710621	0.0980926	0.148876	0.276128	0.121905	0.224763
ENSG00000125249	RAP2A	-0.117203	0.0804989	1	59.8106	57.0408	57.1188	62.2668	64.9021	62.6639
ENSG00000005513	SOX8	-0.235591	0.080547	1	2.88986	2.47684	2.35721	2.84411	3.14514	3.14668
ENSG00000279236	AC064801.2	0.653426	0.0806798	1	0.355311	0.367847	0.322565	0.220902	0.26819	0.17981
ENSG00000205710	C17orf107	0.48512	0.0806869	1	0.592185	0.588555	0.818819	0.635094	0.390095	0.42705
ENSG00000043143	JADE2	-0.15284	0.0807256	1	10.3277	10.1035	9.3792	10.907	11.6297	10.8111
ENSG00000121270	ABCC11	-0.505047	0.0807483	1	0.355311	0.662125	0.297752	0.773157	0.707048	0.42705
ENSG00000259248	USP3-AS1	-0.633826	0.0807707	1	0.213186	0.220708	0.322565	0.358966	0.365714	0.449526
ENSG00000184730	APOBR	0.652978	0.08079	1	0.378998	0.367847	0.297752	0.248515	0.24381	0.17981
ENSG00000197712	FAM114A1	-0.184644	0.0808167	1	6.77459	6.2534	5.53323	7.73157	6.87543	6.67546
ENSG00000255200	PGAM1P8	0.653713	0.0808275	1	0.307936	0.367847	0.372191	0.220902	0.26819	0.17981
ENSG00000268282	AC010328.2	0.373688	0.0808775	1	0.805371	1.0545	0.967695	0.524643	0.828952	0.809147
ENSG00000151846	PABPC3	-0.750304	0.0808782	1	0.331623	0.0735694	0.124064	0.220902	0.390095	0.292192
ENSG00000266235	MIR3176	0.373649	0.0812125	1	1.20806	2.13351	2.13389	1.27019	1.21905	1.73067
ENSG00000273424	AL008582.1	-1.51018	0.0812866	1	0.0473748	0.0490463	0	0.110451	0.0731429	0.112381
ENSG00000226648	PLCG1-AS1	0.402324	0.0813178	1	1.08962	2.0109	1.19101	0.883609	1.04838	1.30363
ENSG00000272562	AL512343.2	-0.384472	0.0813404	1	0.734309	0.833787	0.794006	0.883609	1.07276	1.12381
ENSG00000148090	AUH	-0.142921	0.0813491	1	14.6625	13.5368	14.4162	16.5124	15.7989	15.0816
ENSG00000223356	AL590666.1	0.496037	0.0813747	1	0.473748	0.46594	0.868445	0.469417	0.438857	0.382097
ENSG00000267178	PHF5CP	2.42091	0.0815599	1	0	0.0490463	0.124064	0	0	0.0224763
ENSG00000034239	EFCAB1	-1.50962	0.0816225	1	0.0236874	0.0735694	0	0.0828383	0.121905	0.0899052
ENSG00000276742	AL731566.3	1.48817	0.0817305	1	0.118437	0.0735694	0.0992508	0.0828383	0.024381	0
ENSG00000133703	KRAS	-0.11758	0.0817351	1	116.968	111.507	114.635	130.277	122.929	121.372
ENSG00000228857	AC104653.1	-1.14502	0.0817753	1	0.0473748	0.0490463	0.0992508	0.193289	0.170667	0.0899052
ENSG00000244119	PDCL3P4	-0.343365	0.0818776	1	0.90012	0.931879	0.893257	1.32541	1.1459	1.03391
ENSG00000229195	AC009495.1	1.48998	0.0818796	1	0.142124	0.0980926	0.0496254	0.0276128	0.024381	0.0449526
ENSG00000104043	ATP8B4	0.580361	0.0819002	1	0.568497	0.39237	0.322565	0.386579	0.292571	0.202287
ENSG00000234772	LINC00412	-1.51073	0.0819215	1	0	0.0735694	0.0248127	0.138064	0.0731429	0.0899052
ENSG00000227799	AC012358.3	0.325984	0.0819962	1	1.44493	1.54496	1.31507	1.27019	1.09714	1.10134
ENSG00000260777	AC061975.1	1.12168	0.0820706	1	0.118437	0.147139	0.173689	0.138064	0.0487619	0.0224763
ENSG00000174353	STAG3L3	0.235421	0.0820817	1	4.5006	5.66485	5.80617	4.41804	3.9741	5.2145
ENSG00000251273	LINC02228	2.4189	0.0820826	1	0.0473748	0	0.124064	0	0	0.0224763
ENSG00000284740	AL645728.2	0.618075	0.0821844	1	0.639559	0.637602	0.297752	0.165677	0.560762	0.292192
ENSG00000067829	IDH3G	0.13129	0.0823465	1	46.2851	47.0354	48.3848	40.3423	44.5684	45.1774
ENSG00000226472	AC008013.2	0.836407	0.0824373	1	0.142124	0.294278	0.27294	0.0276128	0.170667	0.17981
ENSG00000287760	AC099521.4	-0.5905	0.0825567	1	0.307936	0.343324	0.223314	0.441804	0.463238	0.42705
ENSG00000207802	MIR646	-1.51011	0.0827156	1	0	0.0245231	0.0744381	0.138064	0.0487619	0.112381
ENSG00000285441	SOD2	1.03511	0.0827813	1	0.0473748	0.269755	0.198502	0.0552255	0.121905	0.0674289
ENSG00000234009	RPL5P34	-0.166238	0.0828561	1	17.576	17.436	16.2523	21.0133	20.3825	16.5875
ENSG00000206228	HNRNPA1P4	-0.889027	0.0828602	1	0.54481	0.514986	0.248127	0.386579	1.6579	0.404573
ENSG00000087258	GNAO1	-0.248757	0.0830326	1	2.4398	2.72207	2.25796	2.70605	3.51086	2.6522
ENSG00000175548	ALG10B	-0.163348	0.0830754	1	43.0637	47.5258	51.66	58.1801	49.0789	53.089
ENSG00000198774	RASSF9	-0.241041	0.083265	1	2.22661	2.42779	2.00983	2.95457	2.48686	2.51735
ENSG00000285664	AL139317.5	0.471607	0.0832818	1	0.686934	0.588555	0.595505	0.552255	0.26819	0.539431
ENSG00000161970	RPL26	0.130042	0.0833128	1	78.571	76.1689	67.5402	68.811	67.6571	67.8335
ENSG00000197006	METTL9	-0.276325	0.0833216	1	1.53968	1.83924	1.58801	2.26425	1.99924	1.82058
ENSG00000187726	DNAJB13	0.581721	0.083338	1	0.473748	0.514986	0.297752	0.386579	0.146286	0.337144
ENSG00000280968	AC002059.2	-0.765117	0.0834293	1	0.165812	0.147139	0.173689	0.276128	0.341333	0.224763
ENSG00000261207	AL031717.1	1.26101	0.0834977	1	0.118437	0.0980926	0.148876	0.0276128	0.0487619	0.0674289
ENSG00000138792	ENPEP	-0.158975	0.0835142	1	13.0991	11.8202	13.3492	15.5736	13.5314	13.9353
ENSG00000232936	AL157400.2	-0.763916	0.0835824	1	0.118437	0.220708	0.148876	0.248515	0.26819	0.314668
ENSG00000272758	AC083798.2	0.211649	0.083586	1	3.69523	3.58038	3.89559	2.98218	3.43771	3.25906
ENSG00000162873	KLHDC8A	-0.331569	0.0837108	1	0.99487	1.17711	0.942883	1.2978	1.4141	1.2362
ENSG00000021355	SERPINB1	0.139888	0.0838779	1	42.4478	38.0599	36.0529	35.51	37.2297	33.7144
ENSG00000160472	TMEM190	1.48916	0.0841407	1	0.0473748	0.171662	0.0744381	0.0552255	0.0487619	0
ENSG00000114790	ARHGEF26	0.652693	0.0841519	1	0.236874	0.343324	0.471441	0.30374	0.24381	0.134858
ENSG00000256442	AC010186.1	1.26082	0.0842489	1	0.118437	0.171662	0.0744381	0.0276128	0.0487619	0.0674289
ENSG00000257449	AC034102.3	1.26049	0.0842554	1	0.142124	0.0980926	0.124064	0.0552255	0	0.0899052
ENSG00000107281	NPDC1	0.153421	0.0843733	1	43.2768	51.7193	47.1938	40.2594	42.5935	45.6943
ENSG00000111203	ITFG2	0.146242	0.0843899	1	24.9665	27.515	29.2045	25.2381	23.9665	25.0611
ENSG00000069974	RAB27A	0.132637	0.0844389	1	21.2002	19.8883	21.3885	19.1909	19.5291	18.6329
ENSG00000265451	AC012447.1	0.597637	0.0846114	1	0.426373	0.416893	0.347378	0.331353	0.219429	0.247239
ENSG00000272650	AC110792.3	-1.27795	0.0846827	1	0.0710621	0.0245231	0.0496254	0.0552255	0.146286	0.157334
ENSG00000240048	DDX50P2	-0.439177	0.0847904	1	0.734309	0.318801	0.545879	0.635094	0.804571	0.741718
ENSG00000108946	PRKAR1A	-0.138887	0.0847907	1	290.786	252.662	259.913	311.444	310.418	268.3
ENSG00000235957	COX7CP1	1.12159	0.0848172	1	0.213186	0.0490463	0.173689	0.110451	0.024381	0.0674289
ENSG00000157103	SLC6A1	1.26137	0.084822	1	0.165812	0.0735694	0.124064	0	0.0731429	0.0674289
ENSG00000226149	AL356124.1	1.25893	0.0848663	1	0.0947495	0.0980926	0.173689	0.0828383	0.0731429	0
ENSG00000110619	CARS1	0.25241	0.084871	1	3.62417	2.55041	3.25046	2.29186	2.82819	2.80954
ENSG00000165655	ZNF503	0.122222	0.0849313	1	49.175	49.316	46.2757	45.8924	45.6168	42.3678
ENSG00000199977	AC103987.1	1.49276	0.0850634	1	0.0236874	0.0980926	0.173689	0.0276128	0.024381	0.0449526
ENSG00000255847	AP003717.1	0.919967	0.0850747	1	0.0947495	0.220708	0.347378	0.193289	0	0.157334
ENSG00000105793	GTPBP10	-0.122489	0.0851445	1	32.428	32.9346	34.3408	36.863	36.2789	36.0745
ENSG00000164776	PHKG1	0.383767	0.0851668	1	0.734309	1.32425	1.04213	0.552255	0.950857	0.854099
ENSG00000188933	USP32P1	0.477901	0.0851827	1	0.568497	0.539509	0.942883	0.414191	0.365714	0.674289
ENSG00000198252	STYX	-0.144171	0.0852025	1	44.8402	41.1253	45.6306	53.0441	48.8107	44.593
ENSG00000258317	AC034102.6	1.26158	0.0853313	1	0.0710621	0.196185	0.0992508	0.0276128	0.0487619	0.0674289
ENSG00000124766	SOX4	-0.110667	0.0854664	1	258.974	246.482	243.512	272.869	273.384	267.311
ENSG00000173486	FKBP2	-0.654978	0.0855148	1	0.260561	0.245231	0.173689	0.331353	0.341333	0.404573
ENSG00000117262	GPR89A	0.196701	0.0855535	1	9.68814	12.6539	10.5454	8.6428	9.87429	10.2941
ENSG00000103061	SLC7A6OS	0.127683	0.0855602	1	29.3724	27.9319	28.2617	25.0448	27.648	26.0725
ENSG00000213903	LTB4R	0.652733	0.0856207	1	0.426373	0.171662	0.446629	0.276128	0.170667	0.224763
ENSG00000280339	AP001528.2	0.493944	0.0856938	1	0.402685	0.564032	0.769194	0.414191	0.365714	0.449526
ENSG00000181061	HIGD1A	-0.142294	0.085701	1	41.0739	37.5695	34.8122	43.214	44.0076	38.8166
ENSG00000172965	MIR4435-2HG	0.142162	0.085719	1	17.8366	15.9891	17.8155	15.3251	15.7257	16.0031
ENSG00000197045	GMFB	-0.11809	0.0857218	1	145.464	140.297	149.1	165.318	157.452	152.209
ENSG00000140830	TXNL4B	0.129976	0.0857935	1	19.9921	19.5449	18.9073	17.9207	17.8712	17.9361
ENSG00000227141	AL160286.1	-0.656076	0.0860099	1	0.307936	0.171662	0.198502	0.358966	0.414476	0.314668
ENSG00000259511	UBE2Q2L	0.634061	0.0861233	1	0.213186	0.46594	0.545879	0.220902	0.146286	0.404573
ENSG00000251400	ALDH7A1P1	-0.986389	0.0861363	1	0.0710621	0.0980926	0.0992508	0.193289	0.195048	0.157334
ENSG00000182168	UNC5C	-0.11774	0.0863786	1	33.6835	33.0817	32.8024	35.8414	36.7421	36.0969
ENSG00000239697	TNFSF12	-0.238293	0.0867218	1	2.27399	2.42779	2.38202	2.76128	2.85257	2.78706
ENSG00000138604	GLCE	-0.116643	0.086923	1	75.9891	70.0381	70.4433	78.5031	79.4331	78.1726
ENSG00000065054	SLC9A3R2	-0.136469	0.0870117	1	21.9345	21.0654	21.2645	22.1178	25.4293	23.4877
ENSG00000124399	NDUFB4P12	0.406168	0.087086	1	1.04224	1.00545	0.942883	0.635094	1.1459	0.494479
ENSG00000255346	NOX5	-0.985789	0.0871235	1	0.0947495	0.122616	0.0496254	0.138064	0.24381	0.157334
ENSG00000215482	CALM2P3	-0.312227	0.0871627	1	1.6818	1.594	1.29026	2.51276	1.73105	1.52839
ENSG00000153012	LGI2	-0.208734	0.087175	1	7.10621	5.49318	5.23548	7.345	7.24114	6.20346
ENSG00000136826	KLF4	0.130689	0.0872548	1	24.2559	24.327	25.6811	21.9521	23.8933	22.3864
ENSG00000135185	TMEM243	0.133008	0.0872568	1	18.5235	17.2888	17.8651	16.6229	16.4328	16.2054
ENSG00000061656	SPAG4	0.376901	0.087298	1	0.90012	1.0545	1.04213	0.80077	0.658286	0.854099
ENSG00000279031	AC004232.2	0.635188	0.0873074	1	0.402685	0.269755	0.397003	0.165677	0.341333	0.17981
ENSG00000244192	AC113367.1	-0.816522	0.0874967	1	0.142124	0.0735694	0.198502	0.30374	0.170667	0.269716
ENSG00000186130	ZBTB6	-0.124652	0.0875018	1	35.6021	33.0327	35.5318	39.4863	37.6442	37.1758
ENSG00000271474	AC106881.1	0.255521	0.0875598	1	2.17924	2.25613	2.50608	2.04334	1.82857	1.97791
ENSG00000184454	NCMAP	-0.577745	0.0875943	1	0.426373	0.196185	0.27294	0.441804	0.438857	0.472002
ENSG00000123091	RNF11	-0.127368	0.0877731	1	130.991	114.719	118.754	136.407	138.581	125.62
ENSG00000239470	AC011979.1	-0.884391	0.0877828	1	0.0947495	0.122616	0.124064	0.138064	0.26819	0.224763
ENSG00000205189	ZBTB10	-0.118825	0.0878005	1	58.6973	58.5613	60.2701	67.6513	63.2442	63.1134
ENSG00000111843	TMEM14C	0.382526	0.0878134	1	1.32649	0.833787	1.71208	0.99406	1.12152	0.876576
ENSG00000226800	CACTIN-AS1	0.965188	0.087835	1	0.260561	0.171662	0.0992508	0.0828383	0.0975238	0.0899052
ENSG00000133135	RNF128	-0.123774	0.0878549	1	30.8883	28.5204	29.8249	32.6935	33.6457	31.5118
ENSG00000264964	AP001033.3	0.451145	0.0879905	1	0.592185	0.588555	0.595505	0.276128	0.463238	0.539431
ENSG00000180964	TCEAL8	-0.163212	0.0880552	1	48.6065	42.8665	40.0477	51.5806	53.3455	43.3343
ENSG00000149084	HSD17B12	-0.111888	0.0882408	1	122.535	116.804	120.466	133.342	129.634	128.25
ENSG00000235001	EIF4A1P2	0.277624	0.0883367	1	1.8713	1.76567	2.43164	1.62915	1.87733	1.52839
ENSG00000259663	AC010478.1	-0.360663	0.0885152	1	0.757996	0.784741	0.769194	1.21496	0.950857	0.854099
ENSG00000273893	AL133520.1	-0.37241	0.0885338	1	1.04224	0.784741	0.694756	0.828383	1.24343	1.19124
ENSG00000271590	AC108463.3	0.670848	0.0885817	1	0.189499	0.46594	0.719568	0.30374	0.195048	0.359621
ENSG00000277654	AC087633.2	0.206724	0.0887145	1	3.90842	3.80109	4.01966	3.70011	3.41333	3.14668
ENSG00000230325	AL359921.1	0.439824	0.088752	1	0.757996	0.85831	0.64513	0.579868	0.390095	0.696765
ENSG00000286753	AC091978.1	0.370218	0.0888713	1	1.08962	0.956403	1.29026	1.04929	0.828952	0.741718
ENSG00000258925	NPM1P5	1.12448	0.0888847	1	0.189499	0.196185	0.0496254	0	0.146286	0.0449526
ENSG00000254639	AC116021.1	0.633386	0.0891468	1	0.426373	0.196185	0.446629	0.30374	0.195048	0.202287
ENSG00000279384	AC080188.2	-0.56735	0.0892032	1	0.473748	0.269755	0.223314	0.386579	0.682667	0.382097
ENSG00000231074	HCG18	1.493	0.0892197	1	0.0710621	0.0245231	0.198502	0.0276128	0.024381	0.0449526
ENSG00000110169	HPX	0.418344	0.0892303	1	0.592185	1.0545	0.719568	0.635094	0.512	0.629336
ENSG00000271913	AL035530.2	-0.239333	0.0892865	1	2.6293	3.43324	2.67977	3.61727	3.85219	2.9444
ENSG00000257331	RACGAP1P	0.301026	0.0897195	1	1.65812	1.52043	1.66245	1.57393	1.24343	1.16877
ENSG00000227354	RBM26-AS1	-0.24268	0.0897861	1	2.13186	2.28065	2.50608	3.17547	2.58438	2.51735
ENSG00000247877	AC021086.1	-0.679945	0.0902376	1	0.165812	0.245231	0.198502	0.30374	0.365714	0.314668
ENSG00000228084	AC118553.1	0.334267	0.0902719	1	1.23174	1.12806	1.29026	1.02167	0.999619	0.899052
ENSG00000266274	RN7SL138P	0.617255	0.0902723	1	0.426373	0.294278	0.372191	0.220902	0.219429	0.269716
ENSG00000198121	LPAR1	-0.122344	0.0902873	1	34.4415	34.406	33.0257	38.7131	37.888	35.0405
ENSG00000259518	LINC01583	1.26278	0.0902884	1	0.142124	0.0245231	0.198502	0.0276128	0.024381	0.0899052
ENSG00000174013	FBXO45	-0.12068	0.0904229	1	46.3562	43.2098	45.1591	49.4821	51.2	46.7507
ENSG00000133111	RFXAP	-0.159467	0.0905929	1	13.5492	12.2616	13.7214	16.3191	14.7749	13.4184
ENSG00000275734	AC010538.1	0.356896	0.0906281	1	0.829058	1.32425	1.11657	0.80077	0.75581	0.988957
ENSG00000258938	AL162311.3	0.400159	0.0906791	1	0.734309	0.931879	0.794006	0.49703	0.658286	0.696765
ENSG00000235169	SMIM1	-0.427685	0.0908126	1	0.54481	0.613079	0.570692	0.717932	0.804571	0.809147
ENSG00000287584	AC004837.4	0.572214	0.0908138	1	0.378998	0.637602	0.297752	0.220902	0.24381	0.404573
ENSG00000198160	MIER1	-0.131733	0.0908648	1	54.6705	56.3051	57.9873	67.1819	58.6362	60.5062
ENSG00000224680	PLA2G12AP1	0.496507	0.0912479	1	0.663247	0.735694	0.397003	0.358966	0.390095	0.516955
ENSG00000125844	RRBP1	0.111802	0.0912627	1	114.481	114.106	117.811	106.337	107.13	109.033
ENSG00000141867	BRD4	0.113621	0.0912869	1	93.5888	96.5721	96.8192	88.9683	87.3326	90.5345
ENSG00000274677	AC040169.3	0.624803	0.0913328	1	0.473748	0.416893	0.322565	0.414191	0.170667	0.224763
ENSG00000242689	CNTF	0.266316	0.0913554	1	2.15555	1.98637	1.91058	1.40825	1.58476	2.02287
ENSG00000270629	NBPF14	-0.173361	0.0915056	1	10.9909	11.1335	8.83332	12.1496	10.9714	12.0023
ENSG00000172059	KLF11	-0.141925	0.0916242	1	25.1797	23.297	24.8871	25.7351	29.9398	25.7803
ENSG00000077458	FAM76B	-0.14533	0.0917768	1	34.4651	38.4523	39.0056	44.6498	38.717	41.2215
ENSG00000149781	FERMT3	0.488253	0.0917858	1	0.521122	0.490463	0.64513	0.49703	0.292571	0.404573
ENSG00000260911	AC135050.3	0.833509	0.0918149	1	0.118437	0.416893	0.173689	0.165677	0.0731429	0.157334
ENSG00000099991	CABIN1	0.110904	0.0920051	1	138.737	138.875	131.036	124.699	128.024	127.913
ENSG00000250506	CDK3	0.490137	0.0920683	1	0.426373	0.564032	0.669943	0.386579	0.341333	0.449526
ENSG00000173786	CNP	0.117662	0.0921562	1	163.182	150.964	147.859	142.316	149.406	136.723
ENSG00000273008	AC010864.1	-0.429263	0.0921627	1	0.592185	0.490463	0.64513	0.883609	0.682667	0.78667
ENSG00000285976	AL135905.2	0.238368	0.0922695	1	3.60048	4.16893	2.82865	2.95457	2.90133	3.16916
ENSG00000265666	RARA-AS1	0.318885	0.0923354	1	1.42124	1.34877	1.29026	0.883609	1.24343	1.12381
ENSG00000127578	WFIKKN1	0.361703	0.0923382	1	0.829058	1.15259	1.1662	0.690319	0.633905	1.10134
ENSG00000196787	H2AC11	0.182402	0.0924306	1	6.06397	5.22343	5.55805	5.08075	4.75429	5.10212
ENSG00000106483	SFRP4	0.373699	0.0924754	1	0.99487	0.882833	0.942883	0.469417	0.853333	0.831623
ENSG00000250948	AC091180.5	-1.28446	0.0925036	1	0.0236874	0.0980926	0.0248127	0.220902	0.024381	0.134858
ENSG00000080845	DLGAP4	0.121566	0.0925994	1	35.1047	32.812	32.7776	30.0427	31.4514	31.5792
ENSG00000077943	ITGA8	-0.162609	0.0926387	1	24.7533	23.1989	21.19	27.6404	27.843	22.4763
ENSG00000148400	NOTCH1	0.119341	0.0926531	1	33.7545	33.1553	32.1324	29.7389	31.7928	30.1857
ENSG00000168209	DDIT4	-0.12748	0.0926689	1	31.6463	31.1199	28.8324	31.8651	35.1817	33.5796
ENSG00000220157	HNRNPA1P12	0.718426	0.0926986	1	0.236874	0.196185	0.421816	0.110451	0.219429	0.17981
ENSG00000253307	AC011676.1	1.4828	0.0927638	1	0.142124	0.147139	0	0.0828383	0	0.0224763
ENSG00000043093	DCUN1D1	-0.157057	0.0930349	1	38.7289	41.1253	42.4049	50.9732	40.6187	45.6044
ENSG00000140465	CYP1A1	-0.239108	0.0932803	1	2.84249	2.30518	2.7294	3.75534	2.82819	2.83201
ENSG00000278619	MRM1	0.822572	0.0932842	1	0.355311	1.22616	0.248127	0.331353	0.390095	0.314668
ENSG00000257761	AC078860.2	1.03742	0.0933729	1	0.118437	0.147139	0.198502	0.0828383	0.0731429	0.0674289
ENSG00000119900	OGFRL1	-0.148793	0.0935071	1	84.6587	96.5721	97.0177	113.268	95.0126	102.177
ENSG00000114019	AMOTL2	0.145748	0.0936329	1	13.2886	15.2779	14.4906	12.8123	13.312	13.0138
ENSG00000274588	DGKK	-0.264929	0.0936494	1	3.0083	2.47684	2.85346	3.97624	3.68152	2.49487
ENSG00000187775	DNAH17	0.149127	0.0936919	1	14.094	14.0518	13.7959	12.8123	11.6297	13.5757
ENSG00000176473	WDR25	0.181391	0.093692	1	7.65102	6.76839	6.2528	5.55017	6.46095	6.29336
ENSG00000257951	AC126177.5	3.82055	0.0936938	1	0.118437	0	0	0	0	0
ENSG00000130427	EPO	1.03898	0.0938087	1	0.118437	0.171662	0.173689	0.0276128	0.0731429	0.112381
ENSG00000174886	NDUFA11	0.159462	0.0939516	1	13.3597	14.6648	13.0763	11.2384	12.1905	13.5083
ENSG00000152939	MARVELD2	-0.282715	0.0939574	1	1.35018	1.66757	1.38951	1.57393	1.99924	1.7981
ENSG00000174808	BTC	0.250979	0.0939813	1	2.29768	2.15804	2.25796	2.01573	1.9261	1.75315
ENSG00000136450	SRSF1	-0.12309	0.0941404	1	172.586	156.384	160.687	186.524	184.759	165.403
ENSG00000119121	TRPM6	0.375183	0.0943287	1	1.08962	0.85831	0.942883	0.773157	0.633905	0.831623
ENSG00000253706	AC011632.1	-1.05681	0.0943788	1	0	0.122616	0.0992508	0.165677	0.146286	0.157334
ENSG00000119915	ELOVL3	-1.05574	0.0945001	1	0.0947495	0.0735694	0.0496254	0.110451	0.121905	0.224763
ENSG00000227288	AL138799.1	0.336916	0.0945435	1	1.16068	1.15259	1.11657	0.635094	1.04838	1.01143
ENSG00000215244	LINC02649	-1.05857	0.0946345	1	0.0236874	0.122616	0.0744381	0.220902	0.121905	0.134858
ENSG00000199846	RNU1-72P	0.599755	0.0947249	1	0.378998	0.367847	0.372191	0.30374	0.170667	0.269716
ENSG00000279837	AC112694.2	-0.587785	0.0948664	1	0.260561	0.318801	0.248127	0.331353	0.341333	0.561907
ENSG00000261351	AC116913.1	0.232793	0.0950107	1	2.60561	2.52588	3.00234	2.48515	2.26743	2.22515
ENSG00000267325	LINC01415	-0.551873	0.0951681	1	0.213186	0.416893	0.322565	0.386579	0.512	0.494479
ENSG00000050628	PTGER3	-0.278576	0.0953515	1	1.35018	1.3733	1.48876	1.96051	1.80419	1.41601
ENSG00000230533	AL356234.2	0.62104	0.0953864	1	0.236874	0.416893	0.446629	0.138064	0.195048	0.359621
ENSG00000166068	SPRED1	-0.126312	0.0955488	1	24.7059	23.2479	24.5149	27.8337	26.5996	25.2184
ENSG00000177191	B3GNT8	0.39598	0.0957896	1	0.805371	0.735694	0.942883	0.441804	0.804571	0.629336
ENSG00000214465	SMARCE1P6	-1.05472	0.0958387	1	0.0947495	0.0490463	0.0744381	0.0552255	0.219429	0.17981
ENSG00000189014	SHLD2P3	-0.432595	0.0960208	1	0.639559	0.441417	0.496254	0.938834	0.658286	0.584384
ENSG00000128609	NDUFA5	-0.127357	0.0960353	1	69.6646	64.4959	68.4086	80.1599	72.8259	69.744
ENSG00000272325	NUDT3	-0.122295	0.0960831	1	63.0795	62.6811	57.5158	67.1266	70.656	62.9786
ENSG00000198929	NOS1AP	0.181566	0.0961558	1	5.09279	5.78746	5.30992	4.63894	4.65676	5.03469
ENSG00000177707	NECTIN3	-0.119998	0.0961787	1	35.0099	34.6022	36.7228	38.934	37.9124	39.401
ENSG00000264204	AGAP7P	0.640693	0.0962081	1	0.284249	0.318801	0.397003	0.138064	0.26819	0.224763
ENSG00000135314	KHDC1	0.137139	0.0962154	1	15.3257	14.1744	14.7139	13.1161	13.3851	13.9128
ENSG00000227175	AL590677.2	1.61052	0.0962333	1	0.0710621	0.0980926	0.0744381	0.0276128	0.024381	0.0224763
ENSG00000201544	SNORA16B	1.61062	0.0962701	1	0.0710621	0.0735694	0.0992508	0.0276128	0.024381	0.0224763
ENSG00000214263	RPSAP53	-1.05466	0.0963271	1	0.0473748	0.147139	0.0248127	0.0828383	0.170667	0.202287
ENSG00000248714	AC091180.3	-0.620988	0.0963661	1	0.142124	0.367847	0.223314	0.414191	0.390095	0.337144
ENSG00000164440	TXLNB	-0.314101	0.0964759	1	1.58705	1.34877	1.1662	2.29186	1.51162	1.39353
ENSG00000174527	MYO1H	0.692569	0.0965386	1	0.213186	0.294278	0.372191	0.110451	0.219429	0.202287
ENSG00000246820	RIC3-DT	1.61165	0.0966199	1	0.0710621	0.0980926	0.0744381	0	0.024381	0.0449526
ENSG00000225285	LINC01770	1.61088	0.0967359	1	0.0473748	0.0980926	0.0992508	0.0276128	0.024381	0.0224763
ENSG00000106546	AHR	-0.146621	0.0967609	1	22.4319	21.9237	24.1179	28.1098	24.6735	23.5776
ENSG00000230747	AC021188.1	-1.0583	0.0969107	1	0	0.0735694	0.148876	0.193289	0.195048	0.0899052
ENSG00000087338	GMCL1	-0.13024	0.0969168	1	62.0846	57.9727	60.3197	70.4126	68.4861	59.8769
ENSG00000228986	AC234781.3	1.60986	0.0969442	1	0.118437	0.0735694	0.0496254	0.0276128	0.024381	0.0224763
ENSG00000095203	EPB41L4B	-0.123214	0.0970114	1	28.3775	29.0844	27.9391	30.0979	33.1825	30.2981
ENSG00000155367	PPM1J	-0.284039	0.0970253	1	1.32649	1.54496	1.38951	1.62915	1.56038	2.00039
ENSG00000179715	PCED1B	-0.675614	0.0970534	1	0.0947495	0.269755	0.248127	0.220902	0.26819	0.472002
ENSG00000257773	ST13P3	-0.710439	0.0970596	1	0.260561	0.147139	0.124064	0.248515	0.24381	0.382097
ENSG00000267737	AC087645.2	1.60928	0.097138	1	0.0947495	0.0980926	0.0496254	0.0552255	0	0.0224763
ENSG00000228741	AL445985.1	-1.63014	0.0972831	1	0	0.0490463	0.0248127	0.110451	0.0487619	0.0899052
ENSG00000140043	PTGR2	-0.167391	0.0974212	1	8.10108	8.11716	8.28744	10.2719	9.43543	8.06899
ENSG00000017427	IGF1	1.60988	0.0975992	1	0.0710621	0.122616	0.0496254	0.0276128	0.0487619	0
ENSG00000275832	ARHGAP23	0.288259	0.0976237	1	1.46862	1.76567	1.93539	1.0769	1.536	1.59582
ENSG00000251669	FAM86EP	-0.245989	0.097663	1	2.91355	2.30518	2.08427	2.73366	3.38895	2.60725
ENSG00000072401	UBE2D1	-0.133052	0.0976719	1	31.978	30.2125	32.2813	37.8295	33.4263	33.0626
ENSG00000177447	CBX3P1	0.369209	0.0976777	1	0.99487	1.00545	1.14138	0.966447	0.707048	0.78667
ENSG00000133818	RRAS2	-0.127793	0.0977374	1	40.3396	36.564	36.5739	41.3087	44.349	39.1312
ENSG00000250240	AC008840.1	-0.552148	0.0977389	1	0.236874	0.416893	0.297752	0.358966	0.633905	0.404573
ENSG00000257800	FNBP1P1	0.177506	0.0978335	1	7.03515	7.67574	8.31225	6.68229	6.33905	7.41718
ENSG00000251602	AL928654.1	0.160579	0.0978568	1	7.57996	7.40599	7.56787	6.73751	6.46095	7.08003
ENSG00000260892	AC105020.4	0.907553	0.097925	1	0.236874	0.122616	0.198502	0.0552255	0.170667	0.0674289
ENSG00000272382	AC025171.5	0.906627	0.0979261	1	0.142124	0.220708	0.198502	0.110451	0.170667	0.0224763
ENSG00000249592	AC139887.2	0.177343	0.0980272	1	6.41928	6.891	7.17087	6.54423	5.5101	6.18098
ENSG00000145358	DDIT4L	-0.226113	0.0980273	1	2.65299	2.3297	2.13389	2.84411	2.85257	2.69716
ENSG00000110057	UNC93B1	0.132728	0.0980604	1	14.6862	14.3951	14.4658	13.2541	13.6046	13.1037
ENSG00000230912	AL021707.4	-1.63169	0.0981792	1	0	0.0490463	0.0248127	0.138064	0.0487619	0.0674289
ENSG00000008282	SYPL1	-0.120464	0.0981939	1	104.793	92.7956	94.3379	105.011	111.153	103.121
ENSG00000120738	EGR1	0.209114	0.0982215	1	40.3396	37.7411	43.4222	38.2161	27.6968	39.7606
ENSG00000266783	AP005136.3	0.556404	0.0982401	1	0.521122	0.220708	0.669943	0.331353	0.414476	0.224763
ENSG00000179981	TSHZ1	-0.111824	0.0984402	1	42.353	40.6348	40.7921	45.2573	45.3486	43.9861
ENSG00000151414	NEK7	-0.122302	0.0984891	1	62.8189	63.098	66.7462	74.8858	68.4373	67.766
ENSG00000181656	GPR88	-0.649697	0.0984994	1	0.236874	0.171662	0.198502	0.469417	0.390095	0.134858
ENSG00000163884	KLF15	-0.275062	0.0985694	1	1.65812	1.56948	1.98502	2.56799	2.19429	1.64077
ENSG00000267030	AC011498.2	0.264765	0.0985976	1	2.51086	3.65395	3.15121	2.54037	2.1699	3.05678
ENSG00000143554	SLC27A3	-0.812669	0.0986185	1	0.118437	0.147139	0.148876	0.110451	0.438857	0.17981
ENSG00000134138	MEIS2	-0.11792	0.0987756	1	30.2962	29.0599	28.9316	33.3562	31.7928	31.287
ENSG00000102678	FGF9	-0.170106	0.0987878	1	9.14333	7.89645	8.93257	9.69208	8.97219	10.6987
ENSG00000167767	KRT80	0.21068	0.0987981	1	3.29255	3.21253	3.64747	2.95457	2.75505	3.10173
ENSG00000214189	ZNF788P	-1.16035	0.0988168	1	0.0710621	0.0245231	0.0744381	0.110451	0.146286	0.134858
ENSG00000236953	ZDHHC20-IT1	1.13993	0.0988567	1	0.118437	0.147139	0.124064	0.0828383	0.0731429	0.0224763
ENSG00000255234	AP000446.1	-0.712039	0.0988856	1	0.165812	0.220708	0.148876	0.386579	0.146286	0.359621
ENSG00000240950	AC021074.1	0.460097	0.0989292	1	0.615872	0.711171	0.496254	0.386579	0.658286	0.292192
ENSG00000105357	MYH14	0.119888	0.0989331	1	43.869	41.4686	41.0402	37.8295	41.3989	37.7827
ENSG00000225675	LINC01771	-1.16005	0.098968	1	0.0710621	0.0245231	0.0744381	0.110451	0.121905	0.157334
ENSG00000164619	BMPER	0.203796	0.0990482	1	4.28742	4.19346	3.69709	3.70011	3.80343	3.16916
ENSG00000259687	LINC01220	0.819042	0.0992717	1	0.331623	0.196185	0.124064	0.193289	0.0975238	0.0899052
ENSG00000267160	AC091152.2	-0.300925	0.0993485	1	1.30281	1.49591	1.38951	2.12618	1.26781	1.82058
ENSG00000189157	FAM47E	0.585173	0.0993908	1	0.307936	0.39237	0.446629	0.220902	0.26819	0.269716
ENSG00000189050	RNFT1	-0.126467	0.099426	1	25.0612	23.5422	24.1676	27.8337	27.3554	24.8138
ENSG00000272729	AC009336.1	2.40459	0.0994441	1	0.142124	0.0245231	0	0	0.024381	0
ENSG00000198739	LRRTM3	-1.16248	0.0994857	1	0.0473748	0.0490463	0.0744381	0.193289	0.121905	0.0899052
ENSG00000145545	SRD5A1	-0.123089	0.0995108	1	23.1189	21.6539	22.3811	25.0724	25.1368	23.4203
ENSG00000221994	ZNF630	0.253565	0.0995192	1	2.34505	2.08447	2.80384	2.31947	1.80419	2.00039
ENSG00000234737	KRT18P15	-1.16017	0.0995432	1	0	0.0735694	0.0992508	0.138064	0.121905	0.134858
ENSG00000204950	LRRC10B	0.439039	0.0996023	1	0.663247	0.588555	0.64513	0.524643	0.438857	0.449526
ENSG00000228331	RPL17P43	1.61136	0.0996276	1	0.0473748	0.147139	0.0496254	0.0276128	0	0.0449526
ENSG00000019186	CYP24A1	0.488145	0.0996276	1	0.568497	0.784741	0.545879	0.469417	0.682667	0.224763
ENSG00000267606	AC006116.10	1.61003	0.0996581	1	0.0473748	0.147139	0.0496254	0.0276128	0.0487619	0
ENSG00000004777	ARHGAP33	0.129955	0.0997362	1	35.6021	40.2915	39.2041	35.2891	34.2796	36.2318
ENSG00000135750	KCNK1	-0.118267	0.0997706	1	29.4434	27.3678	27.5173	30.6778	31.3295	30.0958
ENSG00000111801	BTN3A3	0.164829	0.0998081	1	6.72722	7.3079	7.76638	6.35094	6.5341	6.65298
ENSG00000174607	UGT8	-0.119794	0.100034	1	32.9965	29.8201	31.0159	34.2122	34.9379	33.4447
ENSG00000213089	PDCL3P5	0.440543	0.100039	1	0.568497	0.711171	0.620318	0.414191	0.487619	0.494479
ENSG00000205704	LINC00634	0.272602	0.10012	1	1.6818	1.66757	1.83614	1.49109	1.38971	1.43848
ENSG00000196689	TRPV1	0.145918	0.100143	1	12.1753	12.5804	12.3071	11.0727	10.557	12.0248
ENSG00000261766	AC133550.3	0.429292	0.100215	1	0.852746	0.514986	0.843632	0.552255	0.512	0.584384
ENSG00000257890	AC011595.2	-1.15857	0.100236	1	0.0473748	0.0245231	0.0992508	0.0828383	0.121905	0.17981
ENSG00000228878	SEPTIN7-AS1	0.34622	0.10039	1	1.11331	1.02997	1.06695	0.883609	0.780191	0.876576
ENSG00000243317	STMP1	-0.134201	0.100467	1	47.0905	42.4741	43.7944	51.9672	51.1269	44.2783
ENSG00000229891	LINC01315	-0.209783	0.100515	1	3.03198	2.77111	3.30009	3.39637	3.51086	3.66364
ENSG00000254612	AP001000.1	0.47818	0.100561	1	8.36165	3.18801	3.72191	3.14786	4.2179	3.64116
ENSG00000123728	RAP2C	-0.13427	0.100578	1	73.9994	68.6403	73.9418	85.4063	82.6271	71.3173
ENSG00000112394	SLC16A10	-0.113149	0.100603	1	57.6788	57.9972	58.7317	64.8072	61.0987	63.8776
ENSG00000217646	H2BC16P	1.61146	0.100656	1	0.0710621	0.147139	0.0248127	0	0.0487619	0.0224763
ENSG00000157653	C9orf43	-0.390382	0.100663	1	0.663247	0.809264	0.446629	0.690319	1.024	0.809147
ENSG00000172638	EFEMP2	-0.250774	0.100709	1	1.61074	1.96185	1.78651	2.18141	2.12114	2.11277
ENSG00000198502	HLA-DRB5	0.188844	0.100758	1	5.02172	4.36512	4.61516	4.25237	4.26667	3.86592
ENSG00000172687	ZNF738	-0.13157	0.100798	1	15.8942	16.1362	15.6816	18.4729	17.7737	16.4077
ENSG00000185761	ADAMTSL5	0.396698	0.100884	1	1.04224	0.809264	0.893257	0.883609	0.512	0.719242
ENSG00000124103	FAM209A	0.733643	0.101093	1	0.142124	0.514986	0.248127	0.193289	0.0975238	0.247239
ENSG00000151704	KCNJ1	0.963363	0.101267	1	0.142124	0.294278	0.0992508	0.0828383	0.195048	0
ENSG00000278535	DHRS11	-0.354004	0.101308	1	0.805371	0.784741	1.24064	1.38064	1.36533	0.921528
ENSG00000281189	GHET1	0.276778	0.101321	1	1.80024	1.56948	1.91058	1.24257	1.68229	1.43848
ENSG00000266970	AC061992.2	0.667217	0.101477	1	0.236874	0.294278	0.372191	0.193289	0.195048	0.17981
ENSG00000241678	AC091564.1	1.30452	0.101496	1	0.118437	0.122616	0.0744381	0.0552255	0.0487619	0.0224763
ENSG00000255693	LINC02389	1.30556	0.101547	1	0.0947495	0.0980926	0.124064	0.0276128	0.0731429	0.0224763
ENSG00000230701	FBXW4P1	-0.34505	0.101601	1	0.805371	1.00545	0.694756	1.02167	1.17029	1.01143
ENSG00000236301	MRGPRG-AS1	-1.3257	0.10166	1	0.0473748	0.0245231	0.0496254	0.138064	0.0731429	0.112381
ENSG00000235560	AC002310.1	0.241438	0.101685	1	2.41611	2.40327	2.15871	1.90528	2.07238	1.95544
ENSG00000284657	AL031432.5	1.03905	0.101689	1	0.0236874	0.245231	0.198502	0.0828383	0.0731429	0.0674289
ENSG00000180957	PITPNB	0.105869	0.101717	1	271.102	257.934	261.997	252.049	246.565	240.968
ENSG00000279587	AC006963.2	-1.63625	0.101794	1	0.0710621	0	0	0.138064	0.0975238	0.0224763
ENSG00000196933	RPS26P11	1.30421	0.101867	1	0.118437	0.0980926	0.0992508	0.0552255	0.0731429	0
ENSG00000154856	APCDD1	-0.154055	0.10191	1	13.8334	13.9046	11.8108	15.4079	15.5307	13.3959
ENSG00000239552	HOXB-AS2	-1.15866	0.101998	1	0.0473748	0.0490463	0.0744381	0.0552255	0.219429	0.112381
ENSG00000132357	CARD6	0.21438	0.102091	1	4.45323	3.65395	4.96254	4.05908	3.584	3.70859
ENSG00000130208	APOC1	-0.30597	0.102174	1	1.32649	1.44687	0.843632	1.40825	1.536	1.55086
ENSG00000272764	AL596094.1	0.279529	0.10221	1	1.58705	1.76567	1.86095	1.46348	1.48724	1.37105
ENSG00000138735	PDE5A	-0.115191	0.102224	1	51.5437	49.831	50.9901	57.1308	52.9798	55.921
ENSG00000213152	RPL7AP60	1.30646	0.102231	1	0.0947495	0.0735694	0.148876	0.0276128	0.024381	0.0674289
ENSG00000267673	FDX2	-1.32569	0.102349	1	0.0236874	0.0735694	0.0248127	0.110451	0.146286	0.0674289
ENSG00000196950	SLC39A10	-0.122069	0.102524	1	73.4546	69.7929	71.8824	84.5503	78.0191	73.1154
ENSG00000178927	CYBC1	0.114106	0.102547	1	43.419	44.8528	43.3478	39.3206	41.3013	41.6711
ENSG00000214456	PLIN5	0.694058	0.102574	1	0.260561	0.171662	0.446629	0.0828383	0.24381	0.202287
ENSG00000026103	FAS	0.133392	0.10265	1	19.9685	21.7765	20.3464	18.5558	20.3825	18.026
ENSG00000279235	AC011944.2	1.30418	0.10266	1	0.0947495	0.147139	0.0744381	0.0552255	0.0731429	0
ENSG00000177640	CASC2	0.223331	0.102691	1	3.0083	3.2861	2.63015	2.51276	2.70629	2.47239
ENSG00000049249	TNFRSF9	0.366976	0.102751	1	1.27912	0.931879	0.91807	0.938834	0.877714	0.651813
ENSG00000163359	COL6A3	0.665694	0.102783	1	0.307936	0.245231	0.347378	0.220902	0.26819	0.0899052
ENSG00000143552	NUP210L	1.30716	0.102886	1	0.118437	0.122616	0.0744381	0	0.024381	0.0899052
ENSG00000155099	PIP4P2	-0.164613	0.103088	1	7.95896	7.03814	8.08894	9.3055	8.97219	7.82175
ENSG00000172432	GTPBP2	0.107498	0.103125	1	133.17	139.782	138.306	127.571	128.366	128.137
ENSG00000205795	CYS1	-0.265331	0.103213	1	1.91868	1.91281	1.61283	2.12618	2.6819	1.7981
ENSG00000224126	UBE2SP2	0.309867	0.103357	1	1.04224	1.49591	1.53839	0.938834	1.21905	1.12381
ENSG00000272696	AL359091.3	0.818262	0.103418	1	0.213186	0.343324	0.0992508	0.193289	0.146286	0.0449526
ENSG00000230216	HSPB1P2	1.30728	0.103522	1	0.118437	0.0490463	0.148876	0	0.0487619	0.0674289
ENSG00000079337	RAPGEF3	-0.305753	0.103629	1	1.35018	1.34877	0.992508	1.24257	1.60914	1.7082
ENSG00000237517	DGCR5	-0.17888	0.103774	1	4.6901	5.14986	4.44147	5.24643	5.75391	5.25945
ENSG00000187689	AMTN	0.78261	0.103808	1	0.260561	0.245231	0.173689	0.138064	0.121905	0.134858
ENSG00000272841	AL139393.3	-0.135057	0.103858	1	14.9941	13.6349	14.9372	15.5736	16.7741	15.7784
ENSG00000111319	SCNN1A	-0.497061	0.103894	1	0.426373	0.416893	0.297752	0.524643	0.585143	0.516955
ENSG00000107362	ABHD17B	-0.117477	0.103932	1	38.6104	36.2697	36.0777	41.861	41.0819	38.2322
ENSG00000076554	TPD52	-0.134026	0.104137	1	53.5809	49.5122	50.9901	60.3891	59.392	50.4818
ENSG00000116254	CHD5	0.248209	0.104175	1	2.01343	2.77111	2.58052	1.85006	2.31619	2.04534
ENSG00000134602	STK26	-0.126352	0.10422	1	135.895	125.142	128.505	152.699	146.603	128.699
ENSG00000105996	HOXA2	-0.182189	0.104288	1	4.80854	4.80654	4.61516	6.13003	5.07124	5.10212
ENSG00000183044	ABAT	-0.144114	0.104294	1	10.1382	10.3978	10.2228	11.3765	12.2392	10.6088
ENSG00000177873	ZNF619	0.146829	0.104332	1	9.07227	9.09809	9.30476	8.44951	8.53333	8.00156
ENSG00000221044	AC023855.1	0.782953	0.104351	1	0.213186	0.171662	0.297752	0.138064	0.146286	0.112381
ENSG00000203387	AC074019.1	-0.495489	0.104466	1	0.426373	0.367847	0.347378	0.441804	0.536381	0.629336
ENSG00000100934	SEC23A	-0.110876	0.104477	1	185.093	171.392	170.389	193.814	196.462	182.215
ENSG00000205562	AL049775.1	-0.237183	0.104676	1	1.82393	2.05994	2.38202	2.51276	2.46248	2.44992
ENSG00000273108	AL121929.3	0.47512	0.104813	1	0.615872	0.514986	0.471441	0.469417	0.292571	0.404573
ENSG00000233775	AL109945.1	-1.3262	0.105008	1	0.0236874	0.0490463	0.0496254	0.165677	0.024381	0.134858
ENSG00000229666	MAST4-AS1	-0.325614	0.105052	1	0.90012	0.956403	1.33989	1.38064	1.58476	1.07886
ENSG00000270362	HMGN3-AS1	-0.208069	0.105083	1	3.55311	3.9237	3.5234	4.36282	3.65714	4.7425
ENSG00000260230	FRRS1L	-0.139775	0.105152	1	10.7541	11.2806	11.0665	11.6802	12.7512	12.2271
ENSG00000128059	PPAT	-0.117441	0.105236	1	70.2568	64.2752	70.0711	77.0396	75.3371	71.0251
ENSG00000274373	AC148476.1	-1.15809	0.105239	1	0.0236874	0	0.148876	0.0828383	0.195048	0.112381
ENSG00000279762	AC005899.9	1.30349	0.105253	1	0.189499	0.0490463	0.0744381	0.0552255	0.024381	0.0449526
ENSG00000138613	APH1B	-0.135415	0.105312	1	17.5523	16.2098	15.8057	17.8378	19.6754	17.2843
ENSG00000213213	CCDC183	-0.409546	0.105393	1	0.426373	0.686648	0.570692	0.938834	0.658286	0.674289
ENSG00000225518	LINC01703	0.265299	0.105512	1	2.08449	2.13351	1.63764	1.5187	1.82857	1.55086
ENSG00000138379	MSTN	1.30626	0.105526	1	0.0236874	0.171662	0.124064	0.0552255	0.024381	0.0449526
ENSG00000260001	TGFBR3L	-0.475233	0.105585	1	0.54481	0.318801	0.397003	0.469417	0.560762	0.719242
ENSG00000280414	AC018470.1	0.337523	0.105715	1	1.11331	1.00545	1.1662	0.883609	0.853333	0.876576
ENSG00000108684	ASIC2	-1.16111	0.105851	1	0.0947495	0.0245231	0.0496254	0.0828383	0.24381	0.0674289
ENSG00000221792	MIR1282	-1.1613	0.105859	1	0.0947495	0.0490463	0.0248127	0.0828383	0.24381	0.0674289
ENSG00000089041	P2RX7	-0.984897	0.105864	1	0.0947495	0.0490463	0.0992508	0.193289	0.195048	0.112381
ENSG00000112290	WASF1	-0.108087	0.105872	1	69.5935	66.7029	65.3567	72.0969	74.7276	71.8342
ENSG00000275703	U47924.3	0.964393	0.105887	1	0.118437	0.171662	0.198502	0.0828383	0.0487619	0.112381
ENSG00000114547	ROPN1B	-1.16661	0.105912	1	0.0710621	0.0735694	0.0248127	0.193289	0.195048	0.0224763
ENSG00000134899	ERCC5	0.221491	0.10593	1	2.8188	3.50681	2.7294	2.51276	2.60876	2.67468
ENSG00000180822	PSMG4	0.123752	0.106021	1	25.4876	25.3324	26.3511	22.394	24.1859	24.6115
ENSG00000125551	PLGLB2	0.783277	0.106084	1	0.118437	0.294278	0.27294	0.165677	0.0975238	0.134858
ENSG00000197980	LEKR1	-0.367677	0.106093	1	0.710621	0.760217	0.769194	0.938834	0.999619	0.966481
ENSG00000269054	AC012313.6	-0.320527	0.1061	1	0.852746	1.10354	1.09176	1.46348	1.07276	1.30363
ENSG00000259295	CSPG4P12	-0.622732	0.106163	1	0.165812	0.245231	0.27294	0.386579	0.365714	0.314668
ENSG00000178297	TMPRSS9	-0.985731	0.106235	1	0.118437	0.0490463	0.0744381	0.220902	0.170667	0.112381
ENSG00000259366	AC108449.2	0.247528	0.106236	1	2.10818	2.50136	2.05945	2.01573	1.73105	1.91049
ENSG00000177993	ZNRF3-AS1	1.60688	0.10624	1	0.0473748	0.171662	0.0248127	0.0552255	0.024381	0
ENSG00000178605	GTPBP6	0.115969	0.10634	1	72.3886	73.0054	71.8824	64.034	66.56	71.0026
ENSG00000125531	FNDC11	0.963069	0.106419	1	0.165812	0.0980926	0.223314	0.110451	0.0731429	0.0674289
ENSG00000276547	PCDHGB5	0.14766	0.106446	1	10.4461	10.2261	9.82583	9.44357	9.80114	8.49604
ENSG00000176386	CDC26	-0.149298	0.106461	1	9.07227	8.85285	8.56038	10.3824	10.2888	8.94557
ENSG00000185669	SNAI3	-0.519896	0.106505	1	0.355311	0.416893	0.248127	0.441804	0.414476	0.60686
ENSG00000154328	NEIL2	-0.749725	0.106554	1	0.142124	0.147139	0.173689	0.165677	0.438857	0.17981
ENSG00000224356	AL356966.1	0.501863	0.106568	1	0.355311	0.490463	0.620318	0.30374	0.365714	0.359621
ENSG00000164438	TLX3	-0.176713	0.106671	1	5.73235	5.78746	4.93773	5.88152	6.82667	6.00117
ENSG00000188042	ARL4C	-0.120437	0.106731	1	30.4857	28.079	27.7158	32.1965	32.2804	29.9384
ENSG00000064195	DLX3	-0.356386	0.106772	1	1.20806	1.02997	0.570692	1.21496	1.46286	0.966481
ENSG00000105321	CCDC9	0.123494	0.106805	1	19.2342	19.4223	19.4532	17.6446	17.5787	18.4081
ENSG00000273711	AC005520.7	-0.383912	0.10686	1	0.497435	0.809264	0.669943	0.883609	1.04838	0.674289
ENSG00000266744	AC005304.3	0.585065	0.106941	1	0.378998	0.490463	0.27294	0.276128	0.0975238	0.382097
ENSG00000104369	JPH1	-0.12875	0.106971	1	15.0178	14.0763	14.0936	15.7945	15.677	16.0256
ENSG00000126353	CCR7	-0.984227	0.106996	1	0.118437	0.0490463	0.0744381	0.138064	0.24381	0.112381
ENSG00000225155	TOMM22P5	-0.982167	0.107022	1	0	0.122616	0.124064	0.138064	0.170667	0.17981
ENSG00000255337	AP001830.1	0.856033	0.10703	1	0.189499	0.269755	0.124064	0.0828383	0.121905	0.112381
ENSG00000283913	AL512662.2	-0.874873	0.107049	1	0.118437	0.122616	0.0744381	0.165677	0.146286	0.269716
ENSG00000272462	U91328.1	0.149644	0.107127	1	8.33796	8.38691	8.65963	7.84203	7.85067	7.34975
ENSG00000260448	LCMT1-AS1	-0.324492	0.107209	1	0.99487	0.931879	0.794006	1.40825	1.04838	1.01143
ENSG00000285018	AC245140.3	0.466696	0.107276	1	0.568497	0.588555	0.471441	0.469417	0.341333	0.382097
ENSG00000279148	AC126474.1	0.295927	0.107572	1	1.08962	1.52043	1.61283	1.13212	1.17029	1.14629
ENSG00000149596	JPH2	0.855961	0.107583	1	0.142124	0.294278	0.148876	0.110451	0.0975238	0.112381
ENSG00000108984	MAP2K6	-0.141097	0.107583	1	14.5441	13.5123	14.6891	17.2304	15.5307	14.7445
ENSG00000279035	AC022211.5	0.469223	0.10774	1	0.568497	0.539509	0.521067	0.276128	0.414476	0.472002
ENSG00000187753	C9orf153	0.96504	0.107824	1	0.0947495	0.220708	0.173689	0.0828383	0.024381	0.134858
ENSG00000237757	EEF1A1P30	0.603713	0.107859	1	0.236874	0.39237	0.421816	0.193289	0.195048	0.292192
ENSG00000198826	ARHGAP11A	1.4787	0.107894	1	0.0473748	0.0245231	0.545879	0.0276128	0.0487619	0.134858
ENSG00000178852	EFCAB13	0.280546	0.108006	1	1.46862	1.49591	1.83614	1.32541	1.4141	1.2362
ENSG00000281501	SEPSECS-AS1	0.285285	0.108019	1	1.46862	1.71662	1.66245	1.46348	1.24343	1.30363
ENSG00000237436	CAMTA1-DT	0.371463	0.108187	1	1.11331	1.00545	0.694756	0.607481	0.731429	0.831623
ENSG00000084733	RAB10	-0.11061	0.108248	1	145.227	140.763	136.346	158.884	156.428	143.579
ENSG00000274191	AC026333.4	-0.620254	0.108301	1	0.260561	0.171662	0.248127	0.248515	0.316952	0.472002
ENSG00000132518	GUCY2D	-0.664299	0.108358	1	0.165812	0.269755	0.148876	0.248515	0.390095	0.292192
ENSG00000214960	CRPPA	-0.179698	0.108372	1	4.90329	4.88011	4.31741	5.46733	5.87581	4.76498
ENSG00000256546	AC156455.1	-1.32195	0.108545	1	0	0.0735694	0.0496254	0.110451	0.024381	0.17981
ENSG00000106351	AGFG2	0.144944	0.108594	1	12.0806	12.4578	11.0417	11.2936	10.24	10.8561
ENSG00000273058	AL359921.2	-0.276994	0.108714	1	1.11331	1.54496	1.61283	1.62915	1.73105	1.82058
ENSG00000233718	MYCNOS	-0.878059	0.108892	1	0.118437	0.0735694	0.124064	0.30374	0.0975238	0.202287
ENSG00000213073	AL353625.1	0.226711	0.108995	1	2.72405	2.82016	3.30009	2.76128	2.14552	2.69716
ENSG00000127952	STYXL1	0.130715	0.109017	1	21.5081	20.4523	20.669	18.3625	20.9432	18.2508
ENSG00000272476	AL024507.3	-0.301169	0.109129	1	1.18437	1.0545	1.31507	1.2978	1.43848	1.64077
ENSG00000185033	SEMA4B	0.128656	0.109207	1	28.4959	28.594	27.021	23.5813	27.4773	26.2748
ENSG00000233250	AC233728.1	0.520312	0.109293	1	0.402685	0.46594	0.471441	0.248515	0.26819	0.404573
ENSG00000088756	ARHGAP28	-0.130697	0.109447	1	18.6893	19.0054	19.8998	22.4216	19.9436	21.1052
ENSG00000260400	AL513534.3	-0.2325	0.109448	1	2.10818	2.72207	2.60533	3.4516	2.60876	2.76458
ENSG00000008226	DLEC1	0.965335	0.109586	1	0.0947495	0.122616	0.27294	0.0552255	0.121905	0.0674289
ENSG00000236844	AC069213.3	0.785275	0.109605	1	0.189499	0.147139	0.347378	0.0552255	0.219429	0.112381
ENSG00000231187	AL356056.2	0.400371	0.109653	1	0.54481	0.85831	0.868445	0.524643	0.487619	0.696765
ENSG00000112365	ZBTB24	-0.10963	0.109714	1	43.4427	43.8474	44.4395	47.3559	49.3227	46.3461
ENSG00000115274	INO80B	0.468897	0.109758	1	0.402685	0.539509	0.694756	0.358966	0.438857	0.382097
ENSG00000167615	LENG8	-0.408272	0.109785	1	0.615872	0.662125	0.868445	0.607481	0.926476	1.28115
ENSG00000004939	SLC4A1	1.14332	0.109789	1	0.236874	0.0735694	0.0744381	0	0.0487619	0.112381
ENSG00000065621	GSTO2	-0.208232	0.109835	1	2.91355	2.77111	2.67977	3.34114	3.584	2.83201
ENSG00000166821	PEX11A	-0.125453	0.109866	1	17.4102	17.1172	17.5674	18.252	20.0168	18.8801
ENSG00000279520	AC093525.8	0.354986	0.110061	1	0.781684	1.29973	1.06695	0.911221	0.902095	0.674289
ENSG00000132031	MATN3	-0.178303	0.110083	1	5.37704	4.75749	4.91291	6.21287	5.97333	5.01221
ENSG00000164181	ELOVL7	-0.113877	0.110186	1	46.2615	43.0626	42.0823	48.7089	48.6156	45.7842
ENSG00000168546	GFRA2	-0.255827	0.110242	1	1.72918	2.13351	2.00983	2.1538	2.85257	2.04534
ENSG00000146670	CDCA5	0.104769	0.110252	1	120.995	117.564	118.729	108.767	115.322	110.201
ENSG00000225447	RPS15AP10	0.702954	0.110385	1	0.142124	0.245231	0.297752	0.0276128	0.121905	0.247239
ENSG00000168453	HR	-0.171796	0.110389	1	5.80341	5.24795	4.78885	5.96436	5.82705	6.15851
ENSG00000213468	FIRRE	-0.202559	0.110485	1	2.74774	3.2861	3.20084	3.6725	3.65714	3.37144
ENSG00000214269	LGMNP1	0.643681	0.110494	1	0.307936	0.441417	0.173689	0.220902	0.195048	0.17981
ENSG00000196850	PPTC7	-0.108744	0.110627	1	69.8304	66.4087	67.0439	74.9963	71.3874	74.1268
ENSG00000078140	UBE2K	-0.1093	0.110653	1	126.656	119.771	128.182	139.113	137.826	129.756
ENSG00000266733	TBC1D29P	0.625339	0.110727	1	0.213186	0.343324	0.471441	0.138064	0.146286	0.359621
ENSG00000232742	RHOQP2	0.440596	0.110738	1	0.852746	0.882833	0.496254	0.745545	0.438857	0.494479
ENSG00000185008	ROBO2	-0.267165	0.110844	1	1.84762	1.25068	1.29026	1.76722	1.95048	1.61829
ENSG00000267459	AC006116.8	0.854024	0.110878	1	0.142124	0.294278	0.148876	0.193289	0.024381	0.112381
ENSG00000027869	SH2D2A	0.281357	0.110899	1	1.77655	1.6921	1.29026	1.21496	1.48724	1.2362
ENSG00000185615	PDIA2	0.242957	0.110904	1	4.07423	4.92915	5.73173	4.47327	3.38895	4.65259
ENSG00000274840	AC132807.2	-0.675871	0.110905	1	0.307936	0.367847	0.173689	0.469417	0.170667	0.719242
ENSG00000219470	AL355802.1	0.518318	0.110964	1	0.402685	0.564032	0.372191	0.30374	0.414476	0.224763
ENSG00000267751	AC009005.1	-0.539291	0.111	1	0.45006	0.269755	0.198502	0.386579	0.487619	0.472002
ENSG00000140006	WDR89	-0.125852	0.111008	1	15.4915	14.7629	14.4658	16.6229	16.701	15.8008
ENSG00000237758	BANF1P3	-0.380726	0.111142	1	0.757996	0.613079	0.372191	0.883609	0.731429	0.696765
ENSG00000060762	MPC1	-0.115528	0.111144	1	40.7897	38.6485	36.6732	43.4073	42.7154	40.4798
ENSG00000262772	LINC01977	-0.232821	0.11119	1	2.53455	3.18801	3.5234	3.53443	3.26705	4.09069
ENSG00000249784	SCARNA22	-0.873323	0.111258	1	0.142124	0.122616	0.0496254	0.138064	0.121905	0.314668
ENSG00000078549	ADCYAP1R1	0.641874	0.111262	1	0.355311	0.343324	0.223314	0.248515	0.292571	0.0674289
ENSG00000184185	KCNJ12	0.208329	0.11127	1	4.28742	4.48773	3.77153	3.86579	4.07162	3.0343
ENSG00000112137	PHACTR1	-0.200486	0.111415	1	3.15042	3.38419	3.42415	4.00385	4.2179	3.32649
ENSG00000245888	NSMCE1-DT	-0.606512	0.11155	1	0.307936	0.196185	0.198502	0.414191	0.341333	0.337144
ENSG00000250731	TPM3P6	-0.423922	0.111614	1	0.307936	0.539509	0.694756	0.855996	0.560762	0.674289
ENSG00000115257	PCSK4	0.216311	0.11172	1	3.05567	3.33515	2.9279	2.95457	2.31619	2.80954
ENSG00000257704	INAFM1	0.161705	0.111878	1	6.32453	6.76839	6.47612	5.57778	5.70514	6.27089
ENSG00000049246	PER3	-0.139493	0.111947	1	11.0857	12.1635	11.4138	12.5638	12.4587	13.3509
ENSG00000171766	GATM	-0.161624	0.111977	1	7.98265	7.28337	8.18819	8.89131	9.67924	7.8667
ENSG00000246174	KCTD21-AS1	-0.191406	0.111984	1	3.29255	3.33515	3.34971	3.78295	3.87657	3.79849
ENSG00000273786	AC020658.4	-0.768723	0.112092	1	0.142124	0.122616	0.148876	0.276128	0.26819	0.17981
ENSG00000170667	RASA4B	-0.422189	0.112108	1	0.923808	0.318801	0.521067	0.855996	0.707048	0.831623
ENSG00000269935	AC092720.2	-0.767905	0.11216	1	0.0947495	0.171662	0.148876	0.276128	0.195048	0.247239
ENSG00000129968	ABHD17A	0.108815	0.112282	1	63.4111	65.9918	65.8777	60.7481	59.6602	61.7649
ENSG00000137142	IGFBPL1	-0.122952	0.112437	1	23.5216	23.3706	20.9915	25.3485	24.2834	24.7464
ENSG00000272669	AL021707.6	0.234298	0.112654	1	2.96092	3.94823	3.82116	2.95457	2.60876	3.57373
ENSG00000117505	DR1	-0.111133	0.112746	1	117.963	106.112	115.602	124.561	124.172	120.428
ENSG00000217325	PRELID1P1	0.460347	0.11281	1	0.568497	0.490463	0.421816	0.165677	0.438857	0.449526
ENSG00000150773	PIH1D2	0.187819	0.112832	1	3.97948	4.70844	4.66479	3.64489	3.87657	4.22554
ENSG00000147894	C9orf72	-0.126951	0.112855	1	29.3724	33.1062	32.6287	35.1511	36.3764	33.0177
ENSG00000270062	AL606834.2	-0.403819	0.112865	1	0.402685	0.809264	0.64513	0.911221	0.658286	0.899052
ENSG00000163110	PDLIM5	-0.108806	0.112909	1	90.699	83.4523	86.7948	95.5678	96.7924	90.8042
ENSG00000241962	AC079447.1	0.747369	0.112998	1	0.260561	0.171662	0.27294	0.165677	0.0731429	0.17981
ENSG00000198542	ITGBL1	-1.82732	0.113006	1	0.0236874	0.0245231	0	0.0552255	0.0731429	0.0674289
ENSG00000143125	PROK1	-1.8272	0.113015	1	0.0236874	0	0.0248127	0.0552255	0.0731429	0.0674289
ENSG00000131480	AOC2	0.191884	0.113039	1	5.61391	5.51771	6.69943	5.1912	4.68114	5.79888
ENSG00000268744	AC008758.4	1.80848	0.113132	1	0.0473748	0.0735694	0.0744381	0.0276128	0.024381	0
ENSG00000178947	SMIM10L2A	-0.127014	0.113135	1	14.3546	14.5177	14.8628	16.7057	15.9695	15.4187
ENSG00000233347	ERP29P1	1.80863	0.11315	1	0.0710621	0.0490463	0.0744381	0.0276128	0	0.0224763
ENSG00000286628	AL096828.5	1.80889	0.11317	1	0.0473748	0.0735694	0.0744381	0.0276128	0	0.0224763
ENSG00000242267	SKINT1L	1.80967	0.113177	1	0.0473748	0.0735694	0.0744381	0	0.024381	0.0224763
ENSG00000276791	AC092117.1	-0.185614	0.113177	1	3.90842	3.6049	4.16853	4.55611	4.38857	4.42783
ENSG00000266490	AC127024.5	0.266274	0.113206	1	2.32136	2.37874	2.70458	2.62321	1.536	2.06782
ENSG00000116014	KISS1R	0.675016	0.113231	1	0.284249	0.269755	0.27294	0.193289	0.146286	0.17981
ENSG00000105383	CD33	-1.82836	0.113239	1	0.0236874	0	0.0248127	0.0828383	0.0731429	0.0449526
ENSG00000134049	IER3IP1	-0.136895	0.113291	1	44.0585	39.0408	40.6432	49.4821	46.7139	40.817
ENSG00000124749	COL21A1	-0.144812	0.113307	1	8.03002	8.36239	7.71675	8.80847	9.24038	8.76576
ENSG00000172780	RAB43	0.363661	0.113398	1	0.757996	0.980926	0.91807	0.662706	0.926476	0.494479
ENSG00000280078	AC016526.3	0.602598	0.113408	1	0.165812	0.39237	0.496254	0.276128	0.219429	0.202287
ENSG00000230750	SDAD1P2	0.482274	0.113514	1	0.426373	0.46594	0.620318	0.331353	0.316952	0.42705
ENSG00000188404	SELL	-0.695848	0.113645	1	0.118437	0.196185	0.198502	0.30374	0.292571	0.247239
ENSG00000287054	AC113410.6	-1.8273	0.113664	1	0	0.0245231	0.0248127	0.0552255	0.0975238	0.0449526
ENSG00000232871	SEC1P	-1.8273	0.113664	1	0	0.0245231	0.0248127	0.0552255	0.0975238	0.0449526
ENSG00000233623	PGAM1P11	-1.82786	0.113799	1	0	0.0490463	0	0.0828383	0.0487619	0.0674289
ENSG00000179476	C14orf28	-0.181392	0.113803	1	4.07423	3.77656	3.74672	4.83223	4.19352	4.24802
ENSG00000213509	PPIAP16	-1.82757	0.113805	1	0	0	0.0496254	0.0828383	0.0487619	0.0674289
ENSG00000132911	NMUR2	-0.222849	0.11386	1	2.29768	2.37874	2.40683	3.0374	2.46248	2.83201
ENSG00000214820	MPRIPP1	-1.82834	0.113873	1	0	0.0490463	0	0.0828383	0.0731429	0.0449526
ENSG00000138675	FGF5	-0.175001	0.113997	1	4.35848	4.46321	4.8881	4.99791	5.26629	5.28193
ENSG00000099260	PALMD	-0.449282	0.114054	1	0.45006	0.490463	0.421816	0.662706	0.707048	0.516955
ENSG00000138653	NDST4	-0.216564	0.114078	1	2.29768	2.28065	2.25796	2.76128	2.75505	2.49487
ENSG00000269646	AC010487.1	-1.82916	0.114085	1	0	0.0245231	0.0248127	0.110451	0.0487619	0.0449526
ENSG00000234558	API5P1	1.04167	0.114146	1	0.142124	0.147139	0.124064	0.110451	0.0487619	0.0449526
ENSG00000267184	AC002545.1	0.411755	0.114166	1	0.923808	0.686648	0.570692	0.579868	0.585143	0.494479
ENSG00000105851	PIK3CG	-1.06254	0.114232	1	0.0236874	0.0980926	0.0744381	0.138064	0.146286	0.134858
ENSG00000184378	ACTRT3	0.207261	0.114254	1	3.31623	3.06539	3.15121	2.67844	3.04762	2.58477
ENSG00000285752	CDC42-AS1	-1.82579	0.114283	1	0	0.0245231	0.0248127	0.0276128	0.0975238	0.0674289
ENSG00000198168	SVIP	-0.123771	0.114309	1	35.6021	33.4986	37.9386	39.9004	40.4724	37.0409
ENSG00000197520	FAM177B	-1.82722	0.114362	1	0	0.0245231	0.0248127	0.0828383	0.024381	0.0899052
ENSG00000272161	AL589739.1	1.80823	0.114407	1	0.0947495	0.0245231	0.0744381	0.0276128	0	0.0224763
ENSG00000196735	HLA-DQA1	-0.297538	0.114416	1	1.56337	1.17711	1.06695	1.2978	1.60914	1.77563
ENSG00000275560	AC008115.3	-0.313093	0.114428	1	1.51599	1.71662	1.73689	1.65677	1.73105	2.76458
ENSG00000226125	LINC01907	1.80817	0.114441	1	0.0710621	0.0245231	0.0992508	0.0276128	0.024381	0
ENSG00000237470	DCLRE1CP1	1.80869	0.114448	1	0.0236874	0.0980926	0.0744381	0.0276128	0.024381	0
ENSG00000246379	AC040168.1	-1.06408	0.114449	1	0.0710621	0.0735694	0.0496254	0.165677	0.170667	0.0899052
ENSG00000185332	AC027601.1	-0.501436	0.114468	1	0.284249	0.514986	0.27294	0.49703	0.560762	0.472002
ENSG00000254622	NAV2-AS4	-1.82919	0.114547	1	0.0236874	0	0.0248127	0.0828383	0.0975238	0.0224763
ENSG00000276368	H2AC14	-1.82919	0.114548	1	0.0236874	0	0.0248127	0.0828383	0.0975238	0.0224763
ENSG00000168539	CHRM1	1.80928	0.114548	1	0.0710621	0.0980926	0.0248127	0	0.024381	0.0224763
ENSG00000066230	SLC9A3	-0.470182	0.114554	1	0.378998	0.46594	0.372191	0.441804	0.585143	0.651813
ENSG00000043591	ADRB1	-0.447601	0.114565	1	0.473748	0.539509	0.347378	0.552255	0.633905	0.674289
ENSG00000183569	SERHL2	-0.40205	0.114565	1	0.615872	0.711171	0.595505	0.690319	0.75581	1.07886
ENSG00000243364	EFNA4	-0.196975	0.114602	1	2.91355	3.33515	3.17603	3.86579	3.7059	3.32649
ENSG00000237836	PHKA2-AS1	1.81071	0.114627	1	0.0473748	0.0490463	0.0992508	0	0	0.0449526
ENSG00000162576	MXRA8	-0.563086	0.114716	1	0.213186	0.318801	0.297752	0.552255	0.316952	0.382097
ENSG00000258744	AL132800.1	-0.193936	0.114782	1	3.3873	3.38419	3.02715	4.05908	3.63276	3.61868
ENSG00000224543	SNRPGP15	-0.313677	0.114822	1	1.13699	0.907356	0.769194	1.21496	1.34095	0.988957
ENSG00000166763	STRCP1	-1.06268	0.11483	1	0.0236874	0.0735694	0.0992508	0.165677	0.0975238	0.157334
ENSG00000156735	BAG4	-0.11292	0.115034	1	29.775	30.1635	28.9068	32.3622	33.5238	30.815
ENSG00000242829	RPS26P21	-1.82592	0.11505	1	0.0473748	0	0	0.0276128	0.0731429	0.0899052
ENSG00000153823	PID1	0.37468	0.115064	1	1.04224	0.809264	0.719568	0.717932	0.658286	0.629336
ENSG00000174804	FZD4	-0.106088	0.115096	1	45.8114	45.6621	46.2261	49.7858	49.3714	49.9423
ENSG00000284512	AC092718.8	-1.06231	0.115106	1	0.0473748	0.122616	0.0248127	0.110451	0.170667	0.134858
ENSG00000135423	GLS2	-0.174658	0.115234	1	4.78485	4.38964	4.54072	5.35688	5.58324	4.67507
ENSG00000236311	TLX1NB	-0.606029	0.115243	1	0.307936	0.245231	0.148876	0.30374	0.512	0.269716
ENSG00000231119	AL031666.1	1.80627	0.115318	1	0.0710621	0.0980926	0.0248127	0.0552255	0	0
ENSG00000119715	ESRRB	0.269908	0.115331	1	1.65812	1.54496	1.61283	1.2978	1.38971	1.3261
ENSG00000169504	CLIC4	-0.111286	0.115365	1	271.055	243.613	255.496	283.97	289.548	263.647
ENSG00000274578	AC006249.1	1.8087	0.115391	1	0.0710621	0.0980926	0.0248127	0	0.0487619	0
ENSG00000258501	EIF3LP1	0.169743	0.115422	1	6.84565	6.05722	6.57537	6.29571	5.90019	5.28193
ENSG00000127774	EMC6	0.109706	0.115486	1	48.1564	47.5994	46.9456	42.358	46.1531	44.5031
ENSG00000262402	MCUR1P1	1.8101	0.115517	1	0.0236874	0.0735694	0.0992508	0	0.0487619	0
ENSG00000273447	AC004067.1	-0.696778	0.115638	1	0.142124	0.171662	0.198502	0.386579	0.170667	0.292192
ENSG00000261071	AL441883.1	0.198334	0.115664	1	3.48205	3.89918	3.25046	3.14786	3.12076	3.05678
ENSG00000188199	NUTM2B	-0.323849	0.115699	1	0.852746	1.17711	0.744381	1.04929	1.07276	1.34858
ENSG00000234676	IFT74-AS1	0.809305	0.11579	1	0.236874	0.196185	0.173689	0.138064	0.0731429	0.134858
ENSG00000272906	AL353708.3	-0.364745	0.115812	1	0.923808	0.907356	0.496254	0.883609	0.902095	1.21372
ENSG00000102805	CLN5	-0.131769	0.115945	1	19.779	18.2943	17.2945	19.826	21.8697	19.3521
ENSG00000134508	CABLES1	-0.111198	0.115956	1	47.6353	44.2643	45.8291	48.1291	51.6145	49.8974
ENSG00000103253	HAGHL	0.235869	0.116017	1	2.36874	2.3297	2.35721	1.82244	1.77981	2.38249
ENSG00000243679	AC018638.5	0.211403	0.116022	1	11.8437	14.9101	15.6816	11.6802	10.7764	14.3624
ENSG00000272892	AL133551.1	-0.402927	0.116046	1	0.592185	0.588555	0.297752	0.773157	0.731429	0.494479
ENSG00000224712	NPIPA3	-1.82789	0.116088	1	0	0.0245231	0.0248127	0.0552255	0.121905	0.0224763
ENSG00000253953	PCDHGB4	1.04333	0.116126	1	0.118437	0.147139	0.148876	0.0276128	0.146286	0.0224763
ENSG00000115339	GALNT3	-0.119025	0.11616	1	37.5208	36.2452	35.8792	43.0759	38.9851	37.8276
ENSG00000237522	NONOP2	0.750014	0.116168	1	0.165812	0.269755	0.27294	0.110451	0.0487619	0.247239
ENSG00000185596	WASH3P	1.04286	0.116182	1	0.118437	0.0980926	0.198502	0.0552255	0.121905	0.0224763
ENSG00000189419	SPATA41	0.273831	0.116204	1	1.65812	1.52043	1.78651	0.99406	1.60914	1.48344
ENSG00000104219	ZDHHC2	-0.107669	0.116214	1	60.9713	56.6239	59.8979	64.5863	63.9756	63.8552
ENSG00000106799	TGFBR1	-0.116608	0.116304	1	145.062	128.771	132.599	151.069	154.551	137.825
ENSG00000231367	LINC02613	-0.525127	0.116468	1	0.236874	0.416893	0.297752	0.331353	0.438857	0.584384
ENSG00000281357	ARRDC3-AS1	-0.211821	0.116658	1	2.91355	2.74659	2.5309	3.70011	3.16952	2.74211
ENSG00000236670	KRT18P5	0.409646	0.116802	1	0.521122	0.809264	0.694756	0.49703	0.438857	0.584384
ENSG00000207205	RNVU1-15	1.30954	0.116875	1	0.189499	0.0735694	0.0496254	0	0	0.112381
ENSG00000236305	SLC12A9-AS1	0.807982	0.11693	1	0.236874	0.147139	0.223314	0.165677	0.146286	0.0449526
ENSG00000186073	C15orf41	-0.134764	0.116969	1	13.3597	13.2425	14.9372	15.6288	15.165	15.1041
ENSG00000077092	RARB	-0.219452	0.116997	1	4.05054	4.63487	3.22565	4.41804	5.36381	4.18059
ENSG00000232725	U52111.1	-0.588765	0.117022	1	0.189499	0.294278	0.248127	0.386579	0.292571	0.42705
ENSG00000224812	TMEM72-AS1	1.30664	0.117109	1	0.0473748	0.220708	0.0496254	0.0552255	0	0.0674289
ENSG00000266389	AC002091.2	0.899909	0.117138	1	0.189499	0.171662	0.148876	0.0828383	0.0975238	0.0899052
ENSG00000232815	DUX4L50	-0.515943	0.117138	1	0.331623	0.294278	0.347378	0.386579	0.463238	0.539431
ENSG00000186615	KTN1-AS1	0.206869	0.117145	1	3.31623	3.62942	3.54822	2.78889	3.63276	2.71963
ENSG00000183287	CCBE1	-0.145987	0.117167	1	10.0671	10.2016	9.65214	11.4869	11.971	9.91205
ENSG00000185338	SOCS1	0.429498	0.117201	1	0.568497	0.490463	0.794006	0.386579	0.463238	0.516955
ENSG00000146038	DCDC2	-0.121052	0.117244	1	26.4351	26.0436	24.9368	30.1255	26.819	27.8032
ENSG00000171302	CANT1	0.105706	0.117288	1	114.789	107.902	105.231	101.532	104.887	100.177
ENSG00000099246	RAB18	-0.111799	0.117466	1	122.298	113.297	115.23	133.232	129.536	118.765
ENSG00000248773	AC108727.1	-0.692339	0.117771	1	0.0710621	0.171662	0.27294	0.193289	0.26819	0.359621
ENSG00000266155	AC103810.4	1.80612	0.117816	1	0.0947495	0.0980926	0	0.0276128	0.024381	0
ENSG00000259488	AC023355.2	-0.237292	0.117868	1	2.22661	2.18256	3.10159	3.28592	2.97448	2.67468
ENSG00000188050	RNF133	0.900196	0.117882	1	0.142124	0.147139	0.223314	0.0828383	0.121905	0.0674289
ENSG00000261604	AC114947.2	-0.920366	0.117945	1	0.0947495	0.0490463	0.124064	0.165677	0.219429	0.134858
ENSG00000134532	SOX5	-0.143983	0.117995	1	11.3699	11.0109	10.5454	13.475	12.0442	11.1707
ENSG00000173947	PIFO	-0.360499	0.118048	1	0.734309	0.686648	0.595505	0.690319	1.04838	0.854099
ENSG00000170142	UBE2E1	-0.118563	0.118062	1	105.006	95.9591	92.0799	109.788	111.202	99.1654
ENSG00000224660	SH3BP5-AS1	0.253974	0.118093	1	8.36165	11.4523	11.662	8.28383	7.36305	10.8561
ENSG00000148734	NPFFR1	1.04483	0.118102	1	0.189499	0.0735694	0.148876	0.0276128	0.024381	0.134858
ENSG00000164393	ADGRF2	0.518346	0.118103	1	0.521122	0.416893	0.397003	0.220902	0.536381	0.17981
ENSG00000176399	DMRTA1	-0.146878	0.118121	1	8.95383	8.73024	8.43632	10.1063	8.89905	10.0919
ENSG00000174788	PCP2	-0.921075	0.118154	1	0.0947495	0.122616	0.0496254	0.220902	0.121905	0.17981
ENSG00000177725	AC105206.1	1.81283	0.11828	1	0.0236874	0.0490463	0.124064	0	0	0.0449526
ENSG00000002016	RAD52	0.151928	0.118477	1	9.66445	8.9019	10.2476	8.20099	8.50895	9.32766
ENSG00000156017	CARNMT1	-0.108866	0.118633	1	78.6895	74.5503	78.16	87.5325	83.6998	79.9257
ENSG00000049130	KITLG	0.121349	0.118657	1	42.6847	46.0054	43.05	42.9379	38.1318	40.7945
ENSG00000201998	SNORA23	-0.920608	0.118682	1	0.0710621	0.0490463	0.148876	0.220902	0.121905	0.17981
ENSG00000123992	DNPEP	0.111079	0.118702	1	44.8165	47.5504	43.8689	41.0878	42.9105	42.8623
ENSG00000287853	AL031668.2	0.604891	0.118734	1	0.307936	0.343324	0.322565	0.165677	0.219429	0.247239
ENSG00000156162	DPY19L4	-0.11574	0.118815	1	37.7103	37.5204	38.0627	43.352	38.8632	41.3114
ENSG00000166275	BORCS7	-0.135378	0.118928	1	18.7841	16.406	16.5997	20.1021	19.6267	17.5765
ENSG00000162241	SLC25A45	0.164416	0.119075	1	6.58509	7.77384	8.11375	6.46139	6.80229	6.87775
ENSG00000212978	AC016747.1	-0.133689	0.119234	1	14.6862	13.4877	12.6049	15.6564	14.9699	14.4298
ENSG00000078804	TP53INP2	-0.12523	0.119234	1	44.5797	44.6812	39.1544	46.2238	50.3223	44.3907
ENSG00000272842	AL391834.1	-0.919315	0.119399	1	0.118437	0.0735694	0.0744381	0.165677	0.0975238	0.247239
ENSG00000236975	LINC02814	0.495005	0.119421	1	0.663247	0.490463	0.397003	0.248515	0.463238	0.382097
ENSG00000120756	PLS1	-0.112046	0.119492	1	45.0297	42.5722	45.705	48.8746	46.8602	49.2006
ENSG00000254332	AF201337.1	-0.435407	0.119589	1	0.497435	0.514986	0.397003	0.607481	0.707048	0.60686
ENSG00000273137	AL022328.2	0.338763	0.119675	1	0.781684	1.10354	1.06695	0.828383	0.609524	0.899052
ENSG00000120802	TMPO	-0.113114	0.119792	1	460.317	423.686	428.441	500.868	489.033	438.558
ENSG00000255381	AP001258.1	1.80891	0.11984	1	0.0710621	0	0.124064	0.0276128	0	0.0224763
ENSG00000272444	AL118558.4	0.605655	0.119935	1	0.307936	0.269755	0.397003	0.138064	0.219429	0.269716
ENSG00000243964	RPL23AP65	0.525217	0.11994	1	0.497435	0.686648	0.297752	0.220902	0.560762	0.247239
ENSG00000217527	RPS16P5	1.81396	0.120111	1	0	0.0980926	0.0992508	0	0	0.0449526
ENSG00000236088	COX10-AS1	-0.144271	0.120121	1	18.9499	19.6921	21.9344	22.9462	20.6507	23.735
ENSG00000273783	AL136040.1	0.253665	0.120126	1	1.82393	1.88828	1.93539	1.71199	1.60914	1.46096
ENSG00000235173	HGH1	0.117441	0.120132	1	24.1138	23.8365	24.4901	21.5103	23.6983	21.9593
ENSG00000134285	FKBP11	0.140884	0.120177	1	24.9428	26.1171	28.1624	24.0507	22.1379	26.05
ENSG00000214455	RCN1P2	0.145827	0.12018	1	9.35652	9.58855	8.80851	8.75325	8.75276	7.7768
ENSG00000176641	RNF152	-0.124077	0.120281	1	16.5812	16.7248	16.1034	19.1909	17.9931	17.0595
ENSG00000235734	HMGN1P36	-0.47782	0.120355	1	0.45006	0.245231	0.496254	0.386579	0.75581	0.516955
ENSG00000146281	PM20D2	-0.12088	0.120414	1	136.179	120.605	129.473	148.695	145.213	128.857
ENSG00000214223	HNRNPA1P10	-0.174735	0.120578	1	5.61391	4.48773	5.55805	5.99197	6.24152	5.57412
ENSG00000105255	FSD1	0.114149	0.120664	1	22.503	22.6839	22.4555	20.4887	21.1383	21.2176
ENSG00000232284	GNG12-AS1	0.650896	0.120704	1	0.284249	0.318801	0.248127	0.138064	0.24381	0.157334
ENSG00000224546	EIF4BP3	0.315897	0.120727	1	0.876433	1.15259	1.26545	0.635094	0.950857	1.03391
ENSG00000196118	CCDC189	0.141492	0.120752	1	19.1394	19.0054	19.5276	17.6998	15.7013	19.1498
ENSG00000276291	FRG1HP	0.142894	0.120834	1	12.6964	13.2915	12.9274	11.9011	10.752	12.7665
ENSG00000224533	TMLHE-AS1	1.16318	0.12114	1	0.118437	0.122616	0.0992508	0.0552255	0.024381	0.0674289
ENSG00000205213	LGR4	-0.10305	0.121193	1	133.242	135.466	139.745	149.192	149.772	142.545
ENSG00000157429	ZNF19	-0.217662	0.12121	1	2.70036	3.01635	2.65496	3.20308	2.80381	3.75354
ENSG00000114423	CBLB	-0.1271	0.12123	1	12.7438	13.218	12.3815	13.9444	14.3848	13.8004
ENSG00000004838	ZMYND10	0.494688	0.121263	1	0.284249	0.490463	0.719568	0.276128	0.365714	0.404573
ENSG00000080189	SLC35C2	0.107344	0.121367	1	55.0495	54.6621	57.4414	50.7799	53.6137	51.718
ENSG00000265190	ANXA8	1.16358	0.12156	1	0.0947495	0.0980926	0.148876	0.0552255	0.024381	0.0674289
ENSG00000235385	LINC02154	-0.322134	0.121569	1	1.18437	0.809264	0.719568	1.10451	1.21905	1.10134
ENSG00000119227	PIGZ	0.26729	0.121573	1	1.56337	1.76567	1.81133	1.43586	1.56038	1.30363
ENSG00000284309	AL391650.2	-1.82773	0.121627	1	0.0473748	0	0	0.0828383	0	0.112381
ENSG00000223495	AC239859.2	1.048	0.121773	1	0.0473748	0.171662	0.198502	0.0276128	0.024381	0.134858
ENSG00000267416	AC025048.4	-0.669712	0.121794	1	0.236874	0.122616	0.173689	0.193289	0.316952	0.337144
ENSG00000225889	AC012368.1	0.396386	0.121828	1	0.663247	0.588555	0.818819	0.635094	0.414476	0.539431
ENSG00000271943	AC098614.3	0.172559	0.12185	1	7.17728	6.30245	5.97986	6.43377	5.41257	5.57412
ENSG00000288156	AC104530.1	-0.669253	0.121866	1	0.118437	0.245231	0.173689	0.220902	0.26819	0.359621
ENSG00000276148	AC084824.6	0.650904	0.121946	1	0.331623	0.343324	0.173689	0.138064	0.195048	0.202287
ENSG00000102781	KATNAL1	-0.107574	0.121967	1	44.2717	42.1308	41.3876	46.279	45.3242	46.8856
ENSG00000171540	OTP	-0.573782	0.122014	1	0.307936	0.171662	0.27294	0.331353	0.438857	0.359621
ENSG00000128714	HOXD13	-0.121722	0.122024	1	19.1394	17.1907	17.9892	20.1297	20.285	19.0824
ENSG00000249258	AC079193.2	0.748536	0.122054	1	0.0710621	0.367847	0.27294	0.165677	0.121905	0.134858
ENSG00000163082	SGPP2	-0.136782	0.122057	1	40.6002	38.158	33.522	43.5177	42.9836	37.7602
ENSG00000254615	AC027031.2	0.183257	0.122155	1	4.02685	4.3406	3.99484	3.70011	3.77905	3.48383
ENSG00000095370	SH2D3C	-0.455655	0.122213	1	0.355311	0.416893	0.446629	0.828383	0.487619	0.404573
ENSG00000125650	PSPN	0.214947	0.122295	1	2.77142	3.16349	2.80384	2.45754	2.85257	2.27011
ENSG00000258824	AL122035.1	0.384183	0.122317	1	0.923808	0.637602	0.669943	0.414191	0.560762	0.719242
ENSG00000207547	MIR25	0.360352	0.122346	1	0.99487	0.882833	0.794006	0.690319	0.609524	0.78667
ENSG00000225578	NCBP2-AS1	0.90035	0.122478	1	0.260561	0.0980926	0.148876	0.0828383	0.024381	0.157334
ENSG00000132793	LPIN3	0.14455	0.122523	1	17.505	20.4768	20.8675	17.4513	17.213	18.8576
ENSG00000250318	AC003072.1	-0.384011	0.122561	1	0.592185	0.686648	0.446629	0.855996	0.75581	0.674289
ENSG00000228808	HMGB3P4	-1.18369	0.122654	1	0.0710621	0.0735694	0	0.138064	0.0731429	0.134858
ENSG00000272969	AC024243.1	-0.671829	0.122674	1	0.118437	0.147139	0.27294	0.331353	0.341333	0.202287
[truncated: 58,677 more rows]

## Sheet: IFNA20h_vs_mock
ID	GeneName	logFC	Pvalue	FDR	CPM_IFN_1	CPM_IFN_2	CPM_IFN_3	CPM_mock_1	CPM_mock_2	CPM_mock_3
ENSG00000089127	OAS1	14.5548	0	0	71.6626	72.5995	73.2212	0	0	0
ENSG00000111335	OAS2	10.8638	0	0	89.4091	100.526	100.938	0.0552255	0.0731429	0.0224763
ENSG00000137965	IFI44	10.4665	0	0	127.879	135.875	130.263	0.110451	0.0731429	0.0899052
ENSG00000132274	TRIM22	10.051	0	0	43.9266	50.4004	45.1669	0.0552255	0.024381	0.0449526
ENSG00000137959	IFI44L	9.28675	0	0	165.401	173.79	171.256	0.248515	0.26819	0.292192
ENSG00000183486	MX2	8.90209	0	0	33.644	38.625	37.544	0.0552255	0.0731429	0.0899052
ENSG00000134321	RSAD2	8.67463	0	0	228.833	257.454	247.484	0.414191	0.682667	0.674289
ENSG00000130303	BST2	8.58934	0	0	64.8751	60.2056	57.5346	0.165677	0.195048	0.112381
ENSG00000185885	IFITM1	7.95649	0	0	104.021	112.599	102.001	0.441804	0.487619	0.359621
ENSG00000119917	IFIT3	7.61683	0	0	521.887	515.001	501.14	3.0374	2.60876	2.29258
ENSG00000185745	IFIT1	7.57069	0	0	754.306	760.474	723.889	3.86579	4.75429	3.25906
ENSG00000119922	IFIT2	6.85591	0	0	138.432	146.459	136.253	1.2978	1.31657	1.05639
ENSG00000157601	MX1	6.521	0	0	240.514	246.183	258.322	2.54037	2.80381	2.78706
ENSG00000126709	IFI6	6.45522	0	0	422.466	416.582	440.209	4.22475	5.46133	4.92231
ENSG00000187608	ISG15	6.1049	0	0	262.77	243.09	261.097	3.12024	3.87657	4.13564
ENSG00000178685	PARP10	6.00321	0	0	37.3872	38.5334	42.6259	0.690319	0.585143	0.584384
ENSG00000156587	UBE2L6	5.32045	0	0	71.4145	75.1195	74.2583	2.04334	1.87733	1.66325
ENSG00000134326	CMPK2	4.68921	0	0	121.024	126.963	125.57	4.7494	4.90057	4.89983
ENSG00000111331	OAS3	4.38104	0	0	616.956	633.052	639.415	30.8435	32.3048	28.1853
ENSG00000142089	IFITM3	4.21287	0	0	178.615	173.103	171.904	9.96821	9.6061	8.90061
ENSG00000137628	DDX60	4.03294	0	0	104.856	105.589	101.016	7.23454	5.43695	6.51813
ENSG00000107201	DDX58	3.84354	0	0	243.287	244.442	229.801	16.2087	16.7497	17.3067
ENSG00000068079	IFI35	3.65073	0	0	37.3872	37.8461	36.481	2.87173	3.21829	2.85449
ENSG00000130589	HELZ2	3.3975	0	0	194.896	196.791	225.238	18.5006	20.2362	20.0938
ENSG00000115267	IFIH1	3.15556	0	0	83.1628	81.4425	79.1328	10.3548	8.67962	8.58595
ENSG00000163840	DTX3L	2.87902	0	0	173.587	167.65	171.67	23.6641	24.3322	22.2291
ENSG00000135899	SP110	2.86759	0	0	106.231	110.514	107.913	14.3034	16.067	14.3848
ENSG00000115415	STAT1	2.69362	0	0	824.616	811.607	789.746	129.614	127.464	120.563
ENSG00000188313	PLSCR1	2.50392	0	0	109.456	108.361	103.428	19.108	18.8709	19.0374
ENSG00000173193	PARP14	2.46806	0	0	210.681	208.841	218.756	40.7564	37.6198	37.7827
ENSG00000181381	DDX60L	3.45155	1.69E-310	3.31e-307	100.165	111.912	111.673	10.7966	8.38705	10.5863
ENSG00000138496	PARP9	2.3684	1.75e-292	3.32e-289	132.93	135.783	128.059	25.956	26.9897	24.4542
ENSG00000135114	OASL	7.00278	4.67e-290	8.59e-287	11.9513	12.1648	11.564	0.110451	0.0975238	0.0674289
ENSG00000133106	EPSTI1	3.23901	1.54e-289	2.75e-286	38.1539	38.1439	35.029	4.19714	3.90095	3.79849
ENSG00000108771	DHX58	5.17599	1.34e-276	2.32e-273	12.9886	14.387	13.6642	0.331353	0.390095	0.404573
ENSG00000152778	IFIT5	2.42902	3.44e-265	5.79e-262	217.987	213.629	207.892	42.6341	40.643	36.4116
ENSG00000138642	HERC6	2.36224	2.41e-254	3.95e-251	107.584	111.316	105.424	21.3447	22.7474	19.4645
ENSG00000101347	SAMHD1	1.91048	2.36e-252	3.76e-249	348.459	342.058	338.959	90.5146	93.2328	91.9056
ENSG00000059378	PARP12	2.24909	1.45e-245	2.25e-242	93.8288	99.8845	103.505	21.0409	20.0411	21.7795
ENSG00000173530	TNFRSF10D	-2.25367	1.71e-228	2.59e-225	14.2062	14.4099	14.6754	66.7124	74.4107	66.7097
ENSG00000221963	APOL6	6.82137	1.56e-225	2.31e-222	10.3277	12.8521	11.0973	0.138064	0.170667	0
ENSG00000182179	UBA7	4.65483	4.86e-208	7.02e-205	10.3954	10.5612	12.0307	0.49703	0.390095	0.42705
ENSG00000138646	HERC5	1.94853	4.54e-204	6.41e-201	201.751	203.205	189.172	53.4031	52.3215	49.3355
ENSG00000067066	SP100	1.96012	1.39e-202	1.92e-199	80.1863	82.1527	84.7852	21.6208	20.2118	22.0492
ENSG00000184979	USP18	1.88999	5.01e-198	6.76e-195	72.294	69.0257	71.1729	19.3565	19.651	18.7228
ENSG00000163565	IFI16	2.36876	1.84e-188	2.43e-185	158.614	158.83	148.957	31.4233	33.1337	26.4771
ENSG00000117228	GBP1	5.64003	4.09e-187	5.28e-184	7.05802	7.74334	7.62289	0.0552255	0.146286	0.224763
ENSG00000168016	TRANK1	2.90539	1.7e-173	2.15e-170	20.9937	21.3973	19.2387	2.51276	3.26705	2.49487
ENSG00000130813	SHFL	3.26014	1.63e-170	2.01e-167	12.1317	13.1499	14.2864	1.38064	1.43848	1.3261
ENSG00000282851	BISPR	5.25191	3.51e-155	4.26e-152	6.47173	6.59787	7.85624	0.165677	0.24381	0.134858
ENSG00000132530	XAF1	9.51424	1.91e-154	2.28e-151	6.44918	8.95753	9.15265	0	0	0.0224763
ENSG00000164054	SHISA5	1.48944	5.54e-139	6.46e-136	191.153	179.036	189.198	65.9393	67.9497	66.6422
ENSG00000100342	APOL1	8.80325	1.25e-136	1.43e-133	4.46482	5.72732	4.77079	0.0276128	0	0
ENSG00000108679	LGALS3BP	1.49753	6.35e-136	7.14e-133	743.369	688.401	722.826	247.825	266.947	253.488
ENSG00000138035	PNPT1	1.42769	2.61e-135	2.88e-132	281.644	289.848	278.572	108.352	102.766	106.942
ENSG00000166750	SLFN5	1.63975	6.11e-132	6.62e-129	70.9861	74.9133	68.3985	23.9955	22.6255	22.6561
ENSG00000132109	TRIM21	1.66997	2.46e-124	2.62e-121	40.1157	40.4349	43.689	12.3153	13.3608	13.5307
ENSG00000177409	SAMD9L	5.20824	3.83e-119	4.01e-116	4.28442	5.38368	5.15971	0.110451	0.0731429	0.202287
ENSG00000121060	TRIM25	1.274	1.32e-118	1.35e-115	291.949	292.941	292.029	118.624	125.903	120.473
ENSG00000078081	LAMP3	1.69575	3.78e-116	3.82e-113	23.88	24.49	23.3613	7.45545	7.68	7.16994
ENSG00000140853	NLRC5	1.8584	1.24e-115	1.23e-112	35.9666	37.5254	40.0331	9.91298	9.84991	11.6427
ENSG00000164308	ERAP2	1.50484	9.38e-112	9.18e-109	118.182	123.893	115.717	44.6222	39.8385	42.4802
ENSG00000055332	EIF2AK2	1.39086	1.58e-108	1.52e-105	469.866	484.692	472.178	191.136	170.545	185.857
ENSG00000106785	TRIM14	1.36372	8.85e-105	8.39e-102	112.139	115.761	118.233	45.2573	47.9573	42.2105
ENSG00000128335	APOL2	1.25062	1.24e-96	1.16e-93	69.137	72.1642	71.4321	29.7942	31.2564	28.9495
ENSG00000123609	NMI	1.88484	2.39e-95	2.2e-92	25.7742	26.4602	24.5021	8.09054	6.55848	6.36079
ENSG00000185404	SP140L	2.3797	3.28e-89	2.97e-86	8.92963	8.45352	8.11552	1.57393	1.90171	1.46096
ENSG00000152689	RASGRP3	2.35656	1.46e-85	1.3e-82	8.41099	9.02626	8.11552	1.2978	1.95048	1.73067
ENSG00000140464	PML	1.4161	7.08e-85	6.23e-82	74.7519	74.5697	86.8335	29.7113	29.8667	29.4215
ENSG00000164342	TLR3	2.22314	8.65e-84	7.5e-81	7.98255	8.65971	8.32295	1.90528	1.56038	1.91049
ENSG00000160710	ADAR	0.990409	9.12e-80	7.79e-77	831.516	839.029	840.332	416.566	435.98	419.61
ENSG00000206190	ATP10A	2.23061	4.05e-79	3.41e-76	8.38844	9.59899	10.2416	1.79483	2.31619	1.91049
ENSG00000137198	GMPR	1.18323	1.84e-72	1.53e-69	49.8571	49.6902	49.445	23.0843	22.5768	20.4759
ENSG00000149131	SERPING1	2.12051	7.97e-69	6.53e-66	6.83252	7.99534	7.59696	1.76722	1.9261	1.50591
ENSG00000185201	IFITM2	1.16293	8.34e-66	6.75e-63	27.0369	27.1246	27.8469	12.4534	12.6293	11.8001
ENSG00000137745	MMP13	2.18263	1.67e-60	1.34e-57	5.34425	5.45241	5.23749	1.21496	1.21905	1.12381
ENSG00000166710	B2M	1.17224	4.19e-58	3.3e-55	72.1587	72.6911	64.8464	30.1255	33.085	30.5003
ENSG00000132256	TRIM5	1.23887	1.29e-52	1e-49	25.8418	27.8348	26.343	11.4593	12.605	10.1143
ENSG00000146859	TMEM140	4.38478	4.24e-51	3.26e-48	1.87162	1.99311	1.94461	0.110451	0.121905	0.0449526
ENSG00000197536	IRF1-AS1	2.04309	2.22e-45	1.69e-42	6.22368	8.1557	8.5563	2.12618	1.56038	1.91049
ENSG00000110446	SLC15A3	6.92099	7.73e-45	5.79e-42	1.15003	1.60365	1.29641	0	0	0.0224763
ENSG00000205413	SAMD9	2.78211	9.4e-43	6.96e-40	100.436	93.7906	102.987	14.3586	9.04533	19.959
ENSG00000188613	NANOS1	-1.1352	4.24e-42	3.1e-39	6.06584	6.46042	6.37833	13.3646	13.9459	14.4298
ENSG00000170581	STAT2	1.11893	4.53e-42	3.27e-39	95.6553	108.934	114.421	50.4209	44.861	52.3698
ENSG00000140105	WARS1	0.762849	4.41e-40	3.15e-37	193.791	198.578	202.136	115.559	124.318	112.809
ENSG00000136147	PHF11	1.16409	3.8e-39	2.68e-36	20.8584	25.2918	22.1167	9.49879	10.8983	10.2267
ENSG00000196116	TDRD7	0.821281	6e-38	4.19e-35	116.446	110.377	107.835	65.2766	65.0484	60.4837
ENSG00000124201	ZNFX1	0.70997	3.88e-36	2.67e-33	75.8117	78.3268	78.9254	47.3007	47.933	48.1218
ENSG00000258441	LINC00641	-0.926574	3.93e-36	2.68e-33	22.9329	25.8646	25.8763	45.6163	46.5189	50.5267
ENSG00000225964	NRIR	5.06054	1.88e-35	1.26e-32	0.924533	1.28292	1.37419	0	0.0487619	0.0449526
ENSG00000226950	DANCR	-0.854053	1.54e-34	1.03e-31	20.2721	19.198	20.1203	37.6914	34.2552	36.5015
ENSG00000125148	MT2A	0.930683	4.45e-33	2.93e-30	27.285	27.3537	29.0136	14.5795	16.2865	13.3284
ENSG00000169871	TRIM56	0.816708	2.26e-32	1.47e-29	88.0336	99.3805	100.887	52.1605	55.808	56.5953
ENSG00000204525	HLA-C	0.724151	1.93e-30	1.24e-27	205.314	191.476	202.395	117.741	130.17	117.304
ENSG00000105559	PLEKHA4	1.17288	1.13e-29	7.24e-27	7.39626	6.9186	7.46732	3.23069	3.4621	3.0343
ENSG00000117226	GBP3	2.8697	4.01e-29	2.53e-26	1.55592	1.39747	1.58162	0.138064	0.219429	0.247239
ENSG00000112343	TRIM38	0.693042	5.7e-29	3.57e-26	45.4825	49.3466	47.4745	29.8218	29.184	29.5788
ENSG00000168062	BATF2	2.60472	2.29e-28	1.42e-25	1.60102	1.4891	2.04833	0.193289	0.292571	0.337144
ENSG00000010030	ETV7	1.81207	4.48e-27	2.75e-24	2.99909	3.96331	2.92988	1.02167	0.828952	0.988957
ENSG00000122729	ACO1	-0.738811	7.3e-27	4.43e-24	65.3036	61.5572	58.5718	99.7097	110.202	101.818
ENSG00000184371	CSF1	0.816599	8.44e-27	5.07e-24	19.6407	19.3354	19.6795	10.2996	12.093	11.0808
ENSG00000146802	TMEM168	-0.644376	3.15e-26	1.88e-23	25.4359	26.0478	25.2022	40.3146	40.8625	39.5358
ENSG00000188157	AGRN	0.7372	3.55e-26	2.09e-23	390.694	373.719	442.413	232.085	246.589	249.622
ENSG00000168268	NT5DC2	-0.595907	3.71e-25	2.16e-22	97.0534	92.7139	96.9455	141.709	150.089	144.41
ENSG00000196954	CASP4	0.843657	4.6e-25	2.66e-22	14.0258	13.3103	12.9382	7.59351	7.58248	7.43965
ENSG00000196141	SPATS2L	0.605656	4.25e-24	2.43e-21	75.5636	76.0817	76.6437	47.8805	52.029	51.0212
ENSG00000185507	IRF7	2.29056	2e-23	1.13e-20	1.98436	2.90948	2.95581	0.414191	0.853333	0.337144
ENSG00000026950	BTN3A1	0.804861	4.41e-23	2.48e-20	17.5661	18.946	18.0719	9.99582	11.6785	9.77719
ENSG00000173821	RNF213	0.553551	9.23e-23	5.14e-20	237.447	256.263	248.262	165.87	170.277	172.528
ENSG00000002549	LAP3	0.671211	1.45e-22	8e-20	89.9277	92.3702	85.1222	58.7876	58.5143	51.9202
ENSG00000105939	ZC3HAV1	0.547296	1.64e-21	8.98e-19	153.36	146.253	145.898	102.361	103.326	101.278
ENSG00000130775	THEMIS2	1.30671	5.22e-21	2.83e-18	3.60793	3.34475	3.65587	1.18735	1.536	1.55086
ENSG00000111801	BTN3A3	0.809107	1.23e-20	6.62e-18	10.4405	11.7296	11.927	6.35094	6.5341	6.65298
ENSG00000133401	PDZD2	0.721102	2.69e-20	1.43e-17	13.1013	13.5165	13.5086	8.36667	8.26514	7.88918
ENSG00000164307	ERAP1	0.616903	3.39e-20	1.79e-17	52.6307	51.8666	51.0785	32.6935	36.8152	32.6356
ENSG00000204642	HLA-F	1.10501	4.62e-20	2.42e-17	5.34425	5.6815	6.19684	2.40231	2.38933	3.19163
ENSG00000277511	AC116407.2	1.57906	2.73e-19	1.42e-16	2.18731	2.7262	2.35946	1.02167	0.877714	0.584384
ENSG00000234745	HLA-B	0.585995	4.08e-19	2.1e-16	144.34	134.455	146.053	89.5206	100.986	94.3555
ENSG00000189060	H1-0	0.592706	2.19e-18	1.12e-15	127.901	127.88	120.696	82.645	90.7459	78.0827
ENSG00000161133	USP41	2.19551	2.47e-18	1.25e-15	1.21768	1.16837	1.47791	0.248515	0.219429	0.359621
ENSG00000243650	RN7SL834P	3.01299	2.56e-18	1.28e-15	0.744136	0.870553	1.03713	0.138064	0.0487619	0.134858
ENSG00000172936	MYD88	0.56846	1.09e-17	5.4e-15	35.2224	33.7912	37.3107	24.2716	23.552	24.2969
ENSG00000233887	AL354685.1	7.33304	1.16e-17	5.74e-15	0.338244	0.526913	0.596348	0	0	0
ENSG00000180354	MTURN	-0.581823	1.88e-17	9.21e-15	50.5562	51.019	46.7226	74.941	78.848	69.8788
ENSG00000140511	HAPLN3	0.518375	2.7e-16	1.31e-13	28.9086	28.9573	28.8321	20.2402	20.5288	20.1612
ENSG00000229474	PATL2	1.97105	5.16e-16	2.48e-13	1.12748	1.28292	1.37419	0.358966	0.292571	0.314668
ENSG00000186470	BTN3A2	0.552802	9.04e-16	4.32e-13	32.8773	30.6068	33.6029	21.5932	23.3082	21.6896
ENSG00000144455	SUMF1	-0.575626	9.62e-16	4.56e-13	14.77	13.8601	13.6901	21.7312	20.9189	20.9254
ENSG00000178033	CALHM5	0.957078	1.96e-15	9.2e-13	4.21677	4.37567	4.64114	2.07096	2.38933	2.36001
ENSG00000148468	FAM171A1	-0.487803	4.63e-15	2.16e-12	67.7164	63.3212	63.2388	88.9131	94.3055	91.1189
ENSG00000060491	OGFR	0.509	4.7e-15	2.18e-12	115.724	114.042	129.148	82.8935	83.8949	86.8709
ENSG00000146006	LRRTM2	1.30538	5.15e-15	2.37e-12	2.18731	2.42838	2.35946	0.966447	0.75581	1.10134
ENSG00000172183	ISG20	0.984567	5.29e-15	2.41e-12	4.05892	3.87167	4.20037	2.09857	1.82857	2.22515
ENSG00000075891	PAX2	0.895873	1.12e-14	5.07e-12	4.48737	5.1775	4.92635	2.56799	2.56	2.74211
ENSG00000170100	ZNF778	-0.49606	4.48e-14	2.01e-11	28.6605	30.1257	31.2175	40.7288	42.6423	44.2334
ENSG00000113391	FAM172A	-0.542345	1.48e-13	6.61e-11	27.0369	27.3995	25.0466	41.6124	38.7413	36.3667
ENSG00000125347	IRF1	0.574721	1.55e-13	6.85e-11	13.0788	13.1957	13.3789	8.58757	8.94781	9.21528
ENSG00000121858	TNFSF10	2.48212	1.6e-13	7.04e-11	0.676487	0.733097	0.829702	0.0552255	0.219429	0.112381
ENSG00000107798	LIPA	0.475637	2.52e-13	1.1e-10	104.562	103.023	100.368	74.306	79.5794	69.2045
ENSG00000272941	AC083862.2	3.76657	2.76e-13	1.2e-10	0.428442	0.435276	0.596348	0.0552255	0.024381	0.0224763
ENSG00000165949	IFI27	6.92323	5.18e-13	2.23e-10	2.99909	0.687278	0.362995	0.0276128	0	0
ENSG00000286176	AC116317.1	0.975346	6.26e-13	2.68e-10	3.38244	3.32185	3.16324	1.7396	1.70667	1.61829
ENSG00000163644	PPM1K	0.529827	6.75e-13	2.87e-10	31.4792	36.4487	36.0142	24.9343	23.235	24.2519
ENSG00000110057	UNC93B1	0.57201	8.6e-13	3.62e-10	19.2573	18.1671	21.676	13.2541	13.6046	13.1037
ENSG00000113272	THG1L	0.522139	9.31e-13	3.9e-10	32.5841	32.325	29.8174	23.2499	22.5524	20.7231
ENSG00000287188	AC068989.1	3.1127	1.29e-12	5.36e-10	0.360793	0.595641	0.829702	0	0.0731429	0.112381
ENSG00000078018	MAP2	0.411843	2.02e-12	8.32e-10	53.0592	52.6455	54.4751	41.2811	39.8629	40.0528
ENSG00000150756	ATPSCKMT	-0.452336	3.4e-12	1.39e-09	19.0318	19.1292	18.5905	26.2874	26.3802	25.5556
ENSG00000261526	AC012615.1	-0.757651	4.58e-12	1.86e-09	4.50992	4.81095	5.57456	7.31738	8.87467	9.013
ENSG00000100422	CERK	-0.405322	7.68e-12	3.11e-09	101.766	96.7917	97.1788	134.364	134.022	126.092
ENSG00000187772	LIN28B	0.422877	1.1e-11	4.43e-09	119.941	125.199	117.092	94.1319	86.6987	91.1863
ENSG00000105835	NAMPT	0.420492	1.91e-11	7.64e-09	203.352	201.693	194.384	160.347	144.994	145.669
ENSG00000174808	BTC	0.870463	5.05e-11	2e-08	3.67558	3.18439	3.44845	2.01573	1.9261	1.75315
ENSG00000239713	APOBEC3G	0.83544	5.52e-11	2.18e-08	4.50992	4.83386	4.01887	2.56799	2.90133	2.11277
ENSG00000128394	APOBEC3F	0.480494	7.85e-11	3.07e-08	21.2417	22.8406	21.6241	14.6624	16.7741	15.9132
ENSG00000169067	ACTBL2	0.608977	1.42e-10	5.52e-08	9.51592	10.4237	8.99708	6.46139	5.87581	6.76537
ENSG00000137992	DBT	0.389431	1.48e-10	5.74e-08	46.2943	48.0178	45.8929	36.9459	35.4987	35.3552
ENSG00000170500	LONRF2	-0.362345	1.87e-10	7.18e-08	137.8	149.529	144.264	184.205	184.686	189.385
ENSG00000137200	CMTR1	0.359542	2.05e-10	7.82e-08	148.241	156.654	150.02	115.67	121.783	119.394
ENSG00000182093	GET1	-0.568444	2.34e-10	8.87e-08	14.4768	16.4947	15.5828	24.8791	24.5516	20.1612
ENSG00000273015	AC008124.1	-0.438133	4.12e-10	1.55e-07	14.4543	14.9827	15.2976	21.0409	20.6507	19.3521
ENSG00000130224	LRCH2	0.495999	6.04e-10	2.26e-07	81.9677	86.4825	82.2701	66.2706	53.3943	59.315
ENSG00000173276	ZBTB21	0.419414	8.17e-10	3.04e-07	70.4449	70.698	69.1245	55.0322	48.7375	54.4825
ENSG00000164176	EDIL3	0.366133	9.06e-10	3.35e-07	229.397	240.295	220.312	185.392	180.395	173.292
ENSG00000124659	TBCC	0.442352	1.12e-09	4.13e-07	40.4765	35.8988	36.455	27.1986	28.5501	27.8706
ENSG00000179743	AL450998.2	-0.439771	1.18e-09	4.33e-07	16.6867	15.2805	15.4273	21.2066	22.4061	21.1502
ENSG00000226085	UQCRFS1P1	-0.968651	1.4e-09	5.1e-07	2.11966	1.9702	3.16324	4.22475	4.4861	5.43926
ENSG00000213500	LAP3P2	0.804322	1.54e-09	5.56e-07	3.87853	3.50512	3.13731	1.87767	2.02362	2.15772
ENSG00000134470	IL15RA	0.692136	1.65e-09	5.91e-07	4.28442	4.9484	4.90043	2.67844	2.99886	3.07925
ENSG00000041982	TNC	0.352049	1.7e-09	6.05e-07	286.718	272.804	278.313	211.403	230.01	219.436
ENSG00000155363	MOV10	0.394445	1.78e-09	6.3e-07	112.973	121.236	127.359	88.0847	91.7699	96.738
ENSG00000128284	APOL3	4.68564	2.13e-09	7.52e-07	0.338244	0.229093	0.28521	0	0	0.0224763
ENSG00000260260	SNHG19	-0.500527	2.31e-09	8.11e-07	7.19332	7.05606	7.05247	9.83014	10.3863	10.1143
ENSG00000198938	MT-CO3	-0.356601	3.65e-09	1.27e-06	3821.16	3541.82	3626.39	4738.49	4561.36	4864.07
ENSG00000072858	SIDT1	1.4016	4.1e-09	1.42e-06	0.947082	1.09965	1.21862	0.414191	0.438857	0.382097
ENSG00000165806	CASP7	0.355346	1e-08	3.46e-06	99.3083	95.3484	95.6491	76.0732	80.4084	72.0815
ENSG00000180957	PITPNB	0.305178	1.03e-08	3.54e-06	301.668	306.137	299.885	252.049	246.565	240.968
ENSG00000142961	MOB3C	0.579646	2.2e-08	7.5e-06	5.457	5.70441	5.8857	3.92101	3.85219	3.70859
ENSG00000141664	ZCCHC2	0.364584	2.25e-08	7.63e-06	62.4623	62.382	67.6726	52.1605	47.6891	50.5941
ENSG00000280007	AC008079.1	1.23053	2.28e-08	7.67e-06	1.10493	1.19128	1.34827	0.469417	0.414476	0.651813
ENSG00000229644	NAMPTP1	0.438411	3.15e-08	1.05e-05	14.9053	14.639	14.5198	11.763	10.8983	10.1593
ENSG00000124177	CHD6	0.31555	3.31e-08	1.1e-05	135.523	140.823	139.182	113.544	108.3	114.157
ENSG00000086065	CHMP5	0.400062	3.52e-08	1.17e-05	162.853	160.044	150.902	125.776	128.024	107.999
ENSG00000286340	AL356776.2	-0.708435	4.52e-08	1.49e-05	2.05201	2.65748	1.91869	3.70011	3.77905	3.48383
ENSG00000124253	PCK1	1.16808	4.67e-08	1.53e-05	1.46572	1.32874	1.16677	0.80077	0.512	0.494479
ENSG00000100867	DHRS2	0.398812	5.37e-08	1.75e-05	15.221	16.0823	16.4385	12.1772	12.483	11.7776
ENSG00000229891	LINC01315	-0.684551	5.59e-08	1.81e-05	2.18731	2.15347	2.2039	3.39637	3.51086	3.66364
ENSG00000184486	POU3F2	0.308605	5.73e-08	1.85e-05	65.033	66.8493	67.517	54.977	54.784	52.3248
ENSG00000100242	SUN2	-0.329067	7.18e-08	2.31e-05	104.878	99.3575	106.124	124.81	136.314	131.262
ENSG00000151224	MAT1A	1.31349	7.99e-08	2.55e-05	0.811785	1.35165	1.0112	0.331353	0.512	0.42705
ENSG00000259642	ST20-AS1	-0.503599	8.89e-08	2.82e-05	5.2315	5.15459	5.98941	8.0077	7.75314	7.57451
ENSG00000122643	NT5C3A	0.315142	9.04e-08	2.86e-05	48.5041	49.5528	49.0043	40.646	38.9608	39.401
ENSG00000151692	RNF144A	0.349815	1.07e-07	3.38e-05	31.2988	32.4854	32.3584	24.9619	26.9653	24.0272
ENSG00000172123	SLFN12	0.437313	1.09e-07	3.42e-05	17.0475	17.6631	16.1533	13.2541	11.5078	13.0812
ENSG00000155158	TTC39B	0.380092	1.28e-07	4e-05	19.2348	19.954	18.3831	14.5795	14.8968	15.0591
ENSG00000130234	ACE2	1.99744	1.33e-07	4.11e-05	0.496091	0.481095	0.518564	0.138064	0.0975238	0.134858
ENSG00000173786	CNP	0.305817	1.35e-07	4.15e-05	177.285	169.849	178.879	142.316	149.406	136.723
ENSG00000079215	SLC1A3	0.371923	1.43e-07	4.38e-05	24.6016	23.0009	24.9429	18.9976	18.0907	19.3071
ENSG00000002745	WNT16	0.47734	1.48e-07	4.5e-05	9.31298	9.75935	9.43786	7.04126	7.50933	6.11355
ENSG00000104213	PDGFRL	0.456327	1.6e-07	4.84e-05	9.87672	9.27826	9.25636	6.59945	7.21676	7.01261
ENSG00000248527	MTATP6P1	-0.333789	1.62e-07	4.89e-05	363.386	325.77	341.189	440.783	421.327	445.188
ENSG00000204010	IFIT1B	5.9994	1.75e-07	5.25e-05	0.202946	0.183274	0.181497	0	0	0
ENSG00000118946	PCDH17	0.399863	1.78e-07	5.33e-05	20.3397	20.962	20.4055	16.9819	14.5067	15.6435
ENSG00000169245	CXCL10	5.99883	1.89e-07	5.61e-05	0.248045	0.160365	0.155569	0	0	0
ENSG00000112773	TENT5A	0.310059	2.23e-07	6.59e-05	77.6607	79.1745	76.8252	65.5251	61.0743	63.1584
ENSG00000196684	HSH2D	4.37518	2.3e-07	6.76e-05	0.157847	0.343639	0.181497	0.0276128	0	0
ENSG00000111247	RAD51AP1	0.349303	2.36e-07	6.88e-05	101.744	107.719	100.135	88.0571	79.1893	77.5208
ENSG00000142408	CACNG8	0.55809	2.36e-07	6.88e-05	5.68249	6.64369	6.58576	3.94863	4.07162	4.8324
ENSG00000215030	RPL13P12	-0.623934	2.5e-07	7.26e-05	4.60011	4.97131	6.63761	7.98009	9.0941	7.95661
ENSG00000198899	MT-ATP6	-0.326432	3.22e-07	9.3e-05	2458.31	2210.29	2309.53	3049.44	2822.53	2937.23
ENSG00000114450	GNB4	0.316175	3.92e-07	0.000112804	100.436	105.658	97.3344	83.0868	84.7482	77.6331
ENSG00000050405	LIMA1	0.318359	4.08e-07	0.000116795	136.696	132.118	125.181	109.816	104.253	104.178
ENSG00000146411	SLC2A12	0.379795	4.17e-07	0.000118748	26.3154	26.2311	25.5911	21.0685	21.3333	18.1608
ENSG00000182240	BACE2	0.32389	4.21e-07	0.000119367	63.6349	60.5492	58.3903	49.1783	50.2491	47.5149
ENSG00000105402	NAPA	0.297093	4.26e-07	0.000120144	68.1223	71.1333	71.3803	55.6121	59.9771	56.91
ENSG00000117475	BLZF1	0.433791	5.3e-07	0.000148844	46.1815	47.3993	45.867	34.7921	30.5006	38.5244
ENSG00000168404	MLKL	0.43033	5.47e-07	0.000152816	10.3728	10.7903	11.927	7.98009	8.82591	7.8667
ENSG00000102996	MMP15	-0.302944	5.74e-07	0.00015976	108.599	102.267	104.076	129.09	136.753	125.44
ENSG00000134121	CHL1	1.39985	6.29e-07	0.000174239	0.676487	0.893462	0.700061	0.248515	0.24381	0.359621
ENSG00000287966	AL590062.1	-0.692803	6.35e-07	0.000175002	1.98436	1.53492	1.78904	2.76128	2.92571	2.9444
ENSG00000184557	SOCS3	0.617861	6.47e-07	0.000177627	3.58538	4.49022	3.83737	2.67844	2.48686	2.6522
ENSG00000125826	RBCK1	0.355757	7.14e-07	0.000195023	96.422	94.7986	112.814	78.2822	81.7493	78.9368
ENSG00000166851	PLK1	-0.278306	7.91e-07	0.000215166	174.466	169.231	174.263	203.506	218.819	209.996
ENSG00000205220	PSMB10	1.16478	7.94e-07	0.000215181	0.992181	1.12255	1.08898	0.690319	0.414476	0.359621
ENSG00000167461	RAB8A	0.281882	8.66e-07	0.000233615	111.643	109.3	110.973	88.3885	94.525	91.8606
ENSG00000254612	AP001000.1	0.775823	1.12e-06	0.000299393	4.78051	6.30005	7.75253	3.14786	4.2179	3.64116
ENSG00000120539	MASTL	0.294118	1.4e-06	0.000373924	121.858	122.977	118.103	104.459	95.9878	97.6146
ENSG00000178719	GRINA	0.303632	1.42e-06	0.000378857	75.1352	73.997	82.7109	61.6317	64.6339	62.6864
ENSG00000123992	DNPEP	0.295212	1.53e-06	0.000406132	49.0453	51.9812	53.775	41.0878	42.9105	42.8623
ENSG00000105472	CLEC11A	-0.498854	1.57e-06	0.000414463	12.4925	10.3779	14.3901	17.1751	17.408	18.2957
ENSG00000068489	PRR11	-0.294092	1.62e-06	0.000424836	83.5236	83.573	77.8883	101.67	103.741	97.165
ENSG00000135318	NT5E	0.672063	1.67e-06	0.000437588	2.99909	2.81784	2.74839	1.49109	2.12114	1.77563
ENSG00000271646	AC099343.4	0.754727	1.68e-06	0.000438004	2.00691	2.4742	3.00767	1.43586	1.43848	1.55086
ENSG00000125691	RPL23	-0.27656	1.78e-06	0.000461827	733.628	705.193	697.494	867.096	909.117	829.78
ENSG00000228253	MT-ATP8	-0.296949	1.96e-06	0.000505856	340.747	328.313	319.694	427.418	387.243	408.282
ENSG00000170345	FOS	0.726265	1.99e-06	0.000511052	12.267	8.75134	10.8898	7.62112	5.14438	6.67546
ENSG00000159403	C1R	3.44726	2.21e-06	0.000564577	0.744136	0.870553	0.0777845	0.0828383	0.0487619	0.0224763
ENSG00000233098	CCDC144NL-AS1	1.05667	2.27e-06	0.00057747	1.03728	1.00801	1.34827	0.552255	0.414476	0.651813
ENSG00000196214	ZNF766	0.325939	2.33e-06	0.000590404	25.4359	25.246	23.7243	20.1573	20.4556	19.2172
ENSG00000146776	ATXN7L1	0.399576	2.44e-06	0.000616583	10.9365	13.0354	12.3418	9.3055	9.216	9.17033
ENSG00000112308	C6orf62	0.257395	2.47e-06	0.000622943	155.57	153.653	155.336	131.023	134.168	126.115
ENSG00000145506	NKD2	-2.39079	2.56e-06	0.000642055	0.0901983	0.114546	0.0518564	0.358966	0.24381	0.78667
ENSG00000177294	FBXO39	5.74212	2.71e-06	0.000675888	0.157847	0.114546	0.207425	0	0	0
ENSG00000102921	N4BP1	0.271755	2.83e-06	0.000702644	60.2074	58.7623	60.7497	49.7306	51.4926	48.6387
ENSG00000120690	ELF1	0.286502	2.84e-06	0.000702644	44.6933	42.6571	43.7668	36.9183	36.0838	35.2653
ENSG00000279320	AC069528.2	2.54417	3.05e-06	0.00075134	0.202946	0.412367	0.28521	0.0552255	0.0487619	0.0449526
ENSG00000255198	SNHG9	-0.510032	3.27e-06	0.000804484	4.50992	4.60477	5.21156	5.90913	7.58248	6.94518
ENSG00000153294	ADGRF4	0.432117	3.51e-06	0.0008579	7.32861	8.13279	7.62289	5.96436	5.82705	5.46174
ENSG00000140451	PIF1	-0.44238	3.72e-06	0.000906684	6.92272	8.20152	8.84151	10.7966	10.3619	11.5079
ENSG00000229241	PNPT1P1	1.69509	3.9e-06	0.00094717	0.405892	0.458186	0.596348	0.138064	0.146286	0.157334
ENSG00000166801	FAM111A	0.417274	4.34e-06	0.00104839	28.0066	31.8668	30.5434	23.3604	19.8949	24.8138
ENSG00000168952	STXBP6	0.360336	4.95e-06	0.00119221	18.175	18.5794	17.6571	14.9385	15.0187	12.8115
ENSG00000188282	RUFY4	2.3708	5e-06	0.00119912	0.270595	0.32073	0.337066	0.110451	0.024381	0.0449526
ENSG00000163808	KIF15	-1.60789	5.05e-06	0.00120634	0.338244	0.458186	0.414851	1.79483	1.4141	0.561907
ENSG00000132205	EMILIN2	0.318028	5.22e-06	0.00124116	40.7696	39.0603	42.3926	31.4233	32.1585	34.9731
ENSG00000000938	FGR	5.66979	5.31e-06	0.0012577	0.112748	0.137456	0.207425	0	0	0
ENSG00000117399	CDC20	-0.272921	5.38e-06	0.00126593	167.498	161.602	162.388	195.664	211.919	190.442
ENSG00000112293	GPLD1	-0.369491	5.38e-06	0.00126593	10.5983	11.6837	10.5268	14.8004	13.4095	14.4972
ENSG00000187957	DNER	-0.395777	6.21e-06	0.00145524	8.54629	7.92661	8.50444	11.1279	11.9467	10.0469
ENSG00000026103	FAS	0.319541	6.36e-06	0.00148352	23.7898	23.734	23.0502	18.5558	20.3825	18.026
ENSG00000274419	TBC1D3D	4.23754	6.42e-06	0.00149184	0.0225496	0.0229093	1.06306	0	0.024381	0.0224763
ENSG00000285967	NIPBL-DT	-0.309881	6.87e-06	0.00159118	50.8493	59.2892	58.5718	72.2902	69.5832	68.5302
ENSG00000144741	SLC25A26	-1.84007	7.17e-06	0.00165453	0.653938	0.664369	0.414851	2.62321	2.9501	0.764194
ENSG00000079308	TNS1	0.435785	7.28e-06	0.00167231	10.3052	9.53026	9.59343	7.89725	7.80191	6.29336
ENSG00000103966	EHD4	0.277504	7.77e-06	0.00177876	50.2179	48.7509	48.1227	39.5415	42.4716	40.1651
ENSG00000268403	AC132192.2	-0.634195	7.94e-06	0.00181131	1.60102	1.87856	1.78904	2.54037	3.04762	2.62973
ENSG00000188985	DHFRP1	-1.05597	8.55e-06	0.00194305	10.6209	6.75824	10.7602	20.0745	26.6484	12.317
ENSG00000153029	MR1	0.363202	9.17e-06	0.00207685	20.1819	21.1453	18.772	15.7393	17.0179	14.3624
ENSG00000038210	PI4K2B	0.273424	9.31e-06	0.00210028	56.6896	60.5034	56.8086	50.0619	48.2255	46.7057
ENSG00000197020	ZNF100	1.36132	9.55e-06	0.00214538	0.766686	1.12255	0.57042	0.524643	0.195048	0.269716
ENSG00000255135	AP002360.2	-0.468369	9.61e-06	0.00215068	5.52465	4.90259	4.64114	6.87558	7.80191	6.38327
ENSG00000114019	AMOTL2	0.332045	1.01e-05	0.00225588	16.3935	17.0674	15.4532	12.8123	13.312	13.0138
ENSG00000109536	FRG1	2.84448	1.05e-05	0.00232399	0.315694	4.10076	0.596348	0.276128	0.195048	0.224763
ENSG00000217801	AL390719.1	0.548225	1.11e-05	0.00245723	3.92363	3.59676	3.37066	2.34709	2.65752	2.49487
ENSG00000164211	STARD4	0.27101	1.22e-05	0.00268379	185.696	200.044	190.131	169.018	152.747	158.593
ENSG00000177225	GATD1	-0.318448	1.22e-05	0.00268379	61.9888	71.5457	75.5029	85.71	87.2838	89.0736
ENSG00000184898	RBM43	0.452849	1.41e-05	0.00308886	11.8385	12.9667	11.201	9.60924	9.55733	7.41718
ENSG00000101084	RAB5IF	-0.514813	1.45e-05	0.00316821	4.80306	4.03203	5.62642	6.68229	6.48533	7.52956
ENSG00000186395	KRT10	-0.283931	1.49e-05	0.00322969	25.9997	26.5519	24.8133	31.2024	32.9387	30.7476
ENSG00000151617	EDNRA	0.545755	1.58e-05	0.00342116	3.47264	3.80294	3.5003	2.78889	2.51124	2.1802
ENSG00000198727	MT-CYB	-0.259178	1.6e-05	0.00345431	2834.78	2620.91	2631.45	3247.68	3182.81	3313.61
ENSG00000186472	PCLO	0.380482	1.62e-05	0.00348789	36.598	38.373	40.2924	30.733	25.8682	32.4108
ENSG00000185722	ANKFY1	0.229355	1.69e-05	0.00362582	208.471	218.852	220.675	184.757	186.319	185.16
ENSG00000259207	ITGB3	0.458078	1.71e-05	0.00365544	5.63739	5.45241	6.55983	3.97624	4.29105	4.58516
ENSG00000179029	TMEM107	-0.380953	1.78e-05	0.0037856	8.63649	10.0801	9.25636	11.6802	13.4339	11.5528
ENSG00000111652	COPS7A	-0.241725	1.79e-05	0.00379556	49.7669	51.0648	50.5859	60.1406	61.0255	59.0677
ENSG00000134222	PSRC1	-0.271395	1.81e-05	0.00381746	27.4879	27.285	28.3395	33.1905	35.2792	32.5007
ENSG00000273382	AL356488.3	-0.420808	1.88e-05	0.00395805	5.11875	4.78804	5.26342	7.42783	6.60724	6.4507
ENSG00000096696	DSP	0.229055	1.93e-05	0.00404277	758.049	757.633	736.931	641.527	640.293	652.779
ENSG00000134595	SOX3	-0.504478	1.93e-05	0.00404637	5.07366	3.64258	4.30408	6.13003	6.656	5.84384
ENSG00000111665	CDCA3	-0.29439	1.96e-05	0.00409184	62.981	69.5297	75.1917	85.1854	84.2118	86.7136
ENSG00000162063	CCNF	-0.255677	2.07e-05	0.00430685	62.0564	59.0601	62.7203	71.3238	75.0446	74.4865
ENSG00000281100	AC105749.1	2.95599	2.19e-05	0.00452952	0.202946	0.114546	0.518564	0	0.0487619	0.0449526
ENSG00000139971	ARMH4	-0.26992	2.26e-05	0.00466326	24.6241	24.1922	23.6984	28.9106	29.7935	29.3316
ENSG00000251661	AC136475.1	1.2677	2.35e-05	0.00483051	0.450992	0.756006	0.700061	0.165677	0.292571	0.314668
ENSG00000163376	KBTBD8	0.301634	2.49e-05	0.00510851	16.9798	18.1441	17.2682	14.6072	14.0678	14.1376
ENSG00000186193	SAPCD2	-0.251871	2.55e-05	0.0052139	85.7335	80.5719	87.6632	100.041	104.594	99.7498
ENSG00000268061	NAPA-AS1	-0.803551	2.59e-05	0.00526614	1.30788	0.824734	0.985271	2.20902	1.95048	1.39353
ENSG00000197863	ZNF790	0.34928	2.7e-05	0.00546983	15.92	15.8303	16.9311	13.8064	11.5322	13.1262
ENSG00000272831	AC027644.3	-0.334365	2.7e-05	0.00546983	9.31298	8.79716	9.02301	11.266	11.8248	11.3505
ENSG00000152779	SLC16A12	0.832484	2.75e-05	0.00553856	1.39807	1.21419	1.45198	0.524643	0.877714	0.854099
ENSG00000111912	NCOA7	0.291765	3.21e-05	0.00645568	67.6262	72.485	69.3838	60.6929	52.8823	58.6631
ENSG00000105287	PRKD2	0.274113	3.37e-05	0.00674918	64.4467	68.1093	74.3361	56.8271	56.4907	58.7081
ENSG00000138193	PLCE1	0.261432	3.41e-05	0.00681014	29.6527	29.6446	29.7137	25.7075	24.771	24.3194
ENSG00000153707	PTPRD	-0.239616	3.68e-05	0.00732758	76.2852	80.3199	79.418	96.3962	90.8434	93.2317
ENSG00000041353	RAB27B	0.353463	3.97e-05	0.00786315	14.8376	15.6699	14.6494	12.9228	10.6545	12.0473
ENSG00000104320	NBN	0.310966	4.2e-05	0.00829115	75.8793	74.2948	73.299	63.0952	54.272	63.9226
ENSG00000152457	DCLRE1C	0.27598	4.35e-05	0.00857402	27.533	28.5221	28.158	23.3604	22.2354	24.3643
ENSG00000153147	SMARCA5	0.240989	4.59e-05	0.00901954	243.671	238.806	234.754	212.287	195.56	203.141
ENSG00000152422	XRCC4	0.293345	4.62e-05	0.00905016	21.3319	21.7867	19.8351	17.6722	17.1886	16.9247
ENSG00000167767	KRT80	0.489133	4.91e-05	0.00957884	4.48737	3.68839	4.12258	2.95457	2.75505	3.10173
ENSG00000023445	BIRC3	0.545442	5.32e-05	0.0103471	3.15694	3.4593	3.5003	2.78889	1.90171	2.31506
ENSG00000212907	MT-ND4L	-0.243412	5.43e-05	0.0105296	448.511	440.752	411.195	512.162	510.562	527.204
ENSG00000139192	TAPBPL	1.25389	5.5e-05	0.0106243	0.699037	0.572732	0.544492	0.358966	0.24381	0.17981
ENSG00000204267	TAP2	1.06842	5.77e-05	0.0111199	0.811785	0.733097	0.829702	0.331353	0.365714	0.42705
ENSG00000168310	IRF2	0.36789	5.92e-05	0.0113757	11.613	9.89681	10.475	8.8637	8.21638	7.93413
ENSG00000260924	LINC01311	-0.527824	6.07e-05	0.0116262	2.61575	2.56584	2.8521	3.42398	3.63276	4.51774
ENSG00000180828	BHLHE22	0.557592	6.44e-05	0.0122948	2.7736	3.50512	3.24102	2.54037	2.1699	1.84306
ENSG00000236618	PITPNA-AS1	-0.338806	6.47e-05	0.0122985	9.17768	8.59098	8.32295	10.9347	11.8491	10.4964
ENSG00000141574	SECTM1	0.834916	6.5e-05	0.0123227	1.26278	1.30583	1.1927	0.773157	0.902095	0.472002
ENSG00000134716	CYP2J2	0.457977	6.67e-05	0.0126023	4.12657	4.30694	4.43372	3.0374	3.48648	2.89944
ENSG00000006015	REX1BD	-0.3152	6.72e-05	0.0126538	16.7092	16.0823	19.2906	21.1238	21.8453	22.1167
ENSG00000130748	TMEM160	-0.461068	6.9e-05	0.0129345	12.515	9.98845	14.4679	16.2639	16.7497	18.0934
ENSG00000116977	LGALS8	0.229907	6.91e-05	0.0129345	70.4674	71.2708	68.6319	59.616	60.2697	60.686
ENSG00000226562	CYP4F26P	-0.370138	6.93e-05	0.0129347	11.4552	11.9357	13.6901	15.9878	14.653	17.4641
ENSG00000232412	AL121601.1	-0.789887	7.19e-05	0.0133841	0.834334	0.710188	0.777845	1.49109	1.56038	1.03391
ENSG00000119487	MAPKAP1	-0.228868	7.23e-05	0.0134098	102.961	100.114	99.6161	116.222	123.538	117.394
ENSG00000257167	TMPO-AS1	-0.292781	7.4e-05	0.0136967	19.8887	20.0685	20.6129	23.5813	27.2579	23.8249
ENSG00000167601	AXL	0.875204	7.64e-05	0.0140888	0.969632	1.12255	1.06306	0.607481	0.658286	0.472002
ENSG00000168118	RAB4A	-0.253277	7.95e-05	0.0146136	60.4554	57.0899	56.3419	68.5073	73.216	67.0468
ENSG00000274897	PANO1	-0.848759	8.07e-05	0.014792	0.496091	0.687278	0.803774	1.38064	0.999619	1.21372
ENSG00000113494	PRLR	0.579508	8.44e-05	0.0154262	2.30006	2.4742	2.48911	1.82244	1.51162	1.57334
ENSG00000221866	PLXNA4	-0.321779	8.55e-05	0.0155454	14.0258	12.623	11.927	16.3468	16.701	15.5986
ENSG00000169047	IRS1	0.230473	8.56e-05	0.0155454	72.7449	69.5526	71.7433	61.0518	63.1467	59.4948
ENSG00000231770	TMEM44-AS1	-0.376303	8.83e-05	0.0159894	5.457	5.45241	5.41899	6.57184	7.63124	7.10251
ENSG00000184347	SLIT3	-0.47669	9.23e-05	0.0166638	4.08147	4.62767	3.62995	5.24643	6.72914	5.34936
ENSG00000163319	MRPS18C	0.257353	9.28e-05	0.0167066	26.3154	25.9104	25.4615	21.179	22.6011	21.6447
ENSG00000269399	AC008764.6	-0.696195	9.49e-05	0.0170339	0.856884	1.05383	1.14084	1.68438	1.82857	1.46096
ENSG00000235034	C19orf81	-0.518275	0.000100627	0.0180108	2.18731	2.01602	2.0224	2.84411	3.072	3.05678
ENSG00000271855	AC073195.2	-0.682379	0.000104443	0.0186389	1.12748	0.985099	1.0112	1.79483	1.90171	1.39353
ENSG00000183778	B3GALT5	0.333461	0.000112366	0.019994	9.35808	10.7903	9.95642	8.25622	7.80191	8.00156
ENSG00000092010	PSME1	2.23481	0.000114821	0.0203709	4.39717	29.049	3.6818	2.31947	2.58438	3.01182
ENSG00000157933	SKI	-0.21925	0.000116053	0.0204994	162.785	160.8	175.275	192.986	195.291	196.038
ENSG00000177733	HNRNPA0	-0.231716	0.000116221	0.0204994	259.591	257.592	252.203	300.316	323.462	286.056
ENSG00000138685	FGF2	0.332095	0.000117307	0.020631	23.9702	26.0249	23.5169	21.1514	17.4324	20.2287
ENSG00000224877	NDUFAF8	-0.246626	0.000119908	0.0210275	35.6283	33.6079	36.5328	40.7012	42.9592	42.5701
ENSG00000270030	AC136475.7	1.44346	0.000120744	0.021102	0.496091	0.343639	0.440779	0.110451	0.170667	0.17981
ENSG00000064012	CASP8	0.255228	0.000121028	0.021102	35.7411	36.2425	34.7438	31.4233	30.5493	28.1628
ENSG00000250988	SNHG21	-0.657642	0.000121706	0.0211594	0.992181	1.55783	0.933415	1.82244	1.87733	1.86553
ENSG00000086061	DNAJA1	0.225281	0.000126453	0.021922	418.295	391.222	388.508	345.933	351.963	334.178
ENSG00000112984	KIF20A	-0.234803	0.000128963	0.0222397	107.561	107.307	106.15	129.642	132.901	117.933
ENSG00000009694	TENM1	-0.400192	0.0001297	0.0222397	5.2766	6.02514	5.5227	7.7868	6.5341	8.02404
ENSG00000155629	PIK3AP1	0.312025	0.000129713	0.0222397	13.5748	13.6081	12.4715	11.1003	11.0933	10.0469
ENSG00000137135	ARHGEF39	-0.235476	0.000129752	0.0222397	42.4609	44.9938	45.5817	54.0382	50.7855	52.7743
ENSG00000121236	TRIM6	0.413107	0.000133295	0.0227826	8.59139	10.0343	7.57103	6.79274	6.80229	6.27089
ENSG00000133943	DGLUCY	0.310815	0.000138417	0.0235915	11.5228	12.2106	13.0419	10.5205	9.75238	9.5749
ENSG00000101040	ZMYND8	0.22662	0.000142008	0.0241358	55.472	57.7314	60.5682	50.8075	49.4933	49.1332
ENSG00000092853	CLSPN	0.279553	0.000142786	0.0242002	152.548	158.143	157.929	134.502	115.81	138.049
ENSG00000188856	RPSAP47	-3.75374	0.000145434	0.0245804	0.0225496	0.0229093	0	0.0276128	0.658286	0.0674289
ENSG00000116016	EPAS1	-0.261522	0.000149813	0.0252501	24.6467	24.49	24.8133	31.2024	30.6956	27.4436
ENSG00000115163	CENPA	-0.23998	0.000150635	0.0252951	28.638	27.1475	27.5876	33.5495	32.8899	32.7255
ENSG00000223345	H2BP1	0.79152	0.000150997	0.0252951	1.03728	1.14546	1.27048	0.662706	0.633905	0.696765
ENSG00000238015	AC104837.2	5.23926	0.000151331	0.0252951	0.112748	0.0687278	0.155569	0	0	0
ENSG00000267107	PCAT19	3.23657	0.000151905	0.0253214	0.0450992	0.0687278	0.907486	0.0276128	0.024381	0.0449526
ENSG00000237380	HOXD-AS2	-0.55249	0.000152932	0.0253343	1.66867	1.62656	1.94461	3.00979	2.48686	2.27011
ENSG00000131188	PRR7	-0.511576	0.000153051	0.0253343	2.30006	2.17638	2.87803	3.28592	3.24267	3.93335
ENSG00000213347	MXD3	-0.291148	0.000153235	0.0253343	14.3641	14.6619	16.7496	18.7767	19.4804	18.0485
ENSG00000158104	HPD	3.05852	0.000156232	0.0257596	0.180397	0.114546	0.181497	0.0276128	0	0.0224763
ENSG00000147872	PLIN2	0.248374	0.000156721	0.0257702	24.2633	23.6882	24.3466	20.2402	21.1627	19.869
ENSG00000166598	HSP90B1	0.235601	0.000157151	0.0257711	1041.52	1006.66	952.757	894.709	828.099	843.558
ENSG00000100918	REC8	1.83687	0.000158274	0.0258853	0.338244	0.549823	1.42605	0.193289	0.146286	0.292192
ENSG00000268205	AC005261.2	0.316725	0.000159601	0.0259245	15.672	14.4099	15.3754	13.475	11.5322	11.8001
ENSG00000121964	GTDC1	-0.294929	0.000159905	0.0259245	10.8012	11.9586	10.7083	13.9444	14.1166	13.3284
ENSG00000164284	GRPEL2	0.220127	0.000159993	0.0259245	53.7131	57.2045	57.1198	48.8746	49.0057	47.3126
ENSG00000155886	SLC24A2	0.611632	0.000160223	0.0259245	1.75887	2.29093	2.0224	1.32541	1.51162	1.16877
ENSG00000177854	TMEM187	-0.41619	0.00016179	0.0261084	3.51773	3.52803	3.47438	4.41804	5.14438	4.56269
ENSG00000275902	AC139530.3	-0.634775	0.000162962	0.0262278	1.15003	1.26001	1.0112	1.79483	1.90171	1.68572
ENSG00000119121	TRPM6	0.756436	0.000166055	0.0266549	1.15003	1.32874	1.29641	0.773157	0.633905	0.831623
ENSG00000176974	SHMT1	0.679771	0.000168537	0.0269819	1.35297	1.69529	1.63348	0.911221	1.024	0.988957
ENSG00000081189	MEF2C	0.268041	0.000172927	0.0275654	26.9242	29.0261	27.2764	24.8791	22.528	22.2515
ENSG00000213801	ZNF321P	-0.562558	0.00017309	0.0275654	1.42062	1.67238	1.94461	2.51276	2.73067	2.22515
ENSG00000100292	HMOX1	0.231303	0.000176036	0.0279612	39.4392	40.5952	39.7738	33.2458	34.1333	35.2878
ENSG00000155287	SLC25A28	0.271378	0.000176785	0.0280068	23.9702	23.6424	26.8875	20.7372	21.504	19.8466
ENSG00000176125	UFSP1	-0.402933	0.00018025	0.0284814	4.78051	3.87167	5.056	5.93674	6.11962	6.13603
ENSG00000159399	HK2	0.25738	0.00018113	0.0285461	20.2946	20.0456	20.6648	16.7609	17.9931	16.61
ENSG00000198087	CD2AP	0.378076	0.000185349	0.0291353	259.997	268.291	264.519	227.364	164.596	221.594
ENSG00000132854	KANK4	0.811016	0.000198581	0.0311347	1.19513	1.05383	1.06306	0.80077	0.536381	0.584384
ENSG00000272325	NUDT3	-0.228226	0.000200439	0.031344	55.6975	57.2045	57.3013	67.1266	70.656	62.9786
ENSG00000159885	ZNF222	0.275135	0.00020095	0.031344	19.9113	20.9391	19.4202	16.2639	17.9688	15.9357
ENSG00000206228	HNRNPA1P4	-1.96592	0.000213753	0.0332555	0.225496	0.206184	0.181497	0.386579	1.6579	0.404573
ENSG00000268388	FENDRR	0.416901	0.000214989	0.0333579	4.53247	4.62767	5.13378	3.50682	4.02286	3.23659
ENSG00000135363	LMO2	0.595415	0.00021551	0.0333579	2.09711	1.78692	2.2039	1.2978	1.536	1.21372
ENSG00000231105	ECE1-AS1	-1.57692	0.000223215	0.0344626	0.0450992	0.183274	0.155569	0.276128	0.560762	0.314668
ENSG00000125457	MIF4GD	-0.226545	0.000234991	0.0361886	30.4194	29.4613	30.2582	35.4548	36.3764	34.3663
ENSG00000154760	SLFN13	0.230109	0.000239087	0.0367263	30.487	32.829	31.8139	27.2262	27.4773	26.9266
ENSG00000143748	NVL	0.21487	0.00024026	0.0368131	95.0239	94.959	90.4894	79.8561	83.1878	80.2853
ENSG00000013374	NUB1	0.212206	0.000242418	0.0370502	119.671	118.281	114.265	103.134	104.35	98.7159
ENSG00000183397	C19orf71	-0.769281	0.000244219	0.0372318	0.789235	0.458186	0.985271	1.27019	1.19467	1.3261
ENSG00000087263	OGFOD1	0.219444	0.000249261	0.0379052	124	125.314	116.936	104.763	109.202	102.829
ENSG00000172716	SLFN11	0.201149	0.000260055	0.0394478	272.151	276.057	267.501	239.044	246.37	229.033
ENSG00000119669	IRF2BPL	-0.237446	0.000262117	0.0396614	45.956	44.3295	50.1451	56.7995	56.0274	53.7633
ENSG00000152990	ADGRA3	-0.205157	0.000270945	0.0408952	54.7278	56.8608	55.9012	64.5863	64.9021	64.8441
ENSG00000141293	SKAP1	0.557395	0.000271699	0.0409073	2.02946	2.33675	2.2039	1.57393	1.58476	1.34858
ENSG00000124496	TRERF1	0.294112	0.000288265	0.0432939	14.5219	14.2267	13.1974	12.1496	11.5078	10.8785
ENSG00000276728	AC142472.1	-0.457724	0.000289045	0.043304	3.20204	2.9553	2.43725	4.52849	3.80343	3.66364
ENSG00000256092	SBNO1-AS1	-0.530825	0.000291672	0.0435899	1.75887	1.46619	1.71126	2.48515	2.4381	2.27011
ENSG00000276903	H2AC16	-1.05773	0.000297773	0.0442331	0.157847	0.389458	0.362995	0.662706	0.609524	0.629336
ENSG00000172965	MIR4435-2HG	0.259509	0.000297876	0.0442331	19.2799	17.9151	18.7979	15.3251	15.7257	16.0031
ENSG00000102109	PCSK1N	-0.410098	0.000298163	0.0442331	9.47082	7.69752	10.9417	12.6743	11.776	13.0587
ENSG00000233521	LINC01638	1.13221	0.000301688	0.0446469	0.563739	0.64146	0.518564	0.358966	0.26819	0.17981
ENSG00000267283	AC005306.1	-0.641469	0.00030339	0.0447895	0.947082	1.37456	1.47791	2.40231	1.60914	1.95544
ENSG00000131626	PPFIA1	0.815455	0.000319564	0.0470627	5.1413	2.56584	3.05953	2.1538	2.12114	1.91049
ENSG00000139291	TMEM19	-0.239517	0.000320884	0.0471428	50.9169	48.1553	47.1115	59.0637	60.3672	54.4825
ENSG00000112667	DNPH1	-0.251631	0.000322637	0.0472858	61.0192	52.9204	59.0385	68.0102	71.3874	67.9458
ENSG00000169762	TAPT1	0.22003	0.000331217	0.0484263	35.5381	36.4258	35.1327	30.4293	30.9394	31.1746
ENSG00000102755	FLT1	0.233762	0.000333461	0.0486373	36.0793	35.6927	34.0696	31.3681	29.9398	29.399
ENSG00000095637	SORBS1	0.276033	0.000335514	0.0487059	18.4907	20.71	19.4721	17.3132	16.4328	15.1041
ENSG00000054282	SDCCAG8	-1.00954	0.000335537	0.0487059	0.450992	0.572732	0.57042	0.966447	0.682667	1.55086
ENSG00000165507	DEPP1	0.415059	0.000342921	0.0496588	4.12657	4.21531	3.91516	2.89934	3.34019	3.01182
ENSG00000117298	ECE1	0.218835	0.000347147	0.0501511	120.099	111.591	118.958	97.2798	104.155	101.818
ENSG00000251728	AC004849.1	-3.0633	0.000357423	0.0515131	0	0.0229093	0.0259282	0.0552255	0.146286	0.247239
ENSG00000143493	INTS7	0.198608	0.000364925	0.0524696	99.7142	100.961	98.3974	85.9862	88.8198	87.5227
ENSG00000170385	SLC30A1	0.207917	0.000370725	0.0531776	80.7275	79.6097	78.1475	70.2469	71.0461	66.6647
ENSG00000067221	STOML1	-0.318796	0.000373798	0.0534918	6.44918	6.6666	6.45612	8.47712	8.55771	7.59699
ENSG00000143476	DTL	0.212021	0.000402525	0.0574673	124.677	125.726	118.647	106.723	111.421	102.739
ENSG00000120738	EGR1	0.534471	0.000407798	0.0580835	59.6662	40.4578	51.9601	38.2161	27.6968	39.7606
ENSG00000143190	POU2F1	0.230089	0.000409322	0.058164	100.165	107.697	107.109	93.3035	84.285	92.5799
ENSG00000236810	ELOA-AS1	-0.48705	0.000412335	0.0584552	2.02946	1.78692	2.2039	2.65083	2.85257	2.9444
ENSG00000176771	NCKAP5	0.43092	0.000421224	0.0595763	3.72068	3.91749	4.71893	3.34114	3.12076	2.76458
ENSG00000169379	ARL13B	0.313771	0.000425053	0.059978	27.6909	27.9722	27.7691	25.2105	19.6267	22.7685
ENSG00000248121	SMURF2P1	-1.15883	0.000429416	0.060453	0.225496	0.183274	0.259282	0.552255	0.365714	0.584384
ENSG00000075336	TIMM21	-0.23126	0.000432982	0.0608139	29.6752	29.6446	27.4061	34.0465	34.2065	34.2988
ENSG00000279140	AL590326.1	-0.674816	0.000439297	0.0615561	0.834334	0.733097	1.14084	1.43586	1.63352	1.25867
ENSG00000141052	MYOCD	1.31685	0.000440295	0.0615561	0.383343	0.366548	0.492635	0.165677	0.146286	0.17981
ENSG00000273254	AF129075.3	-0.949645	0.000456587	0.0636871	0.405892	0.435276	0.28521	0.717932	0.926476	0.584384
ENSG00000138772	ANXA3	0.253921	0.000469729	0.0653699	24.8496	24.3984	22.376	19.6327	20.3825	20.4759
ENSG00000113578	FGF1	1.90228	0.000473264	0.0657111	0.293145	0.343639	0.103713	0.0552255	0.0731429	0.0674289
ENSG00000159128	IFNGR2	-0.539679	0.000475054	0.0658091	1.24023	1.62656	1.81497	2.45754	2.26743	2.11277
ENSG00000094755	GABRP	1.18642	0.000479107	0.0662193	0.563739	0.481095	0.466707	0.248515	0.26819	0.157334
ENSG00000111816	FRK	0.35646	0.000487211	0.0671864	5.5021	5.79605	6.48205	4.91507	4.55924	4.49526
ENSG00000137767	SQOR	0.448479	0.000511603	0.0703901	3.54028	3.23021	2.95581	2.29186	2.53562	2.36001
ENSG00000132357	CARD6	0.414037	0.000516299	0.0707976	4.80306	5.75023	4.40779	4.05908	3.584	3.70859
ENSG00000162654	GBP4	2.90813	0.000516899	0.0707976	0.180397	0.160365	0.0777845	0	0.024381	0.0224763
ENSG00000170006	TMEM154	0.784889	0.000532317	0.0727452	1.17258	1.03092	1.0112	0.828383	0.75581	0.337144
ENSG00000143390	RFX5	0.197932	0.000533632	0.072761	82.4413	85.7952	82.2442	74.6373	74.0206	71.2274
ENSG00000272556	GTF2IP13	0.342887	0.000539011	0.0733297	10.1022	10.8361	13.2493	8.69802	9.0941	9.23776
ENSG00000152332	UHMK1	0.191807	0.000543754	0.0738095	333.193	355.758	332.607	298.466	301.349	300.418
ENSG00000196498	NCOR2	-0.229758	0.000556267	0.0752729	136.944	132.599	153.106	160.292	166.717	171.494
ENSG00000135336	ORC3	0.205585	0.000557017	0.0752729	111.575	110.514	105.061	97.6664	94.1105	93.9285
ENSG00000285533	RELA-DT	-0.461784	0.000559091	0.0753853	2.09711	3.04693	2.6706	4.00385	3.41333	3.43887
ENSG00000156232	WHAMM	0.243735	0.000566305	0.0761888	29.8782	28.1784	30.8805	24.1059	24.8686	26.522
ENSG00000183963	SMTN	-0.233774	0.000571646	0.0767371	17.6338	18.1212	19.3424	21.8969	21.9429	21.33
ENSG00000123240	OPTN	0.199351	0.000583802	0.0781665	67.5811	65.8871	65.3649	58.3734	59.1726	56.8426
ENSG00000171855	IFNB1	5.02045	0.000585521	0.0781665	0.135297	0.0916371	0.0518564	0	0	0
ENSG00000100596	SPTLC2	0.19379	0.000586158	0.0781665	172.549	167.833	164.592	149.689	150.747	144.163
ENSG00000115414	FN1	0.193434	0.000593277	0.0789422	1824.85	1767.61	1791.07	1515.28	1601.8	1621.89
ENSG00000173349	SFT2D3	-0.215296	0.000613123	0.0813733	23.4741	23.8256	23.4391	27.4471	28.1112	27.1289
ENSG00000101000	PROCR	0.250481	0.00061423	0.0813733	22.4143	20.9849	21.1315	17.6446	19.456	17.5315
ENSG00000273456	AC064836.3	-0.612152	0.00064401	0.0851327	1.03728	0.93928	1.14084	1.62915	1.80419	1.37105
ENSG00000245648	AC022075.1	0.226716	0.000645584	0.0851553	26.6987	27.6057	26.4467	24.244	22.845	22.4538
ENSG00000105655	ISYNA1	-0.199496	0.000661322	0.0870421	74.5715	73.3784	80.0662	88.0847	88.8198	86.5562
ENSG00000145246	ATP10D	0.215921	0.000686863	0.090208	26.8565	27.2162	27.4061	23.6089	23.0888	23.8923
ENSG00000250320	EDIL3-DT	0.322373	0.000698948	0.0915969	6.94527	7.49133	7.38953	6.37855	5.80267	5.43926
ENSG00000091136	LAMB1	0.183995	0.000726932	0.0950019	234.673	232.712	228.583	206.93	210.456	199.477
ENSG00000133059	DSTYK	0.208928	0.000728062	0.0950019	85.0119	79.6327	79.6514	70.2469	73.4354	69.182
ENSG00000172667	ZMAT3	-0.222654	0.000734124	0.0952657	38.8304	40.916	36.7402	45.8372	47.0552	44.0535
ENSG00000230750	SDAD1P2	0.93258	0.000734497	0.0952657	0.586289	0.687278	0.803774	0.331353	0.316952	0.42705
ENSG00000179331	RAB39A	0.407515	0.000734794	0.0952657	3.81088	4.12367	4.12258	3.36876	3.24267	2.58477
ENSG00000234753	FOXP4-AS1	-0.553398	0.000737156	0.0953682	1.12748	1.39747	1.37419	1.98812	2.1699	1.61829
ENSG00000241360	PDXP	-0.521844	0.00075457	0.0974134	1.75887	1.19128	1.6594	2.20902	2.21867	2.22515
ENSG00000236901	MIR600HG	-0.293561	0.000758695	0.0977379	10.7336	11.1568	12.2381	14.4415	12.7512	14.8344
ENSG00000172403	SYNPO2	0.731995	0.000797066	0.102463	0.834334	1.12255	1.37419	0.745545	0.512	0.741718
ENSG00000112996	MRPS30	0.195767	0.000822834	0.105552	84.0197	79.289	83.1517	71.8484	73.8987	70.8902
ENSG00000088826	SMOX	-0.233705	0.000842164	0.107804	16.0553	15.6929	15.531	18.1416	19.1878	18.6329
ENSG00000137275	RIPK1	0.214011	0.00084516	0.10796	29.8556	31.0192	30.1026	25.7351	27.6236	25.6005
ENSG00000161405	IKZF3	0.401386	0.000859101	0.10951	3.33734	4.03203	3.8633	2.65083	3.02324	2.85449
ENSG00000259706	HSP90B2P	0.326855	0.00087501	0.111304	9.24533	8.54516	7.7266	7.23454	6.99733	6.33832
ENSG00000197296	FITM2	-0.214123	0.000879783	0.111677	24.2633	24.2838	24.0873	28.5792	29.3059	26.994
ENSG00000120526	NUDCD1	0.213633	0.000886533	0.112299	34.5009	34.341	32.5658	29.9599	29.4522	28.7022
ENSG00000232818	RPS2P32	-0.426493	0.000894068	0.113018	3.06674	2.38256	2.95581	3.39637	3.87657	4.04573
ENSG00000160932	LY6E	1.03324	0.000907411	0.114466	0.631388	0.435276	0.544492	0.165677	0.365714	0.247239
ENSG00000233429	HOTAIRM1	-0.477372	0.00091744	0.115491	2.79615	3.32185	4.0448	5.30165	3.90095	4.98974
ENSG00000247627	MTND4P12	-0.615682	0.000921387	0.115748	0.879434	1.00801	0.803774	1.60154	1.36533	1.2362
ENSG00000173272	MZT2A	-0.197979	0.00092646	0.116144	37.748	37.9378	39.696	43.711	45.8606	43.604
ENSG00000203999	LINC01270	1.02748	0.000929863	0.116331	0.631388	0.549823	0.518564	0.248515	0.341333	0.247239
ENSG00000122786	CALD1	0.206486	0.000943017	0.117692	213.409	213.652	209.033	191.384	173.154	190.284
ENSG00000233426	EIF3FP3	-0.236312	0.000945228	0.117692	14.8827	14.387	14.7272	16.8714	18.115	17.1719
ENSG00000285976	AL135905.2	-0.439775	0.000948445	0.117692	1.98436	2.2222	2.43725	2.95457	2.90133	3.16916
ENSG00000198886	MT-ND4	-0.211415	0.0009485	0.117692	3641.44	3334.22	3537.8	4143.85	3866.75	4240.87
ENSG00000163898	LIPH	0.360326	0.000951123	0.117776	4.62266	5.22332	4.64114	3.86579	3.87657	3.64116
ENSG00000245849	RAD51-AS1	-0.294278	0.000960209	0.118432	8.0502	9.80517	9.17858	11.5145	10.5326	11.3056
ENSG00000162616	DNAJB4	0.287108	0.00096032	0.118432	14.3415	15.9219	14.8568	13.8892	11.8004	11.6202
ENSG00000267102	AC060766.1	0.525836	0.0009625	0.11846	1.93926	1.83274	1.94461	1.27019	1.38971	1.3261
ENSG00000087586	AURKA	-0.205747	0.000964559	0.118473	128.6	121.923	119.581	143.448	150.162	136.341
ENSG00000116106	EPHA4	0.189305	0.000974854	0.119495	63.9055	66.5973	66.5576	58.9256	59.1726	55.8986
ENSG00000135535	CD164	0.179599	0.000997923	0.122077	538.033	546.592	528.261	483.914	491.52	458.449
ENSG00000275092	AL031710.2	-1.25648	0.00100471	0.12266	0.180397	0.183274	0.181497	0.331353	0.26819	0.696765
ENSG00000272604	AC073073.2	0.331036	0.00102035	0.124318	5.56975	5.95641	5.93755	4.9703	4.41295	4.60764
ENSG00000178229	ZNF543	0.225886	0.00102769	0.124963	19.1671	19.8853	19.4461	16.1811	17.0423	17.082
ENSG00000135697	BCO1	1.12456	0.0010366	0.125793	0.360793	0.618551	0.414851	0.138064	0.316952	0.17981
ENSG00000150347	ARID5B	0.228104	0.00104045	0.125849	26.2928	26.4602	25.98	23.9403	22.7962	21.0378
ENSG00000135828	RNASEL	0.273085	0.0010412	0.125849	18.8965	17.3652	16.62	15.7117	14.7992	13.6656
ENSG00000198133	TMEM229B	0.453617	0.00104562	0.126131	3.06674	2.58875	2.92988	1.87767	2.51124	1.91049
ENSG00000131018	SYNE1	0.228447	0.00105753	0.127144	88.2816	88.5902	83.4628	76.7635	69.0712	77.8354
ENSG00000133627	ACTR3B	-0.318682	0.00105821	0.127144	7.98255	8.29316	6.97468	9.80253	8.94781	10.474
ENSG00000108106	UBE2S	-0.206315	0.00107703	0.12915	155.863	142.244	153.365	173.85	184.125	166.549
ENSG00000256683	ZNF350	0.253934	0.00108672	0.129747	16.5739	17.2965	15.3754	14.331	14.0922	13.2385
ENSG00000166477	LEO1	0.240713	0.00108758	0.129747	44.7384	43.4818	42.0296	39.5415	34.1821	37.3107
ENSG00000182393	IFNL1	4.90021	0.00108842	0.129747	0.0901983	0.0916371	0.0777845	0	0	0
ENSG00000283341	AC068205.2	-0.512112	0.00110643	0.131627	1.28533	1.67238	2.10018	2.56799	2.1699	2.47239
ENSG00000100116	GCAT	-0.255727	0.00110853	0.131627	13.6876	14.1121	14.3642	15.905	18.5295	16.2054
ENSG00000168398	BDKRB2	0.658172	0.00112887	0.133779	1.30788	1.03092	1.34827	0.773157	0.828952	0.741718
ENSG00000149476	TKFC	-0.212634	0.0011329	0.133996	29.585	27.9493	28.2876	33.4391	34.7429	32.0062
ENSG00000118407	FILIP1	0.408752	0.00113944	0.134507	5.3217	5.01713	4.82264	4.63894	3.1939	3.73107
ENSG00000125878	TCF15	1.89728	0.00114936	0.135415	0.202946	0.32073	0.129641	0.0276128	0.0975238	0.0449526
ENSG00000154642	C21orf91	0.234074	0.00116193	0.13663	60.0044	63.9856	61.4239	56.8547	48.5912	53.2464
ENSG00000197601	FAR1	0.253483	0.00116653	0.136906	211.335	228.589	222.205	200.027	163.938	194.78
ENSG00000133321	PLAAT4	3.3455	0.00117311	0.137413	0.0901983	0.160365	0.0777845	0	0.024381	0
ENSG00000124191	TOX2	-0.269992	0.00117601	0.137487	9.22278	8.70553	9.87864	11.5421	10.7764	11.3955
ENSG00000187987	ZSCAN23	0.352497	0.00119517	0.139457	6.31388	7.01024	7.95995	5.46733	5.04686	6.18098
ENSG00000214106	PAXIP1-AS2	0.297119	0.00121526	0.14153	8.2306	8.84298	8.63408	7.31738	6.33905	7.3947
ENSG00000230191	AC006970.1	4.89737	0.00122224	0.142071	0.135297	0.0916371	0.0259282	0	0	0
ENSG00000204186	ZDBF2	0.802948	0.00122863	0.14254	1.10493	0.618551	1.24455	0.414191	0.707048	0.561907
ENSG00000223960	CHROMR	0.320218	0.00125339	0.145055	19.3475	24.0777	22.6353	18.114	15.7745	19.2847
ENSG00000179841	AKAP5	0.302277	0.00125509	0.145055	21.5123	21.6493	21.5204	18.9147	14.9699	18.9026
ENSG00000184012	TMPRSS2	0.711458	0.00125969	0.14531	1.24023	0.93928	0.985271	0.745545	0.609524	0.60686
ENSG00000163069	SGCB	0.192636	0.00127615	0.146929	71.6851	71.6144	69.1245	63.9788	63.5124	59.742
ENSG00000163431	LMOD1	0.453733	0.00129675	0.149019	2.5481	2.42838	2.54096	1.82244	1.90171	1.7981
ENSG00000182504	CEP97	0.244846	0.00134392	0.154147	42.1452	45.9789	43.0926	38.9892	33.7432	38.7042
ENSG00000148677	ANKRD1	0.500586	0.0013518	0.154323	6.53938	6.00223	7.00061	3.8934	3.87657	6.04612
ENSG00000152749	GPR180	0.219693	0.00135203	0.154323	39.2137	41.8782	38.0366	36.0347	34.4503	32.6131
ENSG00000145623	OSMR	0.193161	0.00135308	0.154323	45.6178	43.8942	44.4409	39.431	38.9851	39.5358
ENSG00000235316	DUSP8P5	-0.423588	0.00137228	0.156218	2.00691	2.31384	2.64467	3.00979	3.09638	3.23659
ENSG00000176593	AC008969.1	-0.355109	0.001401	0.159189	4.28442	5.52114	5.62642	6.79274	6.07086	6.94518
ENSG00000138433	CIR1	0.356963	0.00140584	0.159441	43.9942	41.672	41.3036	36.4212	26.6971	36.6364
ENSG00000157985	AGAP1	-0.187867	0.00141195	0.159584	61.7182	60.0452	59.0903	68.4244	71.2168	67.811
ENSG00000173145	NOC3L	0.202985	0.00141237	0.159584	73.6244	72.1413	70.5247	64.4482	59.9771	64.7317
ENSG00000172733	PURG	0.263023	0.00142356	0.16055	10.4856	11.5692	10.8639	9.44357	8.80152	9.37262
ENSG00000160961	ZNF333	-0.262694	0.00142973	0.160947	9.85417	11.8212	10.9417	13.0608	13.507	12.8115
ENSG00000130558	OLFM1	-0.234119	0.00143833	0.161615	20.9486	20.3893	19.8869	23.8022	23.0156	25.6455
ENSG00000167136	ENDOG	-0.236298	0.00144273	0.16181	14.6798	13.6997	15.3236	17.8378	17.3105	16.6774
ENSG00000272688	AP005329.3	-0.717339	0.00145161	0.162506	0.496091	0.664369	0.596348	0.911221	1.21905	0.78667
ENSG00000267280	TBX2-AS1	-0.332391	0.0014672	0.163949	4.50992	4.10076	4.95228	5.74346	5.46133	5.93374
ENSG00000181472	ZBTB2	0.187029	0.00148626	0.165751	55.8779	54.0201	57.042	49.9791	48.6888	48.9309
ENSG00000177873	ZNF619	0.265368	0.0014888	0.165751	9.35808	10.3779	10.0861	8.44951	8.53333	8.00156
ENSG00000187609	EXD3	-0.258593	0.00152647	0.169633	9.42572	9.98845	9.59343	11.4317	11.1909	12.2721
ENSG00000165804	ZNF219	-0.22619	0.00153722	0.170517	23.4065	22.4053	25.9282	27.8889	27.965	28.4999
ENSG00000175063	UBE2C	-0.182281	0.00154154	0.170684	81.7873	78.8766	79.3662	90.7355	94.2568	89.2534
ENSG00000162772	ATF3	0.203584	0.00154621	0.170889	32.3135	31.5232	33.3436	27.4747	29.7448	27.6908
ENSG00000173258	ZNF483	0.247988	0.0015676	0.172937	33.0577	37.9607	39.7479	32.4726	29.5741	31.7365
ENSG00000064932	SBNO2	-0.900529	0.00157432	0.173263	1.44317	2.13056	1.34827	4.36282	1.70667	3.21411
ENSG00000166275	BORCS7	0.238974	0.00157626	0.173263	21.3319	23.6882	22.0649	20.1021	19.6267	17.5765
ENSG00000261420	AL022069.1	-0.769913	0.00159809	0.175345	0.473541	0.526913	0.518564	0.745545	0.950857	0.899052
ENSG00000236137	AL445231.1	0.652432	0.00160473	0.175756	1.01473	1.19128	1.1927	0.745545	0.560762	0.854099
ENSG00000242125	SNHG3	-0.194496	0.00162765	0.177944	45.9109	49.3466	51.2341	57.2689	55.5154	55.8536
ENSG00000180488	MIGA1	0.198726	0.00163416	0.178336	71.0988	74.2261	69.1764	65.1385	60.3916	62.6639
ENSG00000008735	MAPK8IP2	0.186228	0.00165329	0.180099	41.0628	43.0694	43.3001	37.2772	37.5954	37.8051
ENSG00000183621	ZNF438	0.364944	0.00168182	0.182878	3.76578	3.84876	4.0448	3.14786	3.02324	2.9444
ENSG00000103353	UBFD1	0.17891	0.00169084	0.183512	158.005	153.401	155.439	133.729	144.067	137.353
ENSG00000059145	UNKL	-0.281829	0.0016937	0.183512	19.9338	23.1613	25.5652	27.9165	26.4533	29.4664
ENSG00000044574	HSPA5	0.188235	0.00170557	0.184469	690.017	656.534	637.522	572.937	611.938	568.853
ENSG00000135913	USP37	0.188811	0.00172284	0.185801	79.0588	82.1985	80.7663	71.4342	68.5105	73.6998
ENSG00000166171	DPCD	-0.234059	0.00172401	0.185801	17.1828	15.395	15.6606	19.3289	19.4316	18.4306
ENSG00000169914	OTUD3	-0.249256	0.00174027	0.187101	51.9317	63.0692	64.8723	71.4618	70.4853	72.9805
ENSG00000265148	TSPOAP1-AS1	-0.671706	0.00174223	0.187101	0.699037	0.618551	0.700061	1.27019	1.24343	0.764194
ENSG00000155545	MIER3	0.201557	0.00175413	0.187865	80.1638	87.88	84.6814	76.7911	70.0221	74.3516
ENSG00000013810	TACC3	-0.178638	0.00175646	0.187865	167.25	163.274	176.312	191.274	199.68	186.441
ENSG00000185880	TRIM69	1.15359	0.00175864	0.187865	0.450992	0.343639	0.414851	0.138064	0.219429	0.17981
ENSG00000125458	NT5C	-0.208635	0.00177224	0.188984	23.4065	23.986	25.254	29.1039	27.0629	28.2977
ENSG00000279692	AC110285.6	-0.296847	0.00180203	0.191473	8.02765	7.1706	9.12672	10.2719	9.58171	10.1593
ENSG00000167034	NKX3-1	0.311195	0.00180351	0.191473	14.9278	13.6768	11.8751	10.2719	11.8979	10.7212
ENSG00000107796	ACTA2	0.388838	0.00180504	0.191473	7.50901	8.40771	7.57103	5.90913	7.31429	4.87736
ENSG00000162972	MAIP1	0.23179	0.00181203	0.191857	22.5496	21.8096	22.1686	18.3625	20.797	17.8911
ENSG00000203279	AL590705.1	-0.431681	0.00181498	0.191857	2.07456	2.03893	1.89276	2.54037	2.73067	2.87697
ENSG00000237883	DGUOK-AS1	-0.51436	0.00181974	0.192026	1.33043	1.30583	1.1927	1.85006	2.02362	1.66325
ENSG00000235508	RPS2P7	-0.379251	0.00184199	0.194035	3.96873	2.88657	3.44845	4.36282	4.77867	4.3604
ENSG00000272512	AL645608.7	0.401044	0.00184703	0.19423	7.17077	6.89569	9.749	6.24049	5.46133	6.38327
ENSG00000164162	ANAPC10	0.31956	0.00185695	0.194935	5.0962	5.33786	5.34121	4.14191	4.38857	4.18059
ENSG00000212978	AC016747.1	-0.229249	0.0018668	0.195527	12.6729	12.8521	12.6011	15.6564	14.9699	14.4298
ENSG00000160813	PPP1R35	-0.234486	0.00186903	0.195527	18.7612	17.686	19.9128	21.1238	22.1623	23.3304
ENSG00000065325	GLP2R	0.928184	0.00187235	0.195536	0.586289	0.549823	0.648205	0.30374	0.292571	0.337144
ENSG00000186301	MST1P2	-0.508845	0.00188505	0.196317	1.03728	1.64947	1.60755	2.26425	1.95048	1.93296
ENSG00000219507	FTH1P8	-0.680396	0.0018863	0.196317	0.586289	0.847643	0.518564	0.966447	1.07276	1.12381
ENSG00000272892	AL133551.1	-0.873302	0.0019184	0.199293	0.338244	0.389458	0.337066	0.773157	0.731429	0.494479
ENSG00000155367	PPM1J	-0.532607	0.00192146	0.199293	1.19513	1.09965	1.29641	1.62915	1.56038	2.00039
ENSG00000070423	RNF126	-0.240839	0.00194891	0.201795	45.3021	42.7258	50.9489	51.4978	56.4663	57.1348
ENSG00000245025	AC107959.1	0.526298	0.00195374	0.201844	1.78142	1.51201	2.17797	1.2978	1.36533	1.14629
ENSG00000129195	PIMREG	-0.203208	0.00195603	0.201844	44.6031	43.2985	41.8481	50.0067	52.9798	47.5149
ENSG00000183814	LIN9	0.20512	0.00197399	0.203351	62.9359	65.8642	61.2424	56.7166	52.2971	56.9325
ENSG00000177191	B3GNT8	0.685072	0.00199246	0.204906	1.12748	0.93928	0.959343	0.441804	0.804571	0.629336
ENSG00000019186	CYP24A1	0.796258	0.00200524	0.20555	0.766686	0.710188	0.881558	0.469417	0.682667	0.224763
ENSG00000149503	INCENP	-0.165688	0.00200786	0.20555	137.598	138.441	142.242	155.46	161.573	155.199
ENSG00000155621	C9orf85	0.250592	0.00201024	0.20555	11.816	11.6608	11.2269	10.2719	9.38667	9.75471
ENSG00000174173	TRMT10C	0.198203	0.00201227	0.20555	32.0881	30.9275	30.5953	26.7568	27.9406	27.4436
ENSG00000077782	FGFR1	-0.179967	0.00202123	0.206117	62.2143	62.9547	63.9908	69.1148	73.8743	72.6209
ENSG00000268471	MIR4453HG	-0.324672	0.00203328	0.206661	4.39717	4.46731	4.45965	5.633	5.09562	6.04612
ENSG00000245888	NSMCE1-DT	-1.2422	0.00203836	0.206661	0.135297	0.160365	0.155569	0.414191	0.341333	0.337144
ENSG00000148688	RPP30	0.17625	0.00203966	0.206661	71.0086	70.6522	69.5653	62.3772	64.4632	61.3828
ENSG00000253352	TUG1	0.180389	0.00204607	0.206661	347.015	371.863	364.239	322.628	307.614	331.413
ENSG00000171587	DSCAM	1.21242	0.00204628	0.206661	0.405892	0.343639	0.337066	0.165677	0.195048	0.112381
ENSG00000120549	KIAA1217	0.212987	0.00204699	0.206661	22.4368	23.6195	24.554	21.0962	19.6023	20.5883
ENSG00000182154	MRPL41	-0.229216	0.00205831	0.207458	46.4747	40.9389	48.8487	52.1053	55.0278	53.561
ENSG00000236438	FAM157A	-0.866665	0.00206359	0.207646	0.383343	0.389458	0.362995	0.607481	0.999619	0.494479
ENSG00000168152	THAP9	0.25832	0.00207945	0.208895	10.4179	9.94263	9.69714	8.25622	8.31391	8.7208
ENSG00000140463	BBS4	-0.210629	0.00209151	0.209744	21.8505	24.0318	23.3094	26.8948	28.2088	25.5106
ENSG00000083457	ITGAE	-0.196646	0.00209644	0.209744	36.395	36.7007	34.0437	40.5079	42.2766	40.8844
ENSG00000198959	TGM2	0.397276	0.00209827	0.209744	3.35989	3.09275	3.08545	2.31947	2.80381	2.1802
ENSG00000271401	AC010680.5	1.42987	0.00211078	0.210648	0.248045	0.252002	0.311138	0.0276128	0.146286	0.112381
ENSG00000128340	RAC2	0.540217	0.00213744	0.212958	1.44317	1.64947	1.81497	1.24257	1.19467	0.966481
ENSG00000204682	MIR1915HG	-0.227388	0.00216754	0.21542	13.7101	13.127	14.6235	16.3744	16.7497	15.7109
ENSG00000247092	SNHG10	-0.226095	0.00217209	0.21542	22.4594	20.5038	22.6872	25.4314	24.7954	26.994
ENSG00000141084	RANBP10	0.195225	0.00217281	0.21542	49.4512	47.9949	49.4191	42.1371	41.8133	45.0875
ENSG00000286707	AC010896.1	1.37447	0.00219538	0.217303	0.202946	0.229093	0.492635	0.110451	0.195048	0.0449526
ENSG00000233762	AC007969.1	-0.23451	0.00220196	0.2176	16.3033	14.639	16.2051	19.0804	17.7737	18.97
ENSG00000205583	STAG3L1	-0.381443	0.00222385	0.219405	2.503	2.74911	2.90396	4.05908	3.34019	3.32649
ENSG00000287733	AC083862.3	1.03856	0.00223195	0.219847	0.586289	0.526913	0.337066	0.248515	0.219429	0.247239
ENSG00000176022	B3GALT6	-0.218989	0.00224162	0.220441	45.7305	40.7556	46.6967	49.9239	52.5166	53.4936
ENSG00000177519	RPRM	-0.181761	0.00226771	0.222647	52.4052	50.1255	53.5676	60.7205	59.4408	58.0788
ENSG00000228830	AL160408.2	-3.32379	0.00227169	0.222677	0	0.0229093	0	0.110451	0.170667	0.0449526
ENSG00000255529	POLR2M	0.231197	0.00228018	0.223149	23.0682	25.498	25.2281	22.2559	21.8697	19.2172
ENSG00000205085	FAM71F2	0.519789	0.00230993	0.225696	1.57847	1.78692	1.6594	1.24257	1.09714	1.19124
ENSG00000147041	SYTL5	0.181601	0.00231807	0.225767	71.5724	70.7668	69.306	60.3891	63.7318	63.6978
ENSG00000196937	FAM3C	-0.180623	0.0023181	0.225767	78.5402	74.6842	81.7516	90.4318	89.6975	87.9048
ENSG00000196436	NPIPB15	-0.460065	0.00234672	0.228047	1.64612	1.74111	1.97054	2.67844	1.99924	2.71963
ENSG00000260329	AC007541.1	-0.50248	0.00235019	0.228047	1.12748	1.4891	1.50383	1.65677	2.07238	2.0903
ENSG00000229931	ATXN1-AS1	-0.424952	0.00235905	0.228047	2.48045	2.06184	2.0224	3.20308	2.51124	3.19163
ENSG00000153896	ZNF599	-0.229467	0.00236029	0.228047	11.9513	11.7066	11.7195	13.7788	14.6042	13.3959
ENSG00000183709	IFNL2	4.77031	0.0023603	0.228047	0.0901983	0.0229093	0.129641	0	0	0
ENSG00000231107	LINC01508	0.354417	0.00237221	0.228757	4.23932	3.84876	4.07072	3.39637	3.21829	2.98935
ENSG00000138760	SCARB2	0.178121	0.00237519	0.228757	164.589	166.757	158.006	148.529	148.797	138.274
ENSG00000113441	LNPEP	0.191409	0.00238189	0.229039	114.89	120.228	118.362	105.536	97.6945	108.223
ENSG00000008083	JARID2	-0.168815	0.0023909	0.229542	87.56	90.7437	90.7746	101.394	104.667	98.4237
ENSG00000152455	SUV39H2	0.179811	0.00241152	0.230827	61.3123	64.6958	61.5794	57.1584	55.3935	54.2128
ENSG00000102678	FGF9	-0.286314	0.0024119	0.230827	7.66686	7.72043	8.60816	9.69208	8.97219	10.6987
ENSG00000173706	HEG1	0.179804	0.00242616	0.231827	64.6947	63.6649	62.4091	55.0599	58.368	56.1233
ENSG00000159363	ATP13A2	-0.177265	0.00245111	0.233796	108.148	102.015	110.636	120.088	124.44	120.563
ENSG00000127993	RBM48	0.209901	0.00245448	0.233796	21.2868	22.7718	23.4909	19.3289	19.1634	20.2062
ENSG00000143507	DUSP10	0.270761	0.0024679	0.234705	9.44827	9.04917	8.63408	7.17932	8.192	7.28232
ENSG00000261840	AC093249.6	-0.265817	0.00249578	0.236517	6.58448	6.75824	7.13025	8.20099	8.46019	8.09147
ENSG00000133027	PEMT	-0.199855	0.00249778	0.236517	29.0664	27.1475	29.5581	32.1413	33.28	33.6695
ENSG00000175787	ZNF169	-0.302872	0.00249864	0.236517	6.22368	7.03315	8.06366	8.61518	8.46019	9.28271
ENSG00000164136	IL15	0.370533	0.00254895	0.240904	3.24714	3.82585	3.52623	2.56799	2.70629	2.9444
ENSG00000103024	NME3	-0.240512	0.00255818	0.241344	37.0941	35.8072	42.1074	41.9438	47.0552	47.5598
ENSG00000148737	TCF7L2	-0.182575	0.00256157	0.241344	32.1557	34.3868	33.7585	38.0504	38.912	37.6028
ENSG00000100949	RABGGTA	-1.52655	0.00258275	0.242963	0.947082	1.05383	0.466707	0.579868	2.24305	4.33793
ENSG00000145388	METTL14	0.21183	0.00260193	0.244382	42.4609	43.4589	40.9925	38.7407	34.2552	37.3556
ENSG00000184619	KRBA2	-0.520834	0.0026075	0.244382	0.924533	1.2371	1.1927	1.71199	1.536	1.59582
ENSG00000274751	AC120498.9	-1.2323	0.00260992	0.244382	0.112748	0.206184	0.155569	0.414191	0.24381	0.472002
ENSG00000234009	RPL5P34	-0.325015	0.00263142	0.246015	16.8445	15.5783	13.4049	21.0133	20.3825	16.5875
ENSG00000272398	CD24	0.233675	0.00265449	0.24779	17.9044	18.5107	17.8127	15.3251	16.9448	14.205
ENSG00000162076	FLYWCH2	-0.243471	0.00266845	0.248711	19.7083	18.7169	21.0278	24.1888	25.4781	21.2176
ENSG00000163435	ELF3	1.14303	0.00267545	0.248962	0.360793	0.229093	0.518564	0.138064	0.170667	0.17981
ENSG00000247679	AC139795.2	-0.558182	0.00267935	0.248962	0.811785	1.05383	1.08898	1.49109	1.4141	1.46096
ENSG00000279069	AC015813.5	-0.323133	0.00271044	0.251267	3.69813	4.26113	4.17444	5.02552	5.5101	4.7425
ENSG00000117152	RGS4	0.493189	0.00271244	0.251267	2.09711	2.29093	1.68533	1.40825	1.68229	1.28115
ENSG00000115816	CEBPZ	0.313399	0.00272423	0.251975	122.873	119.884	120.125	104.017	78.9211	110.763
ENSG00000122406	RPL5	-0.178118	0.00274247	0.253276	987.875	962.694	916.587	1079.38	1139.83	1047.73
ENSG00000120217	CD274	0.591179	0.00275369	0.253674	1.28533	1.44328	1.0112	0.773157	0.804571	0.921528
ENSG00000286628	AL096828.5	2.65094	0.00275515	0.253674	0.112748	0.160365	0.0777845	0.0276128	0	0.0224763
ENSG00000105290	APLP1	-0.230803	0.00276283	0.253996	12.6729	12.9208	14.0531	14.9385	16.579	15.2389
ENSG00000214546	AC087491.1	2.65183	0.00277577	0.254783	0.0676487	0.160365	0.129641	0.0276128	0.024381	0
ENSG00000197019	SERTAD1	0.203573	0.002782	0.254783	19.3475	18.9002	19.861	16.8162	17.213	16.7448
ENSG00000076770	MBNL3	0.231814	0.00278399	0.254783	37.748	36.7465	35.9883	33.9913	28.6232	32.1411
ENSG00000224861	YBX1P1	-0.328976	0.00280914	0.256698	4.32952	3.66548	3.94108	4.83223	5.5101	4.76498
ENSG00000279943	AC110771.1	-1.26274	0.00286531	0.261437	0.112748	0.137456	0.155569	0.386579	0.26819	0.337144
ENSG00000122008	POLK	0.369427	0.00288632	0.262958	45.8884	53.1495	48.7191	41.5848	29.7935	43.604
ENSG00000152404	CWF19L2	0.334378	0.00289763	0.263593	31.1184	29.6675	29.7396	25.5694	19.4316	27.2188
ENSG00000168917	SLC35G2	0.247209	0.00293064	0.265981	11.2748	10.8361	11.927	9.16744	9.38667	10.2267
ENSG00000262049	AC139530.1	-0.204116	0.00293265	0.265981	24.128	24.2151	26.4986	27.8061	30.3787	28.4999
ENSG00000152082	MZT2B	-0.214785	0.00295106	0.267252	76.0372	69.3693	82.3998	84.9645	92.5745	88.4442
ENSG00000171621	SPSB1	0.228213	0.00296284	0.267918	11.9738	11.8212	12.1862	10.2996	10.3619	10.2492
ENSG00000235552	RPL6P27	-0.193313	0.00297609	0.268321	53.6905	49.0946	50.7933	57.545	61.6107	57.6742
ENSG00000263142	LRRC37A17P	0.522823	0.00297614	0.268321	1.53337	1.76401	2.43725	1.10451	1.31657	1.52839
ENSG00000173406	DAB1	0.343265	0.00298268	0.268512	4.69031	4.53604	5.34121	3.23069	4.29105	3.95583
ENSG00000163328	GPR155	0.222578	0.00303076	0.272436	13.169	13.0583	13.2752	11.0727	11.7029	11.2831
ENSG00000156050	FAM161B	0.294153	0.00303705	0.272598	5.93054	6.13969	6.01534	4.52849	5.36381	4.92231
ENSG00000287769	AL353748.3	-0.405453	0.00309731	0.277596	2.16476	2.10765	1.76312	2.78889	2.58438	2.71963
ENSG00000130821	SLC6A8	-0.158679	0.00311943	0.279166	181.389	179.815	184.583	200.11	209.579	203.523
ENSG00000134333	LDHA	-0.315047	0.00313915	0.280518	3.69813	4.35276	4.0448	5.08075	5.33943	4.7425
ENSG00000090554	FLT3LG	1.82754	0.00316046	0.282006	0.0901983	0.274911	0.181497	0.0828383	0.0731429	0
ENSG00000268230	AC012313.3	-1.03541	0.00317452	0.282845	0.135297	0.297821	0.207425	0.386579	0.438857	0.494479
ENSG00000210082	MT-RNR2	-0.208907	0.00318317	0.283199	4711.1	4090.04	4038.88	5048.19	4944.43	4954.99
ENSG00000185345	PRKN	-0.672959	0.00319798	0.284101	0.428442	0.687278	0.725989	1.13212	0.975238	0.854099
ENSG00000267745	AC060766.7	0.520672	0.00320387	0.284194	1.89416	1.69529	1.45198	1.38064	0.975238	1.21372
ENSG00000071967	CYBRD1	0.198605	0.00320864	0.284194	32.0204	31.7064	30.31	28.7449	27.7455	26.1175
ENSG00000258429	PDF	-0.553779	0.00321309	0.284194	1.44317	1.05383	1.97054	1.87767	2.09676	2.53982
ENSG00000147889	CDKN2A	-0.200821	0.00322546	0.284873	161.342	147.948	172.967	185.779	179.98	191.88
ENSG00000169432	SCN9A	0.236242	0.00325392	0.286628	32.4263	33.1726	32.9029	30.7054	25.088	28.41
ENSG00000197714	ZNF460	0.364395	0.00325477	0.286628	7.03547	7.97243	8.32295	5.55017	5.26629	7.32727
ENSG00000127252	PLAAT1	-0.32987	0.00326469	0.287085	3.63048	3.25312	3.47438	4.36282	4.26667	4.47278
ENSG00000114698	PLSCR4	0.454215	0.00328913	0.288815	2.36771	2.79493	2.17797	2.12618	1.43848	1.86553
ENSG00000233937	AC008443.1	-0.264368	0.00330704	0.289968	8.86198	10.1717	10.9676	12.619	11.3615	12.2271
ENSG00000166292	TMEM100	0.432581	0.00334427	0.29281	2.7736	2.84075	2.25575	1.87767	2.31619	1.7082
ENSG00000272106	AL691432.2	-0.253661	0.00335371	0.293067	7.9149	7.42261	8.60816	9.74731	9.75238	9.21528
ENSG00000104067	TJP1	0.502343	0.00335688	0.293067	2.05201	1.94729	3.13731	1.62915	1.80419	1.59582
ENSG00000181004	BBS12	0.288982	0.00338503	0.2951	6.13349	5.77314	6.37833	4.83223	4.94933	5.23698
ENSG00000113356	POLR3G	0.248397	0.00339025	0.295131	12.4474	12.9667	12.1344	11.1003	9.65486	11.0808
ENSG00000185015	CA13	0.246417	0.00340443	0.295942	9.04238	10.1946	9.93049	8.31144	8.33829	8.09147
ENSG00000164089	ETNPPL	0.471439	0.00342526	0.297326	2.02946	1.67238	1.86683	1.35303	1.31657	1.37105
ENSG00000001167	NFYA	-0.175595	0.00344747	0.298807	84.0648	81.9923	78.2513	93.3588	94.2811	90.2873
ENSG00000279812	AC120057.4	-2.18868	0.00345217	0.298807	0.0225496	0.0458186	0.0259282	0.138064	0.0731429	0.247239
ENSG00000150540	HNMT	0.231229	0.00346896	0.299464	12.8307	12.4626	12.0047	10.9899	10.3863	10.6538
ENSG00000183242	WT1-AS	-0.790419	0.00346963	0.299464	0.383343	0.389458	0.414851	0.717932	0.633905	0.719242
ENSG00000214425	LRRC37A4P	-2.1945	0.00349323	0.300789	0.0676487	0.0229093	0	0.165677	0.24381	0.0674289
ENSG00000231007	CDC20P1	-0.275445	0.00349683	0.300789	7.80215	8.01825	8.86744	10.1615	11.0446	8.87814
ENSG00000246375	PPM1K-DT	1.39778	0.00349985	0.300789	0.293145	0.183274	0.388923	0.165677	0.0975238	0.0674289
ENSG00000103148	NPRL3	-0.181976	0.00351374	0.301555	34.343	35.8301	36.2995	40.1213	42.5935	38.8615
ENSG00000169435	RASSF6	0.450478	0.0035208	0.301735	2.14221	2.70329	2.33354	2.12618	1.63352	1.57334
ENSG00000273270	AC090114.2	-0.263947	0.00353642	0.302232	8.54629	10.1946	9.07486	12.0944	11.2884	10.3166
ENSG00000176907	TCIM	1.2554	0.00353657	0.302232	0.248045	0.435276	0.259282	0.110451	0.170667	0.112381
ENSG00000171533	MAP6	-0.259965	0.00358083	0.305584	6.51683	6.9186	6.45612	7.92486	7.77752	8.27128
ENSG00000270781	AC091133.7	-1.69936	0.00360952	0.307247	0.0225496	0.0916371	0.0777845	0.165677	0.26819	0.202287
ENSG00000175305	CCNE2	0.177119	0.00361044	0.307247	38.8755	40.7098	39.5405	36.4212	35.2792	34.4112
ENSG00000083093	PALB2	0.185234	0.00361813	0.307429	43.0922	42.4051	45.0632	38.2713	37.2297	39.9853
ENSG00000223803	RPS20P14	-0.308877	0.00362718	0.307429	4.48737	3.80294	4.56336	5.43971	5.46133	5.1246
ENSG00000148362	PAXX	-0.20356	0.00362778	0.307429	45.5051	43.2985	49.5488	50.6418	55.5398	54.033
ENSG00000184500	PROS1	0.199557	0.00364595	0.308172	53.5102	53.9514	48.745	47.0798	46.4945	43.5141
ENSG00000124743	KLHL31	-0.552063	0.0036467	0.308172	0.766686	0.893462	1.29641	1.5187	1.36533	1.43848
ENSG00000134057	CCNB1	-0.170588	0.00365895	0.308651	262.252	250.055	246.603	286.123	298.423	275.694
ENSG00000232104	RFX3-AS1	-1.03644	0.00366255	0.308651	0.135297	0.252002	0.259282	0.524643	0.341333	0.472002
ENSG00000216866	RPS2P55	-0.403438	0.00370817	0.312062	3.90108	3.32185	4.48558	5.52255	5.90019	4.18059
ENSG00000148400	NOTCH1	0.183735	0.00373151	0.313592	33.5989	33.8599	36.118	29.7389	31.7928	30.1857
ENSG00000169100	SLC25A6	-0.172807	0.00377214	0.316398	495.504	460.66	506.533	536.102	575.025	548.624
ENSG00000126453	BCL2L12	-0.191126	0.00377534	0.316398	37.2519	33.9286	37.1292	40.7012	41.6427	42.0756
ENSG00000254363	AC011379.2	-0.49402	0.00380855	0.318741	1.01473	1.67238	1.14084	1.79483	1.68229	1.95544
ENSG00000130222	GADD45G	-0.369779	0.00381899	0.319175	2.5481	2.4742	3.34474	3.61727	3.51086	3.68611
ENSG00000232973	CYP1B1-AS1	-0.943504	0.00382864	0.319542	0.225496	0.274911	0.233354	0.607481	0.390095	0.449526
ENSG00000257815	CNOT2-DT	-0.315493	0.00386395	0.322045	4.50992	5.65859	4.38186	5.96436	6.46095	5.84384
ENSG00000259856	RAB43P1	1.07277	0.00388071	0.322999	0.225496	0.504004	0.700061	0.331353	0.170667	0.17981
ENSG00000175643	RMI2	0.203133	0.00389537	0.323774	47.7149	45.3375	45.7632	39.1825	44.0808	38.1872
ENSG00000273314	AC005229.4	-0.275089	0.00391007	0.324552	5.5021	5.33786	5.13378	6.29571	6.5341	6.63051
ENSG00000184160	ADRA2C	-0.265455	0.00392926	0.325699	5.95309	5.72732	6.27462	7.42783	7.09486	7.19242
ENSG00000272562	AL512343.2	-0.628005	0.0039466	0.32669	0.631388	0.710188	0.648205	0.883609	1.07276	1.12381
ENSG00000187051	RPS19BP1	-0.188214	0.0039571	0.327113	58.1328	54.2492	61.5276	64.9728	66.8038	67.5413
ENSG00000110002	VWA5A	0.292302	0.00399114	0.329091	6.33643	6.55205	5.67827	5.21881	5.26629	4.8324
ENSG00000164463	CREBRF	0.300733	0.00399263	0.329091	18.2652	20.206	17.6571	15.905	12.9463	16.9921
ENSG00000279088	AC022400.8	-0.229517	0.0039973	0.329091	11.6581	12.875	11.3565	14.8557	13.9947	13.5982
ENSG00000151883	PARP8	0.175851	0.00403067	0.330976	39.9804	39.8392	40.1109	36.8078	34.6941	35.4002
ENSG00000087258	GNAO1	-0.403347	0.00403111	0.330976	2.43535	2.01602	2.2039	2.70605	3.51086	2.6522
ENSG00000196169	KIF19	0.945701	0.00405774	0.332713	0.360793	0.595641	0.57042	0.276128	0.26819	0.247239
ENSG00000266947	AC022916.2	0.323691	0.00406517	0.332872	4.66776	4.30694	4.693	4.05908	3.41333	3.55126
ENSG00000116127	ALMS1	0.226078	0.00409038	0.33428	95.7455	97.731	99.0457	84.4675	74.8251	92.2203
ENSG00000184083	FAM120C	0.186779	0.0040948	0.33428	24.5565	24.994	26.1615	22.4492	22.9425	21.5548
ENSG00000188747	NOXA1	-0.296082	0.00409889	0.33428	4.21677	4.53604	5.00414	5.71584	5.43695	5.79888
ENSG00000064961	HMG20B	-0.199114	0.00410938	0.334537	51.864	51.6146	59.4015	61.2727	62.4152	64.3047
ENSG00000135362	PRR5L	0.259194	0.00411307	0.334537	7.30606	7.67461	7.57103	5.96436	6.58286	6.38327
ENSG00000273174	AC108673.2	1.27225	0.00414951	0.336886	0.248045	0.412367	0.233354	0.138064	0.146286	0.0899052
ENSG00000131094	C1QL1	-0.278207	0.00415305	0.336886	12.267	10.9735	14.5198	16.043	15.4331	14.5646
ENSG00000263753	LINC00667	-0.17466	0.0041701	0.337817	34.5685	35.8759	35.5475	38.7407	41.2526	40.3674
ENSG00000120694	HSPH1	0.16832	0.00419633	0.339221	175.548	175.027	172.474	157.614	149.626	161.2
ENSG00000135116	HRK	0.240895	0.00419861	0.339221	13.6876	14.5245	13.7419	13.0056	12.093	10.7437
ENSG00000154822	PLCL2	1.94659	0.00420479	0.339268	0.135297	0.114546	1.40012	0.110451	0.146286	0.157334
ENSG00000164438	TLX3	-0.325706	0.00422492	0.339695	4.84816	4.28404	5.75606	5.88152	6.82667	6.00117
ENSG00000286945	AL513478.4	-2.24488	0.00422498	0.339695	0.0225496	0.0458186	0.0259282	0.0552255	0.0975238	0.314668
ENSG00000234546	LNCTAM34A	-0.483559	0.00422687	0.339695	1.08238	1.37456	1.55569	1.65677	2.1699	1.77563
ENSG00000197498	RPF2	0.191515	0.0042398	0.339913	86.7031	82.0381	77.5771	73.6156	70.461	73.1604
ENSG00000220472	AL139095.2	-0.304227	0.00424079	0.339913	7.21587	6.78115	5.75606	7.89725	9.14286	7.59699
ENSG00000132718	SYT11	0.219899	0.00424748	0.340001	15.0857	14.6619	13.8975	12.3981	13.117	12.2496
ENSG00000139083	ETV6	0.212046	0.00425771	0.34037	16.5514	16.403	17.7089	15.4631	14.141	14.4298
ENSG00000198839	ZNF277	0.217328	0.00426388	0.340415	29.9233	27.6744	26.6023	24.6582	23.1375	25.151
ENSG00000259877	AC009113.1	-0.224302	0.00427508	0.34086	10.0571	10.5841	10.4491	12.2048	12.8244	11.5528
ENSG00000101474	APMAP	-0.164357	0.0042937	0.341896	146.798	139.884	144.316	158.635	169.204	158.458
ENSG00000159335	PTMS	-0.158254	0.00430018	0.341963	137.868	145.703	149.061	162.722	165.498	157.649
ENSG00000115758	ODC1	-0.175805	0.00430704	0.34206	296.707	282.7	275.694	321.44	342.601	308.847
ENSG00000107331	ABCA2	-0.198704	0.00434354	0.344109	40.8824	41.4429	47.3708	49.5649	49.3227	50.7515
ENSG00000176928	GCNT4	0.399531	0.00434417	0.344109	2.30006	3.02402	3.00767	2.07096	2.26743	2.00039
ENSG00000115738	ID2	0.160164	0.0043499	0.344113	73.8724	74.753	75.1658	66.4915	69.4126	65.6982
ENSG00000266274	RN7SL138P	0.944918	0.00437604	0.34573	0.450992	0.458186	0.466707	0.220902	0.219429	0.269716
ENSG00000233975	LINC02574	4.62305	0.00443829	0.350192	0.0225496	0.0916371	0.103713	0	0	0
ENSG00000126005	MMP24OS	-0.178768	0.00444483	0.350252	37.3872	35.7385	39.5145	42.6065	43.2762	42.3903
ENSG00000101670	LIPG	0.19841	0.00445611	0.350657	28.6154	29.3468	28.3136	24.5477	27.3067	23.8698
ENSG00000259895	AC106820.2	-0.985018	0.00446153	0.350657	0.338244	0.137456	0.233354	0.386579	0.341333	0.674289
ENSG00000115271	GCA	0.201736	0.00450228	0.353096	22.5045	24.3297	23.465	19.5498	21.9916	19.959
ENSG00000246777	AC044802.1	0.519843	0.00450419	0.353096	1.57847	1.19128	1.78904	1.10451	1.024	1.05639
ENSG00000168610	STAT3	0.155924	0.00453426	0.354928	173.361	169.414	169.959	153.306	159.256	150.793
ENSG00000166130	IKBIP	0.198457	0.00454219	0.354928	52.7886	53.035	51.4156	47.6044	42.4472	47.8745
ENSG00000129968	ABHD17A	-0.223111	0.0045451	0.354928	49.6316	47.2848	58.3125	60.7481	59.6602	61.7649
ENSG00000258289	CHURC1	0.196677	0.00458158	0.357013	30.7576	31.0879	28.7025	26.8672	25.5269	27.1738
ENSG00000177842	ZNF620	0.205168	0.00458358	0.357013	16.168	16.0365	16.6459	13.7512	14.0678	14.7669
ENSG00000128422	KRT17	0.387097	0.00463716	0.360723	20.4525	15.5325	19.2906	12.0392	13.3364	17.082
ENSG00000173221	GLRX	0.22383	0.00464594	0.360755	21.3545	21.5805	18.9535	17.6169	18.8221	16.9921
ENSG00000125844	RRBP1	0.157173	0.00464945	0.360755	118.047	117.044	122.303	106.337	107.13	109.033
ENSG00000114541	FRMD4B	0.277604	0.00467162	0.362012	11.9287	13.4477	10.7083	10.3272	10.557	9.17033
ENSG00000141098	GFOD2	-0.169865	0.00468799	0.362494	38.8304	40.8472	40.6554	45.92	46.787	43.5815
ENSG00000169738	DCXR	-0.166039	0.00468979	0.362494	57.0955	56.2652	57.5087	63.3161	67.2671	62.4167
ENSG00000238121	LINC00426	-2.6406	0.00471396	0.363899	0	0.0229093	0.0259282	0.138064	0.121905	0.0899052
ENSG00000112200	ZNF451	0.2001	0.00472007	0.363907	127.721	133.149	129.356	123.098	103.887	114.899
ENSG00000004700	RECQL	0.189567	0.00473231	0.364388	124.429	124.054	118.207	112.218	100.328	111.123
ENSG00000186212	SOWAHB	0.258156	0.00475187	0.365246	7.39626	8.01825	7.38953	6.29571	6.80229	6.11355
ENSG00000287485	AL451166.1	2.55382	0.00475549	0.365246	0.112748	0.137456	0.0777845	0.0276128	0.024381	0
ENSG00000167384	ZNF180	0.181082	0.0047624	0.365314	38.6274	37.869	36.7402	34.2122	32.4998	33.8718
ENSG00000072840	EVC	0.193573	0.00478138	0.366307	31.2537	32.3708	32.0213	26.0388	29.891	28.1853
ENSG00000229204	PTGES3P3	0.231746	0.00479185	0.366646	11.162	11.4775	11.0454	9.3055	10.435	9.14785
ENSG00000118046	STK11	-0.183485	0.00480154	0.366924	89.3189	87.7884	100.186	102.692	107.301	106.74
ENSG00000152767	FARP1	-0.159758	0.0048312	0.368141	77.6382	76.9752	80.0662	86.4832	91.136	86.2416
ENSG00000099624	ATP5F1D	-0.222151	0.00483447	0.368141	43.1599	38.3043	45.9188	46.776	51.6632	50.9987
ENSG00000236908	LINC02827	3.1274	0.00483566	0.368141	0.0450992	0.183274	0.0518564	0	0.024381	0
ENSG00000131470	PSMC3IP	0.167011	0.00486108	0.369613	56.5994	56.4026	54.3455	50.0067	51.1756	48.9309
ENSG00000146677	AC004453.1	-0.449612	0.0048701	0.369835	1.26278	1.46619	1.78904	2.34709	1.85295	2.00039
ENSG00000180425	C11orf71	-0.218231	0.00489086	0.370947	11.0267	11.2485	10.7602	13.6131	12.605	12.5418
ENSG00000138741	TRPC3	0.219449	0.00490367	0.371454	13.3494	13.4019	12.653	11.8183	11.069	11.2381
ENSG00000175073	VCPIP1	0.219255	0.00493961	0.37329	32.2233	37.6399	37.4922	32.6383	29.1352	30.9948
ENSG00000157765	SLC34A2	2.55262	0.00494468	0.37329	0.112748	0.160365	0.0518564	0.0276128	0.024381	0
ENSG00000110723	EXPH5	0.317763	0.00494635	0.37329	24.7143	24.2609	25.5652	21.5932	16.067	22.4763
ENSG00000066230	SLC9A3	-0.861371	0.00495846	0.373451	0.293145	0.274911	0.362995	0.441804	0.585143	0.651813
ENSG00000178966	RMI1	0.213878	0.0049608	0.373451	42.5511	43.8713	40.3961	39.3758	33.6945	37.0634
ENSG00000134987	WDR36	0.178266	0.00496963	0.373652	105.329	111.133	107.706	98.7156	90.3071	99.2553
ENSG00000267365	KCNJ2-AS1	-0.438967	0.0049958	0.374808	1.33043	1.74111	1.55569	2.04334	2.38933	1.88801
ENSG00000120686	UFM1	0.185621	0.00499736	0.374808	50.7366	49.0488	47.3189	45.6991	42.8373	41.8059
ENSG00000058729	RIOK2	0.193589	0.00504798	0.377726	47.8502	46.1851	42.8074	41.1982	40.765	38.6368
ENSG00000091844	RGS17	0.366134	0.00504872	0.377726	4.69031	5.08586	4.25222	4.27998	2.97448	3.75354
ENSG00000081665	ZNF506	0.234332	0.00505513	0.37774	19.1446	21.4202	19.9647	17.6998	15.6038	18.453
ENSG00000121067	SPOP	0.167204	0.00507065	0.378434	69.9037	69.8962	67.0243	61.6041	64.0244	59.8769
ENSG00000275023	MLLT6	-2.02293	0.00512792	0.381838	0.112748	0.114546	0.0777845	0.0828383	0.024381	1.14629
ENSG00000177108	ZDHHC22	0.28946	0.00512885	0.381838	5.4119	5.22332	5.41899	3.97624	4.75429	4.45031
ENSG00000272482	AC254633.1	1.87364	0.00516152	0.3838	0.225496	0.160365	0.0777845	0.0828383	0.0487619	0
ENSG00000274976	AC087588.2	-2.3214	0.00517357	0.384224	0.0450992	0.0229093	0	0.0828383	0.170667	0.134858
ENSG00000167191	GPRC5B	0.22366	0.00518596	0.384674	12.9886	13.5623	13.1974	12.3705	10.9958	10.9684
ENSG00000269720	CCDC194	4.62717	0.00520774	0.385533	0	0.0916371	0.129641	0	0	0
ENSG00000103269	RHBDL1	-0.515516	0.00521025	0.385533	1.01473	1.26001	1.78904	2.04334	1.58476	2.15772
ENSG00000282859	AC003992.1	4.62985	0.00526602	0.389185	0.0450992	0.0229093	0.155569	0	0	0
ENSG00000274373	AC148476.1	-2.32023	0.00527933	0.389694	0	0.0229093	0.0518564	0.0828383	0.195048	0.112381
ENSG00000167123	CERCAM	-0.163866	0.00536016	0.394714	92.5209	92.8971	100.705	105.26	108.837	108.358
ENSG00000110619	CARS1	0.379993	0.00536035	0.394714	3.15694	3.02402	4.17444	2.29186	2.82819	2.80954
ENSG00000204620	AC115618.1	-0.699682	0.00537266	0.395141	0.383343	0.595641	0.466707	0.883609	0.926476	0.584384
ENSG00000111846	GCNT2	-2.12758	0.00543296	0.398484	0.0676487	0.0229093	0.0259282	0.358966	0.024381	0.17981
ENSG00000100226	GTPBP1	0.155358	0.00543582	0.398484	140.777	142.519	147.894	127.93	128.634	132.97
ENSG00000121957	GPSM2	-0.171406	0.00544196	0.398484	41.5814	43.1153	40.6035	49.0403	47.0309	46.0764
ENSG00000237094	AL732372.2	-1.0936	0.00544439	0.398484	0.0676487	0.252002	0.233354	0.331353	0.390095	0.449526
ENSG00000141934	PLPP2	0.348532	0.00547535	0.400028	3.54028	3.4593	3.44845	2.23663	3.072	2.89944
ENSG00000196196	HRCT1	1.31627	0.00547866	0.400028	0.293145	0.252002	0.259282	0.0828383	0.121905	0.112381
ENSG00000052723	SIKE1	0.17767	0.00551812	0.401951	82.5089	86.2305	86.0038	80.6845	71.8507	74.1943
ENSG00000110881	ASIC1	-0.190622	0.00551825	0.401951	30.9606	33.1726	34.1474	36.0899	40.3505	36.3891
ENSG00000226084	AC113935.1	-0.35449	0.00554342	0.402971	5.38935	6.96442	6.66354	8.83609	9.06971	6.60803
ENSG00000234327	AC012146.1	-0.331331	0.00554553	0.402971	3.04419	3.2073	3.05953	3.61727	4.4861	3.68611
ENSG00000178149	DALRD3	-0.238905	0.00555359	0.403074	9.71887	9.82808	10.838	11.2384	11.8491	12.8789
ENSG00000077238	IL4R	0.251391	0.00556951	0.403746	9.17768	8.40771	9.30822	8.2286	7.43619	7.12499
ENSG00000134690	CDCA8	-0.165655	0.00559916	0.405411	87.312	83.7563	85.3037	95.3469	101.425	92.8046
ENSG00000265982	AC103810.3	-1.12905	0.00567837	0.410656	0.112748	0.114546	0.28521	0.30374	0.341333	0.449526
ENSG00000101417	PXMP4	-0.213882	0.00569116	0.410693	13.665	13.8601	12.4455	16.0982	15.872	14.8119
ENSG00000111319	SCNN1A	-0.837106	0.0056985	0.410693	0.270595	0.366548	0.259282	0.524643	0.585143	0.516955
ENSG00000163293	NIPAL1	0.189941	0.00569918	0.410693	28.6605	30.8588	28.2099	26.9224	25.2587	25.3083
ENSG00000162755	KLHDC9	-0.268459	0.00571074	0.411038	6.62958	6.50624	5.7042	7.42783	8.31391	7.16994
ENSG00000138650	PCDH10	-0.245623	0.00574755	0.413197	11.0267	12.0503	11.175	14.7728	14.2385	11.9799
ENSG00000167968	DNASE1L2	-0.344379	0.0057693	0.414157	2.99909	2.61166	2.69653	3.58966	3.90095	3.16916
ENSG00000257179	HMGN2P6	-2.11092	0.00577455	0.414157	0.0450992	0.0229093	0.0259282	0.110451	0.0731429	0.247239
ENSG00000102699	PARP4	0.171509	0.00580578	0.415905	78.0441	78.7163	78.355	71.1581	66.365	72.5535
ENSG00000198146	ZNF770	0.20904	0.00582206	0.416579	84.9443	87.9945	83.9814	78.5583	66.7551	78.3524
ENSG00000104885	DOT1L	-0.229493	0.00584188	0.417409	60.6809	64.4438	75.7362	76.3493	76.3368	83.9715
ENSG00000162148	PPP1R32	-0.656163	0.00584742	0.417409	0.51864	0.664369	0.596348	0.717932	0.828952	1.2362
ENSG00000182379	NXPH4	-0.196014	0.00586076	0.41787	46.407	42.1989	49.1339	51.7187	52.4678	54.505
ENSG00000276334	AL133243.2	0.473328	0.00587218	0.418193	1.48827	1.76401	1.76312	1.24257	1.36533	1.03391
ENSG00000239264	TXNDC5	-0.43762	0.0058934	0.419212	1.53337	1.60365	1.27048	2.18141	1.75543	2.11277
ENSG00000266709	AC005224.3	-0.26339	0.00591129	0.419992	5.88544	6.04805	5.7042	6.489	7.46057	7.32727
ENSG00000231187	AL356056.2	0.642183	0.00596197	0.423098	0.856884	0.96219	0.85563	0.524643	0.487619	0.696765
ENSG00000159714	ZDHHC1	-0.250038	0.00598596	0.424304	7.68941	8.72844	9.61936	10.907	10.3131	9.91205
ENSG00000104228	TRIM35	0.199612	0.00599528	0.424468	25.1879	28.6366	26.706	22.5044	24.9661	23.0832
ENSG00000153944	MSI2	-0.161909	0.00600381	0.424577	136.493	143.229	141.257	166.477	157.672	150.029
ENSG00000128944	KNSTRN	-0.168636	0.00604144	0.426741	58.4936	57.1357	56.8346	63.675	68.7787	62.7538
ENSG00000151322	NPAS3	0.470919	0.0060593	0.427505	1.91671	2.08474	1.73719	1.62915	1.58476	1.01143
ENSG00000141542	RAB40B	-0.179675	0.00607305	0.427977	25.6389	26.5977	24.7096	28.524	29.9398	29.2866
ENSG00000237310	AC008267.5	-0.501741	0.00609716	0.429178	1.84907	2.35966	1.27048	3.12024	2.56	2.22515
ENSG00000234832	NXT1-AS1	-1.7091	0.00612997	0.430987	0.0450992	0.0687278	0.0518564	0.193289	0.146286	0.224763
ENSG00000273183	AC093726.2	1.61885	0.00613861	0.431095	0.157847	0.229093	0.155569	0.0552255	0.0487619	0.0674289
ENSG00000227192	AL023581.2	1.4046	0.00619855	0.434643	0.180397	0.252002	0.233354	0.138064	0.0975238	0.0224763
ENSG00000272374	Z97832.2	-0.445081	0.00620345	0.434643	1.30788	1.46619	1.45198	1.79483	1.87733	2.0903
ENSG00000152128	TMEM163	-0.241789	0.00624741	0.436718	6.76487	6.84987	7.25989	7.84203	8.5821	8.36118
ENSG00000285329	AC025283.2	-0.574026	0.00625433	0.436718	0.721587	0.916371	0.648205	0.99406	1.31657	1.12381
ENSG00000273247	AC097376.3	-0.404598	0.00626488	0.436718	2.20986	2.17638	2.82617	3.4516	2.58438	3.52878
ENSG00000124171	PARD6B	0.230103	0.00627294	0.436718	12.1317	11.8441	12.2122	11.2384	10.5082	9.39509
ENSG00000141682	PMAIP1	0.189907	0.00627426	0.436718	330.103	361.027	333.022	321.772	309.76	272.593
ENSG00000197982	C1orf122	-0.191352	0.00627625	0.436718	26.9918	25.7042	29.1692	30.4017	31.3051	32.2535
ENSG00000113396	SLC27A6	0.468303	0.00629606	0.437594	1.80397	2.01602	1.40012	1.24257	1.34095	1.2362
ENSG00000281398	SNHG4	-0.201891	0.00631323	0.438286	20.0466	22.6573	23.8021	25.5142	25.3562	26.0051
ENSG00000165655	ZNF503	-0.181699	0.00634489	0.43998	37.4774	37.9149	41.8999	45.8924	45.6168	42.3678
ENSG00000233325	MIPEPP3	-0.555039	0.00635374	0.440091	0.879434	0.64146	0.829702	1.15974	1.21905	1.10134
ENSG00000173809	TDRD12	0.369501	0.006365	0.440115	3.13439	3.27603	2.69653	2.12618	2.73067	2.24763
ENSG00000249306	LINC01411	0.291847	0.00636859	0.440115	7.68941	6.94151	9.02301	6.37855	6.04648	6.94518
ENSG00000174516	PELI3	-0.214904	0.00638544	0.440777	16.1455	14.1579	15.1421	17.5341	18.749	16.8572
ENSG00000176236	RPP38-DT	-0.853677	0.00647708	0.446595	0.270595	0.274911	0.337066	0.690319	0.292571	0.629336
ENSG00000071575	TRIB2	-0.154774	0.00649448	0.447286	80.4569	82.7025	86.3149	91.9505	96.0366	91.4785
ENSG00000260027	HOXB7	0.193299	0.00650216	0.447308	26.1801	25.9104	26.8097	24.1888	24.1615	21.1951
ENSG00000096401	CDC5L	0.185877	0.00652756	0.448033	264.687	250.788	243.492	240.314	210.554	220.987
ENSG00000260708	AL118516.1	-0.273606	0.00653197	0.448033	7.41881	5.9335	6.40426	8.0077	8.53333	7.55204
ENSG00000171885	AQP4	0.589277	0.00653486	0.448033	1.19513	1.14546	0.803774	0.662706	0.780191	0.674289
ENSG00000247877	AC021086.1	-1.18165	0.00657411	0.450215	0.112748	0.183274	0.129641	0.30374	0.365714	0.314668
ENSG00000131061	ZNF341	-0.314031	0.00658936	0.450306	3.85598	3.89458	4.95228	5.10836	5.02248	5.66403
ENSG00000259969	AL049838.1	-0.458285	0.00659027	0.450306	1.19513	1.62656	1.08898	1.60154	1.90171	1.91049
ENSG00000165997	ARL5B	0.250776	0.00660884	0.451066	166.258	175.577	167.47	159.878	120.027	150.726
ENSG00000066654	THUMPD1	0.158425	0.00661857	0.451223	88.6875	87.0782	86.6001	80.8502	76.7512	79.0716
ENSG00000160226	CFAP410	-0.232463	0.00663296	0.451696	12.7631	13.0583	15.6347	16.7886	15.7745	16.3627
ENSG00000117707	PROX1	0.239303	0.00664708	0.452151	14.77	15.3492	16.8533	14.2482	11.8979	13.8679
ENSG00000286427	AC009486.2	-0.712453	0.00666259	0.452698	0.383343	0.526913	0.414851	0.828383	0.707048	0.674289
ENSG00000142327	RNPEPL1	-0.161713	0.0066867	0.453765	40.0481	39.8851	42.1074	46.0305	46.9577	44.4132
ENSG00000226668	AL136981.1	1.14855	0.00669325	0.453765	0.338244	0.297821	0.414851	0.276128	0.0731429	0.134858
ENSG00000124143	ARHGAP40	1.34039	0.00671675	0.45485	0.293145	0.274911	0.181497	0.138064	0.024381	0.134858
ENSG00000117597	UTP25	0.162335	0.00674303	0.45612	63.7477	65.4289	65.3909	56.8823	57.3684	60.6411
ENSG00000196208	GREB1	0.229171	0.00675783	0.456613	9.56102	9.23244	10.5528	8.25622	8.43581	8.45109
ENSG00000102081	FMR1	0.153171	0.00679542	0.458642	254.788	262.861	252.903	240.121	236.373	221.234
ENSG00000262903	AC027796.4	-0.582097	0.00681527	0.45947	0.676487	0.870553	0.751917	1.10451	0.877714	1.46096
ENSG00000051523	CYBA	-0.176085	0.00683257	0.460125	69.9488	66.6431	73.4805	75.8799	84.1143	78.8244
ENSG00000258768	AL356019.2	-0.337517	0.00687172	0.461964	2.34516	2.79493	2.61875	3.39637	3.24267	3.23659
ENSG00000247735	AC120114.1	-0.428568	0.0068754	0.461964	1.46572	1.44328	1.58162	2.31947	2.07238	1.73067
ENSG00000167615	LENG8	-0.676968	0.00688279	0.461964	0.54119	0.618551	0.622276	0.607481	0.926476	1.28115
ENSG00000151846	PABPC3	-1.15073	0.00689619	0.461964	0.135297	0.183274	0.0777845	0.220902	0.390095	0.292192
ENSG00000282936	AC004706.3	0.242634	0.00689794	0.461964	9.33553	11.4088	10.7343	8.89131	8.65524	9.19281
ENSG00000177485	ZBTB33	0.165367	0.00691972	0.462912	148.286	146.459	143.046	136.794	124.757	131.464
ENSG00000132563	REEP2	-0.16467	0.00693644	0.463065	40.702	42.6113	42.7037	46.5551	49.7859	45.8292
ENSG00000283633	AP000547.3	-0.331892	0.00693728	0.463065	2.57065	2.90948	2.92988	3.34114	3.63276	3.64116
ENSG00000163041	H3-3A	-0.166769	0.0069532	0.463618	328.705	320.982	299.522	354.769	373.662	344.764
ENSG00000273998	AL049794.1	1.14563	0.00698889	0.465486	0.202946	0.274911	0.414851	0.165677	0.121905	0.112381
ENSG00000271714	AC010501.2	-0.512386	0.00700747	0.466212	0.721587	1.12255	0.959343	1.46348	1.31657	1.25867
ENSG00000158691	ZSCAN12	0.170799	0.00702177	0.466651	38.6725	42.8174	40.785	36.9459	36.0107	36.3667
ENSG00000133636	NTS	0.33174	0.00706103	0.468546	3.76578	3.59676	3.42252	3.12024	2.97448	2.58477
ENSG00000204540	PSORS1C1	1.44645	0.00707025	0.468546	0.180397	0.229093	0.207425	0.0828383	0.0975238	0.0449526
ENSG00000225342	LRRK2-DT	-0.699418	0.00707344	0.468546	0.450992	0.756006	0.259282	0.745545	0.999619	0.696765
ENSG00000245812	LINC02202	3.00785	0.00708989	0.469015	0.112748	0.0916371	0.0518564	0	0.024381	0
ENSG00000169964	TMEM42	-1.42317	0.00709599	0.469015	0.0450992	0.206184	0.181497	0.358966	0.146286	0.651813
ENSG00000141522	ARHGDIA	-0.165031	0.0071331	0.470956	496.339	459.033	517.682	541.983	575.537	544.938
ENSG00000179627	ZBTB42	0.237477	0.00719772	0.474705	9.08748	8.08698	8.76373	7.23454	7.36305	7.52956
ENSG00000100243	CYB5R3	-0.148337	0.00725879	0.478213	221.91	215.782	225.912	244.815	256.488	239.103
ENSG00000165695	AK8	-0.430018	0.00727218	0.478501	1.57847	1.58074	1.1927	1.98812	2.19429	1.77563
ENSG00000095015	MAP3K1	0.160165	0.00728644	0.478501	55.5171	57.0899	56.7049	51.1665	49.2008	52.1001
ENSG00000197978	GOLGA6L9	-0.414263	0.00729753	0.478501	1.37552	1.85565	1.63348	2.01573	2.048	2.42744
ENSG00000236552	RPL13AP5	-0.216114	0.00730308	0.478501	38.9206	37.3879	36.455	45.2021	47.9817	38.8615
ENSG00000100911	PSME2	1.05965	0.00730567	0.478501	4.23932	6.32296	2.92988	3.53443	2.19429	0.831623
ENSG00000259295	CSPG4P12	-1.00183	0.00731722	0.478501	0.135297	0.229093	0.155569	0.386579	0.365714	0.314668
ENSG00000113595	TRIM23	0.20637	0.00731836	0.478501	38.8755	39.152	37.3625	34.7921	30.3787	35.4901
ENSG00000080824	HSP90AA1	0.159247	0.00733401	0.478628	3088.98	2896.15	2835.69	2699.59	2611.96	2641.82
ENSG00000102317	RBM3	-0.186078	0.00733608	0.478628	292.851	306.435	273.516	329.393	360.838	309.948
ENSG00000148344	PTGES	0.488627	0.00735837	0.47945	1.37552	1.60365	1.34827	1.10451	1.17029	0.854099
ENSG00000138050	THUMPD2	0.18259	0.00736449	0.47945	28.9311	28.2013	27.9247	26.5635	24.2103	24.7464
ENSG00000261455	LINC01003	-0.289713	0.00738595	0.480069	6.65213	6.25423	6.50797	8.33906	8.97219	6.65298
ENSG00000171222	SCAND1	-0.219181	0.00738981	0.480069	36.4176	31.5461	38.9701	40.0109	42.7642	42.4128
ENSG00000099822	HCN2	-0.197083	0.00740185	0.480337	24.8271	22.4511	24.1132	27.2814	29.3303	25.8253
ENSG00000176024	ZNF613	0.235352	0.00744008	0.482124	10.5983	9.89681	9.2045	8.58757	8.33829	8.51852
ENSG00000198355	PIM3	-0.155946	0.00744528	0.482124	72.1136	72.8286	76.6956	80.1875	84.9189	83.3196
ENSG00000115268	RPS15	-0.152805	0.00746661	0.482989	437.507	414.589	442.672	470.135	503.711	475.216
ENSG00000135547	HEY2	0.173943	0.00751976	0.485402	33.2381	32.5083	33.4992	28.027	29.8667	30.5678
ENSG00000188290	HES4	0.233137	0.00751991	0.485402	40.0706	42.1302	50.2229	36.8354	36.2057	40.1427
ENSG00000258733	LINC02328	0.59125	0.00754744	0.486661	0.947082	1.00801	0.959343	0.524643	0.609524	0.78667
ENSG00000167113	COQ4	-0.183514	0.0075562	0.486709	51.8189	57.5252	60.0756	61.6041	65.6823	66.1477
ENSG00000037757	MRI1	-0.171395	0.00757472	0.487384	44.0844	47.1702	50.4822	54.3971	53.5162	52.6395
ENSG00000247400	DNAJC3-DT	-0.277801	0.00765502	0.492029	4.19422	4.26113	3.99294	5.24643	4.80305	5.16955
ENSG00000267685	NTF6B	-4.63985	0.00767578	0.492842	0	0	0	0	0.0487619	0.157334
ENSG00000254665	AC091053.1	-1.41558	0.00776349	0.497946	0.135297	0.0687278	0.0518564	0.248515	0.292571	0.17981
ENSG00000261996	AC004706.1	1.32539	0.00782711	0.500127	0.180397	0.206184	0.311138	0.0552255	0.0731429	0.134858
ENSG00000094804	CDC6	0.153151	0.00783319	0.500127	201.12	193.927	190.183	176.004	182.589	171.404
ENSG00000273355	AP000894.4	-0.445436	0.0078334	0.500127	1.21768	1.16837	1.50383	1.87767	1.90171	1.55086
ENSG00000172663	TMEM134	-0.216417	0.00783442	0.500127	9.40317	9.30117	10.475	11.5974	11.5078	10.9909
ENSG00000036054	TBC1D23	0.164118	0.00784094	0.500127	42.7089	41.9698	41.8481	39.3206	37.0347	37.3781
ENSG00000274798	AC025166.1	-1.30093	0.00784694	0.500127	0.0901983	0.137456	0.103713	0.248515	0.146286	0.42705
ENSG00000174564	IL20RB	-0.641448	0.00786162	0.50029	0.608839	0.435276	0.622276	0.828383	0.853333	0.921528
ENSG00000229677	AC018644.1	1.80294	0.00787132	0.50029	0.157847	0.206184	0.0777845	0.0552255	0.0487619	0.0224763
ENSG00000160345	C9orf116	-0.266346	0.00787654	0.50029	4.93836	4.51313	5.31528	5.96436	5.85143	6.02365
ENSG00000260231	KDM7A-DT	-0.268929	0.00789383	0.50029	5.38935	4.76513	4.64114	5.82629	6.19276	5.95622
ENSG00000064666	CNN2	0.192153	0.00789755	0.50029	20.4074	18.8314	20.7425	16.9542	17.8225	18.0035
ENSG00000085563	ABCB1	0.154619	0.00789896	0.50029	78.4274	77.5708	76.2548	71.5723	68.5836	69.9238
ENSG00000100033	PRODH	-1.89122	0.00793007	0.501318	0.0225496	0.0458186	0.0518564	0.0828383	0.146286	0.224763
ENSG00000085644	ZNF213	-0.204875	0.00793172	0.501318	16.0102	15.7158	16.6718	17.1751	19.2122	19.6443
ENSG00000244649	LINC02086	0.389673	0.00794513	0.501555	2.75105	3.16148	2.38539	2.29186	2.38933	1.75315
ENSG00000233527	ZNF529-AS1	-0.207772	0.007952	0.501555	10.914	11.6379	11.9529	14.0273	12.7756	13.306
ENSG00000260593	AC009097.2	-1.15787	0.00802575	0.505681	0.135297	0.183274	0.0518564	0.276128	0.292571	0.292192
ENSG00000269293	ZSCAN16-AS1	-0.226507	0.00807164	0.508045	8.68159	7.94952	7.77845	9.5264	9.87429	9.39509
ENSG00000105404	RABAC1	-0.230126	0.00808044	0.508071	8.1855	8.24734	9.64528	10.2719	10.1669	10.2717
ENSG00000169288	MRPL1	0.196461	0.00811443	0.50968	21.6701	20.3434	19.4202	18.4729	17.7493	17.8237
ENSG00000152503	TRIM36	0.192964	0.00813083	0.510182	25.4585	26.1624	25.3318	24.1888	21.0408	22.5887
ENSG00000026508	CD44	0.195634	0.00814042	0.510257	46.407	44.2607	45.841	36.2556	41.1307	42.4802
ENSG00000166037	CEP57	0.196369	0.00816365	0.510681	77.2098	77.1126	76.5141	71.7104	60.7817	70.2609
ENSG00000197579	TOPORS	0.179605	0.00816403	0.510681	80.8628	83.7563	77.966	74.9134	67.1208	73.5874
ENSG00000023909	GCLM	0.15779	0.00818893	0.511711	59.3279	61.9467	60.4645	56.7166	53.2236	54.078
ENSG00000233016	SNHG7	-0.176605	0.00819948	0.511778	26.586	27.9035	28.0284	30.1255	30.8419	32.7929
ENSG00000250317	SMIM20	-0.217656	0.00821277	0.511778	10.7561	10.355	9.386	12.1772	11.9954	11.6202
ENSG00000228043	AC114763.1	-0.800061	0.00821765	0.511778	0.293145	0.252002	0.388923	0.662706	0.438857	0.539431
ENSG00000182979	MTA1	-0.207617	0.00822374	0.511778	100.684	107.238	124.637	126.798	123.66	135.577
ENSG00000124092	CTCFL	2.45167	0.00826312	0.513702	0.0676487	0.114546	0.129641	0.0276128	0	0.0224763
ENSG00000173930	SLCO4C1	0.217034	0.00830202	0.515027	14.5219	15.1659	14.7272	13.8064	11.6541	13.0363
ENSG00000232346	Z74021.1	-0.3095	0.00830361	0.515027	3.31479	3.32185	2.90396	3.97624	4.36419	3.61868
ENSG00000259834	AL365361.1	0.404646	0.00831172	0.515027	2.43535	3.2073	2.87803	2.54037	1.6579	2.29258
ENSG00000272711	AC019069.1	0.473119	0.00831838	0.515027	1.55592	2.19929	1.73719	1.65677	1.34095	1.03391
ENSG00000169248	CXCL11	4.45866	0.00835366	0.51637	0.0901983	0.0458186	0.0518564	0	0	0
ENSG00000118729	CASQ2	-2.53361	0.0083571	0.51637	0.0225496	0	0.0259282	0.0552255	0.121905	0.134858
ENSG00000171236	LRG1	3.01593	0.00838462	0.517342	0.0450992	0.0458186	0.181497	0	0.024381	0
ENSG00000251988	RNU4ATAC18P	-1.0071	0.00838988	0.517342	0.202946	0.160365	0.207425	0.552255	0.292571	0.337144
ENSG00000030419	IKZF2	0.303292	0.00841721	0.5185	4.55501	5.15459	4.40779	4.30759	3.51086	3.75354
ENSG00000213785	AKR1B1P3	-4.50166	0.00844781	0.519332	0	0	0	0.0276128	0.0731429	0.0899052
ENSG00000269145	AC007192.2	-4.50166	0.00844784	0.519332	0	0	0	0.0276128	0.0731429	0.0899052
ENSG00000279662	AC131649.2	-0.786951	0.00846336	0.51976	0.496091	0.274911	0.414851	0.717932	0.390095	0.944005
ENSG00000228318	AP001610.2	4.45761	0.00849409	0.52106	0.0901983	0.0687278	0.0259282	0	0	0
ENSG00000174775	HRAS	0.62382	0.00850235	0.52106	1.19513	0.916371	0.803774	0.331353	0.731429	0.809147
ENSG00000115963	RND3	0.163575	0.00851029	0.52106	63.9732	59.5412	59.8163	55.1427	55.4667	54.2353
ENSG00000148541	FAM13C	0.326851	0.00853698	0.522167	4.01383	3.96331	3.96701	3.42398	3.60838	2.60725
ENSG00000214866	DCDC2C	-4.50365	0.00855264	0.522598	0	0	0	0.0828383	0.024381	0.0899052
ENSG00000176018	LYSMD3	0.227339	0.00856428	0.522783	59.3956	64.3522	60.646	55.8606	45.885	56.7077
ENSG00000099622	CIRBP	-0.169285	0.00859331	0.524028	134.689	142.496	131.093	153.555	164.401	144.433
ENSG00000137501	SYTL2	0.234182	0.00861168	0.524197	10.1699	9.30117	9.25636	8.75325	7.80191	8.09147
ENSG00000116663	FBXO6	0.246816	0.00861337	0.524197	9.33553	8.54516	8.34887	7.42783	8.09448	6.78784
ENSG00000270419	CAHM	-0.592375	0.00862817	0.524543	0.54119	0.710188	0.648205	0.855996	1.17029	0.854099
ENSG00000143479	DYRK3	0.164798	0.00863633	0.524543	28.1644	27.8806	27.8987	25.0448	25.088	25.2409
ENSG00000233491	AC008163.1	4.46082	0.00865603	0.525213	0.0676487	0.0229093	0.103713	0	0	0
ENSG00000141873	SLC39A3	-0.215062	0.00870253	0.527507	21.5123	20.0227	21.8834	22.2283	25.3562	26.3872
ENSG00000146556	WASH2P	-0.290016	0.00876327	0.530659	3.67558	4.05494	4.0448	4.7494	4.46171	5.23698
ENSG00000140968	IRF8	0.279285	0.00877528	0.530856	4.96091	4.62767	5.36713	4.16953	4.26667	3.95583
ENSG00000179008	C14orf39	0.380239	0.00880311	0.531316	2.5481	2.4742	2.8521	2.3747	1.63352	2.0903
ENSG00000170604	IRF2BP1	-0.208952	0.00880897	0.531316	57.3661	50.9961	62.0721	62.4049	70.2903	65.4959
ENSG00000009954	BAZ1B	0.142846	0.00880914	0.531316	346.339	334.109	332.347	310.506	310.053	303.048
ENSG00000058453	CROCC	-0.223909	0.00882547	0.531772	22.6623	23.482	27.5098	30.733	26.8678	28.882
ENSG00000109736	MFSD10	-0.204354	0.00892602	0.537297	20.7682	20.0685	22.2464	23.1395	23.5764	26.2973
ENSG00000271425	NBPF10	-0.272111	0.00894665	0.538005	5.1413	5.4295	5.49677	6.43377	5.85143	7.19242
ENSG00000287920	AL022098.1	-1.4452	0.00897209	0.538028	0.0676487	0.114546	0.0518564	0.193289	0.24381	0.224763
ENSG00000148680	HTR7	0.365342	0.00897606	0.538028	2.61575	2.68039	3.24102	2.31947	2.51124	1.84306
ENSG00000264575	LINC00526	-0.448118	0.00898092	0.538028	1.28533	1.14546	1.11491	1.76722	1.68229	1.46096
ENSG00000236762	RPL19P16	-0.60326	0.0089825	0.538028	0.586289	0.618551	0.544492	0.855996	1.024	0.809147
ENSG00000272323	AC026801.2	-0.377053	0.0090234	0.539551	2.27751	2.42838	1.55569	2.65083	2.87695	2.71963
ENSG00000271991	AC013400.1	-2.03758	0.00903358	0.539551	0.0225496	0.0229093	0.0518564	0.248515	0.0731429	0.112381
ENSG00000185361	TNFAIP8L1	-0.26283	0.00903461	0.539551	5.72759	5.88768	5.73013	7.01364	7.82629	6.15851
ENSG00000136811	ODF2	-0.149924	0.00905999	0.540535	111.102	114.982	120.929	130.553	126.683	130.115
ENSG00000120675	DNAJC15	0.307958	0.00907555	0.540931	3.94618	4.10076	4.77079	3.34114	3.14514	3.86592
ENSG00000164609	SLU7	0.164092	0.00909906	0.541559	127.36	119.861	116.314	112.108	107.739	106.942
ENSG00000134504	KCTD1	0.192236	0.00910759	0.541559	22.2339	19.9082	21.8056	18.0587	19.4804	18.7677
ENSG00000251666	ZNF346-IT1	-0.62026	0.00911286	0.541559	0.721587	0.366548	0.751917	0.911221	0.828952	1.07886
ENSG00000176732	PFN4	-0.678001	0.00916326	0.543923	0.428442	0.481095	0.466707	0.855996	0.682667	0.696765
ENSG00000186951	PPARA	0.164452	0.00917056	0.543923	33.892	36.8381	36.2217	31.7271	33.1581	31.1521
ENSG00000167792	NDUFV1	-0.142248	0.00920266	0.545294	114.755	115.875	120.799	128.814	132.706	128.789
ENSG00000175197	DDIT3	0.221782	0.00921931	0.545696	9.83162	8.91171	9.43786	8.14577	8.0701	8.11394
ENSG00000258727	AL135999.1	-0.273472	0.00923621	0.545696	5.93054	7.01024	7.33768	8.25622	7.38743	8.94557
ENSG00000023318	ERP44	0.144715	0.00924096	0.545696	99.2181	98.9681	98.4234	90.9012	88.8442	90.3322
ENSG00000263627	PPP4R1-AS1	-1.44336	0.00924542	0.545696	0.0450992	0.0458186	0.155569	0.220902	0.170667	0.269716
ENSG00000148143	ZNF462	0.157093	0.00925944	0.545992	35.4705	34.9137	36.481	32.4174	32.4023	31.6466
ENSG00000278344	AC063943.2	-1.44349	0.00929453	0.547529	0.0225496	0.114546	0.103713	0.193289	0.170667	0.292192
ENSG00000218891	ZNF579	-0.261691	0.00931886	0.54843	11.0944	10.0801	13.0937	13.6131	12.8975	14.722
ENSG00000106366	SERPINE1	0.388801	0.00937301	0.550663	2.61575	2.68039	2.25575	1.43586	2.26743	2.06782
ENSG00000003400	CASP10	0.270632	0.00937495	0.550663	5.52465	6.55205	6.32648	5.633	4.82743	4.92231
ENSG00000167526	RPL13	-0.16283	0.00940109	0.551056	938.919	848.491	946.327	990.663	1067.28	1022.94
ENSG00000196872	KIAA1211L	0.388198	0.00940116	0.551056	2.93145	2.42838	2.98174	2.40231	2.38933	1.66325
ENSG00000082175	PGR	0.205472	0.00941642	0.551056	19.5279	22.5427	20.7425	18.3349	17.213	19.2397
ENSG00000227674	LINC00355	1.55627	0.00941797	0.551056	0.180397	0.137456	0.207425	0.0828383	0.024381	0.0674289
ENSG00000250280	AC026124.1	1.40362	0.00946026	0.552997	0.157847	0.32073	0.181497	0.138064	0.0731429	0.0449526
ENSG00000237461	AL359710.1	-1.19651	0.0095192	0.55538	0.0901983	0.183274	0.103713	0.220902	0.341333	0.314668
ENSG00000164627	KIF6	0.33708	0.00951933	0.55538	2.8638	3.2073	3.0336	2.54037	2.48686	2.24763
ENSG00000139793	MBNL2	0.220229	0.00954544	0.556368	16.7092	17.0674	17.5015	16.1259	13.117	15.0816
ENSG00000146122	DAAM2	0.17089	0.00956613	0.557039	24.5339	25.4064	24.7614	22.6425	22.9912	21.2176
ENSG00000139597	N4BP2L1	0.302969	0.00959961	0.558061	3.72068	3.87167	4.5115	3.42398	3.12076	3.30402
ENSG00000167397	VKORC1	-0.239362	0.00960208	0.558061	6.17858	5.86478	5.91163	7.28977	6.82667	7.23737
ENSG00000178951	ZBTB7A	-0.191989	0.00961942	0.558534	31.1861	29.6217	34.0437	35.1787	35.4011	38.3221
ENSG00000175832	ETV4	-0.227599	0.00965985	0.560345	8.83943	8.56807	8.68594	10.7414	10.947	9.14785
ENSG00000163006	CCDC138	0.216368	0.00971146	0.562801	52.2925	51.4084	50.0932	45.92	39.1314	48.1442
ENSG00000260285	AL133367.1	-0.361148	0.00977054	0.56485	2.11966	2.35966	2.6706	3.14786	3.55962	2.53982
ENSG00000101596	SMCHD1	0.225305	0.0097738	0.56485	299.954	312.872	298.952	279.22	221.842	283.494
ENSG00000152137	HSPB8	0.223196	0.00977475	0.56485	12.1993	11.6379	11.3306	9.0846	10.5813	10.6088
ENSG00000114473	IQCG	-0.269521	0.00985894	0.569173	6.02074	5.56695	4.74486	6.37855	6.58286	6.90022
ENSG00000101222	SPEF1	-0.667238	0.00989052	0.569582	0.338244	0.504004	0.57042	0.690319	0.828952	0.719242
ENSG00000198931	APRT	-0.168919	0.00989194	0.569582	134.238	119.312	129.33	139.003	149.09	145.242
ENSG00000269028	MTRNR2L12	-0.945456	0.00989418	0.569582	0.225496	0.160365	0.181497	0.524643	0.341333	0.269716
ENSG00000189057	FAM111B	0.41749	0.00990962	0.56993	105.442	101.259	106.176	83.8324	52.5653	98.9856
ENSG00000164251	F2RL1	0.150648	0.0099442	0.571377	90.1983	89.0942	85.9001	79.1658	82.4808	78.9143
ENSG00000281912	LINC01144	-0.367319	0.00997659	0.572696	1.91671	2.10765	2.30761	2.3747	3.1939	2.60725
ENSG00000235655	H3P6	-0.182891	0.0100052	0.573794	36.3499	32.3937	33.214	39.9557	39.6434	37.0409
ENSG00000186297	GABRA5	-0.925667	0.0100314	0.574092	0.180397	0.297821	0.155569	0.358966	0.390095	0.472002
ENSG00000002919	SNX11	0.166434	0.0100358	0.574092	35.042	34.6388	33.1362	31.0367	31.7196	29.5563
ENSG00000238197	PAXBP1-AS1	-0.345877	0.0100413	0.574092	3.24714	3.29894	4.38186	4.03146	4.63238	5.19202
ENSG00000207067	SNORA72	0.79201	0.0100607	0.574092	0.405892	0.572732	0.700061	0.414191	0.219429	0.337144
ENSG00000175567	UCP2	-0.192926	0.010066	0.574092	15.7622	15.0972	14.4679	17.3132	18.3589	16.565
ENSG00000176101	SSNA1	-0.164418	0.0100785	0.574092	58.9897	57.8688	56.6531	63.7027	69.7051	62.4392
ENSG00000272583	AL592494.2	-0.415165	0.0100897	0.574092	1.53337	1.58074	1.24455	1.71199	2.1699	1.97791
ENSG00000065675	PRKCQ	0.20255	0.0100929	0.574092	15.9426	14.4787	15.0383	13.5026	13.8728	12.4519
ENSG00000235071	AC073909.1	-2.22621	0.0100955	0.574092	0.0225496	0.0229093	0.0259282	0.0276128	0.219429	0.112381
ENSG00000228501	RPL15P18	-1.34089	0.0101054	0.574113	0.157847	0.0687278	0.0518564	0.248515	0.146286	0.337144
ENSG00000113916	BCL6	-0.231554	0.0101451	0.575487	7.9149	8.24734	7.88217	8.97415	9.06971	10.3166
ENSG00000102125	TAZ	-0.188486	0.0101485	0.575487	18.2652	20.0227	19.9647	21.3171	21.9185	23.4653
ENSG00000105520	PLPPR2	-0.170133	0.0102487	0.579347	24.782	23.7569	26.006	28.3859	27.5992	28.3876
ENSG00000139722	VPS37B	-0.174893	0.0102579	0.579347	31.5018	30.2402	32.5399	33.5771	37.5954	35.8722
ENSG00000223509	AC135983.3	2.13486	0.010261	0.579347	0.0225496	0.618551	0.0259282	0.0276128	0.0731429	0.0449526
ENSG00000277368	AL138966.2	-0.739091	0.0102647	0.579347	0.428442	0.274911	0.362995	0.49703	0.75581	0.539431
ENSG00000275441	AC020765.2	-0.480913	0.0102681	0.579347	0.947082	0.916371	1.16677	1.35303	1.29219	1.57334
ENSG00000255153	TOLLIP-AS1	-0.497004	0.0102739	0.579347	1.44317	1.03092	1.1927	1.87767	2.14552	1.2362
ENSG00000071889	FAM3A	-0.167536	0.0102991	0.580085	30.6223	28.9802	31.4768	33.1353	35.3036	34.4562
ENSG00000104689	TNFRSF10A	0.189978	0.0103161	0.580085	13.9582	13.9288	14.8828	12.7571	12.605	12.362
ENSG00000065029	ZNF76	-0.15392	0.0103178	0.580085	51.0748	53.2641	56.1086	59.3398	61.6838	58.5732
ENSG00000263072	ZNF213-AS1	-0.196678	0.0103252	0.580085	11.4101	11.9357	12.3937	13.337	13.629	14.1825
ENSG00000167508	MVD	-0.150201	0.0103464	0.580563	56.9602	56.563	59.8941	63.0399	65.1703	65.3836
ENSG00000138750	NUP54	0.14728	0.0103528	0.580563	67.1977	65.5893	67.517	61.0242	59.8065	61.203
ENSG00000101966	XIAP	0.154177	0.0103746	0.581246	136.154	144.031	133.219	128.455	121.417	124.137
ENSG00000205078	SYCE1L	-0.34161	0.0104011	0.582196	2.5481	2.26802	2.90396	3.75534	3.1939	2.92192
ENSG00000277072	STAG3L2	-0.220607	0.0104595	0.584776	8.1404	8.6368	9.51564	9.88537	10.2644	10.5863
ENSG00000182257	PRR34	-0.506155	0.0104734	0.584776	0.699037	0.916371	1.03713	1.10451	1.46286	1.19124
ENSG00000172817	CYP7B1	0.264481	0.0104831	0.584776	13.9582	14.5932	16.4125	12.9504	10.7276	13.9128
ENSG00000263843	AC022211.3	-0.240172	0.0104858	0.584776	6.74232	7.33097	7.49324	8.83609	9.24038	7.59699
ENSG00000224411	HSP90AA2P	0.173577	0.01051	0.585587	137.53	125.909	121.862	113.157	112.884	117.956
ENSG00000164073	MFSD8	0.204805	0.0105786	0.588869	28.0291	29.5988	31.1916	26.3702	23.3813	27.7133
ENSG00000234981	AC244034.1	-1.72099	0.0106598	0.592215	0.0450992	0.0229093	0.0777845	0.165677	0.195048	0.134858
ENSG00000232850	AL590708.1	-1.48025	0.0106676	0.592215	0.0450992	0.0458186	0.129641	0.193289	0.170667	0.247239
ENSG00000149792	MRPL49	0.15055	0.0106705	0.592215	71.0312	70.5148	67.7244	62.4877	64.7802	62.574
ENSG00000169981	ZNF35	2.18583	0.0106816	0.592215	0.0676487	0.0687278	0.466707	0.0276128	0.0487619	0.0449526
ENSG00000100075	SLC25A1	-0.143323	0.0107015	0.592215	137.034	131.201	137.005	147.866	155.136	147.557
ENSG00000100575	TIMM9	0.171515	0.010703	0.592215	28.7507	28.4304	26.6801	24.4925	25.5269	24.9712
ENSG00000111875	ASF1A	0.165172	0.010707	0.592215	61.4927	60.2514	58.9607	57.3241	52.0777	52.9317
ENSG00000196504	PRPF40A	0.245934	0.0107945	0.596014	305.366	313.72	303.334	281.595	213.65	287.112
ENSG00000281091	AL117327.1	0.53716	0.0107954	0.596014	0.901983	1.09965	1.14084	0.745545	0.633905	0.78667
ENSG00000086991	NOX4	0.609478	0.0108406	0.597969	1.05983	0.618551	0.985271	0.607481	0.487619	0.651813
ENSG00000126778	SIX1	0.189587	0.0108619	0.598221	35.5832	33.0123	34.3289	30.7054	32.5973	27.6458
ENSG00000213621	RPSAP54	-1.33813	0.0108649	0.598221	0.135297	0.0916371	0	0.220902	0.24381	0.157334
ENSG00000101447	FAM83D	-0.152377	0.0108891	0.59897	64.9879	63.0692	65.002	70.0812	75.6785	70.2384
ENSG00000171016	PYGO1	0.178833	0.0108983	0.59897	26.2026	27.9722	26.4208	24.7687	22.528	24.3868
ENSG00000161999	JMJD8	-0.152089	0.0109131	0.599243	62.7555	63.5503	69.0467	72.7596	73.5573	72.059
ENSG00000263412	AC004477.1	-0.463778	0.0109312	0.599693	0.947082	1.26001	1.21862	1.27019	1.58476	1.84306
ENSG00000261242	AL136038.5	-1.3646	0.0110139	0.603687	0.0676487	0.0916371	0.103713	0.248515	0.24381	0.202287
ENSG00000129991	TNNI3	-0.785658	0.0110498	0.605104	0.270595	0.366548	0.233354	0.49703	0.536381	0.494479
ENSG00000114988	LMAN2L	0.154564	0.0110666	0.60548	39.2363	38.5334	38.1404	34.5712	35.9619	34.3213
ENSG00000063169	BICRA	-0.25444	0.0110775	0.605527	23.181	22.7718	28.7544	28.165	28.4526	32.8603
ENSG00000137193	PIM1	-0.151018	0.011092	0.605775	39.1235	39.1061	38.7108	43.7386	44.861	42.1655
ENSG00000283010	AL589826.2	0.914799	0.011117	0.606084	0.248045	0.366548	0.518564	0.165677	0.219429	0.202287
ENSG00000154188	ANGPT1	0.822576	0.0111176	0.606084	0.653938	0.710188	0.311138	0.441804	0.365714	0.17981
ENSG00000167595	PROSER3	-0.199593	0.0111344	0.606127	55.72	62.0612	68.1133	73.1186	67.1451	74.3291
ENSG00000240591	AL096701.3	0.643466	0.0111384	0.606127	0.744136	0.756006	0.803774	0.49703	0.463238	0.516955
ENSG00000134575	ACP2	0.158372	0.0111538	0.606421	49.9473	50.1484	49.108	42.5513	46.7383	45.2448
ENSG00000050820	BCAR1	-0.257135	0.0111997	0.608372	5.00601	4.76513	5.39306	5.68823	6.11962	6.36079
ENSG00000153006	SREK1IP1	0.192415	0.0112185	0.608848	52.9013	57.2503	52.9453	49.3164	43.6175	50.6841
ENSG00000075618	FSCN1	-0.171376	0.0112446	0.609719	150.631	135.096	155.439	161.286	175.421	163.38
ENSG00000249167	SEMA6A-AS2	-1.19856	0.0112958	0.611952	0.202946	0.137456	0.0259282	0.30374	0.121905	0.449526
ENSG00000166033	HTRA1	-0.170273	0.0113399	0.613789	41.4461	39.3123	38.0107	45.0364	46.9821	42.66
ENSG00000077514	POLD3	0.143882	0.0113675	0.614735	64.0408	64.5583	63.9389	59.754	58.5387	57.1797
ENSG00000118523	CCN2	0.254813	0.0113854	0.61507	34.9969	32.9665	36.2476	26.453	27.0141	34.2764
ENSG00000029725	RABEP1	0.151765	0.0113939	0.61507	236.816	229.345	221.297	212.784	200.899	209.344
ENSG00000125482	TTF1	0.152791	0.0114402	0.617016	69.7007	67.8344	67.517	64.531	61.1231	60.1241
ENSG00000171084	FAM86JP	-0.556792	0.0114799	0.618607	0.676487	0.64146	0.907486	0.911221	1.024	1.30363
ENSG00000163806	SPDYA	-0.715621	0.011581	0.623504	0.338244	0.389458	0.388923	0.635094	0.463238	0.741718
ENSG00000143384	MCL1	0.137304	0.0116148	0.624771	280.855	284.991	282.202	260.223	268.166	247.936
ENSG00000171940	ZNF217	0.156626	0.011669	0.626393	59.8015	62.8402	60.8794	58.0973	55.296	52.4372
ENSG00000153363	LINC00467	-0.260696	0.0116765	0.626393	5.29915	5.61277	4.8745	6.76513	6.75352	5.61907
ENSG00000219642	BMPR1AP1	-1.4384	0.0116859	0.626393	0.0450992	0.137456	0.0518564	0.0552255	0.292571	0.292192
ENSG00000197696	NMB	-0.212388	0.0116943	0.626393	9.35808	8.40771	9.67121	10.6861	10.5326	10.7437
ENSG00000272948	AP001412.1	-0.69268	0.0116966	0.626393	0.338244	0.504004	0.362995	0.717932	0.560762	0.696765
ENSG00000170264	FAM161A	0.190169	0.0117329	0.627282	23.5869	25.7042	25.4355	22.5044	20.2606	23.1056
ENSG00000142694	EVA1B	-0.270192	0.0117454	0.627282	4.71286	4.23822	5.44492	6.0472	5.72952	5.66403
ENSG00000263786	AC022211.2	-0.473653	0.0117516	0.627282	0.901983	1.12255	1.06306	1.49109	1.19467	1.61829
ENSG00000103415	HMOX2	0.657174	0.0117546	0.627282	1.75887	1.9702	0.907486	0.828383	1.31657	0.831623
ENSG00000248773	AC108727.1	-1.20423	0.0117662	0.627351	0.0450992	0.183274	0.129641	0.193289	0.26819	0.359621
ENSG00000198538	ZNF28	0.248459	0.0118353	0.630482	27.7811	25.3377	24.554	23.0843	18.8952	23.8474
ENSG00000116679	IVNS1ABP	0.137233	0.0118756	0.631468	125.083	132.049	130.134	119.094	118.272	117.034
ENSG00000132510	KDM6B	-0.182365	0.0118783	0.631468	24.9624	25.4751	28.3654	30.6226	28.5257	30.7476
ENSG00000090776	EFNB1	-0.172756	0.011885	0.631468	31.8851	30.5152	33.1103	34.2951	38.5219	35.4901
ENSG00000148516	ZEB1	0.346955	0.0118965	0.631523	49.4287	47.6513	47.5523	41.2535	28.0625	45.02
ENSG00000158711	ELK4	0.179131	0.0119448	0.633059	70.4223	78.7163	78.7957	69.7775	62.7566	69.9462
ENSG00000140479	PCSK6	-0.147267	0.0119466	0.633059	101.586	101.03	101.327	109.65	119.369	109.864
ENSG00000200769	AC000120.1	-1.06835	0.011967	0.633059	0.135297	0.183274	0.103713	0.248515	0.195048	0.449526
ENSG00000171320	ESCO2	0.170877	0.0119775	0.633059	49.3159	49.2549	47.8894	45.8648	40.765	44.3682
ENSG00000153976	HS3ST3A1	-0.175354	0.0119913	0.633059	17.0926	16.2198	17.6571	19.5498	19.3585	19.0149
ENSG00000168676	KCTD19	-0.506087	0.0119915	0.633059	0.586289	1.03092	0.985271	1.35303	1.19467	1.16877
ENSG00000106789	CORO2A	0.189151	0.0119984	0.633059	19.9338	20.3893	20.8203	17.4237	19.773	16.7898
ENSG00000112276	BVES	0.150296	0.0120778	0.636694	53.8935	53.3557	53.801	49.7858	50.0541	46.3237
ENSG00000125430	HS3ST3B1	-0.165843	0.0121111	0.637893	19.4152	20.2747	21.0278	22.8358	23.1863	22.4988
ENSG00000259416	AC021739.3	-0.999285	0.0121417	0.638952	0.157847	0.183274	0.233354	0.193289	0.390095	0.539431
ENSG00000086062	B4GALT1	-0.139261	0.012153	0.638988	96.6024	96.4022	95.0268	105.702	109.397	104.29
ENSG00000161618	ALDH16A1	-0.187002	0.0121884	0.639834	43.0697	37.4567	44.1298	46.3066	48.2743	48.1892
ENSG00000100300	TSPO	-0.197494	0.0121901	0.639834	15.6043	13.9518	15.4273	16.54	18.4808	16.8797
ENSG00000203965	EFCAB7	0.181571	0.0122467	0.641631	16.822	16.907	17.2682	15.7669	14.4091	15.1041
ENSG00000279672	AP006621.5	-0.272505	0.0122475	0.641631	4.80306	6.39169	5.8857	7.20693	6.41219	7.12499
ENSG00000128285	MCHR1	0.655929	0.0122613	0.641631	0.856884	0.710188	0.751917	0.635094	0.487619	0.382097
ENSG00000111711	GOLT1B	0.159694	0.012271	0.641631	71.1665	75.2112	70.3432	68.7834	64.1463	62.4841
ENSG00000277283	AC004812.2	-0.216427	0.0122816	0.641631	7.37371	7.35388	7.3636	8.25622	9.06971	8.49604
ENSG00000157193	LRP8	-0.180846	0.0122878	0.641631	52.7886	57.4794	58.7273	62.0735	61.3425	69.1596
ENSG00000168056	LTBP3	-0.187045	0.0123201	0.642764	88.4845	90.2855	105.372	106.254	105.082	113.865
ENSG00000166925	TSC22D4	-0.164681	0.0123633	0.644463	35.6058	32.6457	35.2883	37.9123	40.3017	38.5918
ENSG00000137764	MAP2K5	-0.164742	0.0123814	0.644853	24.5565	25.2231	24.2169	27.4195	29.3303	26.7917
ENSG00000105325	FZR1	-0.184411	0.0123932	0.644912	59.3505	56.059	66.1946	65.5251	70.4853	71.4971
ENSG00000049769	PPP1R3F	-0.251637	0.0124701	0.64836	6.38153	5.63568	7.05247	7.06887	7.75314	7.93413
ENSG00000272829	AC002470.1	-0.407949	0.0125341	0.650907	1.26278	1.46619	1.6594	1.68438	2.09676	2.02287
ENSG00000138356	AOX1	0.37372	0.0125405	0.650907	2.23241	2.10765	2.10018	1.76722	1.68229	1.57334
ENSG00000021355	SERPINB1	0.163381	0.0125594	0.651045	40.3637	39.7934	38.1663	35.51	37.2297	33.7144
ENSG00000215386	MIR99AHG	0.238148	0.0125772	0.651045	6.90017	7.42261	8.06366	6.90319	6.09524	6.11355
ENSG00000163377	TAFA4	-1.52511	0.0125842	0.651045	0.112748	0.0229093	0.0518564	0.165677	0.146286	0.247239
ENSG00000225099	ATP6V1E1P1	0.315847	0.0125861	0.651045	2.99909	3.41348	3.13731	2.76128	2.60876	2.38249
ENSG00000133315	MACROD1	-0.265305	0.0126332	0.652922	9.08748	7.97243	6.76726	9.63686	9.31352	9.957
ENSG00000234869	AL021392.1	-0.793148	0.01265	0.653233	0.338244	0.274911	0.207425	0.469417	0.365714	0.60686
ENSG00000273598	AC211486.6	2.05522	0.0126696	0.653689	0	0.297821	0.362995	0.110451	0.024381	0.0224763
ENSG00000130669	PAK4	-0.163409	0.0127192	0.65569	109.027	101.396	117.247	120.861	127.269	121.147
ENSG00000225793	AL080250.1	-0.343178	0.0127625	0.657364	1.96181	2.31384	1.8409	2.51276	2.80381	2.51735
ENSG00000213199	ASIC3	-0.409894	0.0127876	0.6581	3.74323	4.55895	5.36713	5.49494	5.09562	7.57451
ENSG00000169116	PARM1	0.174965	0.0128045	0.65841	47.5345	45.8644	43.8964	40.6736	43.6907	38.1872
ENSG00000266104	MIR4326	2.87747	0.0128314	0.659238	0.0901983	0.0458186	0.103713	0	0	0.0224763
ENSG00000239920	AC104389.5	1.63448	0.0128441	0.659328	0.248045	0.0458186	0.181497	0.0276128	0.024381	0.0899052
ENSG00000168769	TET2	0.2116	0.0128641	0.659798	36.5754	37.9836	37.5181	33.6323	28.4282	35.2878
ENSG00000081479	LRP2	0.184124	0.0129095	0.661569	30.2164	33.2643	29.2729	26.8948	29.1596	26.1849
ENSG00000287853	AL031668.2	0.888457	0.0129395	0.662544	0.360793	0.389458	0.440779	0.165677	0.219429	0.247239
ENSG00000125845	BMP2	0.169117	0.0129547	0.662765	26.4056	26.9184	26.1615	23.6918	25.2099	22.319
ENSG00000214433	GOLGA2P8	-1.15611	0.0129707	0.662787	0.135297	0.0916371	0.155569	0.248515	0.292571	0.314668
ENSG00000171298	GAA	-0.153786	0.0129847	0.662787	53.3974	52.3248	54.4492	57.904	63.4636	57.9888
ENSG00000104960	PTOV1	-0.14072	0.0129879	0.662787	124.789	123.939	131.845	138.368	140.41	143.354
ENSG00000007541	PIGQ	-0.156973	0.0130676	0.666295	47.0159	47.5826	52.1416	53.6516	55.0522	55.8086
ENSG00000185684	EP400P1	-0.359672	0.013099	0.666708	2.14221	2.86366	3.24102	3.06502	3.99848	3.5063
ENSG00000230912	AL021707.4	-2.95796	0.0131089	0.666708	0.0225496	0	0	0.138064	0.0487619	0.0674289
ENSG00000166783	MARF1	0.803853	0.0131205	0.666708	1.91671	0.870553	0.700061	0.717932	0.658286	0.651813
ENSG00000255967	HADHAP2	-1.11732	0.0131275	0.666708	0.135297	0.137456	0.103713	0.331353	0.316952	0.202287
ENSG00000071626	DAZAP1	-0.140351	0.0131307	0.666708	197.805	199.998	216.137	225.624	226.548	228.629
ENSG00000149823	VPS51	-0.155031	0.0131671	0.667694	73.3087	68.9798	75.7881	80.1046	80.4815	83.7017
ENSG00000168936	TMEM129	-0.146014	0.0131723	0.667694	58.0652	54.8677	57.2494	62.9295	63.5124	63.1134
ENSG00000264808	AC068025.1	-0.549302	0.0131831	0.667694	0.631388	0.664369	0.57042	0.99406	0.950857	0.831623
ENSG00000233276	GPX1	-0.156376	0.0132258	0.66877	49.6542	47.1473	52.4527	54.6733	57.3196	55.3591
ENSG00000204588	LINC01123	1.69862	0.0132264	0.66877	0.248045	0.183274	0.0518564	0.0276128	0	0.112381
ENSG00000177868	SVBP	-0.178165	0.0132756	0.668985	17.5436	16.3114	17.5275	20.1297	19.9436	18.498
ENSG00000121749	TBC1D15	0.168398	0.0132779	0.668985	81.5393	82.9087	75.1139	74.0022	68.2667	72.3962
ENSG00000204860	FAM201A	-0.200316	0.0132794	0.668985	12.4925	13.8372	14.9606	15.546	16.7985	15.3288
ENSG00000257660	ADCY6-DT	-0.679485	0.0132844	0.668985	0.293145	0.343639	0.622276	0.662706	0.585143	0.741718
ENSG00000120868	APAF1	0.138954	0.0132858	0.668985	111.959	113.378	110.739	104.735	103.692	98.9182
ENSG00000228110	ST13P19	1.85882	0.0133073	0.669516	0.112748	0.160365	0.103713	0.0552255	0.024381	0.0224763
ENSG00000122420	PTGFR	0.792278	0.0133275	0.669972	0.496091	0.343639	0.622276	0.193289	0.414476	0.224763
ENSG00000107902	LHPP	-0.228126	0.0133487	0.670237	6.74232	6.73533	6.76726	7.81441	8.75276	7.32727
ENSG00000240342	RPS2P5	-0.151869	0.0133682	0.670237	225.811	208.635	234.131	244.76	258.56	244.362
ENSG00000117500	TMED5	0.180409	0.0133863	0.670237	138.793	146.619	140.453	137.567	114.517	126.159
ENSG00000270607	AC009549.1	1.73407	0.0133935	0.670237	0.0901983	0.0916371	0.259282	0.0276128	0.024381	0.0674289
ENSG00000152443	ZNF776	0.154351	0.013409	0.670237	48.1434	49.5528	47.4745	45.6715	44.032	41.716
ENSG00000179965	ZNF771	-0.233724	0.01341	0.670237	8.86198	7.60588	8.66001	9.80253	9.24038	10.6538
ENSG00000162980	ARL5A	0.189881	0.0134234	0.670237	47.9855	57.7543	53.775	49.6754	45.3242	45.7393
ENSG00000273363	AL353801.3	-1.38969	0.013428	0.670237	0.0225496	0.0916371	0.129641	0.193289	0.170667	0.269716
ENSG00000260083	MIR762HG	-0.30634	0.0134321	0.670237	2.6834	2.74911	3.0336	3.20308	3.77905	3.5063
ENSG00000071051	NCK2	-0.16569	0.0134508	0.670409	41.4461	37.7774	41.2517	43.5729	46.2019	46.1888
ENSG00000261238	AC009166.1	1.86026	0.0134665	0.670409	0.0901983	0.137456	0.155569	0.0276128	0.0731429	0
ENSG00000100028	SNRPD3	-0.156528	0.0134972	0.670409	66.9046	64.3522	61.3461	72.732	74.1181	69.4293
ENSG00000163428	LRRC58	0.213408	0.0134983	0.670409	112.635	120.274	116.91	108.297	86.6499	108.538
ENSG00000279583	AC009086.2	-0.858459	0.013509	0.670409	0.248045	0.274911	0.181497	0.30374	0.512	0.472002
ENSG00000274038	AC007014.2	1.85842	0.0135103	0.670409	0.157847	0.137456	0.0777845	0.0552255	0	0.0449526
ENSG00000170439	METTL7B	0.302577	0.013518	0.670409	3.35989	3.43639	3.57809	2.76128	3.09638	2.60725
ENSG00000167671	UBXN6	-0.159334	0.013524	0.670409	71.5949	69.1173	76.3326	77.371	85.2114	81.2743
ENSG00000103811	CTSH	-0.190273	0.0135501	0.671158	12.4023	12.4856	12.653	13.9721	15.4819	13.6656
ENSG00000162585	FAAP20	-0.196378	0.0135774	0.67196	24.782	23.9631	28.7284	28.5792	29.696	30.9049
ENSG00000247317	LY6E-DT	1.86134	0.0135998	0.672521	0.0676487	0.137456	0.181497	0.0276128	0.0487619	0.0224763
ENSG00000174197	MGA	0.163253	0.0136344	0.672872	127.586	133.103	128.5	116.029	109.349	124.271
ENSG00000227339	THRAP3P1	0.889351	0.0136445	0.672872	0.473541	0.32073	0.388923	0.0828383	0.26819	0.269716
ENSG00000172575	RASGRP1	0.214787	0.0136484	0.672872	8.47864	8.98044	9.61936	8.14577	7.94819	7.3947
ENSG00000175602	CCDC85B	-0.252398	0.0136525	0.672872	12.6278	10.0801	13.4308	13.9997	14.2385	15.0142
ENSG00000110917	MLEC	0.142298	0.0136624	0.672872	411.079	389.045	390.271	356.37	377.125	352.631
ENSG00000250182	EEF1A1P13	-0.36951	0.0136751	0.672954	1.55592	1.83274	1.42605	2.20902	1.9261	2.15772
ENSG00000070526	ST6GALNAC1	1.27302	0.0136991	0.673588	0.338244	0.0687278	0.259282	0.110451	0.0975238	0.0674289
ENSG00000171853	TRAPPC12	-0.205851	0.0137179	0.673963	12.8082	11.7983	14.2864	14.5795	15.1162	15.3513
ENSG00000227964	LINC01429	2.87435	0.01374	0.674505	0.0676487	0.137456	0.0259282	0	0	0.0224763
ENSG00000177674	AGTRAP	0.195149	0.0137841	0.676122	25.1879	22.5885	25.6948	20.0469	23.1863	21.3075
ENSG00000056558	TRAF1	-0.278619	0.0138092	0.676809	3.15694	3.68839	3.60402	4.16953	4.46171	4.11316
ENSG00000149218	ENDOD1	0.159626	0.0139167	0.681523	58.9671	55.8986	54.6825	51.1388	53.1261	48.6612
ENSG00000108479	GALK1	-0.18948	0.0139807	0.684105	32.1782	28.1555	32.8769	34.1018	37.6686	35.1754
ENSG00000186073	C15orf41	-0.179005	0.0140293	0.684748	12.8082	13.6081	13.8716	15.6288	15.165	15.1041
ENSG00000281593	AC006978.2	1.30322	0.0140296	0.684748	0.112748	0.229093	0.28521	0.0276128	0.146286	0.0674289
ENSG00000156876	SASS6	0.286859	0.0140368	0.684748	55.5622	59.1518	58.4421	52.3538	37.1566	53.2014
ENSG00000268223	ARL14EPL	1.24931	0.0140527	0.684748	0.338244	0.206184	0.155569	0.0552255	0.121905	0.112381
ENSG00000140990	NDUFB10	-0.16008	0.014076	0.684748	105.171	94.3633	102.727	116.029	116.297	107.796
ENSG00000170448	NFXL1	0.154778	0.0140807	0.684748	29.0664	29.1406	29.9211	27.4471	26.307	25.9601
ENSG00000285041	AL035412.1	2.04627	0.0140894	0.684748	0.135297	0.114546	0.0777845	0.0276128	0.024381	0.0224763
ENSG00000166822	TMEM170A	0.155113	0.014094	0.684748	40.8598	44.444	45.0113	40.0661	39.9848	37.7377
ENSG00000146555	SDK1	-0.170011	0.0141056	0.684748	36.2823	35.4636	33.8881	37.4429	42.0815	40.1202
ENSG00000160783	PMF1	-0.194536	0.014122	0.684748	13.0337	12.9208	15.1421	15.8773	15.8964	15.4862
ENSG00000108651	UTP6	0.137754	0.0141306	0.684748	131.644	127.88	127.956	117.575	121.539	115.506
ENSG00000070081	NUCB2	0.191006	0.0141375	0.684748	97.4142	95.6233	92.2006	89.7139	74.7276	87.0732
ENSG00000288551	AL023806.5	2.04639	0.0141405	0.684748	0.112748	0.0916371	0.129641	0.0552255	0.024381	0
ENSG00000283162	AL390726.5	2.33992	0.0142241	0.688248	0.0676487	0.114546	0.103713	0	0.024381	0.0224763
ENSG00000204839	MROH6	0.942399	0.014272	0.689984	0.270595	0.526913	0.388923	0.276128	0.0975238	0.247239
ENSG00000235774	AC023347.1	-2.42578	0.0142827	0.689984	0.0225496	0.0229093	0	0.138064	0.0975238	0.0674289
ENSG00000114978	MOB1A	0.140849	0.0143432	0.692116	216.679	227.833	220.649	212.204	200.509	194.645
ENSG00000196187	TMEM63A	0.18668	0.0143497	0.692116	41.5138	48.0637	48.7968	40.8393	38.6926	42.6825
ENSG00000262408	AC015912.2	2.04776	0.0143689	0.692492	0.0676487	0.114546	0.155569	0.0276128	0.0487619	0
ENSG00000279400	AC008957.3	0.725163	0.0143878	0.692551	0.51864	0.618551	0.57042	0.386579	0.390095	0.269716
ENSG00000236617	AC127070.1	-1.00015	0.014393	0.692551	0.225496	0.114546	0.155569	0.441804	0.195048	0.382097
ENSG00000164197	RNF180	0.266364	0.0144196	0.693129	4.35207	5.26913	5.23749	4.27998	4.2179	3.93335
ENSG00000164294	GPX8	0.156926	0.0144278	0.693129	38.1313	38.0294	35.8327	33.4667	34.816	32.9053
ENSG00000125434	SLC25A35	-0.232875	0.0144491	0.693172	6.24623	7.74334	7.7266	8.91892	8.31391	8.42861
ENSG00000151090	THRB	0.1761	0.0144516	0.693172	16.3033	16.3801	16.257	15.1594	14.3116	14.1825
ENSG00000187630	DHRS4L2	-2.42517	0.014496	0.694756	0.0225496	0.0229093	0	0.138064	0.0487619	0.112381
ENSG00000136040	PLXNC1	0.396321	0.0145221	0.695458	3.92363	3.84876	3.21509	2.98218	3.4621	2.02287
ENSG00000105497	ZNF175	0.157556	0.014535	0.695526	26.4507	27.514	26.8097	23.5537	24.4541	24.8363
ENSG00000250240	AC008840.1	-0.869136	0.0145716	0.696327	0.202946	0.183274	0.388923	0.358966	0.633905	0.404573
ENSG00000163344	PMVK	-0.177163	0.0145747	0.696327	17.4985	16.9529	16.4644	19.3013	20.4312	18.2957
ENSG00000126768	TIMM17B	-0.156946	0.0146211	0.697996	48.7296	45.5666	45.115	52.2434	53.9307	50.4143
ENSG00000017427	IGF1	2.04867	0.0146867	0.700456	0.0676487	0.0916371	0.181497	0.0276128	0.0487619	0
ENSG00000135046	ANXA1	0.166461	0.0146958	0.700456	171.873	167.261	154.61	150.131	155.721	137.398
ENSG00000112246	SIM1	0.230076	0.0147108	0.700623	23.88	26.5748	27.4061	23.4432	19.2366	24.0496
ENSG00000152348	ATG10	-0.213619	0.0147294	0.700956	8.65904	8.3848	7.85624	9.69208	10.435	9.013
ENSG00000166510	CCDC68	0.285742	0.0147919	0.703311	11.162	10.6528	9.33415	9.99582	7.33867	8.47356
ENSG00000155660	PDIA4	0.14653	0.014802	0.703311	333.441	313.147	318.631	298.025	304.079	276.121
ENSG00000273230	AC102953.2	-0.264102	0.0149129	0.707699	4.93836	5.13168	5.00414	5.43971	5.85143	6.85527
ENSG00000146872	TLK2	0.137076	0.0149177	0.707699	102.375	101.603	100.498	91.7296	92.5501	94.4005
ENSG00000175105	ZNF654	0.256472	0.0149397	0.707952	21.3996	22.3824	21.4167	19.7984	15.043	20.0713
ENSG00000075131	TIPIN	0.163785	0.0149464	0.707952	64.2212	59.7474	58.0532	54.5352	56.7832	52.3923
ENSG00000246985	SOCS2-AS1	0.403606	0.0149691	0.708477	1.82652	1.7182	1.8409	1.5187	1.1459	1.43848
ENSG00000144134	RABL2A	-0.185706	0.0149945	0.709125	11.6581	11.7525	11.927	13.7235	12.8975	13.8229
ENSG00000154229	PRKCA	-0.13771	0.0150829	0.711938	120.618	121.671	117.066	130.249	137.216	130.587
ENSG00000120149	MSX2	0.169499	0.0150894	0.711938	32.8547	30.6755	33.577	27.3643	30.6225	28.8596
ENSG00000219487	AL603766.1	2.33936	0.0151069	0.711938	0.0450992	0.160365	0.0777845	0	0.024381	0.0224763
ENSG00000161544	CYGB	-0.65325	0.0151106	0.711938	0.496091	0.435276	0.362995	0.524643	0.853333	0.674289
ENSG00000277453	AC010271.2	-0.967246	0.0151127	0.711938	0.112748	0.206184	0.207425	0.331353	0.414476	0.292192
ENSG00000116752	BCAS2	0.147769	0.0151545	0.713354	69.0243	66.666	65.0279	62.1011	59.8552	60.5062
ENSG00000211454	AKR7L	-0.325818	0.0151966	0.714784	2.4128	2.29093	2.64467	2.87173	2.85257	3.48383
ENSG00000224842	AL161908.1	-0.394303	0.0152089	0.714807	1.60102	1.32874	1.29641	1.68438	1.95048	1.95544
ENSG00000185963	BICD2	-0.149808	0.0152895	0.717825	111.372	103.023	113.928	119.508	126.415	120.698
ENSG00000095002	MSH2	0.155052	0.0153002	0.717825	170.362	166.001	152.484	150.628	146.456	145.107
ENSG00000114779	ABHD14B	-0.214434	0.0153086	0.717825	7.05802	7.46842	7.46732	8.20099	9.24038	8.22633
ENSG00000092421	SEMA6A	-0.154825	0.0153649	0.71991	48.9777	50.7899	50.197	57.4622	58.7337	51.9652
ENSG00000116711	PLA2G4A	0.420512	0.0154129	0.720613	1.57847	1.51201	1.71126	1.32541	1.12152	1.16877
ENSG00000159256	MORC3	0.171378	0.0154214	0.720613	63.7477	66.7118	64.8723	59.6436	53.3699	61.4952
ENSG00000185340	GAS2L1	-0.205502	0.0154418	0.720613	9.56102	8.54516	9.77492	10.8242	11.264	10.2717
ENSG00000230337	EXOSC10-AS1	-0.410401	0.0154505	0.720613	1.10493	1.37456	1.68533	1.96051	2.09676	1.50591
ENSG00000259051	HNRNPUP1	1.08009	0.0154629	0.720613	0.180397	0.526913	0.28521	0.220902	0.0975238	0.157334
ENSG00000285796	AL162458.1	-0.265779	0.015469	0.720613	5.43445	6.57496	7.10432	7.40022	7.19238	8.42861
ENSG00000004777	ARHGAP33	-0.196051	0.0154713	0.720613	27.0144	31.0879	33.8103	35.2891	34.2796	36.2318
ENSG00000056586	RC3H2	0.129096	0.0154794	0.720613	231.855	230.559	230.32	215.131	210.115	212.379
ENSG00000106328	FSCN3	-0.93701	0.0154868	0.720613	0.157847	0.206184	0.181497	0.248515	0.487619	0.314668
ENSG00000172339	ALG14	-0.182314	0.0155048	0.720898	18.626	17.8463	16.4385	19.5222	20.5775	20.386
ENSG00000105879	CBLL1	0.143024	0.0155251	0.721289	52.8111	55.3488	52.9453	50.1172	48.9082	47.897
ENSG00000155329	ZCCHC10	0.172675	0.0155753	0.723067	31.2312	31.9355	28.7284	28.5516	26.6728	26.9491
ENSG00000067082	KLF6	0.138555	0.0156126	0.724199	59.5534	62.1987	59.9978	55.2255	55.4911	55.4715
ENSG00000148358	GPR107	0.141896	0.0156236	0.724199	207.907	200.273	194.565	178.931	189.562	181.586
ENSG00000272144	AC025171.4	1.33325	0.0157071	0.727515	0.225496	0.160365	0.181497	0.0828383	0.024381	0.112381
ENSG00000238062	SPATA3-AS1	0.592932	0.0157366	0.728326	0.699037	0.916371	0.829702	0.469417	0.707048	0.449526
ENSG00000141349	G6PC3	-0.139286	0.0157488	0.728334	88.2816	83.6876	88.3892	94.9051	98.1333	95.5917
ENSG00000196275	GTF2IRD2	-0.5649	0.0157655	0.728553	0.563739	0.618551	0.674133	0.828383	0.902095	1.01143
ENSG00000185272	RBM11	0.25526	0.0158266	0.730816	8.95218	11.1339	10.7083	9.3055	7.58248	9.05795
ENSG00000260954	AL133297.1	-1.3123	0.0158405	0.730901	0.0901983	0.0687278	0.103713	0.220902	0.219429	0.224763
ENSG00000203993	ARRDC1-AS1	-0.171248	0.0159258	0.733885	25.8869	27.6744	28.0543	30.7882	29.0865	32.5232
ENSG00000258708	SLC25A21-AS1	-0.306267	0.0159293	0.733885	3.40499	3.34475	3.42252	3.81056	5.09562	3.75354
ENSG00000234797	RPS3AP6	-0.205928	0.0159629	0.734776	14.3866	14.6161	12.1603	15.4908	16.2133	16.1605
ENSG00000253251	SHLD3	0.267686	0.0159751	0.734776	4.93836	5.72732	6.40426	5.16359	4.4861	4.60764
ENSG00000214870	AC004540.1	-0.344979	0.015985	0.734776	1.78142	1.9702	1.89276	2.87173	2.24305	2.15772
ENSG00000286613	AC006213.7	-0.368945	0.0160234	0.735986	1.66867	1.87856	1.71126	2.20902	1.95048	2.6522
ENSG00000154079	SDHAF4	-0.255479	0.0160403	0.736203	4.75796	4.58186	4.22629	5.99197	5.53448	4.87736
ENSG00000114127	XRN1	0.24047	0.0160619	0.736638	91.7542	98.8994	99.9791	88.9131	67.6571	90.7818
ENSG00000162607	USP1	0.155525	0.0160858	0.737177	217.017	220.135	210.77	202.65	181.467	201.343
ENSG00000126243	LRFN3	-0.184074	0.0161157	0.73799	28.4125	24.8337	29.0396	30.5397	32.9387	30.5902
ENSG00000269054	AC012313.6	-0.477675	0.0161491	0.738962	0.766686	1.09965	0.85563	1.46348	1.07276	1.30363
ENSG00000276791	AC092117.1	-0.275448	0.0161674	0.739241	3.08929	3.84876	4.07072	4.55611	4.38857	4.42783
ENSG00000107404	DVL1	-0.148322	0.016233	0.741137	65.7095	61.2823	67.5688	71.9865	72.1676	72.8232
ENSG00000161395	PGAP3	-0.176774	0.0162372	0.741137	12.4023	13.1957	13.2493	14.4415	15.0187	14.6995
ENSG00000243824	RPL12P6	-4.32016	0.0162763	0.741137	0	0	0	0.0552255	0.0731429	0.0449526
ENSG00000226235	LEMD1-AS1	-4.32016	0.0162766	0.741137	0	0	0	0.0552255	0.0731429	0.0449526
ENSG00000163568	AIM2	4.27562	0.0162831	0.741137	0.0676487	0.0458186	0.0518564	0	0	0
ENSG00000184897	H1-10	-0.138344	0.0162911	0.741137	111.553	106.551	114.888	122.518	126.074	120.316
ENSG00000130544	ZNF557	0.172103	0.0163263	0.741137	19.0995	21.0994	20.924	18.3073	19.0171	17.2843
ENSG00000274922	AL139384.1	0.760072	0.0163418	0.741137	0.428442	0.595641	0.518564	0.331353	0.292571	0.292192
ENSG00000124795	DEK	0.21565	0.0163448	0.741137	555.441	562.996	551.103	530.276	403.87	512.212
ENSG00000108231	LGI1	4.27631	0.0163448	0.741137	0.0450992	0.0458186	0.0777845	0	0	0
ENSG00000198822	GRM3	-4.32095	0.0163529	0.741137	0	0	0	0.0828383	0.0487619	0.0449526
ENSG00000171813	PWWP2B	-0.21934	0.0163554	0.741137	7.10312	6.6666	8.03774	8.58757	8.50895	8.40614
ENSG00000198804	MT-CO1	-0.137879	0.0164025	0.742713	7193.27	6831.91	6732.85	7481.79	7735.27	7777.95
ENSG00000196183	RPS2P4	4.27478	0.0164715	0.745285	0.0676487	0.0687278	0.0259282	0	0	0
ENSG00000124602	UNC5CL	-0.353507	0.0165237	0.747089	1.73632	1.99311	2.30761	2.42992	2.34057	2.92192
ENSG00000133247	KMT5C	-0.179556	0.0165714	0.748686	21.9182	21.3744	25.0466	26.5359	26.4533	24.8588
ENSG00000288056	AL023806.4	0.682849	0.0165867	0.748765	0.428442	0.595641	0.725989	0.220902	0.390095	0.449526
ENSG00000260583	AP000223.1	1.56004	0.0165978	0.748765	0.135297	0.114546	0.207425	0.0552255	0.024381	0.0674289
ENSG00000279020	C18orf15	4.27652	0.0166286	0.749595	0.0676487	0.0229093	0.0777845	0	0	0
ENSG00000145780	FEM1C	0.1491	0.0166841	0.751276	40.7922	44.1004	41.0184	38.078	38.1074	38.1198
ENSG00000232160	RAP2C-AS1	-0.293654	0.0166906	0.751276	3.24714	2.93239	2.95581	3.97624	4.16914	3.19163
ENSG00000203356	LINC01562	1.55732	0.0167083	0.751516	0.112748	0.206184	0.129641	0.0828383	0.0487619	0.0224763
ENSG00000170231	FABP6	-4.31786	0.0167348	0.751717	0	0	0	0.0276128	0.0487619	0.0899052
ENSG00000249863	AC021106.1	-0.387061	0.0167497	0.751717	1.44317	1.39747	1.40012	1.71199	1.75543	2.0903
ENSG00000185515	BRCC3	0.218753	0.0167609	0.751717	75.3832	71.4999	70.9914	65.1937	53.8331	69.3394
ENSG00000243989	ACY1	-0.716606	0.0167713	0.751717	0.293145	0.274911	0.440779	0.690319	0.585143	0.404573
ENSG00000198680	TUSC1	-0.17211	0.0167748	0.751717	31.2763	29.1406	31.2694	36.7526	35.4255	31.9163
ENSG00000140104	CLBA1	-0.193663	0.0168029	0.752423	9.13258	9.96554	10.3713	11.625	11.3859	10.901
ENSG00000164123	C4orf45	4.27442	0.016828	0.75299	0.0450992	0.0916371	0.0259282	0	0	0
ENSG00000198042	MAK16	0.144968	0.0168773	0.754638	46.2266	44.4211	44.1298	40.8945	41.3745	40.4798
ENSG00000234902	AC007879.3	4.27555	0.0168977	0.754994	0.0225496	0.0916371	0.0518564	0	0	0
ENSG00000176912	TYMSOS	-0.228631	0.0169254	0.755678	6.69722	5.77314	6.30055	7.89725	7.21676	7.08003
ENSG00000279873	LINC01126	-0.397229	0.0169708	0.757149	1.53337	1.44328	1.68533	1.60154	2.1699	2.33754
ENSG00000237008	LAPTM4BP1	0.569615	0.0169989	0.757842	1.01473	0.847643	0.700061	0.414191	0.707048	0.60686
ENSG00000065328	MCM10	0.139626	0.0170126	0.757896	117.551	115.234	110.584	105.481	106.228	102.2
ENSG00000111218	PRMT8	4.2782	0.0170594	0.759329	0.0225496	0.0458186	0.103713	0	0	0
ENSG00000155744	FAM126B	0.206204	0.0170698	0.759329	43.3628	49.507	49.2635	42.6893	36.669	44.5031
ENSG00000157426	AASDH	0.18201	0.0170944	0.759435	16.2808	18.0525	16.3088	14.8833	14.531	15.5086
ENSG00000049246	PER3	-0.186635	0.017109	0.759435	11.0718	11.5005	10.9417	12.5638	12.4587	13.3509
ENSG00000131951	LRRC9	-0.408065	0.0171097	0.759435	1.62357	1.14546	1.40012	2.09857	1.536	1.95544
ENSG00000134970	TMED7	0.166602	0.017136	0.759744	130.697	140.274	129.226	127.102	123.465	108.583
ENSG00000228397	LINC01635	-1.64725	0.0171417	0.759744	0.0901983	0.0229093	0.0259282	0.0828383	0.219429	0.157334
ENSG00000125534	PPDPF	-0.175292	0.0171734	0.760225	43.0471	38.5105	44.8558	47.135	50.6392	45.8966
ENSG00000102878	HSF4	-0.335476	0.0171776	0.760225	1.87162	2.38256	2.51503	2.73366	2.58438	3.21411
ENSG00000261886	AC005670.1	-0.755489	0.0171939	0.760391	0.315694	0.252002	0.28521	0.635094	0.487619	0.359621
ENSG00000240891	PLCXD2	0.167746	0.0172542	0.762502	22.6172	24.8795	23.2317	22.1454	20.7726	20.5209
ENSG00000188486	H2AX	-0.186569	0.0172886	0.763465	206.103	177.272	225.031	228.965	236.568	231.236
ENSG00000139278	GLIPR1	0.388837	0.0173122	0.763954	4.32952	3.43639	3.94108	3.12024	2.19429	3.66364
ENSG00000161677	JOSD2	-0.174502	0.0174046	0.766541	13.2592	12.7376	13.4567	14.7452	15.36	14.6995
ENSG00000232442	MHENCR	-0.277723	0.017433	0.766541	3.96873	4.14658	4.61522	4.36282	5.65638	5.41679
ENSG00000108819	PPP1R9B	-0.143468	0.0174408	0.766541	112.071	107.124	115.251	118.624	127.025	126.07
ENSG00000287362	AC103563.9	1.18458	0.0174462	0.766541	0.360793	0.183274	0.181497	0.0828383	0.0487619	0.17981
ENSG00000180628	PCGF5	0.189602	0.017457	0.766541	114.146	120.801	116.521	113.102	91.0872	105.931
ENSG00000283265	AL356234.3	1.22387	0.0174596	0.766541	0.135297	0.160365	0.362995	0.110451	0.0975238	0.0674289
ENSG00000116704	SLC35D1	0.144204	0.0174679	0.766541	54.7504	51.8208	53.2565	49.7582	48.4693	47.425
ENSG00000213799	ZNF845	0.27961	0.0174731	0.766541	31.0508	27.7431	30.8027	26.8672	19.773	27.6009
ENSG00000158321	AUTS2	-0.138887	0.0174846	0.766541	79.3069	83.2752	87.3261	93.1379	91.2579	92.4225
ENSG00000157106	SMG1	0.172551	0.0175212	0.767592	361.74	400.683	391.49	342.951	314.539	372.163
ENSG00000178458	H3P16	-0.412484	0.0175892	0.770018	1.21768	0.985099	1.24455	1.5187	1.68229	1.41601
ENSG00000169251	NMD3	0.143412	0.0176332	0.771388	64.2438	63.1609	60.7238	55.9159	58.0511	57.5168
ENSG00000130511	SSBP4	-0.199855	0.0176919	0.773398	21.4446	20.8245	25.9023	26.2321	25.9413	26.4996
ENSG00000273680	AC009318.2	0.708505	0.0177473	0.77526	0.54119	0.458186	0.57042	0.276128	0.24381	0.42705
ENSG00000179119	SPTY2D1	0.13372	0.0177787	0.776071	69.7007	68.5446	68.9949	63.675	64.3657	62.147
ENSG00000116741	RGS2	0.246835	0.0178048	0.776477	6.33643	7.01024	6.43019	6.0472	5.94895	4.85488
ENSG00000087495	PHACTR3	-0.269992	0.0178136	0.776477	3.54028	3.25312	3.60402	3.94863	4.41295	4.22554
ENSG00000250056	LINC01018	1.06643	0.0179004	0.779704	0.248045	0.297821	0.28521	0.0828383	0.121905	0.17981
ENSG00000285693	AP002381.2	-0.34221	0.0179232	0.780136	2.00691	1.92438	2.15204	2.62321	3.04762	2.11277
ENSG00000271607	Z84480.1	4.27745	0.01797	0.781609	0.0901983	0	0.0777845	0	0	0
ENSG00000196569	LAMA2	0.197929	0.0179859	0.781742	10.914	10.7674	10.2157	9.91298	9.14286	9.013
ENSG00000213949	ITGA1	0.196308	0.0180018	0.781871	47.309	48.2928	47.8375	42.7722	37.1078	46.0315
ENSG00000101842	VSIG1	1.02494	0.0180595	0.783819	0.202946	0.274911	0.337066	0.138064	0.0975238	0.157334
ENSG00000164305	CASP3	0.131788	0.0181157	0.784985	93.4229	91.8204	91.2153	84.9093	85.504	83.6343
ENSG00000138336	TET1	0.206595	0.0181261	0.784985	33.4185	35.349	36.0661	31.4509	26.5996	33.2874
ENSG00000068615	REEP1	-0.17254	0.0181287	0.784985	17.6789	17.2507	16.5163	19.964	20.285	18.2283
ENSG00000026297	RNASET2	-0.195901	0.0181381	0.784985	10.5532	10.1488	11.7455	12.2601	13.1657	11.9349
ENSG00000245556	SCAMP1-AS1	0.191838	0.0182263	0.78824	10.8012	11.9586	12.29	10.6309	10.3863	9.86709
ENSG00000152193	OBI1	0.158491	0.0182529	0.788541	33.0577	31.5461	30.336	28.5792	28.2575	28.8371
ENSG00000259033	AL356804.1	-0.549869	0.0182593	0.788541	0.653938	0.549823	0.544492	0.911221	0.853333	0.831623
ENSG00000168916	ZNF608	0.152759	0.0182792	0.788841	65.1232	66.8722	70.7839	64.4206	62.0495	57.1797
ENSG00000266412	NCOA4	0.127841	0.0182928	0.788864	212.304	209.07	208.774	194.256	198.534	187.879
ENSG00000113966	ARL6	0.230226	0.0183329	0.789284	13.3268	14.4099	15.7125	13.8064	10.8739	12.5867
ENSG00000140948	ZCCHC14	-0.143901	0.0183372	0.789284	113.988	116.906	124.637	131.602	127.244	136.274
ENSG00000235919	ASH1L-AS1	-0.258171	0.0183469	0.789284	4.80306	5.61277	4.90043	5.32926	6.70476	6.36079
ENSG00000161921	CXCL16	0.13562	0.0183545	0.789284	51.7513	52.531	53.1528	47.1902	49.5177	47.5149
ENSG00000182986	ZNF320	0.160736	0.0183734	0.789535	28.1193	31.8668	31.4768	27.3366	27.2091	27.7358
ENSG00000029153	ARNTL2	0.137245	0.0184038	0.789933	84.155	80.8927	82.5553	77.1777	76.6781	72.8682
ENSG00000140795	MYLK3	-0.611389	0.0184138	0.789933	0.383343	0.458186	0.596348	0.717932	0.75581	0.719242
ENSG00000237424	FOXD2-AS1	-0.209919	0.0184217	0.789933	6.92272	6.82697	7.49324	7.81441	8.55771	8.29375
ENSG00000059804	SLC2A3	0.141878	0.0184446	0.790356	55.1563	55.9215	55.1752	51.3321	52.4922	47.9419
ENSG00000197372	ZNF675	0.355186	0.0185067	0.792233	20.4299	19.702	20.8981	17.6446	11.4103	18.9026
ENSG00000176343	RPL37AP8	-0.932189	0.0185145	0.792233	0.135297	0.274911	0.0777845	0.469417	0.195048	0.314668
ENSG00000199668	AC009121.1	4.27269	0.0185964	0.794633	0.112748	0.0229093	0.0259282	0	0	0
ENSG00000250654	AC023794.5	0.371239	0.0186037	0.794633	1.98436	1.99311	1.73719	1.40825	1.536	1.50591
ENSG00000261221	ZNF865	-0.245179	0.0186191	0.794633	15.6945	14.0663	18.8498	18.6938	18.3589	20.7906
ENSG00000074706	IPCEF1	0.508189	0.0186264	0.794633	0.947082	1.03092	0.985271	0.717932	0.560762	0.809147
ENSG00000113460	BRIX1	0.136206	0.0186361	0.794633	134.193	132.209	126.167	120.254	120.466	118.967
ENSG00000007255	TRAPPC6A	-0.245304	0.018653	0.79476	13.0562	11.7983	11.6418	13.5579	17.0179	13.0363
ENSG00000137574	TGS1	0.149338	0.0186705	0.79476	34.8391	33.4934	33.3177	29.9875	31.1832	31.0847
ENSG00000189014	SHLD2P3	-0.605869	0.0186819	0.79476	0.405892	0.458186	0.544492	0.938834	0.658286	0.584384
ENSG00000144810	COL8A1	-1.07627	0.0186914	0.79476	0.135297	0.160365	0.0518564	0.276128	0.26819	0.224763
ENSG00000173531	MST1	-0.426434	0.0187333	0.795981	1.05983	1.51201	1.8409	1.76722	1.80419	2.31506
ENSG00000142632	ARHGEF19	0.314878	0.0187736	0.796983	2.6383	3.25312	2.74839	2.26425	2.31619	2.40496
ENSG00000148175	STOM	0.133807	0.0187912	0.796983	72.1361	73.4471	73.1175	66.1326	69.4857	65.0464
ENSG00000157326	DHRS4	-1.42601	0.0188128	0.796983	0.202946	0.206184	0.311138	0.110451	0.487619	1.3261
ENSG00000160963	COL26A1	0.316505	0.0188142	0.796983	2.8187	2.86366	2.56689	2.26425	2.29181	2.13525
ENSG00000286408	AC113410.5	-0.443537	0.018829	0.796983	1.44317	1.09965	1.27048	1.57393	2.29181	1.37105
ENSG00000180211	FO393411.1	-0.233706	0.0188357	0.796983	13.8454	12.7605	15.8421	18.8595	16.1158	15.2839
ENSG00000166106	ADAMTS15	0.18089	0.0188783	0.79804	13.417	13.1957	12.8863	11.4869	11.4347	12.1372
ENSG00000172530	BANP	-0.176696	0.0188885	0.79804	15.0406	16.7009	16.7496	18.3349	17.6274	19.1273
ENSG00000177283	FZD8	-0.180381	0.0189001	0.79804	19.4603	17.7089	19.3424	21.676	22.9669	19.869
ENSG00000243449	C4orf48	-0.332922	0.0189315	0.798811	3.31479	2.61166	3.55216	4.1143	3.34019	4.51774
ENSG00000184361	SPATA32	1.64983	0.0189465	0.798887	0.135297	0.114546	0.155569	0	0.0487619	0.0674289
ENSG00000223745	CCDC18-AS1	-0.302	0.0189787	0.799432	3.99128	5.26913	5.23749	6.15765	5.12	6.65298
ENSG00000250461	AC122718.1	0.468485	0.0189858	0.799432	1.75887	2.06184	3.21509	1.49109	1.56038	2.00039
ENSG00000287431	AC027601.6	-0.421285	0.0190579	0.801908	0.924533	1.26001	1.40012	1.43586	1.6579	1.68572
ENSG00000273080	AC009309.2	-0.367659	0.0190737	0.801908	2.14221	1.80983	1.27048	2.20902	2.34057	2.29258
ENSG00000265817	FSBP	0.266199	0.0190842	0.801908	6.71977	8.1557	7.51917	7.345	5.75391	5.70898
ENSG00000100129	EIF3L	-0.151435	0.0191122	0.802225	230.299	216.63	204.884	237.939	253.099	238.159
ENSG00000272192	AC100812.1	-1.73783	0.0191182	0.802225	0.0901983	0.0229093	0	0.138064	0.121905	0.157334
ENSG00000166819	PLIN1	-0.459245	0.0191484	0.802937	0.811785	0.824734	1.08898	1.2978	1.1459	1.30363
ENSG00000152672	CLEC4F	-0.579452	0.0192779	0.807808	0.270595	0.710188	0.674133	0.911221	0.828952	0.741718
ENSG00000262429	AC004771.3	-0.590006	0.0192923	0.807852	0.405892	0.481095	0.674133	0.773157	0.780191	0.78667
ENSG00000233029	AC244453.2	1.30006	0.019313	0.807903	0.180397	0.274911	0.155569	0.0828383	0.0487619	0.112381
ENSG00000280287	AC131212.3	-0.288695	0.019322	0.807903	2.6834	2.74911	2.98174	3.4516	3.36457	3.5063
ENSG00000163283	ALPP	-0.277077	0.0193334	0.807903	8.2306	9.34699	10.9417	10.9347	10.4838	13.2161
ENSG00000131263	RLIM	0.136758	0.0194015	0.810189	203.014	211.888	203.847	196.272	181.077	189.116
ENSG00000181938	GINS3	0.141603	0.0194858	0.812661	45.9109	44.9022	44.2075	41.0326	42.301	39.9404
ENSG00000137038	DMAC1	-0.146306	0.0194998	0.812661	49.113	45.2916	47.8894	51.7463	53.9063	52.8643
ENSG00000204256	BRD2	0.202501	0.019502	0.812661	9.96691	9.64481	10.7861	9.19505	8.21638	9.14785
ENSG00000156042	CFAP70	0.228834	0.0195143	0.812661	6.22368	6.32296	6.55983	5.74346	4.9981	5.66403
ENSG00000134256	CD101	0.247825	0.0195654	0.814231	5.99819	5.54405	5.91163	4.85985	4.38857	5.50669
ENSG00000145050	MANF	0.141745	0.0195856	0.814515	55.1337	56.1736	54.527	52.4919	49.0301	49.8524
ENSG00000095321	CRAT	-0.163594	0.0196089	0.814642	25.6163	24.742	26.1875	28.2479	30.9882	27.0839
ENSG00000229676	ZNF492	0.466934	0.0196228	0.814642	2.16476	2.97821	1.81497	1.62915	1.31657	2.11277
ENSG00000222112	RN7SKP16	1.1812	0.0196435	0.814642	0.270595	0.366548	0.0777845	0.0828383	0.0731429	0.157334
ENSG00000198933	TBKBP1	-0.177883	0.019651	0.814642	35.4028	35.8759	40.5517	40.8945	40.9112	45.3122
ENSG00000120896	SORBS3	-0.155873	0.0196558	0.814642	36.3725	35.601	39.696	40.5079	43.8126	40.817
ENSG00000162068	NTN3	-0.487625	0.0197057	0.816151	0.699037	0.801825	0.751917	1.18735	1.04838	0.966481
ENSG00000273749	CYFIP1	1.15888	0.0197987	0.819444	1.84907	0.526913	0.440779	0.331353	0.585143	0.359621
ENSG00000247373	TMED2-DT	-0.347197	0.0198215	0.819828	1.62357	1.67238	1.99647	2.09857	2.24305	2.38249
ENSG00000181444	ZNF467	0.303644	0.0198733	0.82141	2.7736	2.77202	3.11138	2.07096	2.51124	2.42744
ENSG00000156381	ANKRD9	-0.171782	0.0199226	0.822445	23.4967	22.0845	24.3984	25.9284	25.3318	27.983
ENSG00000185189	NRBP2	-0.216251	0.0199271	0.822445	9.62867	9.94263	11.175	11.7354	11.0202	13.0812
ENSG00000271427	AL358072.1	-0.933275	0.019939	0.822445	0.157847	0.160365	0.207425	0.358966	0.390095	0.269716
ENSG00000258458	AL160314.2	-0.668062	0.0199655	0.822722	0.383343	0.366548	0.337066	0.524643	0.609524	0.60686
ENSG00000102225	CDK16	-0.1228	0.0199728	0.822722	543.715	566.317	570.42	614.329	632.613	594.813
ENSG00000156970	BUB1B	-0.129176	0.020002	0.823364	143.077	142.473	140.246	160.734	153.698	154.412
ENSG00000069011	PITX1	-0.177137	0.020055	0.824989	29.1566	26.6664	32.125	32.7211	33.3531	33.8943
ENSG00000105379	ETFB	-0.166036	0.0200913	0.825552	19.4828	20.3434	19.4461	23.2776	23.1375	20.6332
ENSG00000124370	MCEE	0.232624	0.0200959	0.825552	5.70504	5.88768	5.54863	4.94269	5.07124	4.69755
ENSG00000273396	LINC01396	1.24623	0.0201292	0.826215	0.270595	0.160365	0.155569	0.0276128	0.0487619	0.157334
ENSG00000167193	CRK	-0.228228	0.0201448	0.826215	6.85507	6.07096	7.7266	7.89725	8.28952	8.09147
ENSG00000073737	DHRS9	1.16915	0.0201529	0.826215	0.338244	0.0916371	0.362995	0.193289	0.0731429	0.0899052
ENSG00000138311	ZNF365	0.248146	0.0202226	0.828511	5.11875	4.71931	5.7042	4.27998	4.65676	4.20307
ENSG00000226121	AC009487.2	0.271517	0.020255	0.829034	8.11785	8.84298	9.41193	8.03531	5.92457	8.00156
ENSG00000241061	RPL5P1	-0.628294	0.0202627	0.829034	0.496091	0.366548	0.414851	0.662706	0.707048	0.629336
ENSG00000128590	DNAJB9	0.150742	0.0202893	0.829565	23.4741	23.6424	23.8799	20.8753	22.1379	21.33
ENSG00000198075	SULT1C4	0.541416	0.0203364	0.830929	0.834334	1.00801	0.907486	0.745545	0.536381	0.629336
ENSG00000261423	TMEM202-AS1	-0.347013	0.0203504	0.830941	1.80397	2.08474	1.76312	2.04334	2.41371	2.74211
ENSG00000166165	CKB	-0.145294	0.0204269	0.833218	653.194	609.776	680.433	686.978	758.418	718.05
ENSG00000005469	CROT	0.144543	0.0204503	0.833218	29.7429	30.9733	31.2694	28.1374	27.4042	28.1853
ENSG00000064703	DDX20	0.130389	0.0204579	0.833218	67.8968	68.9111	69.5394	64.3654	64.0488	61.3828
ENSG00000125520	SLC2A4RG	-0.151689	0.020468	0.833218	37.545	39.2207	41.7444	43.3244	46.6164	42.5027
ENSG00000228106	AL392172.1	-0.199431	0.0204748	0.833218	7.57666	7.67461	7.28582	8.47712	9.14286	8.45109
ENSG00000255568	BRWD1-AS2	-0.456824	0.0205392	0.83528	1.05983	0.824734	1.03713	1.62915	1.51162	0.944005
ENSG00000136492	BRIP1	0.240659	0.020605	0.837394	116.852	127.971	131.093	115.118	86.333	118.383
ENSG00000152558	TMEM123	0.139892	0.0206299	0.837843	354.322	353.651	338.726	337.925	311.32	307.296
ENSG00000102452	NALCN	-0.169838	0.0206455	0.837918	12.8984	12.7376	13.1456	15.049	14.336	14.5422
ENSG00000176046	NUPR1	0.537772	0.0207012	0.839617	0.947082	0.64146	1.14084	0.607481	0.804571	0.472002
ENSG00000107736	CDH23	-0.237712	0.0207539	0.840637	5.0962	5.75023	5.54863	6.87558	6.99733	5.64155
ENSG00000250222	AC008443.5	-0.572807	0.0207541	0.840637	0.586289	0.435276	0.751917	0.690319	1.17029	0.764194
ENSG00000119969	HELLS	0.154152	0.0207696	0.840703	108.193	110.56	112.088	103.631	91.8918	103.616
ENSG00000116863	ADPRHL2	0.149055	0.0207849	0.840765	36.3048	34.9137	34.0696	31.3129	32.9387	31.3769
ENSG00000158882	TOMM40L	0.17611	0.0208348	0.842221	19.1446	18.946	21.0796	16.2363	18.2126	18.1384
ENSG00000271918	AC034236.2	-0.359953	0.0208529	0.842389	1.42062	1.69529	1.73719	1.85006	2.19429	2.1802
ENSG00000235750	KIAA0040	0.157075	0.0208906	0.843354	38.9206	39.4498	37.5181	34.1294	37.5223	33.0402
ENSG00000057657	PRDM1	0.446575	0.0209566	0.845454	1.19513	1.30583	1.27048	0.690319	1.1459	0.921528
ENSG00000174738	NR1D2	0.139908	0.0210148	0.847237	88.5973	87.8342	84.6037	82.9487	78.5798	77.0937
ENSG00000048405	ZNF800	0.188337	0.0210515	0.847297	38.5823	40.2974	41.4851	36.5593	31.4514	38.2097
ENSG00000138135	CH25H	0.725312	0.0210555	0.847297	0.51864	0.412367	0.492635	0.248515	0.341333	0.269716
ENSG00000233483	AC008105.2	-0.560575	0.0210582	0.847297	0.51864	0.526913	0.674133	0.911221	0.804571	0.831623
ENSG00000120784	ZFP30	0.160953	0.021074	0.847372	75.0224	83.596	78.2253	73.6156	66.2431	73.2952
ENSG00000231563	AL139288.1	-0.73022	0.0211123	0.848352	0.270595	0.252002	0.414851	0.386579	0.560762	0.584384
ENSG00000167733	HSD11B1L	-0.369048	0.0212065	0.851571	1.71377	1.39747	1.47791	1.68438	2.19429	2.06782
ENSG00000225131	PSME2P2	0.725579	0.0212335	0.852092	0.473541	0.526913	0.414851	0.193289	0.316952	0.337144
ENSG00000250722	SELENOP	0.192349	0.0212671	0.852425	42.1001	43.6422	39.3331	40.0385	37.8392	32.5007
ENSG00000179364	PACS2	-0.149961	0.0212699	0.852425	49.4738	49.3466	54.9677	55.336	58.0023	58.2361
ENSG00000176340	COX8A	-0.138774	0.0213049	0.85307	64.2663	62.5423	63.6278	67.2923	71.9482	71.7443
ENSG00000124802	EEF1E1	0.157134	0.0213244	0.85307	26.0448	26.506	26.4986	25.3761	23.04	23.0157
ENSG00000273987	AC121761.2	-0.797124	0.0213281	0.85307	0.315694	0.160365	0.207425	0.524643	0.292571	0.404573
ENSG00000236790	LINC00299	-1.85767	0.0213625	0.853881	0.0225496	0.0458186	0.0259282	0.110451	0.170667	0.0899052
ENSG00000008323	PLEKHG6	0.359275	0.0213979	0.85437	2.00691	1.74111	2.28168	1.62915	1.56038	1.52839
ENSG00000164604	GPR85	0.412549	0.0214029	0.85437	1.55592	1.44328	1.50383	1.27019	1.09714	1.05639
ENSG00000118620	ZNF430	0.232557	0.0214454	0.855158	26.6762	27.01	26.5764	26.0665	19.1878	23.5327
ENSG00000230666	CEACAM22P	0.940845	0.0214508	0.855158	0.315694	0.343639	0.28521	0.110451	0.219429	0.157334
ENSG00000273245	AC092653.1	-1.51253	0.0215012	0.856602	0.0901983	0.0458186	0.0259282	0.193289	0.170667	0.134858
ENSG00000100239	PPP6R2	-0.1399	0.0215496	0.85797	84.3354	86.5283	93.3674	98.0253	95.3783	99.4351
ENSG00000130332	LSM7	-0.142012	0.0215639	0.857974	42.2805	41.924	43.5075	46.1685	49.9566	45.7168
ENSG00000236130	PTCSC2	-1.51124	0.0216087	0.858987	0.0450992	0.0916371	0.0259282	0.165677	0.121905	0.202287
ENSG00000236682	MAP3K2-DT	-0.236872	0.0216177	0.858987	5.16385	4.58186	5.60049	6.15765	5.75391	6.24841
ENSG00000113719	ERGIC1	-0.128789	0.0216462	0.859372	98.1583	96.6772	97.2566	105.398	110.933	105.189
ENSG00000185950	IRS2	-0.150697	0.0216716	0.859372	23.429	24.1235	25.9541	27.2814	27.6236	27.1514
ENSG00000260018	AC040169.1	-0.368228	0.0216746	0.859372	1.57847	1.30583	1.78904	2.09857	2.26743	1.7082
ENSG00000135517	MIP	1.76817	0.0216935	0.859372	0.0676487	0.160365	0.129641	0.0552255	0.0487619	0
ENSG00000198039	ZNF273	0.275209	0.0216982	0.859372	17.8593	18.2816	18.5127	16.9266	11.8491	16.6549
ENSG00000262468	LINC01569	-0.368703	0.0217123	0.859373	1.71377	1.21419	1.34827	2.04334	1.82857	1.73067
ENSG00000224046	AC005076.2	-0.438168	0.0217539	0.859692	1.01473	1.19128	0.933415	1.54631	1.75543	1.03391
ENSG00000136960	ENPP2	0.196874	0.0217615	0.859692	30.938	31.2024	28.7544	28.9934	27.6968	23.3079
ENSG00000250608	AC010210.1	-0.912195	0.0217629	0.859692	0.112748	0.206184	0.28521	0.220902	0.463238	0.42705
ENSG00000162971	TYW5	0.194405	0.0217949	0.860394	22.4143	24.0089	22.4797	21.9521	17.9688	20.7231
ENSG00000280828	AC090114.3	-0.573734	0.0218263	0.861075	0.653938	0.481095	0.829702	0.911221	0.682667	1.30363
ENSG00000108984	MAP2K6	0.177614	0.0218684	0.86201	17.6789	18.0983	17.4756	17.2304	15.5307	14.7445
ENSG00000106336	FBXO24	-0.844311	0.0218881	0.86201	0.180397	0.229093	0.155569	0.331353	0.390095	0.314668
ENSG00000119632	IFI27L2	1.07406	0.0219009	0.86201	0.225496	0.297821	0.259282	0.0552255	0.0975238	0.202287
ENSG00000228288	PCAT6	-0.48341	0.0219068	0.86201	0.608839	0.824734	0.777845	1.04929	1.1459	0.921528
ENSG00000198832	SELENOM	-0.217827	0.0219347	0.862196	5.5472	5.33786	5.34121	6.40616	6.33905	6.27089
ENSG00000101977	MCF2	-0.492644	0.02194	0.862196	0.766686	0.64146	0.674133	0.938834	1.1459	0.876576
ENSG00000287263	AC008875.3	0.291832	0.0220078	0.863813	3.08929	3.09275	3.13731	2.29186	2.85257	2.49487
ENSG00000182010	RTKN2	0.222071	0.0220096	0.863813	48.9551	52.5539	52.0897	46.4171	37.0834	48.9084
ENSG00000145675	PIK3R1	0.147293	0.0220244	0.863821	55.6524	58.6707	56.1345	54.3419	49.2251	51.4033
ENSG00000272836	AL022328.1	-0.904165	0.0220403	0.863821	0.135297	0.160365	0.259282	0.386579	0.341333	0.314668
ENSG00000263266	RPS7P1	-0.161323	0.0220525	0.863821	77.9539	73.5846	70.1617	80.1322	89.5269	80.1055
ENSG00000074855	ANO8	-0.182233	0.0221091	0.865479	13.5072	14.8452	16.1533	17.0371	16.3596	17.3292
ENSG00000156531	PHF6	0.130103	0.022131	0.865779	149.977	155.142	151.965	145.961	140.507	134.071
ENSG00000117000	RLF	0.210703	0.0221495	0.865942	61.9211	62.382	62.1499	56.33	45.9093	59.8094
ENSG00000121413	ZSCAN18	-0.167843	0.0221795	0.866556	36.0342	36.2654	42.1852	42.3856	42.6667	44.2109
ENSG00000143756	FBXO28	0.122637	0.0222045	0.866807	168.445	169.185	165.759	154.383	156.891	154.187
ENSG00000262877	AC110285.2	-0.343699	0.0222208	0.866807	4.03637	5.06295	6.09312	6.76513	5.31505	7.23737
ENSG00000013563	DNASE1L1	-0.144781	0.0222288	0.866807	26.3605	26.8955	26.1097	29.7389	30.3543	28.2977
ENSG00000120647	CCDC77	0.153781	0.0222492	0.867048	24.0379	25.4751	24.8651	22.532	21.6015	23.1281
ENSG00000287463	AC110620.2	0.87917	0.022282	0.867592	0.293145	0.366548	0.388923	0.220902	0.0975238	0.247239
ENSG00000010318	PHF7	-0.219595	0.0222918	0.867592	5.93054	6.4146	6.3524	8.17338	6.97295	6.83279
ENSG00000100983	GSS	-0.14931	0.0223386	0.868857	52.5405	53.6535	53.0491	59.3398	63.5368	54.9995
ENSG00000164880	INTS1	-0.151747	0.0224343	0.87163	187.793	184.076	210.2	205.135	223.671	221.684
ENSG00000286532	PARTICL	-0.230405	0.0224532	0.87163	5.25405	5.31495	4.5115	6.24049	5.85143	5.79888
ENSG00000259456	ADNP-AS1	-0.665262	0.0224657	0.87163	0.293145	0.526913	0.440779	0.358966	0.804571	0.809147
ENSG00000099385	BCL7C	-0.151923	0.0224674	0.87163	35.493	34.5701	34.4845	37.9952	41.8133	37.1758
ENSG00000104267	CA2	0.13263	0.0225189	0.872732	44.558	46.5058	45.6595	41.9714	42.3497	41.2215
ENSG00000270571	AC007681.1	-0.802688	0.0225373	0.872732	0.202946	0.252002	0.259282	0.358966	0.341333	0.539431
ENSG00000177301	KCNA2	0.311817	0.0225467	0.872732	2.7736	3.13857	2.43725	2.01573	2.41371	2.33754
ENSG00000170667	RASA4B	-0.557764	0.0225671	0.872732	0.405892	0.756006	0.440779	0.855996	0.707048	0.831623
ENSG00000151778	SERP2	-0.277004	0.0225677	0.872732	2.88635	2.7262	3.26695	3.64489	3.55962	3.59621
ENSG00000185730	ZNF696	-0.189337	0.0226168	0.873546	10.1473	9.46153	10.4491	10.7966	11.8491	11.7776
ENSG00000102030	NAA10	-0.14158	0.0226175	0.873546	90.7621	88.0862	94.3267	99.2679	107.618	96.4683
ENSG00000074266	EED	0.139398	0.0226802	0.874673	31.7949	33.585	32.7991	29.9322	30.2568	29.5339
ENSG00000130427	EPO	1.27348	0.0226824	0.874673	0.202946	0.183274	0.155569	0.0276128	0.0731429	0.112381
ENSG00000063180	CA11	0.177303	0.0226899	0.874673	15.1082	15.395	15.4013	14.6348	13.7752	12.5418
ENSG00000267655	AC125437.1	0.493827	0.0227284	0.875071	1.28533	0.985099	0.959343	0.828383	0.707048	0.78667
ENSG00000166143	PPP1R14D	1.1678	0.0227291	0.875071	0.180397	0.206184	0.233354	0.110451	0.0731429	0.0899052
ENSG00000187479	C11orf96	-0.325744	0.0227585	0.875645	1.96181	2.10765	1.68533	2.42992	2.26743	2.58477
ENSG00000223723	BX842568.2	0.828427	0.0228499	0.878606	0.293145	0.504004	0.337066	0.193289	0.26819	0.17981
ENSG00000105357	MYH14	0.144149	0.0229068	0.879019	41.6491	42.4738	44.389	37.8295	41.3989	37.7827
ENSG00000236144	TMEM147-AS1	-0.198329	0.0229123	0.879019	50.962	60.0223	64.25	67.3199	62.7322	71.9916
ENSG00000214485	RPL7P1	-0.162566	0.0229142	0.879019	32.3812	29.2322	28.8062	33.5771	35.1086	33.2874
ENSG00000236570	RAD23BP1	-1.36543	0.0229371	0.879019	0.0901983	0.0916371	0.0259282	0.220902	0.219429	0.134858
ENSG00000241127	YAE1	0.185311	0.0229436	0.879019	21.4221	20.71	19.8091	19.9916	18.3345	16.6549
ENSG00000144476	ACKR3	2.72954	0.0229525	0.879019	0.0676487	0.0916371	0.0518564	0	0.024381	0
ENSG00000134986	NREP	0.144568	0.022965	0.879019	57.2083	58.7165	57.4828	54.5628	54.5646	48.9084
ENSG00000258343	AC090001.1	-2.80778	0.0229765	0.879019	0	0	0.0259282	0.0552255	0.0975238	0.0674289
ENSG00000143614	GATAD2B	0.311454	0.0230256	0.88001	3.24714	2.90948	2.61875	2.1538	2.6819	2.29258
ENSG00000152894	PTPRK	1.21885	0.0230314	0.88001	1.26278	6.75824	1.06306	1.10451	1.536	1.28115
ENSG00000146197	SCUBE3	0.206939	0.0230618	0.880615	7.17077	7.81206	7.9081	6.95842	6.72914	6.29336
ENSG00000233597	AC133435.1	-0.875819	0.0231078	0.881287	0.0901983	0.297821	0.181497	0.248515	0.390095	0.404573
ENSG00000175820	CCDC168	-0.836186	0.0231156	0.881287	0.248045	0.183274	0.311138	0.414191	0.26819	0.629336
ENSG00000284630	AP000553.5	-0.698285	0.023124	0.881287	0.360793	0.229093	0.362995	0.690319	0.390095	0.494479
ENSG00000048707	VPS13D	0.125182	0.0231461	0.881287	131.103	133.721	130.989	119.039	123.026	123.193
ENSG00000272139	AC113349.2	2.73118	0.0231634	0.881287	0.0450992	0.0687278	0.103713	0	0.024381	0
ENSG00000223910	ZNF32-AS3	-2.81092	0.0231788	0.881287	0	0.0229093	0	0.110451	0.0731429	0.0449526
ENSG00000209082	MT-TL1	-2.81004	0.0231856	0.881287	0	0	0.0259282	0.110451	0.0731429	0.0449526
ENSG00000171126	KCNG3	0.201125	0.0231956	0.881287	7.7796	7.67461	7.46732	6.62706	6.72914	6.72041
ENSG00000287887	AL391560.2	0.573798	0.0232389	0.882379	0.744136	0.824734	0.725989	0.386579	0.658286	0.494479
ENSG00000224367	OACYLP	1.94173	0.0232625	0.882723	0.112748	0.114546	0.0777845	0.0552255	0	0.0224763
ENSG00000170802	FOXN2	0.185336	0.0232937	0.883356	32.2233	35.7614	33.5251	32.6107	27.0141	30.2531
ENSG00000083896	YTHDC1	0.989051	0.0233198	0.8837	2.52555	3.25312	4.27815	1.15974	3.31581	0.629336
ENSG00000180336	MEIOC	0.291792	0.023343	0.8837	40.0932	43.184	40.422	38.078	25.6731	37.8726
ENSG00000161091	MFSD12	0.162435	0.023352	0.8837	48.0983	48.8655	50.6896	40.8393	44.0808	47.6947
ENSG00000103495	MAZ	-0.120435	0.023361	0.8837	439.266	437.04	456.829	481.567	501.736	475.419
ENSG00000103978	TMEM87A	0.130378	0.0234227	0.885481	54.2092	54.7532	53.775	49.1507	50.3711	50.1221
ENSG00000121879	PIK3CA	0.249174	0.0234582	0.885616	41.6491	39.9309	40.7591	35.8414	28.0869	39.5808
ENSG00000214955	AP000317.1	2.72997	0.0234676	0.885616	0.112748	0.0458186	0.0518564	0	0	0.0224763
ENSG00000137500	CCDC90B	0.150958	0.0234769	0.885616	42.2354	42.2218	39.3849	36.0899	39.3509	36.8836
ENSG00000177272	KCNA3	0.326949	0.0234847	0.885616	2.61575	2.19929	2.33354	1.93289	1.80419	2.00039
ENSG00000095932	SMIM24	2.73	0.0235101	0.886023	0.0450992	0.114546	0.0518564	0	0	0.0224763
ENSG00000227375	DLG1-AS1	0.777259	0.0235568	0.88717	0.496091	0.481095	0.362995	0.358966	0.219429	0.224763
ENSG00000141431	ASXL3	0.177543	0.023576	0.88717	19.0769	17.4111	18.3831	17.5617	15.9695	15.3963
ENSG00000107937	GTPBP4	0.133828	0.0236288	0.88717	197.692	191.705	183.338	172.497	180.663	172.506
ENSG00000107290	SETX	0.22819	0.0236379	0.88717	221.076	227.077	231.72	202.07	158.549	222.92
ENSG00000111981	ULBP1	0.144495	0.0236391	0.88717	39.3716	40.16	38.8923	37.222	34.4259	36.2318
ENSG00000043143	JADE2	0.174424	0.023651	0.88717	12.0415	12.8292	12.5233	10.907	11.6297	10.8111
ENSG00000169554	ZEB2	0.135502	0.0236592	0.88717	48.1434	50.1484	48.8487	46.5275	44.861	43.5141
ENSG00000132688	NES	0.200278	0.0236667	0.88717	11.8836	12.2106	11.4862	10.907	11.1909	9.17033
ENSG00000279481	AC104791.2	-2.80488	0.0236721	0.88717	0	0	0.0259282	0.0276128	0.0731429	0.112381
ENSG00000204262	COL5A2	-0.250839	0.0237069	0.887701	4.28442	3.73421	3.62995	4.41804	4.85181	4.69755
ENSG00000129422	MTUS1	0.148829	0.0237155	0.887701	52.766	53.1724	54.3195	49.4821	45.3973	50.5492
ENSG00000261120	AL133299.1	-0.581375	0.0237586	0.888765	0.473541	0.389458	0.674133	0.690319	0.950857	0.651813
ENSG00000138079	SLC3A1	2.72815	0.0237981	0.889329	0.0676487	0.114546	0.0259282	0	0.024381	0
ENSG00000259086	AL136298.3	0.436887	0.0238233	0.889329	1.33043	1.26001	1.21862	0.966447	0.975238	0.899052
ENSG00000266278	LINC01910	1.94426	0.0238516	0.889329	0.135297	0.0458186	0.129641	0.0276128	0	0.0449526
ENSG00000258881	AC007040.2	0.768076	0.0238609	0.889329	0.383343	0.366548	0.518564	0.248515	0.219429	0.269716
ENSG00000007080	CCDC124	-0.142638	0.0238632	0.889329	64.5594	60.5034	66.6614	69.8327	74.1669	69.0247
ENSG00000273210	AP001437.1	-0.658443	0.0238742	0.889329	0.270595	0.458186	0.337066	0.49703	0.633905	0.561907
ENSG00000279074	AC007998.5	2.7328	0.0238763	0.889329	0.0450992	0.0458186	0.129641	0	0.024381	0
ENSG00000110042	DTX4	0.198875	0.0239161	0.890266	11.7032	11.4775	11.0973	10.6309	10.6301	8.90061
ENSG00000277245	AC084782.3	1.27482	0.0239542	0.890791	0.202946	0.0916371	0.259282	0.0828383	0.024381	0.112381
ENSG00000287817	AL096701.4	-0.335749	0.0239596	0.890791	1.96181	1.55783	1.71126	2.23663	2.31619	2.11277
ENSG00000196821	ILRUN	0.134847	0.0239829	0.891112	205.833	196.791	197.236	180.67	193.78	175.742
ENSG00000272886	DCP1A	0.13792	0.0240385	0.892204	46.5423	48.3386	48.2783	42.3856	43.203	45.2673
ENSG00000285887	AL009176.1	-0.391198	0.0240417	0.892204	0.969632	1.35165	1.1927	1.57393	1.58476	1.48344
ENSG00000273243	Z82243.1	-0.703259	0.0240763	0.892942	0.293145	0.274911	0.544492	0.469417	0.536381	0.764194
ENSG00000232479	AC010900.1	1.94248	0.0241717	0.895934	0.0450992	0.160365	0.103713	0.0276128	0.0487619	0
ENSG00000176182	MYPOP	-0.231436	0.0243202	0.900886	8.72669	8.29316	10.9935	10.9623	10.6545	11.373
ENSG00000180530	NRIP1	0.237966	0.0243397	0.901059	68.2125	71.2937	69.1505	64.89	47.8354	65.2262
ENSG00000197779	ZNF81	0.204604	0.0244018	0.902806	23.7673	27.2391	27.9247	23.8022	20.3581	24.679
ENSG00000268926	AL354861.3	0.981909	0.0244355	0.903501	0.248045	0.229093	0.311138	0.138064	0.121905	0.134858
ENSG00000278784	AL136295.7	2.21753	0.0245202	0.905357	0.112748	0.0687278	0.0777845	0	0.0487619	0
ENSG00000239553	RN7SL12P	2.21755	0.0245223	0.905357	0.0676487	0.114546	0.0777845	0	0.0487619	0
ENSG00000070047	PHRF1	0.917768	0.0245306	0.905357	0.721587	2.4742	0.881558	0.579868	0.633905	0.944005
ENSG00000137877	SPTBN5	0.509767	0.0245453	0.905357	1.01473	1.28292	0.985271	1.10451	0.682667	0.584384
ENSG00000143494	VASH2	0.181655	0.0245773	0.905756	13.5297	15.4409	14.442	12.9504	13.629	11.9799
ENSG00000121769	FABP3	0.909301	0.0245974	0.905756	0.450992	0.343639	0.259282	0.220902	0.170667	0.17981
ENSG00000164236	ANKRD33B	0.138954	0.024615	0.905756	55.4494	57.2732	57.0161	52.1053	54.4914	48.6387
ENSG00000197858	GPAA1	-0.147632	0.0246158	0.905756	58.6515	57.5023	62.7203	62.5429	68.2667	68.4628
ENSG00000196233	LCOR	0.158521	0.0247462	0.909435	139.988	151.155	145.405	134.585	119.784	139.083
ENSG00000103254	ANTKMT	-0.235449	0.0247488	0.909435	7.53156	7.1706	9.64528	9.71969	9.55733	9.485
ENSG00000092964	DPYSL2	-0.174688	0.0247608	0.909435	66.7919	60.1598	62.9536	77.3157	74.2156	64.4845
ENSG00000063322	MED29	0.12798	0.0247763	0.909453	217.062	211.407	216.604	196.741	208.189	189.453
ENSG00000249119	MTND6P4	-1.50213	0.0248266	0.909999	0.0225496	0.0458186	0.103713	0.0552255	0.146286	0.269716
ENSG00000164597	COG5	1.15574	0.0248355	0.909999	2.05201	0.366548	3.00767	0.966447	0.804571	0.674289
ENSG00000148943	LIN7C	0.153878	0.0248362	0.909999	58.5838	65.1769	66.6354	60.7757	56.6613	54.7972
ENSG00000179454	KLHL28	0.185248	0.0248557	0.910139	22.7074	26.2082	26.1097	23.1947	20.2362	22.9258
ENSG00000142409	ZNF787	-0.184059	0.02487	0.910139	22.6623	20.8016	25.9541	26.4806	26.941	25.8702
ENSG00000196381	ZNF781	-0.945426	0.0249097	0.911042	0.180397	0.137456	0.0777845	0.331353	0.195048	0.269716
ENSG00000275693	AL157394.2	2.21806	0.0249656	0.912109	0.135297	0.0458186	0.0777845	0	0.024381	0.0224763
ENSG00000255366	AC120036.4	0.372247	0.0249985	0.912109	1.60102	1.99311	2.07425	1.40825	1.77981	1.21372
ENSG00000172500	FIBP	-0.132797	0.0250118	0.912109	48.6169	48.8426	48.7191	53.0165	56.2712	52.0776
ENSG00000171159	C9orf16	-0.166166	0.0250145	0.912109	26.1575	22.9551	25.643	27.1157	28.4526	28.8146
ENSG00000271265	AL355297.2	-0.863666	0.0250149	0.912109	0.202946	0.206184	0.103713	0.331353	0.438857	0.202287
ENSG00000141552	ANAPC11	-0.159056	0.025029	0.912109	55.2014	52.3706	51.986	57.2413	65.2922	56.91
ENSG00000186326	RGS9BP	-0.447828	0.0250792	0.913388	0.631388	0.916371	1.06306	1.35303	1.24343	0.988957
ENSG00000232448	AL354824.2	1.48351	0.0251637	0.915013	0.135297	0.114546	0.181497	0.0276128	0.0731429	0.0449526
ENSG00000170485	NPAS2	-0.153785	0.0251644	0.915013	18.8289	20.8704	20.6388	22.1178	22.7962	22.5887
ENSG00000175416	CLTB	-0.151703	0.025169	0.915013	36.8686	33.4705	34.8993	38.6026	41.1307	38.0074
ENSG00000072121	ZFYVE26	0.133938	0.0252157	0.915752	61.6731	60.6638	65.002	55.7502	57.5391	58.4384
ENSG00000279885	AP005060.1	1.48254	0.0252196	0.915752	0.180397	0.114546	0.129641	0.0276128	0.0731429	0.0449526
ENSG00000130818	ZNF426	0.138804	0.0252839	0.917539	43.3854	44.7647	42.2629	40.1766	40.9356	38.2097
ENSG00000116560	SFPQ	-0.118995	0.0253181	0.918231	582.613	623.041	613.927	673.034	667.77	647.969
ENSG00000234883	MIR155HG	1.94631	0.0253522	0.918919	0.0225496	0.160365	0.129641	0	0.024381	0.0449526
ENSG00000133302	SLF1	0.192408	0.0253766	0.919253	42.303	42.0385	42.1592	38.7407	32.3291	40.3
ENSG00000251322	SHANK3	1.55231	0.0254229	0.919941	0.202946	0.64146	0.103713	0.0828383	0.219429	0.0224763
ENSG00000170638	TRABD	-0.179205	0.0254259	0.919941	74.0979	72.233	87.9484	87.3944	85.4552	93.8161
ENSG00000231784	DBIL5P	-0.43256	0.0254425	0.919995	0.789235	0.893462	1.03713	1.40825	1.19467	1.10134
ENSG00000267277	AC024575.2	-0.483355	0.0254601	0.920076	0.721587	0.618551	0.829702	1.38064	0.828952	0.876576
ENSG00000111275	ALDH2	-0.144439	0.0254751	0.920076	29.9458	28.7053	28.6506	31.7823	33.8164	31.5792
ENSG00000167930	FAM234A	-0.136496	0.0254938	0.920203	75.1803	73.7679	76.3585	82.7831	88.0396	78.5547
ENSG00000197872	FAM49A	0.241265	0.0255225	0.92069	5.2766	4.9484	4.8745	4.22475	4.7299	3.93335
ENSG00000183010	PYCR1	-0.187005	0.0255437	0.920908	8.68159	8.65971	9.43786	9.83014	10.8008	10.002
ENSG00000128965	CHAC1	0.280947	0.0256758	0.924597	3.45009	2.97821	4.01887	2.67844	2.99886	2.92192
ENSG00000115423	DNAH6	0.285	0.0256765	0.924597	3.35989	3.64258	4.38186	3.23069	2.70629	3.4164
ENSG00000122042	UBL3	-0.151099	0.0257249	0.924792	50.015	46.2309	47.6041	56.9651	52.9067	51.0661
ENSG00000117419	ERI3	-0.128721	0.0257271	0.924792	71.6626	69.1631	70.1617	77.0672	79.7745	75.4305
ENSG00000073756	PTGS2	0.235031	0.0257392	0.924792	4.91581	5.40659	5.21156	4.7494	4.46171	4.11316
ENSG00000168143	FAM83B	0.189385	0.0257429	0.924792	30.2841	31.1108	30.336	28.5792	23.6251	28.7472
ENSG00000095574	IKZF5	0.15035	0.0257586	0.924808	35.1773	39.5185	37.7255	35.4824	33.2556	33.2424
ENSG00000133107	TRPC4	0.330817	0.0258401	0.926757	2.05201	2.35966	2.38539	1.90528	1.90171	1.64077
ENSG00000275882	IKBKGP1	-0.525421	0.0258477	0.926757	0.631388	0.64146	0.622276	1.35303	0.682667	0.764194
ENSG00000106400	ZNHIT1	-0.131904	0.0258653	0.926757	45.956	44.6502	47.1115	50.3381	52.1021	49.4479
ENSG00000135870	RC3H1	0.147013	0.0258739	0.926757	67.6036	69.0486	74.1805	66.7124	60.3185	64.5295
ENSG00000104450	SPAG1	0.157117	0.0259162	0.927204	28.7507	31.3399	28.8062	27.9993	25.5269	26.7693
ENSG00000084093	REST	0.157308	0.025917	0.927204	83.8619	84.7872	86.2112	81.6233	69.8027	78.5547
ENSG00000165730	STOX1	0.158485	0.0259547	0.928008	19.6181	18.2587	18.4868	17.0371	17.0179	16.8123
ENSG00000170037	CNTROB	-0.156016	0.0259765	0.92824	56.171	60.4118	64.1204	67.3475	64.0731	71.0026
ENSG00000198743	SLC5A3	0.169469	0.0260126	0.928982	75.2254	79.037	80.144	67.8998	64.5608	77.0937
ENSG00000137100	DCTN3	-0.127233	0.0260311	0.929082	56.419	59.0601	58.9088	63.8407	65.7311	62.147
ENSG00000226636	AC006020.1	2.73238	0.026046	0.929082	0.0901983	0	0.129641	0.0276128	0	0
ENSG00000267714	AC008738.4	-1.12363	0.0260762	0.929613	0.0901983	0.137456	0.103713	0.165677	0.26819	0.292192
ENSG00000153823	PID1	0.493818	0.0261089	0.93023	1.01473	0.824734	0.959343	0.717932	0.658286	0.629336
ENSG00000239521	CASTOR3	-0.153809	0.0261322	0.930515	17.4534	18.7856	19.4202	20.4887	21.0895	20.6782
ENSG00000186377	CYP4X1	0.173613	0.0261495	0.930551	20.4074	20.1143	21.2611	18.5558	20.0411	16.5875
ENSG00000173456	RNF26	-0.141208	0.0261639	0.930551	76.0597	70.2628	75.8399	79.083	85.7966	81.7238
ENSG00000253873	PCDHGA11	-0.218986	0.0261895	0.930917	7.8247	7.46842	6.5339	7.7868	8.82591	8.96804
ENSG00000238000	AC116347.1	0.511047	0.0262206	0.931449	0.969632	0.870553	0.803774	0.524643	0.658286	0.674289
ENSG00000090376	IRAK3	0.199101	0.0262352	0.931449	8.32079	8.59098	8.97115	8.03531	6.94857	7.70937
ENSG00000222020	HDAC4-AS1	-0.661742	0.0263145	0.933302	0.383343	0.389458	0.233354	0.607481	0.512	0.516955
ENSG00000245526	LINC00461	-0.261959	0.02635	0.933302	3.60793	4.14658	3.18917	4.47327	4.096	4.67507
ENSG00000261094	AC007066.2	-0.230201	0.0263566	0.933302	5.00601	6.18551	5.28935	6.65468	6.0221	6.78784
ENSG00000214063	TSPAN4	-0.202075	0.0263623	0.933302	9.71887	8.84298	11.1491	11.763	11.5566	11.0359
ENSG00000273361	AC021016.3	-0.852378	0.0263726	0.933302	0.225496	0.137456	0.233354	0.386579	0.341333	0.359621
ENSG00000196405	EVL	-0.162282	0.0263797	0.933302	56.3965	61.7405	67.5948	70.0536	66.877	72.0141
ENSG00000183431	SF3A3	0.125218	0.0264048	0.933646	209.305	202.885	203.277	191.495	195.243	181.519
ENSG00000123810	B9D2	-0.244701	0.0264464	0.934573	4.12657	3.80294	4.64114	5.05314	5.36381	4.56269
ENSG00000160124	CCDC58	0.175453	0.026492	0.934629	17.4534	17.7547	16.5681	16.0706	16.189	14.0027
ENSG00000213988	ZNF90	0.381152	0.0265271	0.934629	1.80397	2.35966	2.07425	1.96051	1.17029	1.7082
ENSG00000213860	RPL21P75	-0.375437	0.0265283	0.934629	1.48827	1.62656	1.21862	1.65677	2.36495	1.66325
ENSG00000185222	TCEAL9	0.166903	0.0265352	0.934629	62.3721	62.9547	56.1604	58.401	53.4431	51.0886
ENSG00000249082	C5orf66-AS1	-0.577197	0.0265501	0.934629	0.631388	0.366548	0.57042	1.10451	0.780191	0.516955
ENSG00000114742	WDR48	0.138125	0.0265517	0.934629	86.1394	82.5421	81.4923	78.1717	78.6286	72.2163
ENSG00000095059	DHPS	-0.325258	0.0265558	0.934629	2.16476	2.52002	3.18917	3.61727	2.80381	3.46135
ENSG00000169972	PUSL1	-0.150697	0.0265785	0.934885	23.0682	21.6722	24.2169	25.8179	25.8438	25.3533
ENSG00000260001	TGFBR3L	-0.655814	0.0266521	0.936931	0.383343	0.343639	0.388923	0.469417	0.560762	0.719242
ENSG00000100321	SYNGR1	-0.157898	0.0266777	0.937129	26.1124	26.0478	28.3395	28.6344	32.4023	29.2866
ENSG00000167740	CYB5D2	-0.166808	0.0266978	0.937129	25.2555	22.7718	24.6577	27.0605	29.4766	25.6455
ENSG00000259977	AL121578.2	0.328403	0.0267148	0.937129	2.79615	2.31384	2.28168	2.12618	1.68229	2.13525
ENSG00000183807	FAM162B	0.542807	0.0267765	0.937129	0.834334	0.687278	0.881558	0.607481	0.560762	0.494479
ENSG00000165194	PCDH19	-0.164511	0.0267774	0.937129	160.395	167.467	155.232	188.568	196.267	160.638
ENSG00000166257	SCN3B	0.238308	0.0267907	0.937129	7.80215	7.10188	8.66001	7.09648	5.80267	7.16994
ENSG00000241352	AC007688.2	-0.554726	0.0267934	0.937129	0.428442	0.458186	0.751917	0.773157	0.853333	0.764194
ENSG00000234329	AL604028.2	0.645582	0.0267943	0.937129	0.405892	0.595641	0.622276	0.30374	0.292571	0.42705
ENSG00000132773	TOE1	0.144737	0.0267967	0.937129	27.0144	26.5748	27.8469	25.0172	25.6488	23.5102
ENSG00000256747	AC009511.2	0.701173	0.0268137	0.937183	0.54119	0.435276	0.414851	0.248515	0.24381	0.359621
ENSG00000259376	AC090907.1	1.15093	0.0268669	0.938004	0.202946	0.274911	0.181497	0.110451	0.0731429	0.112381
ENSG00000239857	GET4	-0.31074	0.0268681	0.938004	2.8187	3.32185	4.25222	4.03146	4.04724	4.78745
ENSG00000151304	SRFBP1	0.21609	0.0269032	0.9385	21.5574	21.2598	22.8427	20.4058	15.9939	20.4534
ENSG00000213626	LBH	0.147326	0.0269154	0.9385	50.9846	46.5975	46.8782	43.6282	43.3006	44.4132
ENSG00000237489	C10orf143	0.460371	0.0269288	0.9385	1.05983	1.2371	0.959343	0.717932	0.804571	0.854099
ENSG00000170325	PRDM10	-0.158868	0.0269619	0.938822	23.9026	24.6962	27.0172	28.3583	27.0872	29.399
ENSG00000243696	AC006254.1	-0.430589	0.0269689	0.938822	0.856884	1.2371	0.907486	1.32541	1.07276	1.66325
ENSG00000196456	ZNF775	-0.26439	0.0270422	0.940832	3.02164	3.09275	3.44845	4.16953	4.04724	3.37144
ENSG00000225721	AL592166.1	-0.529967	0.0270887	0.941911	0.51864	0.824734	0.414851	0.690319	1.024	0.854099
ENSG00000114480	GBE1	-0.158747	0.027121	0.942493	27.0595	26.6206	25.617	29.4076	32.0853	27.7133
ENSG00000104368	PLAT	0.158514	0.0271391	0.942583	32.6969	32.1417	32.9029	30.4845	31.1345	26.6344
ENSG00000104343	UBE2W	0.182202	0.0272487	0.945849	25.0075	26.8726	25.5133	25.7075	21.8941	21.1727
ENSG00000107742	SPOCK2	-0.337802	0.0272742	0.946192	1.73632	1.46619	1.97054	2.20902	1.97486	2.36001
ENSG00000260777	AC061975.1	1.30527	0.027354	0.948418	0.157847	0.137456	0.207425	0.138064	0.0487619	0.0224763
ENSG00000225101	OR52K3P	1.37021	0.0273894	0.949103	0.202946	0.206184	0.103713	0.0828383	0.0975238	0.0224763
ENSG00000236439	AC099336.2	1.29519	0.0274566	0.950092	0.405892	0.687278	3.73366	0.469417	0.853333	0.629336
ENSG00000123144	TRIR	-0.133335	0.0274571	0.950092	117.528	108.132	118.881	125.804	128.268	126.294
ENSG00000000460	C1orf112	0.132957	0.0274805	0.950092	55.9906	55.0968	54.3455	49.8963	49.9322	52.0102
ENSG00000181143	MUC16	0.979349	0.0274842	0.950092	0.293145	0.252002	0.28521	0.165677	0.146286	0.112381
ENSG00000260400	AL513534.3	0.289969	0.0275085	0.950092	3.58538	3.16148	3.94108	3.4516	2.60876	2.76458
ENSG00000105793	GTPBP10	0.133242	0.0275119	0.950092	38.0186	40.7098	40.2924	36.863	36.2789	36.0745
ENSG00000197619	ZNF615	0.223027	0.0275512	0.950907	24.4663	24.2151	24.7614	22.4492	17.5543	23.2854
ENSG00000089009	RPL6	-0.132981	0.0275761	0.951226	1180.88	1100.88	1076.98	1223	1276.93	1209.27
ENSG00000272288	AL451165.2	-0.32904	0.0276009	0.951542	1.96181	1.58074	1.73719	2.42992	2.14552	2.13525
ENSG00000272447	AL135925.1	-0.194921	0.0276203	0.951669	7.57666	6.75824	7.51917	8.42189	8.46019	8.29375
ENSG00000198937	CCDC167	-0.176996	0.0278481	0.958973	22.076	22.1762	20.0166	23.4156	26.819	22.9933
ENSG00000136870	ZNF189	0.131116	0.0279653	0.96239	42.7766	41.7178	41.7184	38.7683	39.2533	38.0299
ENSG00000078053	AMPH	0.168162	0.027979	0.96239	14.7249	14.6848	14.9087	12.7295	14.336	12.6317
ENSG00000108064	TFAM	0.133906	0.0281012	0.966043	175.458	174.592	163.607	163.633	154.795	153.019
ENSG00000196776	CD47	0.138391	0.0281318	0.966549	70.8508	70.9042	67.2318	65.249	65.853	60.1915
ENSG00000277383	AC010331.1	-0.37105	0.0281791	0.967436	1.24023	1.60365	2.04833	1.76722	2.21867	2.29258
ENSG00000137842	TMEM62	0.159655	0.0281895	0.967436	25.8193	26.2999	24.7873	22.8358	24.9661	21.5772
ENSG00000163507	CIP2A	0.198572	0.0282533	0.968565	70.8057	73.9282	68.943	64.6415	53.6625	69.0022
ENSG00000179046	TRIML2	0.729396	0.0282543	0.968565	0.450992	0.481095	0.362995	0.138064	0.26819	0.359621
ENSG00000275964	AL355001.2	-0.309123	0.0283181	0.970201	2.16476	1.9702	1.78904	2.40231	2.58438	2.42744
ENSG00000229728	AL136531.1	-0.586088	0.0283471	0.97065	0.383343	0.526913	0.440779	0.745545	0.609524	0.696765
ENSG00000101493	ZNF516	-0.133936	0.0283659	0.970743	33.193	32.3937	33.3436	37.0839	37.1078	35.1305
ENSG00000261051	AC107021.2	0.725132	0.0284403	0.972743	0.473541	0.481095	0.466707	0.30374	0.195048	0.359621
ENSG00000277595	AC007546.1	-1.18742	0.0284725	0.973293	0.0450992	0.0916371	0.155569	0.110451	0.316952	0.224763
ENSG00000093144	ECHDC1	0.130864	0.0285252	0.974546	95.8583	94.0197	89.8411	86.7041	84.7482	85.792
ENSG00000133275	CSNK1G2	-0.142429	0.0285508	0.974769	82.0579	80.7094	89.0633	88.7474	93.7448	97.0527
ENSG00000107438	PDLIM1	0.134499	0.0285638	0.974769	97.9554	89.644	94.7156	84.7436	88.4297	85.7471
ENSG00000184178	SCFD2	-0.166783	0.0286298	0.976323	13.3494	13.5623	14.7531	15.4908	16.6278	14.9243
ENSG00000182871	COL18A1	-0.156111	0.0286495	0.976323	70.6929	65.1082	73.299	72.6216	82.4564	79.3413
ENSG00000230524	COL6A4P1	-0.536939	0.0286693	0.976323	0.473541	0.572732	0.648205	0.745545	0.828952	0.876576
ENSG00000185869	ZNF829	0.239191	0.0286737	0.976323	42.2579	45.1313	45.4262	39.9557	30.525	42.6375
ENSG00000186130	ZBTB6	0.132144	0.0286997	0.976661	40.6569	41.924	41.8222	39.4863	37.6442	37.1758
ENSG00000123892	RAB38	0.239317	0.028748	0.977754	4.41972	4.30694	5.08192	3.58966	3.99848	4.11316
ENSG00000250519	AP002784.1	0.324627	0.0287889	0.97793	2.00691	2.10765	2.28168	1.62915	1.90171	1.59582
ENSG00000104497	SNX16	0.247493	0.0287998	0.97793	7.66686	8.47643	7.93402	7.73157	5.60762	7.10251
ENSG00000127220	ABHD8	-0.161186	0.0288015	0.97793	27.7811	26.1853	31.0101	31.1472	32.6705	31.7141
ENSG00000111727	HCFC2	0.208667	0.0288467	0.978915	27.4654	30.4464	31.6583	27.0605	22.4061	28.4325
ENSG00000268412	TRMT112P6	-0.32098	0.0288847	0.979659	1.82652	1.92438	1.63348	2.5956	2.31619	1.93296
ENSG00000230701	FBXW4P1	-0.452387	0.0289352	0.980822	0.676487	0.824734	0.829702	1.02167	1.17029	1.01143
ENSG00000198746	GPATCH3	0.146204	0.0289818	0.981853	21.0613	21.718	21.9352	18.8319	20.2118	19.7567
ENSG00000164209	SLC25A46	0.134536	0.0290428	0.983372	112.883	114.317	115.38	109.457	98.7672	105.863
ENSG00000097033	SH3GLB1	0.12799	0.0290724	0.983825	148.94	150.468	147.661	144.746	134.29	132.902
ENSG00000205476	CCDC85C	-0.159678	0.029124	0.985021	59.2828	51.6146	54.527	59.754	65.7554	60.5961
ENSG00000168589	DYNLRB2	0.578324	0.0292	0.986497	0.834334	0.893462	0.440779	0.49703	0.585143	0.404573
ENSG00000105810	CDK6	0.152855	0.029214	0.986497	108.644	113.47	111.958	106.641	91.6968	104.02
ENSG00000274825	AL023803.2	-0.726639	0.0292164	0.986497	0.180397	0.389458	0.207425	0.579868	0.390095	0.359621
ENSG00000269176	AP001160.3	-0.25306	0.0292516	0.986816	3.06674	3.39057	3.11138	3.86579	3.85219	3.77602
ENSG00000266852	MIR4482	-0.909273	0.0292736	0.986816	0.112748	0.252002	0.0518564	0.331353	0.195048	0.292192
ENSG00000274750	H3C6	-0.243277	0.029277	0.986816	3.63048	4.30694	4.38186	4.69417	4.65676	5.25945
ENSG00000140932	CMTM2	1.56219	0.0292909	0.986816	0.135297	0.137456	0.103713	0.0276128	0.0731429	0.0224763
ENSG00000240898	AC132942.1	1.56094	0.0293454	0.987103	0.135297	0.137456	0.103713	0.0828383	0.024381	0.0224763
ENSG00000237352	LINC01358	1.56277	0.029353	0.987103	0.112748	0.137456	0.129641	0.0552255	0	0.0674289
ENSG00000171492	LRRC8D	0.136042	0.0293559	0.987103	42.4383	39.8621	41.8481	38.2989	38.7901	36.6813
ENSG00000170624	SGCD	1.30316	0.0293645	0.987103	0.0901983	0.274911	0.129641	0.110451	0.0731429	0.0224763
ENSG00000105737	GRIK5	-0.28325	0.0294058	0.987942	2.23241	2.79493	2.87803	3.00979	3.26705	3.34897
ENSG00000154146	NRGN	-0.170049	0.0294368	0.988385	12.9209	12.2106	13.8975	14.7452	15.36	14.0702
ENSG00000072952	MRVI1	1.56428	0.0294515	0.988385	0.112748	0.114546	0.155569	0	0.0731429	0.0449526
ENSG00000131196	NFATC1	-0.150798	0.0294788	0.988473	18.8063	19.8165	21.287	22.3387	22.6255	21.9144
ENSG00000221184	AL513534.2	-0.433339	0.0294867	0.988473	0.789235	1.30583	1.16677	1.18735	1.4141	1.77563
ENSG00000161179	YDJC	-0.160792	0.0295219	0.989104	42.4383	38.6938	45.6077	45.4506	48.2255	48.796
ENSG00000279822	AC016397.2	0.710457	0.0295496	0.989486	0.51864	0.366548	0.440779	0.220902	0.316952	0.269716
ENSG00000152154	TMEM178A	-0.349357	0.0296304	0.991225	1.57847	1.42038	1.32234	2.26425	1.77981	1.57334
ENSG00000159208	CIART	0.429486	0.0296342	0.991225	1.30788	1.12255	1.27048	0.99406	0.950857	0.831623
ENSG00000215305	VPS16	-0.132136	0.0297389	0.993829	39.2137	41.3283	41.6407	43.4073	46.08	45.1998
ENSG00000110318	CEP126	0.339335	0.0297448	0.993829	7.41881	8.84298	9.82678	7.09648	5.21752	8.36118
ENSG00000275481	AC025031.4	-0.637113	0.0298304	0.996143	0.293145	0.297821	0.492635	0.552255	0.658286	0.472002
ENSG00000262089	AC040977.1	-0.470632	0.0298524	0.996214	0.631388	0.870553	0.700061	0.911221	1.024	1.12381
ENSG00000235092	ID2-AS1	-0.268496	0.0298654	0.996214	2.7285	2.63457	2.61875	3.23069	3.26705	3.19163
ENSG00000139364	TMEM132B	-0.27536	0.029935	0.997268	2.9089	4.03203	3.6818	4.16953	4.82743	3.93335
ENSG00000136051	WASHC4	0.261405	0.0299427	0.997268	91.8895	103.275	98.3456	88.6094	63.1467	94.378
ENSG00000198840	MT-ND3	-0.122526	0.0299772	0.997268	580.088	574.198	553.619	634.9	607.013	629.763
ENSG00000137265	IRF4	0.240008	0.0299786	0.997268	5.4119	6.34587	6.8969	5.43971	5.77829	4.67507
ENSG00000246308	AC116535.2	-0.660564	0.0299792	0.997268	0.202946	0.412367	0.362995	0.524643	0.414476	0.60686
ENSG00000181982	CCDC149	0.355099	0.0300312	0.997821	2.32261	1.76401	1.99647	1.90528	1.46286	1.46096
ENSG00000203497	PDCD4-AS1	-0.242791	0.0300383	0.997821	3.51773	3.4593	3.73366	4.14191	4.4861	4.11316
ENSG00000272341	AL137003.1	-0.214995	0.0300558	0.997821	8.70414	9.75935	8.45259	10.7414	9.28914	11.418
ENSG00000069812	HES2	0.624773	0.0300762	0.997821	0.496091	0.526913	0.777845	0.386579	0.463238	0.314668
ENSG00000144843	ADPRH	0.333666	0.0300936	0.997821	2.27751	2.06184	1.97054	1.5187	1.97486	1.55086
ENSG00000260988	AC090260.2	-1.65135	0.0301002	0.997821	0.0225496	0.0916371	0	0.0828383	0.170667	0.134858
ENSG00000268584	AC073389.1	-0.329115	0.030136	0.997821	1.48827	1.80983	1.73719	2.12618	2.09676	2.13525
ENSG00000055950	MRPL43	-0.130197	0.0301398	0.997821	59.0122	58.579	59.7645	62.1011	67.0964	66.1028
ENSG00000212694	LINC01089	-0.28377	0.0301438	0.997821	5.20895	6.30005	6.94875	7.42783	6.41219	8.67585
ENSG00000170340	B3GNT2	0.143381	0.0301793	0.99845	33.1479	31.9126	32.7732	28.0822	31.1832	29.8485
ENSG00000168779	SHOX2	0.170109	0.0302142	0.99875	11.2297	12.4626	12.0566	10.5757	10.8251	10.5639
ENSG00000102195	GPR50	-0.126467	0.0302213	0.99875	47.7375	48.9342	48.8228	53.8173	52.1021	53.9206
ENSG00000087116	ADAMTS2	-0.173573	0.0302944	0.999716	11.7709	12.8292	13.2752	14.2758	15.3356	13.3734
ENSG00000116062	MSH6	0.128879	0.030297	0.999716	316.461	308.68	296.437	288.112	292.181	268.569
ENSG00000175556	LONRF3	0.154541	0.0303265	0.999716	22.5045	25.8417	25.0466	22.4492	21.699	22.1841
ENSG00000102890	ELMO3	-0.338622	0.030332	0.999716	1.53337	1.87856	1.99647	2.01573	2.12114	2.67468
ENSG00000282508	LINC01002	-0.342949	0.0303427	0.999716	1.51082	1.76401	1.86683	2.07096	1.87733	2.5623
ENSG00000250366	TUNAR	1.02806	0.0303494	0.999716	0.202946	0.343639	0.207425	0.0828383	0.195048	0.0899052
ENSG00000168476	REEP4	-0.146677	0.0305043	1	27.2173	28.0639	29.7137	31.6442	30.208	32.748
ENSG00000198873	GRK5	0.170631	0.0305474	1	10.7111	11.0194	11.2788	9.66447	10.24	9.59738
ENSG00000114302	PRKAR2A	-0.128571	0.0305624	1	93.1523	92.9888	91.4746	100.428	107.642	97.5471
ENSG00000160255	ITGB2	-0.803026	0.0305952	1	0.248045	0.160365	0.311138	0.358966	0.463238	0.42705
ENSG00000275325	PDCD6IPP1	-2.90443	0.0306028	1	0	0	0.0259282	0	0.024381	0.202287
ENSG00000234353	AP000346.2	-0.492437	0.0306031	1	0.676487	0.618551	0.85563	0.938834	0.828952	1.2362
ENSG00000213020	ZNF611	0.175304	0.0306122	1	20.8358	20.5725	21.5204	19.7984	16.7253	19.5544
ENSG00000095906	NUBP2	-0.134603	0.0306182	1	63.6349	61.4656	65.6242	66.7677	72.5333	71.3398
ENSG00000134146	DPH6	-0.210778	0.0306241	1	6.38153	5.79605	5.67827	7.20693	7.31429	6.36079
ENSG00000261614	YBX3P1	-0.182273	0.0306548	1	7.71196	8.36189	8.45259	9.0846	9.53295	9.35014
ENSG00000075702	WDR62	-0.159874	0.0306985	1	143.325	150.812	169.7	166.892	167.912	186.171
ENSG00000157500	APPL1	0.144371	0.0307269	1	105.194	111.431	101.898	103.051	92.5257	94.6252
ENSG00000101444	AHCY	-0.133655	0.0308041	1	255.171	238.875	236.802	265.883	283.746	257.938
ENSG00000147852	VLDLR	-0.134495	0.0308196	1	60.478	59.4496	57.7161	64.5586	69.0956	62.7538
ENSG00000101544	ADNP2	0.122714	0.0308593	1	114.417	113.172	110.48	102.581	107.422	102.627
ENSG00000163156	SCNM1	0.138283	0.0309149	1	29.1341	28.5221	30.4138	26.7568	27.8187	25.9601
ENSG00000063245	EPN1	-0.135104	0.0309177	1	183.17	180.96	205.507	204.611	213.48	211.232
ENSG00000100403	ZC3H7B	0.116247	0.0309231	1	271.542	265.587	275.746	248.266	259.803	246.857
ENSG00000162814	SPATA17	0.437915	0.0310009	1	1.10493	1.30583	1.14084	0.938834	0.999619	0.719242
ENSG00000170178	HOXD12	0.60956	0.0310559	1	0.676487	0.412367	0.803774	0.49703	0.463238	0.292192
ENSG00000213699	SLC35F6	0.137138	0.0311912	1	50.714	49.4611	48.5635	43.1035	47.0796	45.9416
ENSG00000261335	AC005837.1	-0.305478	0.0312154	1	1.73632	1.99311	2.2039	2.5956	2.48686	2.29258
ENSG00000058668	ATP2B4	0.144449	0.0312238	1	58.1328	60.618	57.2235	52.7404	57.5634	50.0547
ENSG00000182218	HHIPL1	-1.33567	0.0312315	1	0.0450992	0.114546	0.0259282	0.248515	0.219429	0.0449526
ENSG00000153395	LPCAT1	-0.29632	0.0312391	1	2.6383	2.26802	3.21509	3.14786	3.14514	3.66364
ENSG00000169594	BNC1	0.227104	0.0312404	1	5.65994	5.20041	5.15971	4.7494	4.85181	4.22554
ENSG00000113407	TARS1	0.125444	0.0312636	1	422.872	402.699	390.038	376.887	378.782	366.543
ENSG00000163171	CDC42EP3	0.127066	0.0313138	1	42.9118	44.5585	44.5446	41.4191	40.9356	39.356
ENSG00000233639	PANTR1	-0.353239	0.031314	1	1.42062	1.37456	1.27048	2.18141	1.68229	1.43848
ENSG00000287620	AC092053.5	0.900907	0.0313281	1	0.293145	0.206184	0.337066	0.0828383	0.170667	0.17981
ENSG00000184260	H2AC20	0.415174	0.0313348	1	1.35297	1.21419	1.32234	0.883609	1.19467	0.854099
ENSG00000276571	AC002550.2	-0.578238	0.0313798	1	0.360793	0.572732	0.440779	0.773157	0.512	0.78667
ENSG00000119906	SLF2	0.148476	0.0314183	1	124.361	124.443	125.544	117.299	103.351	119.169
ENSG00000101096	NFATC2	0.195809	0.0314235	1	7.80215	7.62879	8.76373	6.82035	6.87543	7.48461
ENSG00000100938	GMPR2	-1.03005	0.0314409	1	0.586289	0.985099	0.803774	0.469417	1.31657	3.05678
ENSG00000135766	EGLN1	-0.198045	0.0314651	1	12.7631	11.1568	14.1827	14.2206	14.4091	15.2614
ENSG00000233966	UBE2SP1	-0.263157	0.0314676	1	3.47264	2.79493	2.8521	3.72772	3.82781	3.5063
ENSG00000258472	AC005726.1	-1.08103	0.0314703	1	0.157847	0.0916371	0.0518564	0.276128	0.219429	0.17981
ENSG00000214553	LRRC37A11P	0.442878	0.0314837	1	1.28533	1.32874	1.03713	1.10451	0.926476	0.719242
ENSG00000273443	AL645608.8	0.939828	0.0315856	1	0.315694	0.32073	0.207425	0.0828383	0.121905	0.224763
ENSG00000102401	ARMCX3	0.133794	0.0316209	1	69.9262	72.5308	66.1946	64.8072	64.3657	62.3717
ENSG00000181773	GPR3	-0.412235	0.0316282	1	0.901983	0.893462	1.0112	1.43586	1.26781	1.07886
ENSG00000184669	OR7E14P	-0.270231	0.031678	1	3.56283	3.32185	3.00767	3.39637	4.51048	4.09069
ENSG00000142156	COL6A1	-0.136387	0.0316999	1	93.9641	96.1961	103.531	105.757	115.395	103.706
ENSG00000206573	THUMPD3-AS1	-0.163721	0.0318043	1	39.9579	45.6811	47.293	51.0284	46.9577	51.718
ENSG00000113597	TRAPPC13	0.130238	0.0319549	1	54.0513	53.9284	55.6419	52.3538	48.5669	49.5827
ENSG00000225558	UBE2D3P2	1.04043	0.031973	1	0.157847	0.252002	0.259282	0.0552255	0.195048	0.0674289
ENSG00000287539	AC022966.3	-0.336351	0.0320876	1	1.37552	1.60365	1.47791	1.82244	1.85295	1.97791
ENSG00000105499	PLA2G4C	0.337915	0.0320924	1	1.69122	2.08474	1.99647	1.60154	1.58476	1.41601
ENSG00000210154	MT-TD	-1.43716	0.0320929	1	0.0676487	0.0458186	0.0518564	0.110451	0.146286	0.202287
ENSG00000140368	PSTPIP1	4.06578	0.0321466	1	0.0450992	0.0458186	0.0518564	0	0	0
ENSG00000239082	RNU7-170P	4.06578	0.0321475	1	0.0450992	0.0458186	0.0518564	0	0	0
ENSG00000224854	CDKN2A-DT	4.06578	0.0321485	1	0.0450992	0.0458186	0.0518564	0	0	0
ENSG00000235436	DPY19L2P4	-1.4398	0.0321611	1	0.0901983	0.0458186	0.0259282	0.165677	0.195048	0.112381
ENSG00000287828	AL354743.2	-4.10983	0.0321646	1	0	0	0	0.0552255	0.0487619	0.0449526
ENSG00000223947	AC016738.1	-4.10983	0.0321658	1	0	0	0	0.0552255	0.0487619	0.0449526
ENSG00000179218	CALR	0.121298	0.0321796	1	887.935	831.836	837.299	781.855	801.695	783.501
ENSG00000258414	AL121790.1	-1.20389	0.0322238	1	0.0901983	0.0916371	0.0777845	0.248515	0.170667	0.202287
ENSG00000130150	MOSPD2	0.143088	0.0322307	1	45.3698	46.7349	45.0891	43.4901	39.0827	42.5027
ENSG00000138835	RGS3	-0.194535	0.0322558	1	7.57666	8.31607	8.24516	8.36667	9.80114	9.55243
ENSG00000205643	CDPF1	-0.170626	0.0323188	1	10.9591	10.9506	10.4491	12.7295	12.6537	11.373
ENSG00000134627	PIWIL4	0.477832	0.0323448	1	0.992181	0.778915	1.03713	0.662706	0.585143	0.764194
ENSG00000221406	MIR320B2	-1.20251	0.0323886	1	0.0901983	0.0458186	0.129641	0.193289	0.24381	0.17981
ENSG00000112699	GMDS	-0.156502	0.0324436	1	32.7194	30.0341	28.5988	33.1629	35.1573	34.2539
ENSG00000264548	AC132872.2	-0.564754	0.032458	1	0.450992	0.526913	0.544492	0.552255	0.804571	0.876576
ENSG00000164120	HPGD	0.203729	0.0324738	1	10.1699	11.1797	10.5009	9.71969	10.1912	8.00156
ENSG00000125968	ID1	0.161556	0.0325178	1	18.0397	17.3652	19.8091	15.7669	17.3349	16.4976
ENSG00000224611	AC007919.1	4.06495	0.0325249	1	0.0676487	0.0458186	0.0259282	0	0	0
ENSG00000206651	AL139412.1	4.06496	0.0325271	1	0.0450992	0.0687278	0.0259282	0	0	0
ENSG00000261087	ZNNT1	0.720662	0.0325485	1	0.405892	0.412367	0.440779	0.276128	0.170667	0.314668
ENSG00000277561	GOLGA8IP	-4.10939	0.0325656	1	0	0	0	0.0552255	0.024381	0.0674289
ENSG00000273294	C1QTNF3-AMACR	-4.10939	0.0325664	1	0	0	0	0.0552255	0.024381	0.0674289
ENSG00000234848	AC008758.2	-4.10939	0.0325667	1	0	0	0	0.0552255	0.024381	0.0674289
ENSG00000260261	AC124944.2	-0.298136	0.0325875	1	1.93926	2.74911	2.15204	2.84411	2.6819	2.9444
ENSG00000232906	AC092685.1	0.377623	0.0326297	1	1.33043	1.44328	1.94461	1.32541	0.975238	1.3261
ENSG00000145979	TBC1D7	-0.151504	0.0326623	1	18.9416	19.0605	17.7867	21.7589	20.3093	20.4085
ENSG00000164451	CALHM4	4.06582	0.0326724	1	0.0676487	0.0229093	0.0518564	0	0	0
ENSG00000101076	HNF4A	4.06584	0.0326762	1	0.0225496	0.0687278	0.0518564	0	0	0
ENSG00000273702	AC091271.1	-0.26619	0.0326827	1	2.6383	3.27603	3.24102	3.81056	4.04724	3.23659
ENSG00000273925	AC084757.4	-4.1105	0.0326832	1	0	0	0	0.0552255	0.0731429	0.0224763
ENSG00000182054	IDH2	-0.154181	0.0326879	1	38.65	37.1588	37.5699	43.1864	45.5192	38.4345
ENSG00000100106	TRIOBP	-0.128379	0.032745	1	77.796	76.8606	81.4923	83.004	90.5509	86.1741
ENSG00000229097	CALM2P2	1.03254	0.0327863	1	0.0676487	0.412367	0.28521	0.0828383	0.146286	0.134858
ENSG00000130939	UBE4B	-0.122677	0.0328011	1	74.7068	76.0588	72.6767	80.2427	82.9196	81.7463
ENSG00000240790	AC073934.1	-4.11112	0.0328024	1	0	0	0	0.0828383	0.024381	0.0449526
ENSG00000270972	AC136475.9	4.06692	0.0328278	1	0.0225496	0.0458186	0.0777845	0	0	0
ENSG00000228071	RPL7P47	4.06692	0.0328287	1	0.0225496	0.0458186	0.0777845	0	0	0
ENSG00000287673	AC051635.1	4.06692	0.0328306	1	0.0225496	0.0458186	0.0777845	0	0	0
ENSG00000206965	RNU6-5P	0.903126	0.0328366	1	0.248045	0.206184	0.388923	0.0828383	0.0975238	0.247239
ENSG00000015568	RGPD5	-0.422391	0.0328773	1	3.33734	3.02402	3.91516	6.489	3.73029	3.68611
ENSG00000287337	AC005962.2	1.2099	0.0329211	1	0.135297	0.160365	0.233354	0.110451	0.0487619	0.0674289
ENSG00000225151	GOLGA2P7	-0.570554	0.032926	1	0.405892	0.778915	0.414851	1.0769	0.853333	0.516955
ENSG00000286107	AC007655.2	1.11298	0.0329446	1	0.112748	0.252002	0.233354	0.0828383	0.0731429	0.112381
ENSG00000204673	AKT1S1	-0.125906	0.0330206	1	101.541	96.6084	106.461	111.445	112.884	110.179
ENSG00000287001	AC010624.5	0.656489	0.0330576	1	0.405892	0.64146	0.544492	0.414191	0.26819	0.337144
ENSG00000180422	LINC00304	-1.32976	0.0330829	1	0.0901983	0	0.181497	0.110451	0.146286	0.404573
ENSG00000207631	MIR641	-0.444597	0.0331338	1	0.744136	0.893462	0.881558	0.911221	1.38971	1.12381
ENSG00000164953	TMEM67	0.160063	0.0331906	1	17.4083	19.6791	19.6017	17.0647	16.3596	17.5765
ENSG00000260233	ZNRD2-AS1	-0.378751	0.0332267	1	1.24023	0.916371	1.14084	1.57393	1.34095	1.41601
ENSG00000241511	RPS15AP24	-1.02966	0.0332466	1	0.135297	0.137456	0.103713	0.248515	0.316952	0.224763
ENSG00000230513	THAP7-AS1	-0.182516	0.0333067	1	8.68159	8.10988	8.63408	9.77492	10.3131	8.99052
ENSG00000184809	B3GALT5-AS1	0.271622	0.0333107	1	3.65303	3.36766	3.18917	2.3747	2.99886	3.10173
ENSG00000166321	NUDT13	-0.244643	0.0333121	1	3.29224	3.27603	3.13731	3.8934	4.07162	3.64116
ENSG00000157502	PWWP3B	0.203312	0.0333525	1	7.75706	7.72043	7.00061	6.24049	6.31467	7.08003
ENSG00000232040	ZBED9	0.281157	0.0333656	1	3.58538	3.91749	3.37066	3.23069	2.41371	3.37144
ENSG00000142871	CCN1	0.202804	0.0334012	1	45.4374	42.7029	48.6413	37.5534	36.1326	45.7393
ENSG00000076351	SLC46A1	0.125655	0.0334264	1	44.8737	45.0855	46.567	41.4191	41.6914	42.7724
ENSG00000142541	RPL13A	-0.126796	0.0334392	1	1014.23	939.899	952.835	1042.99	1113.72	1039.64
ENSG00000160113	NR2F6	-0.144071	0.0334882	1	36.7333	33.9745	38.7367	40.2042	40.3749	41.0642
ENSG00000101849	TBL1X	-0.132269	0.0334883	1	36.3499	36.0592	36.3513	40.2594	41.8377	37.9625
ENSG00000171130	ATP6V0E2	-0.124622	0.0334954	1	52.6758	50.6295	53.3083	56.9927	58.7093	56.1683
ENSG00000283050	GTF2IP12	0.182159	0.0335642	1	14.5896	15.6241	16.3348	12.2601	13.9703	14.9243
ENSG00000089685	BIRC5	-0.124272	0.0336152	1	246.287	234.728	235.765	260.692	274.871	251.218
ENSG00000075856	SART3	0.115425	0.0336493	1	112.522	114.432	116.91	106.033	109.032	104.425
ENSG00000183111	ARHGEF37	0.203202	0.0336592	1	7.96	7.46842	6.97468	6.87558	6.656	6.13603
ENSG00000219451	RPL23P8	-0.311193	0.0337209	1	1.53337	2.01602	2.0224	2.51276	2.34057	2.11277
ENSG00000121486	TRMT1L	0.137142	0.0337263	1	64.8075	60.6409	59.6607	57.6831	55.2716	56.5728
ENSG00000231419	LINC00689	-4.10645	0.0337598	1	0	0	0	0.0276128	0.024381	0.0899052
ENSG00000177822	TENM3-AS1	-0.209562	0.0338825	1	4.91581	5.33786	5.00414	5.96436	5.68076	6.11355
ENSG00000125375	DMAC2L	-0.132429	0.0338898	1	32.4263	32.9435	32.3584	35.7585	37.6686	34.4562
ENSG00000096080	MRPS18A	0.130832	0.0339054	1	48.662	45.4291	48.6931	43.2416	44.3977	43.604
ENSG00000242337	INHCAP	1.11381	0.0339307	1	0.248045	0.114546	0.233354	0.0828383	0.024381	0.157334
ENSG00000184709	LRRC26	-1.76001	0.0339379	1	0.0450992	0	0.0518564	0.138064	0.0731429	0.134858
ENSG00000269938	AC068790.2	-0.432277	0.0339797	1	0.766686	0.93928	1.06306	1.18735	1.024	1.50591
ENSG00000266074	BAHCC1	-0.145853	0.0340086	1	84.3354	85.4516	99.1494	98.9918	100.498	99.7498
ENSG00000114439	BBX	0.176611	0.0340908	1	157.306	164.603	157.488	154.217	122.709	149.827
ENSG00000156697	UTP14A	0.133851	0.034126	1	50.5336	50.011	50.0155	45.9476	48.8351	43.4242
ENSG00000178694	NSUN3	0.141958	0.0341292	1	23.5418	23.0467	22.4279	21.0409	20.797	21.1502
ENSG00000274995	AC013564.1	4.06412	0.0341541	1	0.0225496	0.0916371	0.0259282	0	0	0
ENSG00000223496	EXOSC6	-0.116175	0.0341757	1	98.8348	102.977	101.224	112.108	110.714	107.819
ENSG00000164144	ARFIP1	0.136293	0.0341964	1	38.2215	39.381	37.4403	36.4489	35.7425	33.2874
ENSG00000285955	BX842242.1	-0.650566	0.0341984	1	0.270595	0.32073	0.362995	0.579868	0.390095	0.539431
ENSG00000259429	UBE2Q2P2	2.73076	0.0342215	1	0	0.160365	0.0518564	0	0	0.0224763
ENSG00000279602	AC109326.1	-4.11465	0.0342442	1	0	0	0	0.0828383	0.0731429	0
ENSG00000081014	AP4E1	0.127686	0.0342838	1	54.2317	58.075	54.5529	51.2217	50.7611	51.7404
ENSG00000235284	SNORD62A	-0.953863	0.0342973	1	0.0901983	0.160365	0.207425	0.276128	0.316952	0.292192
ENSG00000225953	SATB2-AS1	-0.175628	0.0343065	1	13.0788	13.0354	13.7419	15.5184	16.384	13.4633
ENSG00000107443	CCNJ	0.139324	0.0343081	1	47.9179	46.7349	47.0596	45.3678	40.7893	43.4017
ENSG00000063854	HAGH	-0.130969	0.0343112	1	63.6575	58.9685	60.9312	66.105	69.632	66.6422
ENSG00000177398	UMODL1	-4.10476	0.0343257	1	0	0	0	0	0.0731429	0.0674289
ENSG00000240674	AC106872.2	-4.10476	0.034327	1	0	0	0	0	0.0731429	0.0674289
ENSG00000288060	AL355338.1	-0.508742	0.0343278	1	0.51864	0.595641	0.700061	0.717932	0.926476	0.921528
ENSG00000091009	RBM27	0.163308	0.0343391	1	41.2657	40.1371	39.696	39.6519	33.1337	36.1419
ENSG00000273619	AL121832.2	-0.241032	0.0344291	1	3.90108	3.59676	3.96701	4.03146	4.85181	4.69755
ENSG00000224531	SMIM13	0.123872	0.0344741	1	83.456	83.2752	82.8405	78.4755	79.2381	72.9581
ENSG00000003436	TFPI	0.180441	0.0345272	1	14.0484	13.8143	15.2976	13.8892	13.0194	11.4854
ENSG00000101220	C20orf27	-0.139629	0.0345725	1	45.257	43.4131	45.6855	46.7484	52.6872	49.4928
ENSG00000174851	YIF1A	-0.137981	0.0346452	1	48.9777	45.2458	48.2523	50.7523	52.6385	54.3477
ENSG00000115138	POMC	0.507802	0.034674	1	0.699037	1.03092	0.777845	0.579868	0.75581	0.449526
ENSG00000178585	CTNNBIP1	-0.148246	0.0347229	1	23.6771	24.0089	22.7909	25.7903	28.1112	24.7914
ENSG00000158473	CD1D	0.288589	0.0347472	1	2.7736	3.11566	3.05953	2.92695	2.36495	2.13525
ENSG00000185664	PMEL	-0.37246	0.0347828	1	1.30788	1.05383	1.16677	1.38064	1.60914	1.59582
ENSG00000276337	AC105429.1	-0.51183	0.0348165	1	0.496091	0.64146	0.466707	0.773157	0.75581	0.78667
ENSG00000133250	ZNF414	-0.195726	0.0348306	1	7.48646	7.85788	9.30822	9.22266	9.75238	9.35014
ENSG00000256616	AP002414.2	-0.319129	0.0348449	1	1.71377	2.45129	1.63348	2.34709	2.38933	2.5623
ENSG00000116266	STXBP3	0.15077	0.0348883	1	62.7329	67.1929	65.002	63.6474	54.4427	58.6631
ENSG00000277901	AL390037.1	0.938777	0.034918	1	0.315694	0.206184	0.337066	0.220902	0.0975238	0.134858
[truncated: 58,677 more rows]
