# Supplementary material for: Omics Analyses Uncover Host Networks Defining Virus-Permissive and -Hostile Cellular States
Source: Mol Cell Proteomics. 2025 Apr 7;24(5):100966. doi: 10.1016/j.mcpro.2025.100966 (PMC12136899; doi:10.1016/j.mcpro.2025.100966)
Supplement: Table S4 [file mmc10.xlsx]

## Sheet: Combined test result
GeneName	Phosphosite	logFC_Phospho.10min	AveExpr_Phospho.10min	P.Value_Phospho.10min	FDR_Phospho.10min	Z.score_Phospho.10min	FDR.derived.from.Z_Phospho.10min	ON.OFF_Phospho.10min	SemiQ.Rank_Phospho.10min	Proteins_Phospho.10min	Positions.within.proteins_Phospho.10min	Gene.names_Phospho.10min	Localization.prob_Phospho.10min	Score_Phospho.10min	Instrument_Phospho.10min	quantile_Phospho.10min	logFC_Phospho.4h	AveExpr_Phospho.4h	P.Value_Phospho.4h	FDR_Phospho.4h	Z.score_Phospho.4h	FDR.derived.from.Z_Phospho.4h	ON.OFF_Phospho.4h	SemiQ.Rank_Phospho.4h	Proteins_Phospho.4h	Positions.within.proteins_Phospho.4h	Gene.names_Phospho.4h	Localization.prob_Phospho.4h	Score_Phospho.4h	Instrument_Phospho.4h	quantile_Phospho.4h
AAAS	AAAS_S462	-0.00280446	26.2143	0.984729	0.903071	-0.00515504	0.999857	NA	NA	Q9NRG9-2;Q9NRG9	462;495	AAAS	1	80.229	QEx	2559	-0.0143696	26.2143	0.921907	0.919184	-0.0256412	1	NA	NA	Q9NRG9-2;Q9NRG9	462;495	AAAS	1	80.229	QEx	2559
AAGAB	AAGAB_S201	-0.119198	24.4907	0.407376	0.784476	-0.374723	0.9999	NA	NA	Q6PD74-2;Q6PD74	201;310	AAGAB	1	191.36	ORE	1000	-0.058123	24.4907	0.679945	0.948458	-0.174583	0.999866	NA	NA	Q6PD74-2;Q6PD74	201;310	AAGAB	1	191.36	ORE	1000
AAGAB	AAGAB_S202	-0.115175	24.5171	0.42097	0.788791	-0.362076	0.9999	NA	NA	Q6PD74-2;Q6PD74	202;311	AAGAB	1	209.89	ORE	980	-0.0656358	24.5171	0.640743	0.945476	-0.197149	0.999866	NA	NA	Q6PD74-2;Q6PD74	202;311	AAGAB	1	209.89	ORE	980
AAK1	AAK1_S18	0.0977193	24.0323	0.611967	0.852725	0.179624	0.999857	NA	NA	Q2M2I8-2;Q2M2I8	18;18	AAK1	0.810623	120.29	QEx	4466	0.0181773	24.0323	0.923556	0.919317	0.0324356	1	NA	NA	Q2M2I8-2;Q2M2I8	18;18	AAK1	0.810623	120.29	QEx	4466
AAK1	AAK1_S21	-0.0470512	26.2109	0.799886	0.883286	-0.0864877	0.999857	NA	NA	Q2M2I8-2;Q2M2I8	21;21	AAK1	0.937586	159.24	QEx	2562	0.0517375	26.2109	0.780568	0.905927	0.0923207	1	NA	NA	Q2M2I8-2;Q2M2I8	21;21	AAK1	0.937586	159.24	QEx	2562
AAK1	AAK1_S618	-0.226806	23.1372	0.280638	0.734665	-0.416906	0.999857	NA	NA	Q2M2I8-2;Q2M2I8	618;618	AAK1	0.999966	47.189	QEx	4920	-0.29985	23.1372	0.178307	0.718772	-0.535053	1	NA	NA	Q2M2I8-2;Q2M2I8	618;618	AAK1	0.999966	47.189	QEx	4920
AAK1	AAK1_S623	0.0350709	24.4688	0.966345	0.893791	0.110253	0.9999	NA	NA	Q2M2I8-2;Q2M2I8	623;623	AAK1	0.964642	127.56	ORE	1010	1.80312	24.4688	0.0610404	0.696175	5.41601	1.92707e-05	NA	NA	Q2M2I8-2;Q2M2I8	623;623	AAK1	0.964642	127.56	ORE	1010
AAK1	AAK1_S624	-1.34888	20.6125	0.101031	0.602001	-4.24047	0.00282056	NA	NA	Q2M2I8-2;Q2M2I8	624;624	AAK1	0.964961	106.01	ORE	4921	-1.39395	20.6125	0.0921726	0.746411	-4.18698	0.00303001	NA	NA	Q2M2I8-2;Q2M2I8	624;624	AAK1	0.964961	106.01	ORE	4921
AAK1	AAK1_S637	-0.112991	24.7044	0.677399	0.86503	-0.207696	0.999857	NA	NA	Q2M2I8-2;Q2M2I8	637;637	AAK1	0.999153	178.47	QEx	3970	0.537002	24.7044	0.147201	0.700209	0.958229	1	NA	NA	Q2M2I8-2;Q2M2I8	637;637	AAK1	0.999153	178.47	QEx	3970
AAK1	AAK1_T620	-1.26953	25.2279	0.0786988	0.576036	-3.99104	0.00640035	NA	NA	Q2M2I8-2;Q2M2I8	620;620	AAK1	0.999145	127.56	ORE	638	0.0589782	25.2279	0.926005	0.961628	0.177152	0.999866	NA	NA	Q2M2I8-2;Q2M2I8	620;620	AAK1	0.999145	127.56	ORE	638
AASDHPPT	AASDHPPT_S258	0.473162	18.5912	0.0344201	0.539409	1.48748	0.9999	NA	NA	Q9NRN7	258	AASDHPPT	0.999983	93.381	ORE	6161	0.246762	18.5912	0.211128	0.851054	0.741196	0.999866	NA	NA	Q9NRN7	258	AASDHPPT	0.999983	93.381	ORE	6161
AATF	AATF_S203	-0.0110309	24.6904	0.940413	0.891181	-0.0346778	0.9999	NA	NA	Q9NY61	203	AATF	1	247.55	ORE	895	-0.0510497	24.6904	0.730567	0.951857	-0.153337	0.999866	NA	NA	Q9NY61	203	AATF	1	247.55	ORE	895
AATF	AATF_S316	-0.123081	25.9589	0.387672	0.77791	-0.386932	0.9999	NA	NA	Q9NY61	316	AATF	0.999998	140.67	ORE	402	-0.0827661	25.9589	0.554951	0.937574	-0.248603	0.999866	NA	NA	Q9NY61	316	AATF	0.999998	140.67	ORE	402
AATF	AATF_S320	-0.0895961	26.236	0.526934	0.821071	-0.281664	0.9999	NA	NA	Q9NY61	320	AATF	1	140.67	ORE	329	-0.0994207	26.236	0.484214	0.929101	-0.298628	0.999866	NA	NA	Q9NY61	320	AATF	1	140.67	ORE	329
AATF	AATF_S321	-0.0847791	26.2593	0.547204	0.826549	-0.26652	0.9999	NA	NA	Q9NY61	321	AATF	1	140.67	ORE	320	-0.0941627	26.2593	0.505172	0.931842	-0.282835	0.999866	NA	NA	Q9NY61	321	AATF	1	140.67	ORE	320
AATF	AATF_T310	-0.0868416	30.0637	0.793866	0.882505	-0.159629	0.999857	NA	NA	Q9NY61	310	AATF	0.932974	83.198	QEx	340	-0.18568	30.0637	0.582389	0.877827	-0.331329	1	NA	NA	Q9NY61	310	AATF	0.932974	83.198	QEx	340
ABCC4	ABCC4_S580	0.0677756	22.036	0.630068	0.845844	0.213066	0.9999	NA	NA	O15439-4;O15439-3;O15439-2;O15439	580;655;655;655	ABCC4	0.989641	98.887	ORE	3254	0.104481	22.036	0.463352	0.926144	0.313828	0.999866	NA	NA	O15439-4;O15439-3;O15439-2;O15439	580;655;655;655	ABCC4	0.989641	98.887	ORE	3254
ABCC4	ABCC4_S582	NA	NA	NA	NA	NA	NA	NA	NA	NA	NA	NA	NA	NA	NA	NA	NA	NA	NA	NA	NA	NA	mock_only	-68	O15439-4;O15439-3;O15439-2;O15439	582;657;657;657	ABCC4	0.672319	82.865	QEx	5394
ABCC4	ABCC4_S586	0.879461	22.7782	0.00402934	0.443716	1.61659	0.999857	NA	NA	O15439-4;O15439-3;O15439-2;O15439	586;661;661;661	ABCC4	0.972073	87.16	QEx	5034	1.48061	22.7782	0.00053852	0.162149	2.64201	0.300011	NA	NA	O15439-4;O15439-3;O15439-2;O15439	586;661;661;661	ABCC4	0.972073	87.16	QEx	5034
ABCC4	ABCC4_S590	-0.0865484	24.0415	0.543166	0.825485	-0.272083	0.9999	NA	NA	O15439-4;O15439-3;O15439-2;O15439	590;665;665;665	ABCC4	0.99978	220.1	ORE	1290	0.105952	24.0415	0.459882	0.925628	0.318245	0.999866	NA	NA	O15439-4;O15439-3;O15439-2;O15439	590;665;665;665	ABCC4	0.99978	220.1	ORE	1290
ABCC4	ABCC4_S593	-0.133286	23.5938	0.322408	0.751585	-0.419012	0.9999	NA	NA	O15439-4;O15439-3;O15439-2;O15439	593;668;668;668	ABCC4	1	220.1	ORE	1643	0.0628813	23.5938	0.630337	0.944626	0.188876	0.999866	NA	NA	O15439-4;O15439-3;O15439-2;O15439	593;668;668;668	ABCC4	1	220.1	ORE	1643
ABCC5	ABCC5_S505	-0.120122	21.1067	0.530372	0.822024	-0.377627	0.9999	NA	NA	O15440-5;O15440	505;505	ABCC5	0.990439	222.13	ORE	4361	-0.176006	21.1067	0.366178	0.908341	-0.528666	0.999866	NA	NA	O15440-5;O15440	505;505	ABCC5	0.990439	222.13	ORE	4361
ABCC5	ABCC5_S509	-0.0262462	23.9312	0.831496	0.878657	-0.0825104	0.9999	NA	NA	O15440-5;O15440	509;509	ABCC5	1	236.66	ORE	1374	-0.186755	23.9312	0.161642	0.813939	-0.560952	0.999866	NA	NA	O15440-5;O15440	509;509	ABCC5	1	236.66	ORE	1374
ABCC5	ABCC5_T513	0.122057	22.1459	0.475116	0.805355	0.38371	0.9999	NA	NA	O15440-5;O15440	513;513	ABCC5	1	171.85	ORE	3134	-0.0592848	22.1459	0.724585	0.951479	-0.178073	0.999866	NA	NA	O15440-5;O15440	513;513	ABCC5	1	171.85	ORE	3134
ABCF1	ABCF1_S105	0.00881664	32.3095	0.938669	0.898796	0.0162064	0.999857	NA	NA	Q8NE71;Q8NE71-2	105;105	ABCF1	1	128.1	QEx	40	0.177557	32.3095	0.156714	0.706559	0.316834	1	NA	NA	Q8NE71;Q8NE71-2	105;105	ABCF1	1	128.1	QEx	40
ABCF1	ABCF1_S109	0.120095	32.6192	0.396997	0.790763	0.220754	0.999857	NA	NA	Q8NE71;Q8NE71-2	109;109	ABCF1	1	128.1	QEx	25	0.211537	32.6192	0.158975	0.707972	0.377467	1	NA	NA	Q8NE71;Q8NE71-2	109;109	ABCF1	1	128.1	QEx	25
ABCF1	ABCF1_S140	-0.0302621	31.4066	0.881381	0.892922	-0.0556266	0.999857	NA	NA	Q8NE71;Q8NE71-2	140;140	ABCF1	1	312.63	QEx	123	-0.0147014	31.4066	0.942168	0.920785	-0.0262333	1	NA	NA	Q8NE71;Q8NE71-2	140;140	ABCF1	1	312.63	QEx	123
ABCF1	ABCF1_T108	0.407226	32.2595	0.0797944	0.631464	0.748548	0.999857	NA	NA	Q8NE71;Q8NE71-2	108;108	ABCF1	1	118.13	QEx	44	0.432702	32.2595	0.0664786	0.613833	0.772116	1	NA	NA	Q8NE71;Q8NE71-2	108;108	ABCF1	1	118.13	QEx	44
ABI1	ABI1_S119	0.0770299	27.04	0.911228	0.896065	0.141593	0.999857	NA	NA	Q8IZP0-11;Q8IZP0-10;Q8IZP0-8;Q8IZP0-7;Q8IZP0-2;Q8IZP0-4;Q8IZP0-3;Q8IZP0-5;Q8IZP0-6;Q8IZP0-9;Q8IZP0-12;Q8IZP0	119;178;183;183;178;183;183;178;183;183;200;183	ABI1	0.999595	162.61	QEx	1843	-0.996268	27.04	0.182754	0.721026	-1.77774	1	NA	NA	Q8IZP0-11;Q8IZP0-10;Q8IZP0-8;Q8IZP0-7;Q8IZP0-2;Q8IZP0-4;Q8IZP0-3;Q8IZP0-5;Q8IZP0-6;Q8IZP0-9;Q8IZP0-12;Q8IZP0	119;178;183;183;178;183;183;178;183;183;200;183	ABI1	0.999595	162.61	QEx	1843
ABI1	ABI1_S178	0.0139531	23.3985	0.922242	0.889275	0.0438645	0.9999	NA	NA	Q8IZP0-2;Q8IZP0-4;Q8IZP0-3;Q8IZP0-5;Q8IZP0-6;Q8IZP0-9;Q8IZP0-12;Q8IZP0;Q8IZP0-11;Q8IZP0-10;Q8IZP0-8;Q8IZP0-7	178;183;183;178;183;183;200;183;119;178;183;183	ABI1	0.999968	127.91	ORE	1827	0.0719848	23.3985	0.617953	0.943579	0.216219	0.999866	NA	NA	Q8IZP0-2;Q8IZP0-4;Q8IZP0-3;Q8IZP0-5;Q8IZP0-6;Q8IZP0-9;Q8IZP0-12;Q8IZP0;Q8IZP0-11;Q8IZP0-10;Q8IZP0-8;Q8IZP0-7	178;183;183;178;183;183;200;183;119;178;183;183	ABI1	0.999968	127.91	ORE	1827
ABI2	ABI2_S132	-0.0964817	25.5706	0.661352	0.862207	-0.177349	0.999857	NA	NA	Q9NYB9-3;Q9NYB9-2;Q9NYB9-4;Q9NYB9	132;177;177;183	ABI2	0.999548	120.08	QEx	3204	0.290378	25.5706	0.214587	0.742811	0.518152	1	NA	NA	Q9NYB9-3;Q9NYB9-2;Q9NYB9-4;Q9NYB9	132;177;177;183	ABI2	0.999548	120.08	QEx	3204
ABI2	ABI2_S145	-0.0625854	18.3604	0.587251	0.836443	-0.19675	0.9999	NA	NA	Q9NYB9-3;Q9NYB9-2;Q9NYB9-4;Q9NYB9	145;190;190;196	ABI2	0.95382	75.387	ORE	6203	-0.0586479	18.3604	0.610475	0.942927	-0.17616	0.999866	NA	NA	Q9NYB9-3;Q9NYB9-2;Q9NYB9-4;Q9NYB9	145;190;190;196	ABI2	0.95382	75.387	ORE	6203
ABI2	ABI2_S165	0.16286	23.4678	0.407762	0.794851	0.299362	0.999857	NA	NA	Q9NYB9-3;Q9NYB9-2;Q9NYB9-4;Q9NYB9	165;210;210;216	ABI2	0.862473	82.342	QEx	4792	-0.260735	23.4678	0.203783	0.735953	-0.465257	1	NA	NA	Q9NYB9-3;Q9NYB9-2;Q9NYB9-4;Q9NYB9	165;210;210;216	ABI2	0.862473	82.342	QEx	4792
ABL1	ABL1_S804	0.0681593	26.4468	0.684956	0.86632	0.125288	0.999857	NA	NA	P00519;P00519-2	804;823	ABL1	0.627008	95.767	QEx	2350	-0.0507815	26.4468	0.758596	0.903466	-0.0906147	1	NA	NA	P00519;P00519-2	804;823	ABL1	0.627008	95.767	QEx	2350
ABL1	ABL1_S805	-1.12037	22.2862	0.039656	0.547367	-3.52212	0.0304199	NA	NA	P00519;P00519-2	805;824	ABL1	0.999896	261.19	ORE	2959	-0.636509	22.2862	0.172493	0.823579	-1.91187	0.999866	NA	NA	P00519;P00519-2	805;824	ABL1	0.999896	261.19	ORE	2959
ABL1	ABL1_S808	-1.1681	21.6604	0.00385569	0.420615	-3.67217	0.0194993	NA	NA	P00519;P00519-2	808;827	ABL1	0.822107	237.66	ORE	3691	-0.590061	21.6604	0.0665939	0.707939	-1.77236	0.999866	NA	NA	P00519;P00519-2	808;827	ABL1	0.822107	237.66	ORE	3691
ABL1	ABL1_S809	-1.02901	20.6015	0.011061	0.446975	-3.23489	0.069329	NA	NA	P00519;P00519-2	809;828	ABL1	0.936507	261.19	ORE	4934	-0.685858	20.6015	0.0549812	0.681656	-2.0601	0.936449	NA	NA	P00519;P00519-2	809;828	ABL1	0.936507	261.19	ORE	4934
ABL2	ABL2_S616	0.491074	24.968	0.224296	0.702224	0.902673	0.999857	NA	NA	P42684-10;P42684-5;P42684-3;P42684;P42684-4;P42684-7;P42684-2;P42684-6	616;631;616;631;595;610;595;610	ABL2	0.981907	157.97	QEx	3733	0.46154	24.968	0.250094	0.761819	0.823575	1	NA	NA	P42684-10;P42684-5;P42684-3;P42684;P42684-4;P42684-7;P42684-2;P42684-6	616;631;616;631;595;610;595;610	ABL2	0.981907	157.97	QEx	3733
ABL2	ABL2_S818	0.0306719	22.9481	0.879533	0.892721	0.0563799	0.999857	NA	NA	P42684-10;P42684-5;P42684-3;P42684;P42684-4;P42684-7;P42684-2;P42684-6	818;833;921;936;797;812;900;915	ABL2	0.966668	114.71	QEx	4982	-0.296402	22.9481	0.176753	0.71798	-0.528901	1	NA	NA	P42684-10;P42684-5;P42684-3;P42684;P42684-4;P42684-7;P42684-2;P42684-6	818;833;921;936;797;812;900;915	ABL2	0.966668	114.71	QEx	4982
ABLIM1	ABLIM1_S115	0.0807467	23.6665	0.412431	0.786084	0.253844	0.9999	NA	NA	O14639-3;O14639-2;O14639;O14639-5;O14639-6;O14639-4	115;371;431;143;399;89	ABLIM1	0.981404	219.85	ORE	1578	-0.0811097	23.6665	0.410442	0.91741	-0.243628	0.999866	NA	NA	O14639-3;O14639-2;O14639;O14639-5;O14639-6;O14639-4	115;371;431;143;399;89	ABLIM1	0.981404	219.85	ORE	1578
ABLIM1	ABLIM1_S119	-0.0199325	26.5665	0.891056	0.893962	-0.0366391	0.999857	NA	NA	O14639-3;O14639-5;O14639-2;O14639;O14639-6;O14639-4	119;147;375;435;403;93	ABLIM1	0.998048	154.69	QEx	2250	-0.0653704	26.5665	0.655839	0.890004	-0.116647	1	NA	NA	O14639-3;O14639-5;O14639-2;O14639;O14639-6;O14639-4	119;147;375;435;403;93	ABLIM1	0.998048	154.69	QEx	2250
ABLIM1	ABLIM1_S157	-0.376709	22.6966	0.204327	0.691027	-0.692452	0.999857	NA	NA	O14639-3;O14639-5;O14639-4	157;185;131	ABLIM1	1	80.975	QEx	5047	-0.0442697	22.6966	0.86776	0.914572	-0.0789951	1	NA	NA	O14639-3;O14639-5;O14639-4	157;185;131	ABLIM1	1	80.975	QEx	5047
ABLIM1	ABLIM1_S289	0.426873	19.419	0.0414379	0.549659	1.34196	0.9999	NA	NA	O14639-3;O14639-2;O14639;O14639-5;O14639-6;O14639-4	289;580;640;317;610;263	ABLIM1	0.999108	86.498	ORE	5876	0.652834	19.419	0.00690276	0.480203	1.96091	0.999866	NA	NA	O14639-3;O14639-2;O14639;O14639-5;O14639-6;O14639-4	289;580;640;317;610;263	ABLIM1	0.999108	86.498	ORE	5876
ABLIM1	ABLIM1_S304	-0.0942995	22.615	0.786224	0.87256	-0.29645	0.9999	NA	NA	O14639-3;O14639-2;O14639;O14639-5;O14639-6;O14639-4	304;595;655;332;625;278	ABLIM1	0.999986	153.1	ORE	2559	-0.74584	22.615	0.0627029	0.699873	-2.24027	0.686431	NA	NA	O14639-3;O14639-2;O14639;O14639-5;O14639-6;O14639-4	304;595;655;332;625;278	ABLIM1	0.999986	153.1	ORE	2559
ABLIM1	ABLIM1_S36	-0.198268	20.1473	0.208259	0.684693	-0.623297	0.9999	NA	NA	O14639-3;O14639-2;O14639;O14639-5;O14639-6	36;292;352;64;320	ABLIM1	0.813962	124.02	ORE	5379	-0.082014	20.1473	0.583247	0.940422	-0.246344	0.999866	NA	NA	O14639-3;O14639-2;O14639;O14639-5;O14639-6	36;292;352;64;320	ABLIM1	0.813962	124.02	ORE	5379
ABLIM1	ABLIM1_S47	0.0051989	20.765	0.972027	0.894346	0.0163438	0.9999	NA	NA	O14639-3;O14639-2;O14639;O14639-5;O14639-6	47;303;363;75;331	ABLIM1	0.736201	96.38	ORE	4740	-0.236157	20.765	0.144486	0.796345	-0.709341	0.999866	NA	NA	O14639-3;O14639-2;O14639;O14639-5;O14639-6	47;303;363;75;331	ABLIM1	0.736201	96.38	ORE	4740
ABLIM1	ABLIM1_S51	-0.133352	28.0819	0.43256	0.803636	-0.245122	0.999857	NA	NA	O14639-3;O14639-5;O14639-2;O14639;O14639-6	51;79;307;367;335	ABLIM1	0.998533	99.325	QEx	1110	0.0505721	28.0819	0.760673	0.903704	0.0902411	1	NA	NA	O14639-3;O14639-5;O14639-2;O14639;O14639-6	51;79;307;367;335	ABLIM1	0.998533	99.325	QEx	1110
ABR	ABR_S53	0.214543	27.6578	0.349783	0.770498	0.394364	0.999857	NA	NA	Q12979	53	ABR	0.972992	98.189	QEx	1409	0.578006	27.6578	0.0345742	0.568747	1.0314	1	NA	NA	Q12979	53	ABR	0.972992	98.189	QEx	1409
ABR	ABR_S57	0.362963	27.5503	0.113662	0.64308	0.667184	0.999857	NA	NA	Q12979	57	ABR	0.981027	98.189	QEx	1476	0.654654	27.5503	0.0158547	0.492233	1.16817	1	NA	NA	Q12979	57	ABR	0.981027	98.189	QEx	1476
ABR	ABR_S72	0.151131	24.0268	0.370925	0.780079	0.277803	0.999857	NA	NA	Q12979;Q12979-4	72;26	ABR	0.93391	75.773	QEx	4468	-0.446221	24.0268	0.0400918	0.579242	-0.796239	1	NA	NA	Q12979;Q12979-4	72;26	ABR	0.93391	75.773	QEx	4468
ACACA	ACACA_S29	-0.141874	26.0588	0.438556	0.805799	-0.260788	0.999857	NA	NA	Q13085;Q13085-4	29;66	ACACA	0.999917	196.71	QEx	2720	0.0298763	26.0588	0.867135	0.914516	0.0533113	1	NA	NA	Q13085;Q13085-4	29;66	ACACA	0.999917	196.71	QEx	2720
ACAP2	ACAP2_S521	-0.064571	23.7586	0.502301	0.813929	-0.202992	0.9999	NA	NA	Q15057	521	ACAP2	0.999886	210.38	ORE	1497	0.00790086	23.7586	0.933401	0.961921	0.0237317	0.999866	NA	NA	Q15057	521	ACAP2	0.999886	210.38	ORE	1497
ACD	ACD_S422	-0.874689	20.6657	0.0339289	0.53855	-2.74976	0.225841	NA	NA	Q96AP0-2;Q96AP0	422;425	ACD	0.984901	222.93	ORE	4841	0.499406	20.6657	0.174397	0.825168	1.50006	0.999866	NA	NA	Q96AP0-2;Q96AP0	422;425	ACD	0.984901	222.93	ORE	4841
ACIN1	ACIN1_S1004	-0.0449083	23.5148	0.630279	0.845888	-0.141178	0.9999	NA	NA	Q9UKV3;Q9UKV3-3;Q9UKV3-2;Q9UKV3-5	1004;246;277;991	ACIN1	1	101.53	ORE	1711	0.0223906	23.5148	0.80904	0.956323	0.0672543	0.999866	NA	NA	Q9UKV3;Q9UKV3-3;Q9UKV3-2;Q9UKV3-5	1004;246;277;991	ACIN1	1	101.53	ORE	1711
ACIN1	ACIN1_S384	-0.0202848	22.9375	0.820931	0.877287	-0.0637696	0.9999	NA	NA	Q9UKV3;Q9UKV3-5	384;384	ACIN1	1	128.71	ORE	2227	-0.0291782	22.9375	0.745276	0.952763	-0.0876422	0.999866	NA	NA	Q9UKV3;Q9UKV3-5	384;384	ACIN1	1	128.71	ORE	2227
ACIN1	ACIN1_S386	0.0648359	28.7965	0.618307	0.854014	0.119179	0.999857	NA	NA	Q9UKV3;Q9UKV3-5	386;386	ACIN1	0.999999	90.348	QEx	744	0.0406148	28.7965	0.753386	0.902863	0.0724733	1	NA	NA	Q9UKV3;Q9UKV3-5	386;386	ACIN1	0.999999	90.348	QEx	744
ACIN1	ACIN1_S388	0.0504683	29.0247	0.680222	0.865515	0.0927689	0.999857	NA	NA	Q9UKV3;Q9UKV3-5	388;388	ACIN1	0.999896	90.348	QEx	644	0.0184659	29.0247	0.879359	0.915604	0.0329507	1	NA	NA	Q9UKV3;Q9UKV3-5	388;388	ACIN1	0.999896	90.348	QEx	644
ACIN1	ACIN1_S410	-2.84759	28.1344	0.0293102	0.586023	-5.23433	3.06508e-05	NA	NA	Q9UKV3;Q9UKV3-5	410;410	ACIN1	0.984015	137.43	QEx	1073	-1.90052	28.1344	0.0715238	0.619855	-3.39129	0.0429232	NA	NA	Q9UKV3;Q9UKV3-5	410;410	ACIN1	0.984015	137.43	QEx	1073
ACIN1	ACIN1_S478	-0.081615	30.4224	0.866645	0.891299	-0.150021	0.999857	NA	NA	Q9UKV3;Q9UKV3-5	478;478	ACIN1	0.999944	157.75	QEx	266	0.440808	30.4224	0.380136	0.824248	0.78658	1	NA	NA	Q9UKV3;Q9UKV3-5	478;478	ACIN1	0.999944	157.75	QEx	266
ACIN1	ACIN1_S481	0.224963	27.11	0.259459	0.723799	0.413517	0.999857	NA	NA	Q9UKV3;Q9UKV3-5	481;481	ACIN1	0.931417	124.8	QEx	1795	0.299205	27.11	0.155186	0.705584	0.533903	1	NA	NA	Q9UKV3;Q9UKV3-5	481;481	ACIN1	0.931417	124.8	QEx	1795
ACIN1	ACIN1_S482	-0.0772939	22.9119	0.558432	0.829442	-0.242989	0.9999	NA	NA	Q9UKV3;Q9UKV3-5	482;482	ACIN1	0.932415	202.15	ORE	2256	0.316979	22.9119	0.0412419	0.647478	0.952105	0.999866	NA	NA	Q9UKV3;Q9UKV3-5	482;482	ACIN1	0.932415	202.15	ORE	2256
ACIN1	ACIN1_S655	-0.0873874	23.6093	0.454372	0.798554	-0.27472	0.9999	NA	NA	Q9UKV3;Q9UKV3-5	655;655	ACIN1	1	105.2	ORE	1627	-0.0751584	23.6093	0.517541	0.933362	-0.225752	0.999866	NA	NA	Q9UKV3;Q9UKV3-5	655;655	ACIN1	1	105.2	ORE	1627
ACIN1	ACIN1_S657	-0.0873874	23.6093	0.454372	0.798554	-0.27472	0.9999	NA	NA	Q9UKV3;Q9UKV3-5	657;657	ACIN1	0.999999	105.2	ORE	1626	-0.0751584	23.6093	0.517541	0.933362	-0.225752	0.999866	NA	NA	Q9UKV3;Q9UKV3-5	657;657	ACIN1	0.999999	105.2	ORE	1626
ACIN1	ACIN1_S729	-0.0232781	21.2519	0.852599	0.881304	-0.0731795	0.9999	NA	NA	Q9UKV3;Q9UKV3-5	729;729	ACIN1	1	105.25	ORE	4196	-0.0958702	21.2519	0.453783	0.924704	-0.287964	0.999866	NA	NA	Q9UKV3;Q9UKV3-5	729;729	ACIN1	1	105.25	ORE	4196
ACIN1	ACIN1_S838	0.259278	20.6692	0.0370398	0.543642	0.815094	0.9999	NA	NA	Q9UKV3;Q9UKV3-3;Q9UKV3-2;Q9UKV3-5	838;80;111;837	ACIN1	0.999973	227.41	ORE	4838	-0.0974716	20.6692	0.362319	0.907455	-0.292774	0.999866	NA	NA	Q9UKV3;Q9UKV3-3;Q9UKV3-2;Q9UKV3-5	838;80;111;837	ACIN1	0.999973	227.41	ORE	4838
ACIN1	ACIN1_S882	0.00566721	20.7197	0.955309	0.892696	0.017816	0.9999	NA	NA	Q9UKV3-5	882	ACIN1	0.999943	92.633	ORE	4788	-0.00171377	20.7197	0.986477	0.963896	-0.00514761	0.999866	NA	NA	Q9UKV3-5	882	ACIN1	0.999943	92.633	ORE	4788
ACIN1	ACIN1_S885	-0.168698	26.1643	0.202471	0.690388	-0.310094	0.999857	NA	NA	Q9UKV3-5	885	ACIN1	0.986637	188.69	QEx	2606	0.0631582	26.1643	0.611882	0.883027	0.1127	1	NA	NA	Q9UKV3-5	885	ACIN1	0.986637	188.69	QEx	2606
ACIN1	ACIN1_S898	-0.0402249	28.5481	0.821342	0.885987	-0.0739398	0.999857	NA	NA	Q9UKV3;Q9UKV3-3;Q9UKV3-2	898;140;171	ACIN1	0.968714	200.14	QEx	872	0.0945124	28.5481	0.601204	0.881196	0.168648	1	NA	NA	Q9UKV3;Q9UKV3-3;Q9UKV3-2	898;140;171	ACIN1	0.968714	200.14	QEx	872
ACLY	ACLY_S455	-0.0377533	25.765	0.764939	0.869477	-0.118685	0.9999	NA	NA	P53396;P53396-2;P53396-3	455;455;194	ACLY	0.999843	163.66	ORE	456	-0.118398	25.765	0.362806	0.907568	-0.355631	0.999866	NA	NA	P53396;P53396-2;P53396-3	455;455;194	ACLY	0.999843	163.66	ORE	456
ACLY	ACLY_S478	-0.00732725	19.4256	0.956608	0.892826	-0.0230347	0.9999	NA	NA	P53396	478	ACLY	0.516161	115.37	ORE	5873	0.0624861	19.4256	0.645422	0.94585	0.187689	0.999866	NA	NA	P53396	478	ACLY	0.516161	115.37	ORE	5873
ACLY	ACLY_S481	0.00281643	23.1827	0.989672	0.896034	0.00885401	0.9999	NA	NA	P53396	481	ACLY	0.999737	120.32	ORE	2016	0.161866	23.1827	0.470713	0.927215	0.486194	0.999866	NA	NA	P53396	481	ACLY	0.999737	120.32	ORE	2016
ACSS2	ACSS2_S267	-0.316877	22.0216	0.27693	0.727649	-0.996167	0.9999	NA	NA	Q9NR19;Q9NR19-2	267;267	ACSS2	0.999299	159.04	ORE	3282	0.2025	22.0216	0.475116	0.927841	0.608245	0.999866	NA	NA	Q9NR19;Q9NR19-2	267;267	ACSS2	0.999299	159.04	ORE	3282
ACSS2	ACSS2_S30	0.0565828	26.2674	0.697659	0.868434	0.104008	0.999857	NA	NA	Q9NR19;Q9NR19-2	30;30	ACSS2	0.999898	123.79	QEx	2507	0.0405897	26.2674	0.779807	0.905844	0.0724285	1	NA	NA	Q9NR19;Q9NR19-2	30;30	ACSS2	0.999898	123.79	QEx	2507
ACTB	ACTB_S239	0.00829447	20.2316	0.929389	0.890032	0.0260754	0.9999	NA	NA	P60709;P63261;P63267-2;Q6S8J3;A5A3E0;Q9BYX7;P68133;P68032;P63267;P62736;Q562R1	239;239;197;939;939;239;241;241;240;241;240	ACTB;ACTG1;ACTG2;POTEE;POTEF;POTEKP;ACTA1;ACTC1;ACTA2;ACTBL2	0.999999	192.6	ORE	5304	-0.00286034	20.2316	0.975615	0.963508	-0.00859156	0.999866	NA	NA	P60709;P63261;P63267-2;Q6S8J3;A5A3E0;Q9BYX7;P68133;P68032;P63267;P62736;Q562R1	239;239;197;939;939;239;241;241;240;241;240	ACTB;ACTG1;ACTG2;POTEE;POTEF;POTEKP;ACTA1;ACTC1;ACTA2;ACTBL2	0.999999	192.6	ORE	5304
ACTB	ACTB_S52	-0.518898	19.1394	0.0379463	0.544985	-1.63126	0.9999	NA	NA	P60709;P63261;P68133;P68032;P63267;P62736	52;52;54;54;53;54	ACTB;ACTG1;ACTA1;ACTC1;ACTG2;ACTA2	0.819447	100.01	ORE	6001	-0.123081	19.1394	0.547079	0.936732	-0.369697	0.999866	NA	NA	P60709;P63261;P68133;P68032;P63267;P62736	52;52;54;54;53;54	ACTB;ACTG1;ACTA1;ACTC1;ACTG2;ACTA2	0.819447	100.01	ORE	6001
ADAM17	ADAM17_S791	0.0635762	20.3034	0.859469	0.882141	0.199865	0.9999	NA	NA	P78536	791	ADAM17	1	143.98	ORE	5242	-0.63028	20.3034	0.113142	0.76934	-1.89316	0.999866	NA	NA	P78536	791	ADAM17	1	143.98	ORE	5242
ADAM18	ADAM18_Y197	-0.0453752	21.1892	0.673169	0.854276	-0.142646	0.9999	NA	NA	Q9Y3Q7	197	ADAM18	0.511237	59.884	ORE	4263	-0.16267	21.1892	0.160176	0.812555	-0.48861	0.999866	NA	NA	Q9Y3Q7	197	ADAM18	0.511237	59.884	ORE	4263
ADAM18	ADAM18_Y199	-0.0453752	21.1892	0.673169	0.854276	-0.142646	0.9999	NA	NA	Q9Y3Q7	199	ADAM18	0.511237	59.884	ORE	4262	-0.16267	21.1892	0.160176	0.812555	-0.48861	0.999866	NA	NA	Q9Y3Q7	199	ADAM18	0.511237	59.884	ORE	4262
ADAM22	ADAM22_S798	-0.0316952	26.1382	0.903186	0.895237	-0.0582609	0.999857	NA	NA	Q9P0K1-4;Q9P0K1-3;Q9P0K1-5;Q9P0K1-2;Q9P0K1	798;834;798;798;834	ADAM22	0.99965	134.3	QEx	2630	-0.0446779	26.1382	0.863965	0.914229	-0.0797235	1	NA	NA	Q9P0K1-4;Q9P0K1-3;Q9P0K1-5;Q9P0K1-2;Q9P0K1	798;834;798;798;834	ADAM22	0.99965	134.3	QEx	2630
ADAM9	ADAM9_S758	0.118505	23.9533	0.357025	0.766525	0.372544	0.9999	NA	NA	Q13443	758	ADAM9	1	132.32	ORE	1356	-0.00754561	23.9533	0.951608	0.962622	-0.0226646	0.999866	NA	NA	Q13443	758	ADAM9	1	132.32	ORE	1356
ADAM9	ADAM9_T761	0.118505	23.9533	0.357025	0.766525	0.372544	0.9999	NA	NA	Q13443	761	ADAM9	1	132.32	ORE	1355	-0.00754561	23.9533	0.951608	0.962622	-0.0226646	0.999866	NA	NA	Q13443	761	ADAM9	1	132.32	ORE	1355
ADAR	ADAR_S530	0.122829	22.3536	0.522777	0.819904	0.386137	0.9999	NA	NA	P55265-5;P55265;P55265-4	530;825;868	ADAR	0.976613	112.44	ORE	2882	0.0112004	22.3536	0.952766	0.962666	0.0336425	0.999866	NA	NA	P55265-5;P55265;P55265-4	530;825;868	ADAR	0.976613	112.44	ORE	2882
ADCY9	ADCY9_S1257	-0.150386	21.2219	0.397659	0.781306	-0.472768	0.9999	NA	NA	O60503	1257	ADCY9	1	133.32	ORE	4225	-0.128115	21.2219	0.467783	0.926793	-0.384816	0.999866	NA	NA	O60503	1257	ADCY9	1	133.32	ORE	4225
ADCY9	ADCY9_S1259	-0.111186	22.0881	0.322904	0.751817	-0.349535	0.9999	NA	NA	O60503	1259	ADCY9	1	133.32	ORE	3195	-0.102333	22.0881	0.360176	0.906956	-0.307375	0.999866	NA	NA	O60503	1259	ADCY9	1	133.32	ORE	3195
ADD1	ADD1_S12	0.116622	20.2537	0.498825	0.812875	0.366626	0.9999	NA	NA	P35611;P35611-3;P35611-2;P35611-6;P35611-4;P35611-5	12;12;12;12;12;12	ADD1	0.990984	151.07	ORE	5282	0.0193667	20.2537	0.908195	0.960905	0.0581714	0.999866	NA	NA	P35611;P35611-3;P35611-2;P35611-6;P35611-4;P35611-5	12;12;12;12;12;12	ADD1	0.990984	151.07	ORE	5282
ADD1	ADD1_S353	0.290994	20.3776	0.188242	0.671303	0.914797	0.9999	NA	NA	P35611;P35611-3;P35611-2;P35611-6;P35611-4;P35611-5	353;353;353;353;353;353	ADD1	0.929988	221.25	ORE	5174	0.18164	20.3776	0.392035	0.913866	0.545589	0.999866	NA	NA	P35611;P35611-3;P35611-2;P35611-6;P35611-4;P35611-5	353;353;353;353;353;353	ADD1	0.929988	221.25	ORE	5174
ADD1	ADD1_S355	0.224194	25.811	0.493639	0.823648	0.412104	0.999857	NA	NA	P35611;P35611-3;P35611-2;P35611-6;P35611-4;P35611-5	355;355;355;355;355;355	ADD1	0.989179	129.12	QEx	2952	0.140268	25.811	0.664563	0.891291	0.250294	1	NA	NA	P35611;P35611-3;P35611-2;P35611-6;P35611-4;P35611-5	355;355;355;355;355;355	ADD1	0.989179	129.12	QEx	2952
ADD1	ADD1_S358	-1.31503	26.2342	0.0315521	0.590798	-2.41724	0.474345	NA	NA	P35611;P35611-3;P35611-2;P35611-6;P35611-4;P35611-5	358;358;358;358;358;358	ADD1	0.999214	135.91	QEx	2544	-0.278499	26.2342	0.57755	0.876929	-0.496955	1	NA	NA	P35611;P35611-3;P35611-2;P35611-6;P35611-4;P35611-5	358;358;358;358;358;358	ADD1	0.999214	135.91	QEx	2544
ADD1	ADD1_S366	0.249787	24.806	0.646378	0.859463	0.459149	0.999857	NA	NA	P35611;P35611-3;P35611-2;P35611-6;P35611-4;P35611-5	366;366;366;366;366;366	ADD1	0.999904	135.91	QEx	3898	1.33897	24.806	0.0555112	0.598464	2.38926	0.486121	NA	NA	P35611;P35611-3;P35611-2;P35611-6;P35611-4;P35611-5	366;366;366;366;366;366	ADD1	0.999904	135.91	QEx	3898
ADD1	ADD1_S431	-0.409763	21.0766	0.0426661	0.551138	-1.28817	0.9999	NA	NA	P35611;P35611-3;P35611-2;P35611-6;P35611-4;P35611-5	431;431;431;431;431;431	ADD1	0.996759	161.63	ORE	4392	-1.19445	21.0766	0.000668124	0.373709	-3.58775	0.0242453	NA	NA	P35611;P35611-3;P35611-2;P35611-6;P35611-4;P35611-5	431;431;431;431;431;431	ADD1	0.996759	161.63	ORE	4392
ADD1	ADD1_S600	0.025218	22.3169	0.910372	0.887993	0.0792779	0.9999	NA	NA	P35611;P35611-3;P35611-2;P35611-6;P35611-4	600;631;600;631;631	ADD1	1	94.01	ORE	2925	0.076206	22.3169	0.734774	0.95212	0.228899	0.999866	NA	NA	P35611;P35611-3;P35611-2;P35611-6;P35611-4	600;631;600;631;631	ADD1	1	94.01	ORE	2925
ADD1	ADD1_S613	0.0706043	20.5557	0.77196	0.87051	0.221959	0.9999	NA	NA	P35611;P35611-3;P35611-2;P35611-6;P35611-4	613;644;613;644;644	ADD1	0.5	94.01	ORE	4994	0.103285	20.5557	0.672768	0.947937	0.310236	0.999866	NA	NA	P35611;P35611-3;P35611-2;P35611-6;P35611-4	613;644;613;644;644	ADD1	0.5	94.01	ORE	4994
ADD1	ADD1_S726	-0.113237	25.5772	0.479438	0.819368	-0.208149	0.999857	NA	NA	P35611;P35611-3;P35612;Q9UEY8-2;Q9UEY8	726;757;713;661;693	ADD1;ADD2;ADD3	1	83.358	QEx	3197	-0.115981	25.5772	0.469318	0.852727	-0.206957	1	NA	NA	P35611;P35611-3;P35612;Q9UEY8-2;Q9UEY8	726;757;713;661;693	ADD1;ADD2;ADD3	1	83.358	QEx	3197
ADD1	ADD1_T614	0.0706043	20.5557	0.77196	0.87051	0.221959	0.9999	NA	NA	P35611;P35611-3;P35611-2;P35611-6;P35611-4	614;645;614;645;645	ADD1	0.5	94.01	ORE	4993	0.103285	20.5557	0.672768	0.947937	0.310236	0.999866	NA	NA	P35611;P35611-3;P35611-2;P35611-6;P35611-4	614;645;614;645;645	ADD1	0.5	94.01	ORE	4993
ADD1	ADD1_T724	-0.20137	20.9516	0.169847	0.657758	-0.633048	0.9999	NA	NA	P35611;P35611-3;P35612;Q9UEY8-2;Q9UEY8	724;755;711;659;691	ADD1;ADD2;ADD3	1	112.13	ORE	4546	-0.225159	20.9516	0.131161	0.784963	-0.676305	0.999866	NA	NA	P35611;P35611-3;P35612;Q9UEY8-2;Q9UEY8	724;755;711;659;691	ADD1;ADD2;ADD3	1	112.13	ORE	4546
ADD2	ADD2_S596	0.323295	25.426	0.264265	0.726388	0.594268	0.999857	NA	NA	P35612	596	ADD2	1	102.73	QEx	3334	0.674528	25.426	0.0850137	0.632835	1.20363	1	NA	NA	P35612	596	ADD2	1	102.73	QEx	3334
ADD2	ADD2_S600	0.311088	25.4214	0.279646	0.734185	0.571829	0.999857	NA	NA	P35612	600	ADD2	0.999982	102.73	QEx	3337	0.684221	25.4214	0.0812693	0.629614	1.22093	1	NA	NA	P35612	600	ADD2	0.999982	102.73	QEx	3337
ADD2	ADD2_S693	-0.147144	21.0458	0.61247	0.842114	-0.462578	0.9999	NA	NA	P35612	693	ADD2	1	304.2	ORE	4435	-0.307834	21.0458	0.304928	0.89192	-0.924637	0.999866	NA	NA	P35612	693	ADD2	1	304.2	ORE	4435
ADD2	ADD2_S697	0.384402	25.8391	0.0761439	0.630104	0.706593	0.999857	NA	NA	P35612	697	ADD2	0.980126	110.82	QEx	2929	0.224575	25.8391	0.258471	0.765657	0.400733	1	NA	NA	P35612	697	ADD2	0.980126	110.82	QEx	2929
ADD3	ADD3_S641	-0.512553	24.8551	0.0332056	0.593948	-0.942154	0.999857	NA	NA	Q9UEY8-2;Q9UEY8	641;673	ADD3	0.999997	97.417	QEx	3859	0.256431	24.8551	0.188004	0.724799	0.457576	1	NA	NA	Q9UEY8-2;Q9UEY8	641;673	ADD3	0.999997	97.417	QEx	3859
ADD3	ADD3_S645	-0.307842	22.5727	0.0349094	0.540242	-0.967765	0.9999	NA	NA	Q9UEY8-2;Q9UEY8	645;677	ADD3	0.999961	205	ORE	2612	0.0826948	22.5727	0.501781	0.931412	0.248389	0.999866	NA	NA	Q9UEY8-2;Q9UEY8	645;677	ADD3	0.999961	205	ORE	2612
ADD3	ADD3_S647	0.00192237	21.81	0.99412	0.896451	0.00604336	0.9999	NA	NA	Q9UEY8-2;Q9UEY8	647;679	ADD3	0.999381	95.428	ORE	3528	0.218867	21.81	0.414057	0.918072	0.657407	0.999866	NA	NA	Q9UEY8-2;Q9UEY8	647;679	ADD3	0.999381	95.428	ORE	3528
ADD3	ADD3_S649	0.174511	21.4236	0.393969	0.780068	0.54861	0.9999	NA	NA	Q9UEY8-2;Q9UEY8	649;681	ADD3	0.999992	205	ORE	3991	0.0945625	21.4236	0.637311	0.945199	0.284036	0.999866	NA	NA	Q9UEY8-2;Q9UEY8	649;681	ADD3	0.999992	205	ORE	3991
ADD3	ADD3_T12	0.0812692	20.4283	0.685744	0.856565	0.255486	0.9999	NA	NA	Q9UEY8-2;Q9UEY8	12;12	ADD3	0.971187	214.58	ORE	5121	-1.01302	20.4283	0.00377795	0.436699	-3.04279	0.123081	NA	NA	Q9UEY8-2;Q9UEY8	12;12	ADD3	0.971187	214.58	ORE	5121
ADNP	ADNP_S1071	NA	NA	NA	NA	NA	NA	NA	NA	NA	NA	NA	NA	NA	NA	NA	NA	NA	NA	NA	NA	NA	mock_only	-8	Q9H2P0	1071	ADNP	0.912102	60.516	ORE	6360
ADNP	ADNP_S709	-0.128922	21.9449	0.25096	0.711972	-0.405294	0.9999	NA	NA	Q9H2P0	709	ADNP	0.999239	177.83	ORE	3360	-0.12176	21.9449	0.275681	0.881809	-0.365729	0.999866	NA	NA	Q9H2P0	709	ADNP	0.999239	177.83	ORE	3360
ADNP	ADNP_S953	-0.0450563	30.5503	0.797294	0.882951	-0.0828207	0.999857	NA	NA	Q9H2P0	953	ADNP	1	147.16	QEx	244	0.0147643	30.5503	0.932752	0.920049	0.0263454	1	NA	NA	Q9H2P0	953	ADNP	1	147.16	QEx	244
ADNP	ADNP_S955	-0.11128	30.5166	0.530621	0.833897	-0.204551	0.999857	NA	NA	Q9H2P0	955	ADNP	1	147.16	QEx	248	-0.0241515	30.5166	0.889962	0.916526	-0.0430961	1	NA	NA	Q9H2P0	955	ADNP	1	147.16	QEx	248
ADRBK1	ADRBK1_S670	-0.141198	19.5205	0.358949	0.767286	-0.443884	0.9999	NA	NA	P25098	670	ADRBK1	0.999997	77.633	ORE	5827	-0.29909	19.5205	0.0774381	0.726844	-0.898371	0.999866	NA	NA	P25098	670	ADRBK1	0.999997	77.633	ORE	5827
ADSL	ADSL_S9	-0.114744	21.1638	0.45985	0.800184	-0.360722	0.9999	NA	NA	P30566;P30566-2	9;9	ADSL	0.999973	127.79	ORE	4295	0.076601	21.1638	0.617519	0.943542	0.230085	0.999866	NA	NA	P30566;P30566-2	9;9	ADSL	0.999973	127.79	ORE	4295
AEBP2	AEBP2_S206	0.775209	20.5979	0.134436	0.62995	2.43703	0.439669	NA	NA	Q6ZN18-2;Q6ZN18	206;206	AEBP2	1	178.71	ORE	4938	0.01626	20.5979	0.972533	0.963397	0.0488399	0.999866	NA	NA	Q6ZN18-2;Q6ZN18	206;206	AEBP2	1	178.71	ORE	4938
AFF3	AFF3_S878	0.445966	22.5094	0.0269449	0.523419	1.40199	0.9999	NA	NA	P51826;P51826-2	878;903	AFF3	1	181.81	ORE	2697	0.211174	22.5094	0.224529	0.858688	0.634299	0.999866	NA	NA	P51826;P51826-2	878;903	AFF3	1	181.81	ORE	2697
AFF3	AFF3_S881	0.474066	22.2317	0.0427166	0.551197	1.49032	0.9999	NA	NA	P51826;P51826-2	881;906	AFF3	0.999461	181.81	ORE	3015	0.181694	22.2317	0.371317	0.909495	0.545751	0.999866	NA	NA	P51826;P51826-2	881;906	AFF3	0.999461	181.81	ORE	3015
AFF3	AFF3_S884	0.1053	19.7828	0.643612	0.848597	0.331031	0.9999	NA	NA	P51826;P51826-2	884;909	AFF3	0.624259	89.46	ORE	5665	0.324319	19.7828	0.181579	0.830914	0.974152	0.999866	NA	NA	P51826;P51826-2	884;909	AFF3	0.624259	89.46	ORE	5665
AFF4	AFF4_S1055	-0.295677	21.8836	0.014652	0.469638	-0.929521	0.9999	NA	NA	Q9UHB7	1055	AFF4	1	88.101	ORE	3431	-0.09832	21.8836	0.314098	0.894743	-0.295322	0.999866	NA	NA	Q9UHB7	1055	AFF4	1	88.101	ORE	3431
AFF4	AFF4_S1058	-0.177698	22.579	0.183059	0.667458	-0.558629	0.9999	NA	NA	Q9UHB7	1058	AFF4	1	96.604	ORE	2609	0.184069	22.579	0.169848	0.821322	0.552886	0.999866	NA	NA	Q9UHB7	1058	AFF4	1	96.604	ORE	2609
AFF4	AFF4_S1062	0.0374996	22.0666	0.825032	0.877822	0.117888	0.9999	NA	NA	Q9UHB7	1062	AFF4	0.997289	181.96	ORE	3222	0.154139	22.0666	0.377629	0.910873	0.462986	0.999866	NA	NA	Q9UHB7	1062	AFF4	0.997289	181.96	ORE	3222
AFF4	AFF4_S178	-0.0684347	22.77	0.504713	0.814653	-0.215138	0.9999	NA	NA	Q9UHB7;Q9UHB7-2;Q9UHB7-3	178;178;178	AFF4	0.823629	154.95	ORE	2387	0.0913907	22.77	0.379367	0.911245	0.274509	0.999866	NA	NA	Q9UHB7;Q9UHB7-2;Q9UHB7-3	178;178;178	AFF4	0.823629	154.95	ORE	2387
AFF4	AFF4_S179	-0.208481	27.8405	0.20486	0.691208	-0.383221	0.999857	NA	NA	Q9UHB7;Q9UHB7-2;Q9UHB7-3	179;179;179	AFF4	0.932998	170.51	QEx	1254	0.0115139	27.8405	0.940037	0.920619	0.0205455	1	NA	NA	Q9UHB7;Q9UHB7-2;Q9UHB7-3	179;179;179	AFF4	0.932998	170.51	QEx	1254
AFF4	AFF4_S180	-0.332822	28.2309	0.102297	0.63778	-0.61178	0.999857	NA	NA	Q9UHB7;Q9UHB7-2;Q9UHB7-3	180;180;180	AFF4	0.975278	189.87	QEx	1029	-0.0649038	28.2309	0.720615	0.898892	-0.115815	1	NA	NA	Q9UHB7;Q9UHB7-2;Q9UHB7-3	180;180;180	AFF4	0.975278	189.87	QEx	1029
AFF4	AFF4_S212	-0.855661	25.2349	0.114789	0.643627	-1.57284	0.999857	NA	NA	Q9UHB7;Q9UHB7-2;Q9UHB7-3	212;212;212	AFF4	1	145.04	QEx	3511	-0.343921	25.2349	0.487373	0.857405	-0.613694	1	NA	NA	Q9UHB7;Q9UHB7-2;Q9UHB7-3	212;212;212	AFF4	1	145.04	QEx	3511
AFF4	AFF4_S222	-0.815781	25.0787	0.116984	0.644666	-1.49954	0.999857	NA	NA	Q9UHB7;Q9UHB7-2;Q9UHB7-3	222;222;222	AFF4	0.990205	145.04	QEx	3657	-0.263319	25.0787	0.57697	0.876821	-0.469868	1	NA	NA	Q9UHB7;Q9UHB7-2;Q9UHB7-3	222;222;222	AFF4	0.990205	145.04	QEx	3657
AFF4	AFF4_S487	-0.134515	25.1959	0.167819	0.656429	-0.422877	0.9999	NA	NA	Q9UHB7;Q9UHB7-2	487;487	AFF4	0.999997	243.86	ORE	652	-0.123973	25.1959	0.198921	0.843346	-0.372375	0.999866	NA	NA	Q9UHB7;Q9UHB7-2	487;487	AFF4	0.999997	243.86	ORE	652
AFF4	AFF4_S490	-0.0348852	23.7242	0.70731	0.860328	-0.109669	0.9999	NA	NA	Q9UHB7;Q9UHB7-2	490;490	AFF4	0.999979	135.1	ORE	1520	-0.128334	23.7242	0.194726	0.840509	-0.385475	0.999866	NA	NA	Q9UHB7;Q9UHB7-2	490;490	AFF4	0.999979	135.1	ORE	1520
AFF4	AFF4_S491	-0.0426182	28.0973	0.830891	0.88715	-0.0783392	0.999857	NA	NA	Q9UHB7;Q9UHB7-2	491;491	AFF4	0.996776	112.3	QEx	1097	-0.223031	28.0973	0.286977	0.779761	-0.397977	1	NA	NA	Q9UHB7;Q9UHB7-2	491;491	AFF4	0.996776	112.3	QEx	1097
AFF4	AFF4_S671	0.0440843	24.8178	0.889407	0.893786	0.0810341	0.999857	NA	NA	Q9UHB7;Q9UHB7-2	671;671	AFF4	0.538381	103.9	QEx	3887	0.693104	24.8178	0.126906	0.684016	1.23678	1	NA	NA	Q9UHB7;Q9UHB7-2	671;671	AFF4	0.538381	103.9	QEx	3887
AGFG1	AGFG1_S181	-0.218275	26.7547	0.376248	0.782356	-0.401225	0.999857	NA	NA	P52594-2;P52594-3;P52594;P52594-4	181;181;181;181	AGFG1	0.999993	114.24	QEx	2072	-0.576561	26.7547	0.0446064	0.586101	-1.02882	1	NA	NA	P52594-2;P52594-3;P52594;P52594-4	181;181;181;181	AGFG1	0.999993	114.24	QEx	2072
AGFG1	AGFG1_S253	0.743287	20.4534	0.0220393	0.507985	2.33667	0.523579	NA	NA	P52594-2;P52594-3;P52594;P52594-4	253;293;293;317	AGFG1	0.778978	86.918	ORE	5090	1.47499	20.4534	0.00148695	0.407452	4.43039	0.00115016	NA	NA	P52594-2;P52594-3;P52594;P52594-4	253;293;293;317	AGFG1	0.778978	86.918	ORE	5090
AGFG1	AGFG1_T177	-0.0633184	25.535	0.669163	0.863596	-0.116389	0.999857	NA	NA	P52594-2;P52594-3;P52594;P52594-4	177;177;177;177	AGFG1	0.999869	114.24	QEx	3234	-0.492642	25.535	0.016275	0.495412	-0.879072	1	NA	NA	P52594-2;P52594-3;P52594;P52594-4	177;177;177;177	AGFG1	0.999869	114.24	QEx	3234
AGGF1	AGGF1_S11	0.451507	23.2722	0.27736	0.72789	1.4194	0.9999	NA	NA	Q8N302;Q8N302-2;Q8N302-3	11;11;11	AGGF1	0.999987	121.14	ORE	1932	1.18335	23.2722	0.0260282	0.601008	3.55441	0.0269182	NA	NA	Q8N302;Q8N302-2;Q8N302-3	11;11;11	AGGF1	0.999987	121.14	ORE	1932
AGGF1	AGGF1_S7	0.412219	23.252	0.3018	0.741408	1.2959	0.9999	NA	NA	Q8N302;Q8N302-2;Q8N302-3	7;7;7	AGGF1	0.999912	121.14	ORE	1949	1.09306	23.252	0.0303836	0.618251	3.28321	0.0606585	NA	NA	Q8N302;Q8N302-2;Q8N302-3	7;7;7	AGGF1	0.999912	121.14	ORE	1949
AGPS	AGPS_T11	0.0587936	20.8602	0.57169	0.832736	0.18483	0.9999	NA	NA	O00116	11	AGPS	0.999881	66.059	ORE	4646	0.214281	20.8602	0.0689556	0.712471	0.643633	0.999866	NA	NA	O00116	11	AGPS	0.999881	66.059	ORE	4646
AHCTF1	AHCTF1_S1142	0.0946943	22.7181	0.618703	0.854094	0.174063	0.999857	NA	NA	Q8WYP5;Q8WYP5-3;Q8WYP5-2	1142;1151;1177	AHCTF1	0.999999	97.565	QEx	5041	-0.212975	22.7181	0.282419	0.776999	-0.380034	1	NA	NA	Q8WYP5;Q8WYP5-3;Q8WYP5-2	1142;1151;1177	AHCTF1	0.999999	97.565	QEx	5041
AHCTF1	AHCTF1_S1222	0.00465918	21.974	0.974734	0.894609	0.0146471	0.9999	NA	NA	Q8WYP5;Q8WYP5-3;Q8WYP5-2	1222;1231;1257	AHCTF1	0.999631	158.45	ORE	3329	0.059437	21.974	0.68809	0.949037	0.17853	0.999866	NA	NA	Q8WYP5;Q8WYP5-3;Q8WYP5-2	1222;1231;1257	AHCTF1	0.999631	158.45	ORE	3329
AHCTF1	AHCTF1_S2222	0.358748	21.8109	0.0329982	0.536861	1.1278	0.9999	NA	NA	Q8WYP5;Q8WYP5-3;Q8WYP5-2	2222;2231;2257	AHCTF1	1	172.43	ORE	3525	0.171621	21.8109	0.242209	0.867637	0.515496	0.999866	NA	NA	Q8WYP5;Q8WYP5-3;Q8WYP5-2	2222;2231;2257	AHCTF1	1	172.43	ORE	3525
AHCTF1	AHCTF1_S2226	0.358748	21.8109	0.0329982	0.536861	1.1278	0.9999	NA	NA	Q8WYP5;Q8WYP5-3;Q8WYP5-2	2226;2235;2261	AHCTF1	1	172.43	ORE	3524	0.171621	21.8109	0.242209	0.867637	0.515496	0.999866	NA	NA	Q8WYP5;Q8WYP5-3;Q8WYP5-2	2226;2235;2261	AHCTF1	1	172.43	ORE	3524
AHCTF1	AHCTF1_T1210	NA	NA	NA	NA	NA	NA	NA	NA	NA	NA	NA	NA	NA	NA	NA	NA	NA	NA	NA	NA	NA	IFN_only	33	Q8WYP5;Q8WYP5-3;Q8WYP5-2	1210;1219;1245	AHCTF1	0.518776	58.693	QEx	5392
AHDC1	AHDC1_S1399	-0.052764	20.7354	0.658121	0.851439	-0.165875	0.9999	NA	NA	Q5TGY3	1399	AHDC1	0.998987	140.82	ORE	4771	-0.212231	20.7354	0.107135	0.763141	-0.637476	0.999866	NA	NA	Q5TGY3	1399	AHDC1	0.998987	140.82	ORE	4771
AHNAK	AHNAK_S135	0.327796	22.2155	0.0740423	0.574082	1.03049	0.9999	NA	NA	Q09666	135	AHNAK	1	286.46	ORE	3034	-0.296676	22.2155	0.0989931	0.753758	-0.89112	0.999866	NA	NA	Q09666	135	AHNAK	1	286.46	ORE	3034
AHNAK	AHNAK_S177	0.0619241	20.5075	0.627368	0.845284	0.194671	0.9999	NA	NA	Q09666	177	AHNAK	0.956412	110.93	ORE	5037	-0.12974	20.5075	0.323665	0.897536	-0.389698	0.999866	NA	NA	Q09666	177	AHNAK	0.956412	110.93	ORE	5037
AHNAK	AHNAK_S210	-0.243486	28.0927	0.253114	0.72026	-0.447565	0.999857	NA	NA	Q09666	210	AHNAK	0.998014	156.08	QEx	1099	-0.169997	28.0927	0.4117	0.835506	-0.303343	1	NA	NA	Q09666	210	AHNAK	0.998014	156.08	QEx	1099
AHNAK	AHNAK_S216	-0.0533293	25.9369	0.612746	0.842174	-0.167651	0.9999	NA	NA	Q09666	216	AHNAK	0.999953	304.09	ORE	407	0.0381437	25.9369	0.715979	0.950925	0.114572	0.999866	NA	NA	Q09666	216	AHNAK	0.999953	304.09	ORE	407
AHNAK	AHNAK_S41	-0.165177	22.7047	0.482509	0.820311	-0.303622	0.999857	NA	NA	Q09666;Q09666-2	41;41	AHNAK	0.999719	81.356	QEx	5044	-0.280313	22.7047	0.25079	0.762147	-0.500191	1	NA	NA	Q09666;Q09666-2	41;41	AHNAK	0.999719	81.356	QEx	5044
AHNAK	AHNAK_S511	-0.200846	21.4755	0.247649	0.709792	-0.6314	0.9999	NA	NA	Q09666	511	AHNAK	0.999988	163.34	ORE	3923	-0.288864	21.4755	0.120219	0.775957	-0.867656	0.999866	NA	NA	Q09666	511	AHNAK	0.999988	163.34	ORE	3923
AHNAK	AHNAK_S5448	-0.15797	25.2927	0.347778	0.769543	-0.290374	0.999857	NA	NA	Q09666	5448	AHNAK	1	129.77	QEx	3463	0.0974933	25.2927	0.55299	0.872162	0.173968	1	NA	NA	Q09666	5448	AHNAK	1	129.77	QEx	3463
AHNAK	AHNAK_S5731	0.429279	26.826	0.199574	0.68937	0.789083	0.999857	NA	NA	Q09666	5731	AHNAK	0.999757	145.43	QEx	1999	0.617681	26.826	0.0831418	0.631257	1.10219	1	NA	NA	Q09666	5731	AHNAK	0.999757	145.43	QEx	1999
AHNAK	AHNAK_S5739	-0.668034	21.3359	0.00294844	0.414761	-2.1001	0.776264	NA	NA	Q09666	5739	AHNAK	0.997902	265.6	ORE	4089	0.039447	21.3359	0.750859	0.953097	0.118486	0.999866	NA	NA	Q09666	5739	AHNAK	0.997902	265.6	ORE	4089
AHNAK	AHNAK_S5749	-0.854749	28.7932	0.0147891	0.527665	-1.57117	0.999857	NA	NA	Q09666	5749	AHNAK	1	212.55	QEx	746	-0.117812	28.7932	0.659078	0.890486	-0.210225	1	NA	NA	Q09666	5749	AHNAK	1	212.55	QEx	746
AHNAK	AHNAK_S5752	-0.527679	29.0875	0.0144654	0.525773	-0.969959	0.999857	NA	NA	Q09666	5752	AHNAK	1	233.31	QEx	613	-0.0507565	29.0875	0.755919	0.903157	-0.0905702	1	NA	NA	Q09666	5752	AHNAK	1	233.31	QEx	613
AHNAK	AHNAK_S5763	-0.0946676	24.5563	0.314185	0.747651	-0.297607	0.9999	NA	NA	Q09666	5763	AHNAK	0.999807	348.33	ORE	950	0.0370704	24.5563	0.683325	0.9487	0.111348	0.999866	NA	NA	Q09666	5763	AHNAK	0.999807	348.33	ORE	950
AHNAK	AHNAK_S93	-0.0239915	27.1708	0.931679	0.898114	-0.0441002	0.999857	NA	NA	Q09666;Q09666-2	93;93	AHNAK	1	204.28	QEx	1746	0.425677	27.1708	0.16323	0.710539	0.75958	1	NA	NA	Q09666;Q09666-2	93;93	AHNAK	1	204.28	QEx	1746
AHNAK	AHNAK_T490	0.0214449	18.7376	0.807529	0.875504	0.0674166	0.9999	NA	NA	Q09666	490	AHNAK	1	105.65	ORE	6124	0.0451395	18.7376	0.610972	0.942971	0.135585	0.999866	NA	NA	Q09666	490	AHNAK	1	105.65	ORE	6124
AIF1L	AIF1L_S126	0.0696326	18.7643	0.593094	0.837793	0.218904	0.9999	NA	NA	Q9BQI0-3;Q9BQI0;Q9BQI0-2	126;134;160	AIF1L	0.619482	112.5	ORE	6119	-0.00644984	18.7643	0.960073	0.962939	-0.0193733	0.999866	NA	NA	Q9BQI0-3;Q9BQI0;Q9BQI0-2	126;134;160	AIF1L	0.619482	112.5	ORE	6119
AJUBA	AJUBA_S263	0.195053	19.0232	0.363418	0.76903	0.613188	0.9999	NA	NA	Q96IF1	263	AJUBA	0.999991	126.43	ORE	6046	-0.19901	19.0232	0.354661	0.905646	-0.597763	0.999866	NA	NA	Q96IF1	263	AJUBA	0.999991	126.43	ORE	6046
AKAP1	AKAP1_S107	0.216541	20.1049	0.301053	0.741018	0.68074	0.9999	NA	NA	Q92667-2;Q92667	107;107	AKAP1	0.930383	180.06	ORE	5415	-0.110592	20.1049	0.585701	0.940657	-0.332185	0.999866	NA	NA	Q92667-2;Q92667	107;107	AKAP1	0.930383	180.06	ORE	5415
AKAP1	AKAP1_S445	0.0158869	25.1835	0.935093	0.898448	0.0292028	0.999857	NA	NA	Q92667-2;Q92667	445;445	AKAP1	0.977133	88.496	QEx	3565	0.0048207	25.1835	0.98028	0.923629	0.00860208	1	NA	NA	Q92667-2;Q92667	445;445	AKAP1	0.977133	88.496	QEx	3565
AKAP10	AKAP10_S96	NA	NA	NA	NA	NA	NA	NA	NA	NA	NA	NA	NA	NA	NA	NA	NA	NA	NA	NA	NA	NA	mock_only	-119	O43572	96	AKAP10	1	43.798	QEx	5391
AKAP11	AKAP11_S1242	-0.0862135	26.177	0.540414	0.836415	-0.158474	0.999857	NA	NA	Q9UKA4	1242	AKAP11	0.992523	176.56	QEx	2590	-0.00680561	26.177	0.96082	0.922203	-0.012144	1	NA	NA	Q9UKA4	1242	AKAP11	0.992523	176.56	QEx	2590
AKAP11	AKAP11_S448	-0.333624	19.7415	0.0217492	0.50689	-1.04882	0.9999	NA	NA	Q9UKA4	448	AKAP11	0.999978	174.57	ORE	5697	-0.0842772	19.7415	0.476961	0.9281	-0.253142	0.999866	NA	NA	Q9UKA4	448	AKAP11	0.999978	174.57	ORE	5697
AKAP12	AKAP12_S178	0.00595985	21.6786	0.983913	0.895489	0.018736	0.9999	NA	NA	Q02952-3;Q02952-2;Q02952	178;185;283	AKAP12	0.984599	230.45	ORE	3674	-0.678171	21.6786	0.050657	0.670618	-2.03701	0.982791	NA	NA	Q02952-3;Q02952-2;Q02952	178;185;283	AKAP12	0.984599	230.45	ORE	3674
AKAP12	AKAP12_S266	-0.220722	23.9288	0.0461584	0.554949	-0.693885	0.9999	NA	NA	Q02952-3;Q02952-2;Q02952	266;273;371	AKAP12	0.995699	100.92	ORE	1379	-0.0837058	23.9288	0.385899	0.912616	-0.251426	0.999866	NA	NA	Q02952-3;Q02952-2;Q02952	266;273;371	AKAP12	0.995699	100.92	ORE	1379
AKAP12	AKAP12_S276	-0.510058	22.0878	0.0664708	0.570357	-1.60347	0.9999	NA	NA	Q02952-3;Q02952-2;Q02952	276;283;381	AKAP12	1	291.03	ORE	3196	-0.144957	22.0878	0.553883	0.937461	-0.435404	0.999866	NA	NA	Q02952-3;Q02952-2;Q02952	276;283;381	AKAP12	1	291.03	ORE	3196
AKAP12	AKAP12_S283	0.514443	20.6253	0.0161758	0.479817	1.61726	0.9999	NA	NA	Q02952-3;Q02952-2;Q02952	283;290;388	AKAP12	0.994411	257.71	ORE	4898	-0.0333812	20.6253	0.841679	0.957946	-0.100267	0.999866	NA	NA	Q02952-3;Q02952-2;Q02952	283;290;388	AKAP12	0.994411	257.71	ORE	4898
AKAP12	AKAP12_S371	0.177337	28.4893	0.20783	0.692204	0.325974	0.999857	NA	NA	Q02952;Q02952-3;Q02952-2	371;266;273	AKAP12	0.999817	112.13	QEx	894	-0.142029	28.4893	0.301674	0.788218	-0.253438	1	NA	NA	Q02952;Q02952-3;Q02952-2	371;266;273	AKAP12	0.999817	112.13	QEx	894
AKAP12	AKAP12_S381	-1.36735	25.1867	0.00215793	0.388893	-2.51341	0.394995	NA	NA	Q02952;Q02952-3;Q02952-2	381;276;283	AKAP12	0.999997	142.57	QEx	3562	-0.549138	25.1867	0.0633471	0.609682	-0.979884	1	NA	NA	Q02952;Q02952-3;Q02952-2	381;276;283	AKAP12	0.999997	142.57	QEx	3562
AKAP12	AKAP12_S388	-1.14317	24.4551	0.0107459	0.51108	-2.10134	0.781522	NA	NA	Q02952;Q02952-3;Q02952-2	388;283;290	AKAP12	0.978211	157.11	QEx	4167	-0.598082	24.4551	0.0684347	0.616259	-1.06722	1	NA	NA	Q02952;Q02952-3;Q02952-2	388;283;290	AKAP12	0.978211	157.11	QEx	4167
AKAP12	AKAP12_S400	-0.146373	20.3501	0.170756	0.658346	-0.460152	0.9999	NA	NA	Q02952-3;Q02952-2;Q02952	400;407;505	AKAP12	0.984631	123.44	ORE	5197	-0.22182	20.3501	0.0547772	0.681167	-0.666278	0.999866	NA	NA	Q02952-3;Q02952-2;Q02952	400;407;505	AKAP12	0.984631	123.44	ORE	5197
AKAP12	AKAP12_S483	NA	NA	NA	NA	NA	NA	NA	NA	NA	NA	NA	NA	NA	NA	NA	NA	NA	NA	NA	NA	NA	mock_only	-22	Q02952;Q02952-3;Q02952-2	483;378;385	AKAP12	1	199.36	QEx	5390
AKAP12	AKAP12_S493	0.0396714	21.8165	0.796056	0.873936	0.124715	0.9999	NA	NA	Q02952-3;Q02952-2;Q02952	493;500;598	AKAP12	0.999942	443.69	ORE	3518	-0.039569	21.8165	0.796568	0.95567	-0.118853	0.999866	NA	NA	Q02952-3;Q02952-2;Q02952	493;500;598	AKAP12	0.999942	443.69	ORE	3518
AKAP12	AKAP12_S505	-0.74999	24.8803	0.0791274	0.631225	-1.3786	0.999857	NA	NA	Q02952;Q02952-3;Q02952-2	505;400;407	AKAP12	0.920762	126.5	QEx	3834	-0.579747	24.8803	0.153968	0.704795	-1.0345	1	NA	NA	Q02952;Q02952-3;Q02952-2	505;400;407	AKAP12	0.920762	126.5	QEx	3834
AKAP12	AKAP12_S539	-0.394924	24.2579	0.054203	0.562283	-1.24152	0.9999	NA	NA	Q02952-3;Q02952-2;Q02952	539;546;644	AKAP12	0.999994	330.13	ORE	1149	-0.247215	24.2579	0.189517	0.836841	-0.742554	0.999866	NA	NA	Q02952-3;Q02952-2;Q02952	539;546;644	AKAP12	0.999994	330.13	ORE	1149
AKAP12	AKAP12_S540	-0.393632	24.238	0.055614	0.563379	-1.23746	0.9999	NA	NA	Q02952-3;Q02952-2;Q02952	540;547;645	AKAP12	0.9942	330.13	ORE	1157	-0.249442	24.238	0.187757	0.835563	-0.749245	0.999866	NA	NA	Q02952-3;Q02952-2;Q02952	540;547;645	AKAP12	0.9942	330.13	ORE	1157
AKAP12	AKAP12_S598	0.0208377	25.1997	0.900128	0.894918	0.0383031	0.999857	NA	NA	Q02952;Q02952-3;Q02952-2	598;493;500	AKAP12	0.885791	131.71	QEx	3548	0.0291905	25.1997	0.860538	0.913917	0.0520876	1	NA	NA	Q02952;Q02952-3;Q02952-2	598;493;500	AKAP12	0.885791	131.71	QEx	3548
AKAP12	AKAP12_S644	0.0560883	28.8936	0.816398	0.885376	0.103099	0.999857	NA	NA	Q02952;Q02952-3;Q02952-2	644;539;546	AKAP12	0.914493	159.64	QEx	692	-0.247221	28.8936	0.32572	0.800738	-0.441142	1	NA	NA	Q02952;Q02952-3;Q02952-2	644;539;546	AKAP12	0.914493	159.64	QEx	692
AKAP12	AKAP12_S645	0.0581206	28.9237	0.803161	0.883707	0.106835	0.999857	NA	NA	Q02952;Q02952-3;Q02952-2	645;540;547	AKAP12	0.914276	159.64	QEx	681	-0.213259	28.9237	0.375735	0.822555	-0.38054	1	NA	NA	Q02952;Q02952-3;Q02952-2	645;540;547	AKAP12	0.914276	159.64	QEx	681
AKAP12	AKAP12_T541	-0.248504	21.1734	0.0761998	0.575015	-0.781223	0.9999	NA	NA	Q02952-3;Q02952-2;Q02952	541;548;646	AKAP12	0.836995	225.54	ORE	4280	-0.154201	21.1734	0.236213	0.864732	-0.46317	0.999866	NA	NA	Q02952-3;Q02952-2;Q02952	541;548;646	AKAP12	0.836995	225.54	ORE	4280
AKAP12	AKAP12_T642	-0.279667	24.6887	0.23126	0.706907	-0.514074	0.999857	NA	NA	Q02952;Q02952-3;Q02952-2	642;537;544	AKAP12	0.568719	91.62	QEx	3982	0.165194	24.6887	0.461709	0.850662	0.294772	1	NA	NA	Q02952;Q02952-3;Q02952-2	642;537;544	AKAP12	0.568719	91.62	QEx	3982
AKAP12	AKAP12_T646	0.236577	28.1767	0.467424	0.815581	0.434866	0.999857	NA	NA	Q02952;Q02952-3;Q02952-2	646;541;548	AKAP12	0.878124	131.13	QEx	1055	-0.348773	28.1767	0.296192	0.785141	-0.622352	1	NA	NA	Q02952;Q02952-3;Q02952-2	646;541;548	AKAP12	0.878124	131.13	QEx	1055
AKAP13	AKAP13_S1584	0.123034	26.9819	0.451084	0.810169	0.226157	0.999857	NA	NA	Q12802-4;Q12802;Q12802-2	1584;1602;1606	AKAP13	0.999339	172.1	QEx	1884	0.0315188	26.9819	0.843342	0.912316	0.0562424	1	NA	NA	Q12802-4;Q12802;Q12802-2	1584;1602;1606	AKAP13	0.999339	172.1	QEx	1884
AKAP13	AKAP13_S1624	-0.237509	24.9398	0.445786	0.808345	-0.43658	0.999857	NA	NA	Q12802-4;Q12802;Q12802-2	1624;1642;1646	AKAP13	0.999977	113.47	QEx	3758	-0.644846	24.9398	0.0807193	0.629119	-1.15067	1	NA	NA	Q12802-4;Q12802;Q12802-2	1624;1642;1646	AKAP13	0.999977	113.47	QEx	3758
AKAP13	AKAP13_S1627	-1.24748	25.5611	0.0975645	0.636685	-2.29308	0.571092	NA	NA	Q12802-4;Q12802;Q12802-2	1627;1645;1649	AKAP13	0.998768	132.59	QEx	3210	-1.57473	25.5611	0.0479274	0.590403	-2.80996	0.214006	NA	NA	Q12802-4;Q12802;Q12802-2	1627;1645;1649	AKAP13	0.998768	132.59	QEx	3210
AKAP13	AKAP13_S1629	0.147156	25.661	0.773695	0.87981	0.270496	0.999857	NA	NA	Q12802-4;Q12802;Q12802-2	1629;1647;1651	AKAP13	0.999994	132.59	QEx	3103	-1.11859	25.661	0.0616346	0.60726	-1.99602	0.96155	NA	NA	Q12802-4;Q12802;Q12802-2	1629;1647;1651	AKAP13	0.999994	132.59	QEx	3103
AKAP13	AKAP13_S1886	-0.322689	25.0233	0.0998244	0.637221	-0.593154	0.999857	NA	NA	Q12802-4;Q12802;Q12802-2	1886;1904;1908	AKAP13	0.566983	122.64	QEx	3694	-0.0691691	25.0233	0.672809	0.892481	-0.123426	1	NA	NA	Q12802-4;Q12802;Q12802-2	1886;1904;1908	AKAP13	0.566983	122.64	QEx	3694
AKAP13	AKAP13_S1888	-0.0887065	25.8691	0.67089	0.863899	-0.163057	0.999857	NA	NA	Q12802-4;Q12802;Q12802-2	1888;1906;1910	AKAP13	0.861862	120.08	QEx	2897	-0.00456241	25.8691	0.982425	0.923783	-0.00814118	1	NA	NA	Q12802-4;Q12802;Q12802-2	1888;1906;1910	AKAP13	0.861862	120.08	QEx	2897
AKAP13	AKAP13_S1911	-0.114375	28.5327	0.452101	0.810515	-0.21024	0.999857	NA	NA	Q12802-4;Q12802;Q12802-2	1911;1929;1933	AKAP13	0.978425	166.7	QEx	881	-0.048632	28.5327	0.744225	0.901785	-0.0867791	1	NA	NA	Q12802-4;Q12802;Q12802-2	1911;1929;1933	AKAP13	0.978425	166.7	QEx	881
AKAP13	AKAP13_S1914	0.00167405	28.2364	0.991701	0.903687	0.00307718	0.999857	NA	NA	Q12802-4;Q12802;Q12802-2	1914;1932;1936	AKAP13	0.99997	112.73	QEx	1027	-0.0103703	28.2364	0.948634	0.921282	-0.0185047	1	NA	NA	Q12802-4;Q12802;Q12802-2	1914;1932;1936	AKAP13	0.99997	112.73	QEx	1027
AKAP13	AKAP13_S2543	0.110715	19.0286	0.520944	0.819385	0.348055	0.9999	NA	NA	Q12802-4;Q12802;Q12802-2	2543;2563;2567	AKAP13	0.778517	111.12	ORE	6044	0.188277	19.0286	0.289021	0.886646	0.565525	0.999866	NA	NA	Q12802-4;Q12802;Q12802-2	2543;2563;2567	AKAP13	0.778517	111.12	ORE	6044
AKAP13	AKAP13_S2708	-0.35269	24.4279	0.368311	0.778942	-0.6483	0.999857	NA	NA	Q12802-4;Q12802;Q12802-2	2708;2728;2732	AKAP13	0.997094	140.1	QEx	4196	-0.209641	24.4279	0.584366	0.87819	-0.374084	1	NA	NA	Q12802-4;Q12802;Q12802-2	2708;2728;2732	AKAP13	0.997094	140.1	QEx	4196
AKAP13	AKAP13_S983	-0.0190608	22.0136	0.868714	0.883248	-0.0599215	0.9999	NA	NA	Q12802-4;Q12802;Q12802-2	983;983;983	AKAP13	0.999935	260.25	ORE	3289	-0.189984	22.0136	0.132907	0.786279	-0.570652	0.999866	NA	NA	Q12802-4;Q12802;Q12802-2	983;983;983	AKAP13	0.999935	260.25	ORE	3289
AKAP2	AKAP2_S241	-0.630693	27.6793	0.0349807	0.597031	-1.15932	0.999857	NA	NA	Q9Y2D5-5;Q9Y2D5-7;Q9Y2D5-6;Q9Y2D5-4;Q9Y2D5	241;241;383;383;152	AKAP2	0.992031	241.51	QEx	1395	-0.19125	27.6793	0.443725	0.845545	-0.341267	1	NA	NA	Q9Y2D5-5;Q9Y2D5-7;Q9Y2D5-6;Q9Y2D5-4;Q9Y2D5	241;241;383;383;152	AKAP2	0.992031	241.51	QEx	1395
AKAP2	AKAP2_S720	-0.208369	22.7469	0.583856	0.835648	-0.65505	0.9999	NA	NA	Q9Y2D5-5;Q9Y2D5-7;Q9Y2D5-6;Q9Y2D5-4;Q9Y2D5	720;720;862;862;631	AKAP2	0.993592	297.7	ORE	2409	0.310047	22.7469	0.421572	0.919414	0.931283	0.999866	NA	NA	Q9Y2D5-5;Q9Y2D5-7;Q9Y2D5-6;Q9Y2D5-4;Q9Y2D5	720;720;862;862;631	AKAP2	0.993592	297.7	ORE	2409
AKAP5	AKAP5_S178	-0.0439015	21.5174	0.736267	0.86508	-0.138013	0.9999	NA	NA	P24588	178	AKAP5	0.855911	124.42	ORE	3867	-0.134015	21.5174	0.321022	0.896779	-0.402537	0.999866	NA	NA	P24588	178	AKAP5	0.855911	124.42	ORE	3867
AKAP8	AKAP8_S323	-0.324119	27.5029	0.289606	0.738872	-0.595783	0.999857	NA	NA	O43823	323	AKAP8	1	121.78	QEx	1500	-0.477424	27.5029	0.137682	0.693116	-0.851917	1	NA	NA	O43823	323	AKAP8	1	121.78	QEx	1500
AKAP8	AKAP8_S328	-0.0560798	28.2202	0.771267	0.879477	-0.103084	0.999857	NA	NA	O43823	328	AKAP8	1	188.47	QEx	1033	-0.328941	28.2202	0.124051	0.681386	-0.586963	1	NA	NA	O43823	328	AKAP8	1	188.47	QEx	1033
AKAP8	AKAP8_S339	-0.00593514	28.1563	0.977899	0.90246	-0.0109097	0.999857	NA	NA	O43823	339	AKAP8	1	121.78	QEx	1065	-0.324942	28.1563	0.164376	0.711211	-0.579829	1	NA	NA	O43823	339	AKAP8	1	121.78	QEx	1065
AKIRIN2	AKIRIN2_S18	0.0971241	24.8888	0.73189	0.873811	0.17853	0.999857	NA	NA	Q53H80	18	AKIRIN2	1	139.08	QEx	3823	0.546999	24.8888	0.089061	0.638505	0.976067	1	NA	NA	Q53H80	18	AKIRIN2	1	139.08	QEx	3823
AKIRIN2	AKIRIN2_S21	0.154592	25.2769	0.622056	0.854766	0.284164	0.999857	NA	NA	Q53H80	21	AKIRIN2	1	156	QEx	3473	0.333461	25.2769	0.305062	0.790077	0.59503	1	NA	NA	Q53H80	21	AKIRIN2	1	156	QEx	3473
AKT1	AKT1_S60	NA	NA	NA	NA	NA	NA	mock_only	-8	P31749-2;P31749	60;122	AKT1	0.857422	409.64	ORE	6352	-0.555268	24.3977	0.181233	0.720231	-0.990822	1	NA	NA	P31749-2;P31749	60;122	AKT1	0.787206	86.291	QEx	4222
AKT1	AKT1_S62	-0.0770998	22.7045	0.548281	0.826831	-0.242379	0.9999	NA	NA	P31749-2;P31749	62;124	AKT1	0.906314	409.64	ORE	2457	0.0204211	22.7045	0.871963	0.959347	0.0613385	0.999866	NA	NA	P31749-2;P31749	62;124	AKT1	0.906314	409.64	ORE	2457
AKT1	AKT1_S64	0.0430536	22.9078	0.707117	0.860295	0.135348	0.9999	NA	NA	P31749-2;P31749	64;126	AKT1	0.999343	320.6	ORE	2260	0.136049	22.9078	0.257124	0.874351	0.40865	0.999866	NA	NA	P31749-2;P31749	64;126	AKT1	0.999343	320.6	ORE	2260
AKT1	AKT1_S67	-0.0225425	23.7351	0.838154	0.879505	-0.0708671	0.9999	NA	NA	P31749-2;P31749	67;129	AKT1	1	328.55	ORE	1516	-0.00379733	23.7351	0.972508	0.963396	-0.011406	0.999866	NA	NA	P31749-2;P31749	67;129	AKT1	1	328.55	ORE	1516
AKT1	AKT1_T417	NA	NA	NA	NA	NA	NA	mock_only	-57	P31749-2;P31749	417;479	AKT1	0.993805	96.135	QEx	5349	NA	NA	NA	NA	NA	NA	NA	NA	NA	NA	NA	NA	NA	NA	NA
AKT1S1	AKT1S1_S108	0.0826076	25.5141	0.908697	0.887809	0.259694	0.9999	NA	NA	Q96B36-3;Q96B36	108;88	AKT1S1	0.98813	143.32	ORE	550	0.946572	25.5141	0.216706	0.85433	2.8432	0.200317	NA	NA	Q96B36-3;Q96B36	108;88	AKT1S1	0.98813	143.32	ORE	550
AKT1S1	AKT1S1_S112	0.068617	27.2851	0.912556	0.888231	0.215712	0.9999	NA	NA	Q96B36-3;Q96B36	112;92	AKT1S1	0.998307	156.78	ORE	140	0.425893	27.2851	0.503041	0.931572	1.27925	0.999866	NA	NA	Q96B36-3;Q96B36	112;92	AKT1S1	0.998307	156.78	ORE	140
AKT1S1	AKT1S1_S222	-0.0988031	22.2309	0.536483	0.823694	-0.310608	0.9999	NA	NA	Q96B36-3;Q96B36;Q96B36-2	222;202;72	AKT1S1	0.999914	197.05	ORE	3018	-0.159572	22.2309	0.329346	0.899125	-0.479304	0.999866	NA	NA	Q96B36-3;Q96B36;Q96B36-2	222;202;72	AKT1S1	0.999914	197.05	ORE	3018
AKT1S1	AKT1S1_S223	-0.0916928	22.0557	0.586073	0.836168	-0.288255	0.9999	NA	NA	Q96B36-3;Q96B36;Q96B36-2	223;203;73	AKT1S1	0.999876	209.23	ORE	3227	-0.195422	22.0557	0.26426	0.877327	-0.586985	0.999866	NA	NA	Q96B36-3;Q96B36;Q96B36-2	223;203;73	AKT1S1	0.999876	209.23	ORE	3227
AKT1S1	AKT1S1_S231	0.177702	19.5175	0.275669	0.726942	0.558643	0.9999	NA	NA	Q96B36-3;Q96B36;Q96B36-2	231;211;81	AKT1S1	0.5	209.23	ORE	5831	0.290987	19.5175	0.0951157	0.749693	0.874033	0.999866	NA	NA	Q96B36-3;Q96B36;Q96B36-2	231;211;81	AKT1S1	0.5	209.23	ORE	5831
AKT1S1	AKT1S1_S232	0.177702	19.5175	0.275669	0.726942	0.558643	0.9999	NA	NA	Q96B36-3;Q96B36;Q96B36-2	232;212;82	AKT1S1	0.5	209.23	ORE	5830	0.290987	19.5175	0.0951157	0.749693	0.874033	0.999866	NA	NA	Q96B36-3;Q96B36;Q96B36-2	232;212;82	AKT1S1	0.5	209.23	ORE	5830
AKT1S1	AKT1S1_T110	0.0405494	25.3154	0.928052	0.889891	0.127475	0.9999	NA	NA	Q96B36-3;Q96B36	110;90	AKT1S1	0.975292	156.78	ORE	608	0.112143	25.3154	0.803218	0.95602	0.336843	0.999866	NA	NA	Q96B36-3;Q96B36	110;90	AKT1S1	0.975292	156.78	ORE	608
AKT1S1	AKT1S1_T117	0.0674729	25.4176	0.855576	0.881668	0.212115	0.9999	NA	NA	Q96B36-3;Q96B36	117;97	AKT1S1	0.814644	130.83	ORE	580	0.0351638	25.4176	0.924357	0.961563	0.105621	0.999866	NA	NA	Q96B36-3;Q96B36	117;97	AKT1S1	0.814644	130.83	ORE	580
AKT1S1	AKT1S1_T266	-0.018296	23.8648	0.869508	0.883343	-0.0575171	0.9999	NA	NA	Q96B36-3;Q96B36;Q96B36-2	266;246;116	AKT1S1	0.999965	201.09	ORE	1422	-0.128465	23.8648	0.271615	0.880251	-0.385868	0.999866	NA	NA	Q96B36-3;Q96B36;Q96B36-2	266;246;116	AKT1S1	0.999965	201.09	ORE	1422
AKT3	AKT3_S472	0.0669864	26.2727	0.817231	0.88548	0.123132	0.999857	NA	NA	Q9Y243	472	AKT3	0.995988	65.085	QEx	2498	-0.129338	26.2727	0.657457	0.890245	-0.230792	1	NA	NA	Q9Y243	472	AKT3	0.995988	65.085	QEx	2498
AKT3	AKT3_S476	-0.0791279	26.7093	0.762527	0.878264	-0.14545	0.999857	NA	NA	Q9Y243	476	AKT3	0.991017	109.87	QEx	2117	-0.189821	26.7093	0.47665	0.854663	-0.338718	1	NA	NA	Q9Y243	476	AKT3	0.991017	109.87	QEx	2117
ALDOA	ALDOA_S36	-0.0582169	22.6594	0.841375	0.888399	-0.107012	0.999857	NA	NA	P04075;P04075-2	36;90	ALDOA	0.836758	90.444	QEx	5055	-0.649458	22.6594	0.0645933	0.611376	-1.1589	1	NA	NA	P04075;P04075-2	36;90	ALDOA	0.836758	90.444	QEx	5055
ALG3	ALG3_S13	0.126559	23.4969	0.667416	0.863288	0.232637	0.999857	NA	NA	Q92685	13	ALG3	0.882339	132.59	QEx	4772	0.032462	23.4969	0.911575	0.918343	0.0579252	1	NA	NA	Q92685	13	ALG3	0.882339	132.59	QEx	4772
ALG5	ALG5_S62	NA	NA	NA	NA	NA	NA	IFN_only	97	Q9Y673-2;Q9Y673	62;62	ALG5	0.886928	80.469	QEx	5348	NA	NA	NA	NA	NA	NA	IFN_only	81	Q9Y673-2;Q9Y673	62;62	ALG5	0.886928	80.469	QEx	5389
ALKBH5	ALKBH5_S350	-0.0881333	29.4504	0.658559	0.861703	-0.162003	0.999857	NA	NA	Q6P6C2-3;Q6P6C2;Q6P6C2-1	350;361;361	ALKBH5	0.999991	222.79	QEx	468	-0.0453906	29.4504	0.818851	0.909929	-0.0809952	1	NA	NA	Q6P6C2-3;Q6P6C2;Q6P6C2-1	350;361;361	ALKBH5	0.999991	222.79	QEx	468
ALKBH5	ALKBH5_S53	-0.106397	24.4616	0.48456	0.808421	-0.334479	0.9999	NA	NA	Q6P6C2-3;Q6P6C2;Q6P6C2-1	53;64;64	ALKBH5	1	199.36	ORE	1016	0.0598607	24.4616	0.690233	0.949187	0.179803	0.999866	NA	NA	Q6P6C2-3;Q6P6C2;Q6P6C2-1	53;64;64	ALKBH5	1	199.36	ORE	1016
ALKBH5	ALKBH5_S58	0.109337	21.3431	0.586908	0.836363	0.343724	0.9999	NA	NA	Q6P6C2-3;Q6P6C2;Q6P6C2-1	58;69;69	ALKBH5	0.999998	192.23	ORE	4083	0.101395	21.3431	0.613784	0.943218	0.304559	0.999866	NA	NA	Q6P6C2-3;Q6P6C2;Q6P6C2-1	58;69;69	ALKBH5	0.999998	192.23	ORE	4083
ALS2	ALS2_S465	-0.267376	20.1909	0.20708	0.683962	-0.84055	0.9999	NA	NA	Q96Q42-3;Q96Q42	465;465	ALS2	0.756112	124.77	ORE	5339	-0.309182	20.1909	0.152361	0.804817	-0.928685	0.999866	NA	NA	Q96Q42-3;Q96Q42	465;465	ALS2	0.756112	124.77	ORE	5339
ALS2	ALS2_S466	0.0327917	23.6109	0.873351	0.892044	0.0602764	0.999857	NA	NA	Q96Q42-3;Q96Q42	466;466	ALS2	0.759752	109.03	QEx	4729	0.00510752	23.6109	0.980171	0.923621	0.00911387	1	NA	NA	Q96Q42-3;Q96Q42	466;466	ALS2	0.759752	109.03	QEx	4729
ALS2	ALS2_S483	0.000360543	24.7964	0.9983	0.904262	0.000662736	0.999857	NA	NA	Q96Q42-3;Q96Q42	483;483	ALS2	1	143.88	QEx	3904	0.00348131	24.7964	0.983591	0.923867	0.00621207	1	NA	NA	Q96Q42-3;Q96Q42	483;483	ALS2	1	143.88	QEx	3904
ALS2	ALS2_S492	0.0666963	24.9478	0.702738	0.869261	0.122598	0.999857	NA	NA	Q96Q42-3;Q96Q42	492;492	ALS2	0.999994	143.88	QEx	3747	-0.0124289	24.9478	0.942955	0.920845	-0.0221782	1	NA	NA	Q96Q42-3;Q96Q42	492;492	ALS2	0.999994	143.88	QEx	3747
AMFR	AMFR_S522	0.0265802	25.5206	0.870327	0.891709	0.0488588	0.999857	NA	NA	Q9UKV5	522	AMFR	0.835549	129.01	QEx	3256	-0.149557	25.5206	0.37452	0.822082	-0.266871	1	NA	NA	Q9UKV5	522	AMFR	0.835549	129.01	QEx	3256
AMFR	AMFR_S523	-0.0223562	21.5771	0.827755	0.878175	-0.0702812	0.9999	NA	NA	Q9UKV5	523	AMFR	0.825538	115.06	ORE	3789	-0.146451	21.5771	0.184031	0.83279	-0.439892	0.999866	NA	NA	Q9UKV5	523	AMFR	0.825538	115.06	ORE	3789
AMMECR1	AMMECR1_S16	-0.152277	21.4868	0.373963	0.773007	-0.478714	0.9999	NA	NA	Q9Y4X0-2;Q9Y4X0-3;Q9Y4X0	16;16;16	AMMECR1	0.780275	83.557	ORE	3903	-0.188091	21.4868	0.279594	0.88327	-0.564966	0.999866	NA	NA	Q9Y4X0-2;Q9Y4X0-3;Q9Y4X0	16;16;16	AMMECR1	0.780275	83.557	ORE	3903
AMMECR1L	AMMECR1L_S74	-0.0684941	19.9935	0.690458	0.857405	-0.215325	0.9999	NA	NA	Q6DCA0	74	AMMECR1L	0.9889	106.32	ORE	5517	-0.56865	19.9935	0.0191665	0.575095	-1.70804	0.999866	NA	NA	Q6DCA0	74	AMMECR1L	0.9889	106.32	ORE	5517
AMOT	AMOT_S309	0.0616656	26.6731	0.950394	0.89992	0.113351	0.999857	NA	NA	Q4VCS5	309	AMOT	0.989794	131.24	QEx	2146	1.97656	26.6731	0.0822366	0.630471	3.52698	0.0272318	NA	NA	Q4VCS5	309	AMOT	0.989794	131.24	QEx	2146
AMOT	AMOT_S325	0.335776	20.7976	0.331907	0.755934	1.05558	0.9999	NA	NA	Q4VCS5	325	AMOT	0.98986	114.75	ORE	4710	0.269478	20.7976	0.427465	0.920437	0.809428	0.999866	NA	NA	Q4VCS5	325	AMOT	0.98986	114.75	ORE	4710
AMOT	AMOT_S332	1.27818	20.8465	0.0937703	0.594687	4.01823	0.00586948	NA	NA	Q4VCS5	332	AMOT	0.835359	125.91	ORE	4657	0.0184942	20.8465	0.978265	0.963604	0.0555506	0.999866	NA	NA	Q4VCS5	332	AMOT	0.835359	125.91	ORE	4657
AMOT	AMOT_S712	-0.0503928	25.6178	0.661401	0.852067	-0.15842	0.9999	NA	NA	Q4VCS5;Q4VCS5-2	712;303	AMOT	0.870326	166.36	ORE	508	-0.0113477	25.6178	0.920861	0.961422	-0.0340848	0.999866	NA	NA	Q4VCS5;Q4VCS5-2	712;303	AMOT	0.870326	166.36	ORE	508
AMOT	AMOT_S714	-0.0783328	28.6202	0.616952	0.85374	-0.143988	0.999857	NA	NA	Q4VCS5;Q4VCS5-2	714;305	AMOT	0.999966	249.41	QEx	838	-0.0455761	28.6202	0.769426	0.904695	-0.0813262	1	NA	NA	Q4VCS5;Q4VCS5-2	714;305	AMOT	0.999966	249.41	QEx	838
AMOT	AMOT_S718	0.0270932	24.0126	0.839682	0.879697	0.0851728	0.9999	NA	NA	Q4VCS5;Q4VCS5-2	718;309	AMOT	0.993031	321.05	ORE	1315	0.191391	24.0126	0.183127	0.832103	0.574878	0.999866	NA	NA	Q4VCS5;Q4VCS5-2	718;309	AMOT	0.993031	321.05	ORE	1315
AMOT	AMOT_S823	0.89197	22.0349	0.0151217	0.52954	1.63958	0.999857	NA	NA	Q4VCS5;Q4VCS5-2	823;414	AMOT	1	77.593	QEx	5155	0.637724	22.0349	0.0440353	0.585302	1.13796	1	NA	NA	Q4VCS5;Q4VCS5-2	823;414	AMOT	1	77.593	QEx	5155
AMOT	AMOT_S839	NA	NA	NA	NA	NA	NA	IFN_only	8	Q4VCS5;Q4VCS5-2	839;430	AMOT	0.911973	66.874	ORE	6351	NA	NA	NA	NA	NA	NA	IFN_only	8	Q4VCS5;Q4VCS5-2	839;430	AMOT	0.911973	66.874	ORE	6359
AMOTL1	AMOTL1_S743	-0.0526721	22.2109	0.689638	0.857259	-0.165586	0.9999	NA	NA	Q8IY63-2;Q8IY63	743;793	AMOTL1	0.991448	101.08	ORE	3039	0.0356236	22.2109	0.786372	0.955121	0.107002	0.999866	NA	NA	Q8IY63-2;Q8IY63	743;793	AMOTL1	0.991448	101.08	ORE	3039
AMOTL1	AMOTL1_S755	0.0262465	22.1566	0.851207	0.881133	0.0825111	0.9999	NA	NA	Q8IY63-2;Q8IY63	755;805	AMOTL1	0.995485	107.13	ORE	3121	0.146137	22.1566	0.315395	0.895131	0.43895	0.999866	NA	NA	Q8IY63-2;Q8IY63	755;805	AMOTL1	0.995485	107.13	ORE	3121
AMOTL1	AMOTL1_S856	-0.02652	23.4859	0.794659	0.873742	-0.0833709	0.9999	NA	NA	Q8IY63-2;Q8IY63	856;906	AMOTL1	0.999999	143.31	ORE	1740	-0.0324473	23.4859	0.750479	0.953075	-0.0974614	0.999866	NA	NA	Q8IY63-2;Q8IY63	856;906	AMOTL1	0.999999	143.31	ORE	1740
ANAPC1	ANAPC1_S313	0.221187	21.1282	0.106927	0.607321	0.695347	0.9999	NA	NA	Q9H1A4	313	ANAPC1	0.999254	82.381	ORE	4327	-0.0353784	21.1282	0.774721	0.954476	-0.106266	0.999866	NA	NA	Q9H1A4	313	ANAPC1	0.999254	82.381	ORE	4327
ANAPC1	ANAPC1_S317	0.221187	21.1282	0.106927	0.607321	0.695347	0.9999	NA	NA	Q9H1A4	317	ANAPC1	0.897052	82.381	ORE	4326	-0.0353784	21.1282	0.774721	0.954476	-0.106266	0.999866	NA	NA	Q9H1A4	317	ANAPC1	0.897052	82.381	ORE	4326
ANAPC1	ANAPC1_S355	0.230682	22.662	0.0768484	0.575286	0.725196	0.9999	NA	NA	Q9H1A4	355	ANAPC1	1	118.02	ORE	2504	0.113585	22.662	0.338884	0.901685	0.341175	0.999866	NA	NA	Q9H1A4	355	ANAPC1	1	118.02	ORE	2504
ANAPC1	ANAPC1_S362	0.0921678	23.5329	0.534266	0.834843	0.169419	0.999857	NA	NA	Q9H1A4	362	ANAPC1	0.992132	100.28	QEx	4760	0.0189389	23.5329	0.896722	0.917103	0.0337947	1	NA	NA	Q9H1A4	362	ANAPC1	0.992132	100.28	QEx	4760
ANAPC1	ANAPC1_S364	0.345079	21.1982	0.0311679	0.533281	1.08483	0.9999	NA	NA	Q9H1A4	364	ANAPC1	0.5	106.39	ORE	4251	0.204645	21.1982	0.152569	0.805031	0.614688	0.999866	NA	NA	Q9H1A4	364	ANAPC1	0.5	106.39	ORE	4251
ANAPC1	ANAPC1_S372	-0.132905	21.0928	0.181114	0.66597	-0.417815	0.9999	NA	NA	Q9H1A4	372	ANAPC1	0.930759	96.707	ORE	4381	-0.195789	21.0928	0.065736	0.706227	-0.588088	0.999866	NA	NA	Q9H1A4	372	ANAPC1	0.930759	96.707	ORE	4381
ANAPC1	ANAPC1_S377	-0.130588	22.6395	0.182188	0.666795	-0.410529	0.9999	NA	NA	Q9H1A4	377	ANAPC1	0.999991	162.67	ORE	2527	-0.0787955	22.6395	0.400117	0.915459	-0.236677	0.999866	NA	NA	Q9H1A4	377	ANAPC1	0.999991	162.67	ORE	2527
ANAPC1	ANAPC1_S686	0.0575992	25.2712	0.654824	0.861024	0.105877	0.999857	NA	NA	Q9H1A4	686	ANAPC1	1	95.57	QEx	3481	0.230308	25.2712	0.108565	0.665167	0.410962	1	NA	NA	Q9H1A4	686	ANAPC1	1	95.57	QEx	3481
ANAPC1	ANAPC1_S688	0.0974938	25.9367	0.439356	0.806084	0.179209	0.999857	NA	NA	Q9H1A4	688	ANAPC1	1	114.64	QEx	2825	0.212531	25.9367	0.120634	0.678102	0.379242	1	NA	NA	Q9H1A4	688	ANAPC1	1	114.64	QEx	2825
ANAPC2	ANAPC2_S729	-0.0829744	26.5077	0.587483	0.847523	-0.15252	0.999857	NA	NA	Q9UJX6-2;Q9UJX6	729;732	ANAPC2	0.999814	100.95	QEx	2299	-0.105978	26.5077	0.493545	0.858937	-0.189108	1	NA	NA	Q9UJX6-2;Q9UJX6	729;732	ANAPC2	0.999814	100.95	QEx	2299
ANAPC2	ANAPC2_S733	-0.0829744	26.5077	0.587483	0.847523	-0.15252	0.999857	NA	NA	Q9UJX6-2;Q9UJX6	733;736	ANAPC2	0.982072	100.95	QEx	2298	-0.105978	26.5077	0.493545	0.858937	-0.189108	1	NA	NA	Q9UJX6-2;Q9UJX6	733;736	ANAPC2	0.982072	100.95	QEx	2298
ANAPC4	ANAPC4_S757	0.101249	20.3352	0.454286	0.79853	0.318298	0.9999	NA	NA	Q9UJX5;Q9UJX5-3	757;758	ANAPC4	0.999838	94.359	ORE	5212	0.353787	20.3352	0.0390067	0.642607	1.06266	0.999866	NA	NA	Q9UJX5;Q9UJX5-3	757;758	ANAPC4	0.999838	94.359	ORE	5212
ANAPC4	ANAPC4_S758	0.101249	20.3352	0.454286	0.79853	0.318298	0.9999	NA	NA	Q9UJX5;Q9UJX5-3	758;759	ANAPC4	0.999954	94.359	ORE	5211	0.353787	20.3352	0.0390067	0.642607	1.06266	0.999866	NA	NA	Q9UJX5;Q9UJX5-3	758;759	ANAPC4	0.999954	94.359	ORE	5211
ANAPC4	ANAPC4_S777	-0.0270325	27.7081	0.853774	0.889841	-0.0496902	0.999857	NA	NA	Q9UJX5;Q9UJX5-3	777;778	ANAPC4	1	120.64	QEx	1364	-0.174065	27.7081	0.261211	0.766867	-0.310602	1	NA	NA	Q9UJX5;Q9UJX5-3	777;778	ANAPC4	1	120.64	QEx	1364
ANAPC4	ANAPC4_S779	0.0376787	21.1265	0.821035	0.8773	0.118451	0.9999	NA	NA	Q9UJX5;Q9UJX5-3	779;780	ANAPC4	1	91.556	ORE	4328	-0.0611253	21.1265	0.714539	0.950831	-0.183601	0.999866	NA	NA	Q9UJX5;Q9UJX5-3	779;780	ANAPC4	1	91.556	ORE	4328
ANK2	ANK2_S1729	-0.13995	28.2806	0.616158	0.85358	-0.25725	0.999857	NA	NA	Q01484-5;Q01484-2;Q01484;Q01484-7	1729;1738;3823;390	ANK2	1	127.14	QEx	1011	-0.136577	28.2806	0.624506	0.88512	-0.243708	1	NA	NA	Q01484-5;Q01484-2;Q01484;Q01484-7	1729;1738;3823;390	ANK2	1	127.14	QEx	1011
ANK2	ANK2_S1745	0.21801	27.4654	0.541965	0.836806	0.400737	0.999857	NA	NA	Q01484-5;Q01484-2;Q01484;Q01484-7	1745;1754;3839;406	ANK2	0.603077	127.14	QEx	1526	0.151432	27.4654	0.667889	0.891774	0.270215	1	NA	NA	Q01484-5;Q01484-2;Q01484;Q01484-7	1745;1754;3839;406	ANK2	0.603077	127.14	QEx	1526
ANK2	ANK2_S1746	0.136098	20.2441	0.476265	0.805733	0.427852	0.9999	NA	NA	Q01484-5;Q01484-2;Q01484;Q01484-7	1746;1755;3840;407	ANK2	0.734754	50.704	ORE	5294	0.159853	20.2441	0.406272	0.916633	0.480147	0.999866	NA	NA	Q01484-5;Q01484-2;Q01484;Q01484-7	1746;1755;3840;407	ANK2	0.734754	50.704	ORE	5294
ANK2	ANK2_S825	-0.14813	26.2534	0.57866	0.845557	-0.272288	0.999857	NA	NA	Q01484-5;Q01484-2;Q01484	825;846;846	ANK2	0.977443	74.81	QEx	2522	-0.465582	26.2534	0.129468	0.686294	-0.830787	1	NA	NA	Q01484-5;Q01484-2;Q01484	825;846;846	ANK2	0.977443	74.81	QEx	2522
ANK2	ANK2_T1703	0.425413	25.806	0.147605	0.665232	0.781977	0.999857	NA	NA	Q01484-5;Q01484-2;Q01484;Q01484-7	1703;1712;3797;364	ANK2	0.95748	112.11	QEx	2960	0.40034	25.806	0.167136	0.712795	0.714369	1	NA	NA	Q01484-5;Q01484-2;Q01484;Q01484-7	1703;1712;3797;364	ANK2	0.95748	112.11	QEx	2960
ANK3	ANK3_S1451	0.0231314	20.7604	0.878325	0.884378	0.0727183	0.9999	NA	NA	Q12955-4;Q12955-5;Q12955-6;Q12955;Q12955-7	1451;1444;584;1459;1044	ANK3	0.996855	122.39	ORE	4746	-0.00194038	20.7604	0.989744	0.96401	-0.00582829	0.999866	NA	NA	Q12955-4;Q12955-5;Q12955-6;Q12955;Q12955-7	1451;1444;584;1459;1044	ANK3	0.996855	122.39	ORE	4746
ANK3	ANK3_S1782	0.267517	23.5252	0.367692	0.778671	0.491739	0.999857	NA	NA	Q12955-4;Q12955-6;Q12955-7;Q12955-5;Q12955	1789;922;1383;1782;4298	ANK3	0.999152	55.631	QEx	4764	0.142355	23.5252	0.622975	0.88487	0.25402	1	NA	NA	Q12955-4;Q12955-6;Q12955-7;Q12955-5;Q12955	1789;922;1383;1782;4298	ANK3	0.999152	55.631	QEx	4764
ANK3	ANK3_S1789	0.344022	20.227	0.0807916	0.578962	1.0815	0.9999	NA	NA	Q12955-4;Q12955-5;Q12955-6;Q12955;Q12955-7	1789;1782;922;4298;1383	ANK3	1	163.53	ORE	5307	0.106855	20.227	0.544077	0.936405	0.320958	0.999866	NA	NA	Q12955-4;Q12955-5;Q12955-6;Q12955;Q12955-7	1789;1782;922;4298;1383	ANK3	1	163.53	ORE	5307
ANK3	ANK3_S841	0.655579	23.1578	0.0329698	0.593516	1.20506	0.999857	NA	NA	Q12955-4;Q12955-5;Q12955	830;841;847	ANK3	0.999999	83.602	QEx	4909	1.04257	23.1578	0.00456209	0.338041	1.86036	1	NA	NA	Q12955-4;Q12955-5;Q12955	830;841;847	ANK3	0.999999	83.602	QEx	4909
ANK3	ANK3_S844	-0.895347	25.0976	0.00145228	0.34438	-1.64579	0.999857	NA	NA	Q12955-4	844	ANK3	0.999545	73.341	QEx	3640	-0.914739	25.0976	0.00131594	0.235676	-1.63226	1	NA	NA	Q12955-4	844	ANK3	0.999545	73.341	QEx	3640
ANK3	ANK3_S850	-0.895347	25.0976	0.00145228	0.34438	-1.64579	0.999857	NA	NA	Q12955-4	850	ANK3	0.999354	73.341	QEx	3639	-0.914739	25.0976	0.00131594	0.235676	-1.63226	1	NA	NA	Q12955-4	850	ANK3	0.999354	73.341	QEx	3639
ANKHD1	ANKHD1_S1670	-0.104965	21.5698	0.263789	0.720017	-0.329978	0.9999	NA	NA	Q8IWZ3-6;Q8IWZ3;Q8IWZ3-4	1670;1670;1670	ANKHD1	0.933134	137.95	ORE	3802	0.0771191	21.5698	0.401148	0.915658	0.231641	0.999866	NA	NA	Q8IWZ3-6;Q8IWZ3;Q8IWZ3-4	1670;1670;1670	ANKHD1	0.933134	137.95	ORE	3802
ANKHD1	ANKHD1_S1679	-0.372807	22.3188	0.0701413	0.572257	-1.172	0.9999	NA	NA	Q8IWZ3-6;Q8IWZ3;Q8IWZ3-4	1679;1679;1679	ANKHD1	0.999529	113.71	ORE	2923	-0.278131	22.3188	0.154113	0.806607	-0.835417	0.999866	NA	NA	Q8IWZ3-6;Q8IWZ3;Q8IWZ3-4	1679;1679;1679	ANKHD1	0.999529	113.71	ORE	2923
ANKHD1	ANKHD1_S2539	-0.136336	24.1494	0.278854	0.733801	-0.250608	0.999857	NA	NA	Q8IWZ3-6	2539	ANKHD1	0.99985	93.623	QEx	4396	0.0477036	24.1494	0.69177	0.895119	0.0851226	1	NA	NA	Q8IWZ3-6	2539	ANKHD1	0.99985	93.623	QEx	4396
ANKLE2	ANKLE2_S268	NA	NA	NA	NA	NA	NA	mock_only	-76	Q86XL3;Q86XL3-2	268;268	ANKLE2	0.999951	74.841	QEx	5347	NA	NA	NA	NA	NA	NA	NA	NA	NA	NA	NA	NA	NA	NA	NA
ANKLE2	ANKLE2_S496	0.050518	22.5198	0.723311	0.862994	0.158814	0.9999	NA	NA	Q86XL3;Q86XL3-2	496;496	ANKLE2	0.999982	115.72	ORE	2690	0.133777	22.5198	0.362238	0.907437	0.401825	0.999866	NA	NA	Q86XL3;Q86XL3-2	496;496	ANKLE2	0.999982	115.72	ORE	2690
ANKLE2	ANKLE2_S512	0.034731	19.4476	0.813677	0.876328	0.109184	0.9999	NA	NA	Q86XL3;Q86XL3-2	512;512	ANKLE2	0.999976	118.2	ORE	5864	0.0501362	19.4476	0.734301	0.952091	0.150593	0.999866	NA	NA	Q86XL3;Q86XL3-2	512;512	ANKLE2	0.999976	118.2	ORE	5864
ANKLE2	ANKLE2_S662	-0.0329179	23.5048	0.750042	0.867229	-0.103484	0.9999	NA	NA	Q86XL3;Q86XL3-3	662;17	ANKLE2	0.999999	145.94	ORE	1719	-0.0243877	23.5048	0.813076	0.95653	-0.0732529	0.999866	NA	NA	Q86XL3;Q86XL3-3	662;17	ANKLE2	0.999999	145.94	ORE	1719
ANKLE2	ANKLE2_S804	0.0990619	20.0653	0.430371	0.791666	0.311421	0.9999	NA	NA	Q86XL3;Q86XL3-3	804;159	ANKLE2	0.996378	60.561	ORE	5450	0.23075	20.0653	0.093687	0.748122	0.693099	0.999866	NA	NA	Q86XL3;Q86XL3-3	804;159	ANKLE2	0.996378	60.561	ORE	5450
ANKLE2	ANKLE2_S807	0.0990619	20.0653	0.430371	0.791666	0.311421	0.9999	NA	NA	Q86XL3;Q86XL3-3	807;162	ANKLE2	0.791061	60.561	ORE	5449	0.23075	20.0653	0.093687	0.748122	0.693099	0.999866	NA	NA	Q86XL3;Q86XL3-3	807;162	ANKLE2	0.791061	60.561	ORE	5449
ANKLE2	ANKLE2_S914	0.0643646	24.6881	0.506283	0.815122	0.202343	0.9999	NA	NA	Q86XL3;Q86XL3-3	914;269	ANKLE2	0.999999	126.29	ORE	896	0.10579	24.6881	0.288158	0.886345	0.317758	0.999866	NA	NA	Q86XL3;Q86XL3-3	914;269	ANKLE2	0.999999	126.29	ORE	896
ANKLE2	ANKLE2_S919	0.0559611	24.644	0.562719	0.830521	0.175925	0.9999	NA	NA	Q86XL3;Q86XL3-3	919;274	ANKLE2	0.998321	126.29	ORE	911	0.101422	24.644	0.308046	0.892897	0.30464	0.999866	NA	NA	Q86XL3;Q86XL3-3	919;274	ANKLE2	0.998321	126.29	ORE	911
ANKRD11	ANKRD11_S1983	0.318543	24.597	0.152941	0.668367	0.585533	0.999857	NA	NA	Q6UB99	1983	ANKRD11	1	124.42	QEx	4051	-0.0335483	24.597	0.869083	0.914691	-0.0598638	1	NA	NA	Q6UB99	1983	ANKRD11	1	124.42	QEx	4051
ANKRD11	ANKRD11_S1990	0.318543	24.597	0.152941	0.668367	0.585533	0.999857	NA	NA	Q6UB99	1990	ANKRD11	1	124.42	QEx	4050	-0.0335483	24.597	0.869083	0.914691	-0.0598638	1	NA	NA	Q6UB99	1990	ANKRD11	1	124.42	QEx	4050
ANKRD13D	ANKRD13D_S202	0.130118	23.5724	0.618783	0.843473	0.409051	0.9999	NA	NA	Q6ZTN6-2;Q6ZTN6;Q6ZTN6-3	202;465;552	ANKRD13D	1	121.82	ORE	1660	0.169758	23.5724	0.519078	0.933546	0.509899	0.999866	NA	NA	Q6ZTN6-2;Q6ZTN6;Q6ZTN6-3	202;465;552	ANKRD13D	1	121.82	ORE	1660
ANKRD13D	ANKRD13D_S214	-0.618099	20.311	0.0366796	0.543092	-1.94312	0.9999	NA	NA	Q6ZTN6-2;Q6ZTN6;Q6ZTN6-3	214;477;564	ANKRD13D	0.875804	92.8	ORE	5232	-0.0672557	20.311	0.765492	0.953953	-0.202015	0.999866	NA	NA	Q6ZTN6-2;Q6ZTN6;Q6ZTN6-3	214;477;564	ANKRD13D	0.875804	92.8	ORE	5232
ANKRD13D	ANKRD13D_T206	0.0832209	23.4694	0.731979	0.864397	0.261622	0.9999	NA	NA	Q6ZTN6-2;Q6ZTN6;Q6ZTN6-3	206;469;556	ANKRD13D	1	121.82	ORE	1750	0.179741	23.4694	0.466913	0.926666	0.539886	0.999866	NA	NA	Q6ZTN6-2;Q6ZTN6;Q6ZTN6-3	206;469;556	ANKRD13D	1	121.82	ORE	1750
ANKRD17	ANKRD17_S1448	0.395425	27.1475	0.505434	0.827051	0.726854	0.999857	NA	NA	O75179-4;O75179-2;O75179;O75179-6;O75179-7	1448;2040;2041;1790;1928	ANKRD17	0.865095	103.5	QEx	1769	-1.04824	27.1475	0.151289	0.703022	-1.87049	1	NA	NA	O75179-4;O75179-2;O75179;O75179-6;O75179-7	1448;2040;2041;1790;1928	ANKRD17	0.865095	103.5	QEx	1769
ANKRD17	ANKRD17_S1454	-0.849049	28.0404	0.287014	0.737678	-1.56069	0.999857	NA	NA	O75179-4;O75179-2;O75179;O75179-6;O75179-7	1454;2046;2047;1796;1934	ANKRD17	0.989794	136.49	QEx	1133	-3.13829	28.0404	0.01891	0.51282	-5.59998	5.84793e-06	NA	NA	O75179-4;O75179-2;O75179;O75179-6;O75179-7	1454;2046;2047;1796;1934	ANKRD17	0.989794	136.49	QEx	1133
ANKRD17	ANKRD17_S1522	0.29055	19.9565	0.0753804	0.574667	0.913402	0.9999	NA	NA	O75179-7;O75179-2;O75179;O75179-4;O75179-6	1522;1634;1635;1042;1384	ANKRD17	0.989865	161.75	ORE	5551	0.276104	19.9565	0.0876886	0.741049	0.829329	0.999866	NA	NA	O75179-7;O75179-2;O75179;O75179-4;O75179-6	1522;1634;1635;1042;1384	ANKRD17	0.989865	161.75	ORE	5551
ANKRD17	ANKRD17_S1808	-0.128468	25.4461	0.461587	0.813684	-0.236146	0.999857	NA	NA	O75179-4;O75179-2;O75179;O75179-6;O75179-7	1808;2400;2401;2150;2288	ANKRD17	1	125.28	QEx	3317	0.0650118	25.4461	0.704546	0.896824	0.116007	1	NA	NA	O75179-4;O75179-2;O75179;O75179-6;O75179-7	1808;2400;2401;2150;2288	ANKRD17	1	125.28	QEx	3317
ANKRD17	ANKRD17_S1827	-0.0486725	19.1443	0.69125	0.857545	-0.153012	0.9999	NA	NA	O75179-7;O75179-2;O75179;O75179-4;O75179-6	1827;1939;1940;1347;1689	ANKRD17	0.999102	81.904	ORE	5999	-0.160694	19.1443	0.215231	0.853477	-0.482673	0.999866	NA	NA	O75179-7;O75179-2;O75179;O75179-4;O75179-6	1827;1939;1940;1347;1689	ANKRD17	0.999102	81.904	ORE	5999
ANKRD17	ANKRD17_S1932	0.870386	23.1185	0.203263	0.68155	2.73623	0.230028	NA	NA	O75179-7;O75179-2;O75179;O75179-4;O75179-6	1932;2044;2045;1452;1794	ANKRD17	0.992995	199.67	ORE	2063	1.98782	23.1185	0.0220943	0.587075	5.97077	9.33311e-07	NA	NA	O75179-7;O75179-2;O75179;O75179-4;O75179-6	1932;2044;2045;1452;1794	ANKRD17	0.992995	199.67	ORE	2063
ANKRD17	ANKRD17_S1934	1.29205	23.1577	0.0474498	0.556227	4.06181	0.00530922	NA	NA	O75179-7;O75179-2;O75179;O75179-4;O75179-6	1934;2046;2047;1454;1796	ANKRD17	1	199.67	ORE	2038	1.59072	23.1577	0.0215778	0.585165	4.77803	0.000294603	NA	NA	O75179-7;O75179-2;O75179;O75179-4;O75179-6	1934;2046;2047;1454;1796	ANKRD17	1	199.67	ORE	2038
ANKRD17	ANKRD17_S2288	0.0852036	22.4441	0.464811	0.801894	0.267855	0.9999	NA	NA	O75179-7;O75179-2;O75179;O75179-4;O75179-6	2288;2400;2401;1808;2150	ANKRD17	1	238.67	ORE	2760	-0.0562799	22.4441	0.625107	0.944189	-0.169047	0.999866	NA	NA	O75179-7;O75179-2;O75179;O75179-4;O75179-6	2288;2400;2401;1808;2150	ANKRD17	1	238.67	ORE	2760
ANKRD26	ANKRD26_S312	-0.122431	28.1747	0.44145	0.806826	-0.225047	0.999857	NA	NA	Q9UPS8;Q9UPS8-3	312;312	ANKRD26	0.999898	141.13	QEx	1056	-0.0358906	28.1747	0.817245	0.909768	-0.0640433	1	NA	NA	Q9UPS8;Q9UPS8-3	312;312	ANKRD26	0.999898	141.13	QEx	1056
ANKRD26	ANKRD26_S314	-0.115642	28.1179	0.468603	0.81596	-0.212568	0.999857	NA	NA	Q9UPS8;Q9UPS8-3	314;314	ANKRD26	0.999999	141.13	QEx	1086	-0.0330329	28.1179	0.832527	0.911278	-0.0589441	1	NA	NA	Q9UPS8;Q9UPS8-3	314;314	ANKRD26	0.999999	141.13	QEx	1086
ANKRD26	ANKRD26_S340	-0.116032	20.142	0.361429	0.768258	-0.364769	0.9999	NA	NA	Q9UPS8;Q9UPS8-3	340;340	ANKRD26	0.999042	165.49	ORE	5383	-0.211845	20.142	0.128511	0.782904	-0.636317	0.999866	NA	NA	Q9UPS8;Q9UPS8-3	340;340	ANKRD26	0.999042	165.49	ORE	5383
ANKRD26	ANKRD26_S489	0.218648	18.2589	0.246383	0.708947	0.687365	0.9999	NA	NA	Q9UPS8;Q9UPS8-3	489;489	ANKRD26	1	148.41	ORE	6220	-0.191247	18.2589	0.323829	0.897582	-0.574446	0.999866	NA	NA	Q9UPS8;Q9UPS8-3	489;489	ANKRD26	1	148.41	ORE	6220
ANKRD26	ANKRD26_T305	0.279925	21.8571	0.033713	0.538166	0.880002	0.9999	NA	NA	Q9UPS8;Q9UPS8-3	305;305	ANKRD26	0.988605	102.72	ORE	3467	0.061974	21.8571	0.560725	0.938177	0.18615	0.999866	NA	NA	Q9UPS8;Q9UPS8-3	305;305	ANKRD26	0.988605	102.72	ORE	3467
ANKRD27	ANKRD27_S962	-0.0400587	19.8228	0.888216	0.885518	-0.125933	0.9999	NA	NA	Q96NW4	962	ANKRD27	0.999943	138.81	ORE	5636	-0.29086	19.8228	0.325998	0.898194	-0.873651	0.999866	NA	NA	Q96NW4	962	ANKRD27	0.999943	138.81	ORE	5636
ANKRD27	ANKRD27_T1023	0.362471	25.5267	0.408615	0.795168	0.66628	0.999857	NA	NA	Q96NW4	1023	ANKRD27	1	165.61	QEx	3249	0.470779	25.5267	0.292372	0.782942	0.840059	1	NA	NA	Q96NW4	1023	ANKRD27	1	165.61	QEx	3249
ANKRD6	ANKRD6_S230	-0.233771	18.7149	0.110837	0.610583	-0.734906	0.9999	NA	NA	Q9Y2G4-4;Q9Y2G4-3;Q9Y2G4	230;289;289	ANKRD6	1	139.21	ORE	6132	-0.323651	18.7149	0.0400925	0.645032	-0.972146	0.999866	NA	NA	Q9Y2G4-4;Q9Y2G4-3;Q9Y2G4	230;289;289	ANKRD6	1	139.21	ORE	6132
ANKS1A	ANKS1A_S626	-0.776944	20.5997	0.0341655	0.538966	-2.44248	0.437649	NA	NA	Q92625	626	ANKS1A	0.913742	270.78	ORE	4935	-0.0781148	20.5997	0.797326	0.95571	-0.234632	0.999866	NA	NA	Q92625	626	ANKS1A	0.913742	270.78	ORE	4935
ANKS1A	ANKS1A_S628	-0.301398	20.4412	0.344557	0.761424	-0.947506	0.9999	NA	NA	Q92625	628	ANKS1A	0.5	270.78	ORE	5101	0.397431	20.4412	0.223776	0.858279	1.19376	0.999866	NA	NA	Q92625	628	ANKS1A	0.5	270.78	ORE	5101
ANKS1A	ANKS1A_S647	0.00126632	21.1147	0.993592	0.896402	0.00398092	0.9999	NA	NA	Q92625	647	ANKS1A	0.999571	186.51	ORE	4347	-0.0711482	21.1147	0.706211	0.95028	-0.213707	0.999866	NA	NA	Q92625	647	ANKS1A	0.999571	186.51	ORE	4347
ANKS1A	ANKS1A_S652	NA	NA	NA	NA	NA	NA	NA	NA	NA	NA	NA	NA	NA	NA	NA	NA	NA	NA	NA	NA	NA	mock_only	-138	Q92625	652	ANKS1A	0.995862	71.558	QEx	5388
ANKS1A	ANKS1A_S661	0.0034028	24.1021	0.988943	0.903444	0.00625489	0.999857	NA	NA	Q92625	661	ANKS1A	0.988388	180.61	QEx	4432	0.0260538	24.1021	0.921907	0.919184	0.0464905	1	NA	NA	Q92625	661	ANKS1A	0.988388	180.61	QEx	4432
ANKS1A	ANKS1A_S663	-0.484874	25.8535	0.0794066	0.631326	-0.891276	0.999857	NA	NA	Q92625	663	ANKS1A	0.999083	149.96	QEx	2920	-0.00361762	25.8535	0.987984	0.92418	-0.00645529	1	NA	NA	Q92625	663	ANKS1A	0.999083	149.96	QEx	2920
ANKS1A	ANKS1A_S666	0.143533	22.1762	0.748331	0.87624	0.263836	0.999857	NA	NA	Q92625	666	ANKS1A	0.99965	68.83	QEx	5131	1.18694	22.1762	0.0508636	0.593782	2.11798	0.794863	NA	NA	Q92625	666	ANKS1A	0.99965	68.83	QEx	5131
ANKS1A	ANKS1A_S677	-0.153552	23.7722	0.502533	0.826226	-0.282253	0.999857	NA	NA	Q92625	677	ANKS1A	0.978384	159	QEx	4628	0.127237	23.7722	0.564032	0.87435	0.227041	1	NA	NA	Q92625	677	ANKS1A	0.978384	159	QEx	4628
ANKZF1	ANKZF1_S361	0.0939913	18.1108	0.574626	0.833448	0.295481	0.9999	NA	NA	Q9H8Y5	361	ANKZF1	0.999765	96.034	ORE	6238	-0.376912	18.1108	0.0518043	0.67369	-1.13212	0.999866	NA	NA	Q9H8Y5	361	ANKZF1	0.999765	96.034	ORE	6238
ANLN	ANLN_S323	0.174803	22.444	0.150664	0.644017	0.54953	0.9999	NA	NA	Q9NQW6-2;Q9NQW6	323;323	ANLN	1	146.79	ORE	2762	0.198925	22.444	0.109311	0.765454	0.597508	0.999866	NA	NA	Q9NQW6-2;Q9NQW6	323;323	ANLN	1	146.79	ORE	2762
ANLN	ANLN_S449	-0.0951773	23.3769	0.517558	0.830416	-0.174951	0.999857	NA	NA	Q9NQW6-2;Q9NQW6	449;449	ANLN	1	60.398	QEx	4834	-0.0734236	23.3769	0.615046	0.883559	-0.131017	1	NA	NA	Q9NQW6-2;Q9NQW6	449;449	ANLN	1	60.398	QEx	4834
ANLN	ANLN_S525	0.464742	20.5785	0.018903	0.494693	1.46101	0.9999	NA	NA	Q9NQW6-2;Q9NQW6	525;562	ANLN	0.997147	301.48	ORE	4961	0.430055	20.5785	0.0247881	0.595906	1.29175	0.999866	NA	NA	Q9NQW6-2;Q9NQW6	525;562	ANLN	0.997147	301.48	ORE	4961
ANLN	ANLN_S621	-0.268116	17.7679	0.261681	0.718738	-0.842878	0.9999	NA	NA	Q9NQW6-2;Q9NQW6	621;658	ANLN	0.999086	121.56	ORE	6270	-0.253172	17.7679	0.264727	0.877517	-0.760448	0.999866	NA	NA	Q9NQW6-2;Q9NQW6	621;658	ANLN	0.999086	121.56	ORE	6270
ANLN	ANLN_S624	0.128266	17.3934	0.579091	0.83452	0.403232	0.9999	NA	NA	Q9NQW6-2;Q9NQW6	624;661	ANLN	0.980662	147.1	ORE	6295	-0.309269	17.3934	0.204801	0.847156	-0.928947	0.999866	NA	NA	Q9NQW6-2;Q9NQW6	624;661	ANLN	0.980662	147.1	ORE	6295
ANLN	ANLN_T393	0.0851402	21.1137	0.501181	0.813591	0.267655	0.9999	NA	NA	Q9NQW6-2;Q9NQW6	393;393	ANLN	0.55098	90.793	ORE	4350	0.0420265	21.1137	0.73642	0.952222	0.126234	0.999866	NA	NA	Q9NQW6-2;Q9NQW6	393;393	ANLN	0.55098	90.793	ORE	4350
ANLN	ANLN_T397	0.0895738	20.9556	0.474207	0.805054	0.281594	0.9999	NA	NA	Q9NQW6-2;Q9NQW6	397;397	ANLN	0.993867	84.468	ORE	4538	0.0366608	20.9556	0.765739	0.953967	0.110117	0.999866	NA	NA	Q9NQW6-2;Q9NQW6	397;397	ANLN	0.993867	84.468	ORE	4538
ANLN	ANLN_T401	0.102892	21.4153	0.320237	0.750562	0.323463	0.9999	NA	NA	Q9NQW6-2;Q9NQW6	401;401	ANLN	0.994174	90.793	ORE	4003	0.100426	21.4153	0.331114	0.899609	0.301647	0.999866	NA	NA	Q9NQW6-2;Q9NQW6	401;401	ANLN	0.994174	90.793	ORE	4003
AP3B1	AP3B1_S227	-0.299654	22.7009	0.280912	0.734796	-0.550812	0.999857	NA	NA	O00203-3;O00203	227;276	AP3B1	0.999999	97.813	QEx	5046	-0.0304948	22.7009	0.908057	0.918053	-0.0544151	1	NA	NA	O00203-3;O00203	227;276	AP3B1	0.999999	97.813	QEx	5046
APC	APC_S1270	-0.0275698	24.825	0.90531	0.895457	-0.0506778	0.999857	NA	NA	P25054-2;P25054	1270;1371	APC	0.99999	91.547	QEx	3879	-0.036637	24.825	0.874454	0.915171	-0.0653752	1	NA	NA	P25054-2;P25054	1270;1371	APC	0.99999	91.547	QEx	3879
APC	APC_S1673	-0.183459	20.5149	0.201256	0.680253	-0.576741	0.9999	NA	NA	P25054-2;P25054	1673;1774	APC	0.976303	100.4	ORE	5032	-0.207959	20.5149	0.154227	0.806723	-0.624644	0.999866	NA	NA	P25054-2;P25054	1673;1774	APC	0.976303	100.4	ORE	5032
APC	APC_S1762	-4.57222	22.2864	1.4568e-05	0.0136576	-8.40447	3.18228e-14	mock_only	-34	P25054-2;P25054	1762;1863	APC	0.869003	118.53	QEx	5119	-0.466717	22.2864	0.0936734	0.645597	-0.832812	1	NA	NA	P25054-2;P25054	1762;1863	APC	0.869003	118.53	QEx	5119
APC	APC_S1987	-0.0888812	22.1124	0.620214	0.843778	-0.279416	0.9999	NA	NA	P25054-2;P25054	1987;2088	APC	1	127.53	ORE	3165	-0.307598	22.1124	0.117521	0.773516	-0.923927	0.999866	NA	NA	P25054-2;P25054	1987;2088	APC	1	127.53	ORE	3165
APC	APC_S1992	0.709362	26.3459	0.24794	0.717268	1.30392	0.999857	NA	NA	P25054-2;P25054	1992;2093	APC	1	114.91	QEx	2438	0.636504	26.3459	0.294698	0.784286	1.13578	1	NA	NA	P25054-2;P25054	1992;2093	APC	1	114.91	QEx	2438
APC	APC_S1995	-0.424767	21.3062	0.186314	0.669892	-1.33534	0.9999	NA	NA	P25054-2;P25054	1995;2096	APC	1	91.547	ORE	4122	-0.671832	21.3062	0.0545057	0.680511	-2.01797	0.999866	NA	NA	P25054-2;P25054	1995;2096	APC	1	91.547	ORE	4122
APC	APC_S2045	-0.363947	22.1012	0.621865	0.854728	-0.668993	0.999857	NA	NA	P25054-2;P25054	2045;2146	APC	0.99559	66.467	QEx	5145	0.886722	22.1012	0.262573	0.76746	1.58227	1	NA	NA	P25054-2;P25054	2045;2146	APC	0.99559	66.467	QEx	5145
APC	APC_S2222	-0.0960984	20.3549	0.475212	0.805386	-0.302105	0.9999	NA	NA	P25054-2;P25054	2222;2323	APC	0.998449	68.088	ORE	5191	-0.130859	20.3549	0.338883	0.901685	-0.393059	0.999866	NA	NA	P25054-2;P25054	2222;2323	APC	0.998449	68.088	ORE	5191
APC	APC_S2368	-0.130759	21.9599	0.457954	0.799529	-0.411067	0.9999	NA	NA	P25054-2;P25054	2368;2469	APC	0.935	273.01	ORE	3348	-0.182537	21.9599	0.313729	0.894632	-0.548284	0.999866	NA	NA	P25054-2;P25054	2368;2469	APC	0.935	273.01	ORE	3348
APC	APC_S2372	-0.0942991	22.5068	0.33788	0.758567	-0.296448	0.9999	NA	NA	P25054-2;P25054	2372;2473	APC	0.993728	273.01	ORE	2701	-0.108756	22.5068	0.274475	0.881351	-0.326668	0.999866	NA	NA	P25054-2;P25054	2372;2473	APC	0.993728	273.01	ORE	2701
APC	APC_S2430	0.169217	25.75	0.546332	0.837899	0.311047	0.999857	NA	NA	P25054-2;P25054	2430;2531	APC	0.992913	83.106	QEx	3020	-0.136664	25.75	0.648945	0.888966	-0.243864	1	NA	NA	P25054-2;P25054	2430;2531	APC	0.992913	83.106	QEx	3020
APC	APC_S2434	0.804337	25.7723	0.119934	0.646007	1.4785	0.999857	NA	NA	P25054-2;P25054	2434;2535	APC	0.988097	83.106	QEx	2992	0.746551	25.7723	0.143672	0.697673	1.33215	1	NA	NA	P25054-2;P25054	2434;2535	APC	0.988097	83.106	QEx	2992
APC	APC_S2693	0.190645	19.0327	0.288644	0.734318	0.599331	0.9999	NA	NA	P25054-2;P25054	2693;2794	APC	0.787101	93.104	ORE	6041	-0.038828	19.0327	0.821381	0.956951	-0.116627	0.999866	NA	NA	P25054-2;P25054	2693;2794	APC	0.787101	93.104	ORE	6041
APC	APC_S643	-0.828192	24.4481	0.0311441	0.589974	-1.52235	0.999857	NA	NA	P25054-2;P25054	643;744	APC	0.998597	93.754	QEx	4172	0.0127076	24.4481	0.965629	0.92256	0.0226756	1	NA	NA	P25054-2;P25054	643;744	APC	0.998597	93.754	QEx	4172
APC	APC_S647	-0.0959713	23.813	0.533656	0.834686	-0.176411	0.999857	NA	NA	P25054-2;P25054	647;748	APC	0.822809	67.251	QEx	4601	0.284927	23.813	0.112354	0.669472	0.508425	1	NA	NA	P25054-2;P25054	647;748	APC	0.822809	67.251	QEx	4601
APC	APC_T1267	-1.11196	23.6434	0.0187157	0.550574	-2.04395	0.859455	NA	NA	P25054-2;P25054	1267;1368	APC	0.997255	70.647	QEx	4707	-0.34111	23.6434	0.237537	0.755642	-0.608678	1	NA	NA	P25054-2;P25054	1267;1368	APC	0.997255	70.647	QEx	4707
APEH	APEH_S187	-0.512271	20.574	0.00702461	0.436616	-1.61043	0.9999	NA	NA	P13798	187	APEH	0.999993	195.94	ORE	4971	-0.115593	20.574	0.415968	0.918417	-0.347205	0.999866	NA	NA	P13798	187	APEH	0.999993	195.94	ORE	4971
APOB	APOB_S3777	0.0141964	23.6235	0.888525	0.885554	0.0446291	0.9999	NA	NA	P04114	3777	APOB	0.581658	123.76	ORE	1614	-0.102062	23.6235	0.331691	0.899766	-0.306563	0.999866	NA	NA	P04114	3777	APOB	0.581658	123.76	ORE	1614
APOB	APOB_S3778	0.0141964	23.6235	0.888525	0.885554	0.0446291	0.9999	NA	NA	P04114	3778	APOB	0.999994	123.76	ORE	1613	-0.102062	23.6235	0.331691	0.899766	-0.306563	0.999866	NA	NA	P04114	3778	APOB	0.999994	123.76	ORE	1613
APOB	APOB_T3785	0.0141964	23.6235	0.888525	0.885554	0.0446291	0.9999	NA	NA	P04114	3785	APOB	1	123.76	ORE	1612	-0.102062	23.6235	0.331691	0.899766	-0.306563	0.999866	NA	NA	P04114	3785	APOB	1	123.76	ORE	1612
AQPEP	AQPEP_T922	-0.236719	20.4379	0.375726	0.773654	-0.744175	0.9999	NA	NA	Q6Q4G3	922	AQPEP	0.926298	55.189	ORE	5105	0.0923434	20.4379	0.722666	0.951357	0.27737	0.999866	NA	NA	Q6Q4G3	922	AQPEP	0.926298	55.189	ORE	5105
AQPEP	AQPEP_T931	-0.236719	20.4379	0.375726	0.773654	-0.744175	0.9999	NA	NA	Q6Q4G3	931	AQPEP	0.99658	55.189	ORE	5104	0.0923434	20.4379	0.722666	0.951357	0.27737	0.999866	NA	NA	Q6Q4G3	931	AQPEP	0.99658	55.189	ORE	5104
AQPEP	AQPEP_Y920	-0.236719	20.4379	0.375726	0.773654	-0.744175	0.9999	NA	NA	Q6Q4G3	920	AQPEP	0.974235	55.189	ORE	5103	0.0923434	20.4379	0.722666	0.951357	0.27737	0.999866	NA	NA	Q6Q4G3	920	AQPEP	0.974235	55.189	ORE	5103
ARAF	ARAF_S250	-1.2636	22.8741	0.00341598	0.431132	-2.3227	0.556333	NA	NA	P10398	250	ARAF	0.968272	114.02	QEx	5000	-6.61774	22.8741	4.55244e-06	0.0072754	-11.8087	6.07849e-29	mock_only	-11	P10398	250	ARAF	0.968272	114.02	QEx	5000
ARAF	ARAF_S257	-0.414804	20.5564	0.046941	0.555731	-1.30402	0.9999	NA	NA	P10398	257	ARAF	0.9986	232.6	ORE	4992	-0.961703	20.5564	0.000937485	0.38287	-2.88865	0.1773	NA	NA	P10398	257	ARAF	0.9986	232.6	ORE	4992
ARAF	ARAF_T253	-0.140429	20.4649	0.583187	0.835491	-0.441468	0.9999	NA	NA	P10398	253	ARAF	0.997212	232.6	ORE	5072	-0.687328	20.4649	0.0271678	0.605953	-2.06452	0.934569	NA	NA	P10398	253	ARAF	0.997212	232.6	ORE	5072
ARAP1	ARAP1_S229	-0.270766	26.2302	0.183553	0.683224	-0.497712	0.999857	NA	NA	Q96P48-3;Q96P48	229;229	ARAP1	0.999979	145.88	QEx	2546	-0.310167	26.2302	0.13938	0.694441	-0.553463	1	NA	NA	Q96P48-3;Q96P48	229;229	ARAP1	0.999979	145.88	QEx	2546
ARFGAP1	ARFGAP1_S316	-0.0657616	23.9459	0.864879	0.891102	-0.12088	0.999857	NA	NA	Q8N6T3-5;Q8N6T3;Q8N6T3-2;Q8N6T3-4	316;361;369;248	ARFGAP1	0.821818	178.67	QEx	4525	1.01433	23.9459	0.0332661	0.565817	1.80997	1	NA	NA	Q8N6T3-5;Q8N6T3;Q8N6T3-2;Q8N6T3-4	316;361;369;248	ARFGAP1	0.821818	178.67	QEx	4525
ARFGAP1	ARFGAP1_T82	-0.409095	25.0272	0.187518	0.684832	-0.751983	0.999857	NA	NA	Q8N6T3-5;Q8N6T3;Q8N6T3-2;Q8N6T3-3	82;135;135;135	ARFGAP1	1	168.05	QEx	3690	-0.750935	25.0272	0.0338689	0.567192	-1.33997	1	NA	NA	Q8N6T3-5;Q8N6T3;Q8N6T3-2;Q8N6T3-3	82;135;135;135	ARFGAP1	1	168.05	QEx	3690
ARFGAP2	ARFGAP2_S146	-0.0442676	24.9454	0.639667	0.847806	-0.139164	0.9999	NA	NA	Q8N6H7	146	ARFGAP2	1	264.66	ORE	761	0.0389194	24.9454	0.680033	0.948464	0.116901	0.999866	NA	NA	Q8N6H7	146	ARFGAP2	1	264.66	ORE	761
ARFGAP2	ARFGAP2_S432	-0.0973087	20.5176	0.373826	0.772956	-0.30591	0.9999	NA	NA	Q8N6H7;Q8N6H7-3;Q8N6H7-2	432;163;325	ARFGAP2	0.992176	134.3	ORE	5028	0.24269	20.5176	0.0509785	0.67149	0.728963	0.999866	NA	NA	Q8N6H7;Q8N6H7-3;Q8N6H7-2	432;163;325	ARFGAP2	0.992176	134.3	ORE	5028
ARFGAP3	ARFGAP3_S287	-0.146064	24.164	0.369435	0.771322	-0.459181	0.9999	NA	NA	Q9NP61-2;Q9NP61	287;331	ARFGAP3	1	175.56	ORE	1198	-0.17819	24.164	0.280617	0.883646	-0.535227	0.999866	NA	NA	Q9NP61-2;Q9NP61	287;331	ARFGAP3	1	175.56	ORE	1198
ARFGAP3	ARFGAP3_S331	-0.148045	27.024	0.417069	0.798248	-0.27213	0.999857	NA	NA	Q9NP61;Q9NP61-2	331;287	ARFGAP3	1	141.15	QEx	1856	0.0557817	27.024	0.753942	0.902928	0.0995371	1	NA	NA	Q9NP61;Q9NP61-2	331;287	ARFGAP3	1	141.15	QEx	1856
ARFGEF1	ARFGEF1_S1569	0.00555734	22.8591	0.953707	0.892535	0.0174706	0.9999	NA	NA	Q9Y6D6	1569	ARFGEF1	1	126.12	ORE	2316	0.0351289	22.8591	0.715076	0.950866	0.105516	0.999866	NA	NA	Q9Y6D6	1569	ARFGEF1	1	126.12	ORE	2316
ARFGEF1	ARFGEF1_S397	0.0264959	20.6523	0.783943	0.872237	0.0832953	0.9999	NA	NA	Q9Y6D6	397	ARFGEF1	0.948663	235.21	ORE	4857	0.227888	20.6523	0.0455902	0.655752	0.684502	0.999866	NA	NA	Q9Y6D6	397	ARFGEF1	0.948663	235.21	ORE	4857
ARFGEF2	ARFGEF2_S1511	-0.00308722	28.616	0.986612	0.903238	-0.0056748	0.999857	NA	NA	Q9Y6D5	1511	ARFGEF2	0.997985	98.281	QEx	842	-0.0190672	28.616	0.917492	0.918827	-0.0340236	1	NA	NA	Q9Y6D5	1511	ARFGEF2	0.997985	98.281	QEx	842
ARFGEF2	ARFGEF2_S1513	0.0224497	21.803	0.877718	0.884308	0.0705752	0.9999	NA	NA	Q9Y6D5	1513	ARFGEF2	0.582858	97.273	ORE	3537	-0.0329891	21.803	0.82132	0.956948	-0.0990889	0.999866	NA	NA	Q9Y6D5	1513	ARFGEF2	0.582858	97.273	ORE	3537
ARFGEF2	ARFGEF2_S1514	-0.014019	28.6467	0.937965	0.898728	-0.0257692	0.999857	NA	NA	Q9Y6D5	1514	ARFGEF2	0.984525	98.281	QEx	820	-0.0143531	28.6467	0.93649	0.920343	-0.0256117	1	NA	NA	Q9Y6D5	1514	ARFGEF2	0.984525	98.281	QEx	820
ARFGEF2	ARFGEF2_S1525	-0.608522	25.742	0.167229	0.675897	-1.11856	0.999857	NA	NA	Q9Y6D5	1525	ARFGEF2	1	136.51	QEx	3027	-0.102353	25.742	0.800735	0.908079	-0.182639	1	NA	NA	Q9Y6D5	1525	ARFGEF2	1	136.51	QEx	3027
ARFGEF2	ARFGEF2_S1528	-0.752459	26.1454	0.058277	0.62114	-1.38314	0.999857	NA	NA	Q9Y6D5	1528	ARFGEF2	0.999795	136.51	QEx	2622	-0.0820641	26.1454	0.808112	0.908842	-0.146436	1	NA	NA	Q9Y6D5	1528	ARFGEF2	0.999795	136.51	QEx	2622
ARFGEF2	ARFGEF2_S1534	-0.0227791	20.2321	0.880865	0.884673	-0.0716106	0.9999	NA	NA	Q9Y6D5	1534	ARFGEF2	0.999894	171.25	ORE	5302	0.327382	20.2321	0.0622857	0.69896	0.983353	0.999866	NA	NA	Q9Y6D5	1534	ARFGEF2	0.999894	171.25	ORE	5302
ARFGEF2	ARFGEF2_S214	-0.510933	25.5301	0.483321	0.820558	-0.939177	0.999857	NA	NA	Q9Y6D5	214	ARFGEF2	1	108.57	QEx	3246	-1.65788	25.5301	0.0510952	0.594034	-2.95832	0.14983	NA	NA	Q9Y6D5	214	ARFGEF2	1	108.57	QEx	3246
ARFGEF2	ARFGEF2_S218	0.0195554	26.8721	0.821176	0.877319	0.0614763	0.9999	NA	NA	Q9Y6D5	218	ARFGEF2	1	295.89	ORE	203	-0.0999878	26.8721	0.270363	0.879763	-0.300332	0.999866	NA	NA	Q9Y6D5	218	ARFGEF2	1	295.89	ORE	203
ARFGEF2	ARFGEF2_S227	0.0173401	27.0482	0.840969	0.879859	0.0545121	0.9999	NA	NA	Q9Y6D5	227	ARFGEF2	1	295.89	ORE	179	-0.0943763	27.0482	0.295437	0.888834	-0.283477	0.999866	NA	NA	Q9Y6D5	227	ARFGEF2	1	295.89	ORE	179
ARFGEF2	ARFGEF2_S277	0.0141473	27.0627	0.950314	0.899912	0.026005	0.999857	NA	NA	Q9Y6D5	277	ARFGEF2	0.985314	116.96	QEx	1822	-0.099891	27.0627	0.721613	0.899018	-0.178246	1	NA	NA	Q9Y6D5	277	ARFGEF2	0.985314	116.96	QEx	1822
ARFGEF3	ARFGEF3_S1991	0.186109	20.8959	0.361823	0.768411	0.585071	0.9999	NA	NA	Q5TH69	1991	ARFGEF3	1	120.06	ORE	4608	0.0482367	20.8959	0.807337	0.956235	0.144888	0.999866	NA	NA	Q5TH69	1991	ARFGEF3	1	120.06	ORE	4608
ARFGEF3	ARFGEF3_S2061	0.123072	24.2102	0.245453	0.708322	0.386901	0.9999	NA	NA	Q5TH69	2061	ARFGEF3	1	91.378	ORE	1172	0.0459923	24.2102	0.649266	0.946154	0.138146	0.999866	NA	NA	Q5TH69	2061	ARFGEF3	1	91.378	ORE	1172
ARFGEF3	ARFGEF3_S2097	-0.428017	24.806	0.255652	0.721693	-0.786763	0.999857	NA	NA	Q5TH69	2097	ARFGEF3	0.924937	161.48	QEx	3897	-0.718033	24.806	0.0731054	0.621593	-1.28126	1	NA	NA	Q5TH69	2097	ARFGEF3	0.924937	161.48	QEx	3897
ARFIP1	ARFIP1_S132	-0.0330743	20.4293	0.779437	0.871593	-0.103976	0.9999	NA	NA	P53367;P53367-2	132;100	ARFIP1	0.99858	117.52	ORE	5119	-0.513713	20.4293	0.00308911	0.432209	-1.54303	0.999866	NA	NA	P53367;P53367-2	132;100	ARFIP1	0.99858	117.52	ORE	5119
ARGLU1	ARGLU1_S76	0.250929	24.0108	0.379456	0.783704	0.461247	0.999857	NA	NA	Q9NWB6-2;Q9NWB6	76;76	ARGLU1	1	83.617	QEx	4481	0.115072	24.0108	0.678918	0.893345	0.205334	1	NA	NA	Q9NWB6-2;Q9NWB6	76;76	ARGLU1	1	83.617	QEx	4481
ARGLU1	ARGLU1_S77	-0.130579	26.5355	0.362781	0.776493	-0.240025	0.999857	NA	NA	Q9NWB6-2;Q9NWB6	77;77	ARGLU1	1	126.48	QEx	2273	-0.158167	26.5355	0.277849	0.774159	-0.282233	1	NA	NA	Q9NWB6-2;Q9NWB6	77;77	ARGLU1	1	126.48	QEx	2273
ARHGAP1	ARHGAP1_S50	-0.322572	24.6654	0.407496	0.794753	-0.592939	0.999857	NA	NA	Q07960	50	ARHGAP1	0.666664	75.695	QEx	3998	0.375898	24.6654	0.35405	0.813711	0.670755	1	NA	NA	Q07960	50	ARHGAP1	0.666664	75.695	QEx	3998
ARHGAP1	ARHGAP1_S51	0.127882	20.7555	0.433754	0.792676	0.402023	0.9999	NA	NA	Q07960	51	ARHGAP1	0.986233	167.11	ORE	4752	0.156963	20.7555	0.342355	0.902584	0.471467	0.999866	NA	NA	Q07960	51	ARHGAP1	0.986233	167.11	ORE	4752
ARHGAP11A	ARHGAP11A_S285	0.0611383	20.9771	0.548174	0.826803	0.192201	0.9999	NA	NA	Q6P4F7-2;Q6P4F7-3;Q6P4F7	285;96;285	ARHGAP11A	1	113.69	ORE	4512	-0.141067	20.9771	0.190069	0.837238	-0.42372	0.999866	NA	NA	Q6P4F7-2;Q6P4F7-3;Q6P4F7	285;96;285	ARHGAP11A	1	113.69	ORE	4512
ARHGAP11A	ARHGAP11A_S318	0.162044	21.4922	0.151612	0.644762	0.509417	0.9999	NA	NA	Q6P4F7-2;Q6P4F7-3;Q6P4F7	318;129;318	ARHGAP11A	0.999961	274.8	ORE	3898	0.0309757	21.4922	0.766304	0.953999	0.0930412	0.999866	NA	NA	Q6P4F7-2;Q6P4F7-3;Q6P4F7	318;129;318	ARHGAP11A	0.999961	274.8	ORE	3898
ARHGAP11A	ARHGAP11A_T323	0.162044	21.4922	0.151612	0.644762	0.509417	0.9999	NA	NA	Q6P4F7-2;Q6P4F7-3;Q6P4F7	323;134;323	ARHGAP11A	1	274.8	ORE	3897	0.0309757	21.4922	0.766304	0.953999	0.0930412	0.999866	NA	NA	Q6P4F7-2;Q6P4F7-3;Q6P4F7	323;134;323	ARHGAP11A	1	274.8	ORE	3897
ARHGAP12	ARHGAP12_S213	-0.70777	27.427	0.0495681	0.614592	-1.301	0.999857	NA	NA	Q8IWW6-2;Q8IWW6-4;Q8IWW6;Q8IWW6-3	213;213;213;213	ARHGAP12	1	222.79	QEx	1554	0.00276305	27.427	0.992694	0.924512	0.0049304	1	NA	NA	Q8IWW6-2;Q8IWW6-4;Q8IWW6;Q8IWW6-3	213;213;213;213	ARHGAP12	1	222.79	QEx	1554
ARHGAP12	ARHGAP12_S215	-0.592749	27.9568	0.0292349	0.585851	-1.08957	0.999857	NA	NA	Q8IWW6-2;Q8IWW6-4;Q8IWW6;Q8IWW6-3	215;215;215;215	ARHGAP12	0.999997	251.75	QEx	1177	-0.212176	27.9568	0.348829	0.811449	-0.378607	1	NA	NA	Q8IWW6-2;Q8IWW6-4;Q8IWW6;Q8IWW6-3	215;215;215;215	ARHGAP12	0.999997	251.75	QEx	1177
ARHGAP12	ARHGAP12_S240	-0.038967	27.0893	0.690274	0.857372	-0.122501	0.9999	NA	NA	Q8IWW6-3;Q8IWW6-2;Q8IWW6-4;Q8IWW6	240;240;240;240	ARHGAP12	0.99994	162.76	ORE	173	-0.030476	27.0893	0.754721	0.953326	-0.0915403	0.999866	NA	NA	Q8IWW6-3;Q8IWW6-2;Q8IWW6-4;Q8IWW6	240;240;240;240	ARHGAP12	0.99994	162.76	ORE	173
ARHGAP12	ARHGAP12_S338	-0.0866515	24.5571	0.664933	0.862847	-0.159279	0.999857	NA	NA	Q8IWW6-2;Q8IWW6-4;Q8IWW6	338;338;338	ARHGAP12	0.985986	72.006	QEx	4088	-0.125308	24.5571	0.536507	0.86875	-0.223599	1	NA	NA	Q8IWW6-2;Q8IWW6-4;Q8IWW6	338;338;338	ARHGAP12	0.985986	72.006	QEx	4088
ARHGAP12	ARHGAP12_S376	0.190779	19.3462	0.247093	0.709422	0.599752	0.9999	NA	NA	Q8IWW6-3;Q8IWW6-2;Q8IWW6-4;Q8IWW6	376;423;423;423	ARHGAP12	0.936389	102.62	ORE	5911	0.286334	19.3462	0.100807	0.755939	0.860057	0.999866	NA	NA	Q8IWW6-3;Q8IWW6-2;Q8IWW6-4;Q8IWW6	376;423;423;423	ARHGAP12	0.936389	102.62	ORE	5911
ARHGAP12	ARHGAP12_T230	-0.108894	25.0801	0.27815	0.728329	-0.342329	0.9999	NA	NA	Q8IWW6-3;Q8IWW6-2;Q8IWW6-4;Q8IWW6	230;230;230;230	ARHGAP12	0.940247	162.76	ORE	699	0.0278646	25.0801	0.771723	0.954308	0.0836964	0.999866	NA	NA	Q8IWW6-3;Q8IWW6-2;Q8IWW6-4;Q8IWW6	230;230;230;230	ARHGAP12	0.940247	162.76	ORE	699
ARHGAP12	ARHGAP12_T231	-0.0394685	27.0757	0.687226	0.85683	-0.124077	0.9999	NA	NA	Q8IWW6-3;Q8IWW6-2;Q8IWW6-4;Q8IWW6	231;231;231;231	ARHGAP12	0.940247	162.76	ORE	177	-0.0306686	27.0757	0.753782	0.953271	-0.0921187	0.999866	NA	NA	Q8IWW6-3;Q8IWW6-2;Q8IWW6-4;Q8IWW6	231;231;231;231	ARHGAP12	0.940247	162.76	ORE	177
ARHGAP17	ARHGAP17_S108	0.00425701	26.47	0.984164	0.895513	0.0133828	0.9999	NA	NA	Q68EM7-7;Q68EM7-3;Q68EM7-6;Q68EM7-5;Q68EM7	108;302;575;575;575	ARHGAP17	0.999969	128.25	ORE	288	0.0227398	26.47	0.915596	0.961209	0.068303	0.999866	NA	NA	Q68EM7-7;Q68EM7-3;Q68EM7-6;Q68EM7-5;Q68EM7	108;302;575;575;575	ARHGAP17	0.999969	128.25	ORE	288
ARHGAP17	ARHGAP17_S158	-0.108248	25.6119	0.516746	0.818185	-0.340298	0.9999	NA	NA	Q68EM7-7;Q68EM7-3;Q68EM7-6;Q68EM7-5;Q68EM7;Q68EM7-2	158;352;625;625;625;547	ARHGAP17	0.852824	63.008	ORE	512	-0.259979	25.6119	0.157538	0.810013	-0.780896	0.999866	NA	NA	Q68EM7-7;Q68EM7-3;Q68EM7-6;Q68EM7-5;Q68EM7;Q68EM7-2	158;352;625;625;625;547	ARHGAP17	0.852824	63.008	ORE	512
ARHGAP17	ARHGAP17_S575	-0.0593562	30.2839	0.748215	0.876224	-0.109106	0.999857	NA	NA	Q68EM7-6;Q68EM7-5;Q68EM7;Q68EM7-7;Q68EM7-3	575;575;575;108;302	ARHGAP17	0.999339	130.62	QEx	288	0.111207	30.2839	0.551983	0.871959	0.198438	1	NA	NA	Q68EM7-6;Q68EM7-5;Q68EM7;Q68EM7-7;Q68EM7-3	575;575;575;108;302	ARHGAP17	0.999339	130.62	QEx	288
ARHGAP17	ARHGAP17_S625	0.8236	29.4547	0.0754503	0.629832	1.51391	0.999857	NA	NA	Q68EM7-6;Q68EM7-5;Q68EM7;Q68EM7-7;Q68EM7-3;Q68EM7-2	625;625;625;158;352;547	ARHGAP17	0.830734	174.92	QEx	465	0.359733	29.4547	0.385578	0.826298	0.641908	1	NA	NA	Q68EM7-6;Q68EM7-5;Q68EM7;Q68EM7-7;Q68EM7-3;Q68EM7-2	625;625;625;158;352;547	ARHGAP17	0.830734	174.92	QEx	465
ARHGAP19	ARHGAP19_S40	-0.0733178	24.2781	0.865292	0.891148	-0.13477	0.999857	NA	NA	Q14CB8-4;Q14CB8-6;Q14CB8-7;Q14CB8-3;Q14CB8;Q14CB8-2	40;393;407;413;422;422	ARHGAP19	0.974098	101.57	QEx	4303	0.08913	24.2781	0.836762	0.911687	0.159044	1	NA	NA	Q14CB8-4;Q14CB8-6;Q14CB8-7;Q14CB8-3;Q14CB8;Q14CB8-2	40;393;407;413;422;422	ARHGAP19	0.974098	101.57	QEx	4303
ARHGAP21	ARHGAP21_S1430	0.0304881	24.3336	0.813696	0.885039	0.056042	0.999857	NA	NA	Q5T5U3	1430	ARHGAP21	0.776234	106.35	QEx	4274	-0.0981443	24.3336	0.457964	0.849625	-0.175129	1	NA	NA	Q5T5U3	1430	ARHGAP21	0.776234	106.35	QEx	4274
ARHGAP21	ARHGAP21_S1432	-0.0253789	25.1806	0.837064	0.887889	-0.0466504	0.999857	NA	NA	Q5T5U3	1432	ARHGAP21	0.964603	127.71	QEx	3566	-0.0967674	25.1806	0.443962	0.845614	-0.172672	1	NA	NA	Q5T5U3	1432	ARHGAP21	0.964603	127.71	QEx	3566
ARHGAP21	ARHGAP21_S442	0.05729	21.657	0.639169	0.847705	0.180103	0.9999	NA	NA	Q5T5U3;Q5T5U3-3	442;432	ARHGAP21	0.723921	79.639	ORE	3697	-0.093434	21.657	0.450881	0.924256	-0.280646	0.999866	NA	NA	Q5T5U3;Q5T5U3-3	442;432	ARHGAP21	0.723921	79.639	ORE	3697
ARHGAP21	ARHGAP21_S476	-0.0155884	22.5523	0.874355	0.883914	-0.0490053	0.9999	NA	NA	Q5T5U3;Q5T5U3-3	476;466	ARHGAP21	0.98123	181.94	ORE	2644	-0.108376	22.5523	0.292766	0.887933	-0.325529	0.999866	NA	NA	Q5T5U3;Q5T5U3-3	476;466	ARHGAP21	0.98123	181.94	ORE	2644
ARHGAP21	ARHGAP21_S482	0.0582403	22.4061	0.625171	0.844824	0.18309	0.9999	NA	NA	Q5T5U3;Q5T5U3-3	482;472	ARHGAP21	0.97139	181.94	ORE	2816	0.169961	22.4061	0.181012	0.830474	0.510509	0.999866	NA	NA	Q5T5U3;Q5T5U3-3	482;472	ARHGAP21	0.97139	181.94	ORE	2816
ARHGAP23	ARHGAP23_S361	0.868163	21.0232	0.0276534	0.525256	2.72925	0.233397	NA	NA	Q9P227-2;Q9P227	361;361	ARHGAP23	1	161.76	ORE	4466	0.0383781	21.0232	0.904828	0.960765	0.115276	0.999866	NA	NA	Q9P227-2;Q9P227	361;361	ARHGAP23	1	161.76	ORE	4466
ARHGAP23	ARHGAP23_S372	0.21934	21.3957	0.226607	0.695252	0.689539	0.9999	NA	NA	Q9P227-2;Q9P227	372;372	ARHGAP23	1	124.29	ORE	4030	0.00743888	21.3957	0.966015	0.963159	0.022344	0.999866	NA	NA	Q9P227-2;Q9P227	372;372	ARHGAP23	1	124.29	ORE	4030
ARHGAP23	ARHGAP23_S677	0.120521	23.6451	0.73246	0.873897	0.221537	0.999857	NA	NA	Q9P227-2;Q9P227	677;677	ARHGAP23	0.758657	118.23	QEx	4704	0.252062	23.6451	0.481963	0.856035	0.449781	1	NA	NA	Q9P227-2;Q9P227	677;677	ARHGAP23	0.758657	118.23	QEx	4704
ARHGAP26	ARHGAP26_T570	0.207046	21.8592	0.189459	0.672182	0.65089	0.9999	NA	NA	Q9UNA1-2;Q9UNA1	570;570	ARHGAP26	0.499991	59.862	ORE	3460	0.13841	21.8592	0.362709	0.907546	0.415741	0.999866	NA	NA	Q9UNA1-2;Q9UNA1	570;570	ARHGAP26	0.499991	59.862	ORE	3460
ARHGAP26	ARHGAP26_T577	0.207046	21.8592	0.189459	0.672182	0.65089	0.9999	NA	NA	Q9UNA1-2;Q9UNA1	577;577	ARHGAP26	0.499991	59.862	ORE	3459	0.13841	21.8592	0.362709	0.907546	0.415741	0.999866	NA	NA	Q9UNA1-2;Q9UNA1	577;577	ARHGAP26	0.499991	59.862	ORE	3459
ARHGAP28	ARHGAP28_S21	NA	NA	NA	NA	NA	NA	IFN_only	45	Q9P2N2-5;Q9P2N2-2;Q9P2N2	21;128;180	ARHGAP28	0.71478	67.69	QEx	5346	NA	NA	NA	NA	NA	NA	NA	NA	NA	NA	NA	NA	NA	NA	NA
ARHGAP29	ARHGAP29_S1029	0.0923809	21.0341	0.416579	0.78741	0.290418	0.9999	NA	NA	Q52LW3	1029	ARHGAP29	1	103.44	ORE	4456	-0.00170362	21.0341	0.987724	0.96394	-0.00511713	0.999866	NA	NA	Q52LW3	1029	ARHGAP29	1	103.44	ORE	4456
ARHGAP29	ARHGAP29_S499	0.00610061	24.3379	0.971792	0.901907	0.0112139	0.999857	NA	NA	Q52LW3	499	ARHGAP29	1	122.51	QEx	4269	-0.0207869	24.3379	0.921798	0.919176	-0.0370922	1	NA	NA	Q52LW3	499	ARHGAP29	1	122.51	QEx	4269
ARHGAP32	ARHGAP32_S543	-0.0846314	22.3187	0.691273	0.86738	-0.155566	0.999857	NA	NA	A7KAX9-2;A7KAX9	543;892	ARHGAP32	1	99.815	QEx	5115	0.20516	22.3187	0.358375	0.815545	0.366088	1	NA	NA	A7KAX9-2;A7KAX9	543;892	ARHGAP32	1	99.815	QEx	5115
ARHGAP33	ARHGAP33_S500	NA	NA	NA	NA	NA	NA	NA	NA	NA	NA	NA	NA	NA	NA	NA	NA	NA	NA	NA	NA	NA	mock_only	-9	O14559-10;O14559	500;636	ARHGAP33	0.999454	191.44	ORE	6358
ARHGAP35	ARHGAP35_S1174	0.37583	24.8535	0.0927025	0.635448	0.690836	0.999857	NA	NA	Q9NRY4	1174	ARHGAP35	0.568793	108.34	QEx	3860	0.563536	24.8535	0.0991767	0.653374	1.00558	1	NA	NA	Q9NRY4	1174	ARHGAP35	0.568793	108.34	QEx	3860
ARHGAP35	ARHGAP35_S1179	-0.305616	25.5834	0.154762	0.647187	-0.960765	0.9999	NA	NA	Q9NRY4	1179	ARHGAP35	1	254.72	ORE	531	-0.224204	25.5834	0.279374	0.883189	-0.673438	0.999866	NA	NA	Q9NRY4	1179	ARHGAP35	1	254.72	ORE	531
ARHGAP35	ARHGAP35_S970	-0.928706	23.6446	0.00247954	0.402792	-1.70711	0.999857	NA	NA	Q9NRY4	970	ARHGAP35	0.999369	80.593	QEx	4705	-0.912478	23.6446	0.00265148	0.279972	-1.62823	1	NA	NA	Q9NRY4	970	ARHGAP35	0.999369	80.593	QEx	4705
ARHGAP35	ARHGAP35_S975	0.622647	27.5508	0.154476	0.669234	1.14452	0.999857	NA	NA	Q9NRY4	975	ARHGAP35	0.999999	173.09	QEx	1474	1.22242	27.5508	0.0183972	0.509736	2.18128	0.713435	NA	NA	Q9NRY4	975	ARHGAP35	0.999999	173.09	QEx	1474
ARHGAP35	ARHGAP35_S985	-0.0511354	27.1875	0.77036	0.879352	-0.0939951	0.999857	NA	NA	Q9NRY4	985	ARHGAP35	0.999999	149.52	QEx	1736	-0.00673806	27.1875	0.969144	0.922819	-0.0120234	1	NA	NA	Q9NRY4	985	ARHGAP35	0.999999	149.52	QEx	1736
ARHGAP39	ARHGAP39_S285	NA	NA	NA	NA	NA	NA	IFN_only	66	Q9C0H5;Q9C0H5-2	285;285	ARHGAP39	0.668932	44.587	QEx	5345	NA	NA	NA	NA	NA	NA	IFN_only	53	Q9C0H5;Q9C0H5-2	285;285	ARHGAP39	0.668932	44.587	QEx	5386
ARHGAP5	ARHGAP5_S1218	-0.121526	24.6107	0.438275	0.805699	-0.223384	0.999857	NA	NA	Q13017-2;Q13017	1218;1218	ARHGAP5	0.965153	124.68	QEx	4042	-0.250143	24.6107	0.137941	0.693319	-0.446356	1	NA	NA	Q13017-2;Q13017	1218;1218	ARHGAP5	0.965153	124.68	QEx	4042
ARHGEF10	ARHGEF10_S1220	-0.0784854	21.7982	0.638964	0.847664	-0.246735	0.9999	NA	NA	O15013-7;O15013-4;O15013-5;O15013-6;O15013	1220;1254;1258;1282;1283	ARHGEF10	0.772017	107.07	ORE	3542	-0.0973239	21.7982	0.562551	0.938365	-0.29233	0.999866	NA	NA	O15013-7;O15013-4;O15013-5;O15013-6;O15013	1220;1254;1258;1282;1283	ARHGEF10	0.772017	107.07	ORE	3542
ARHGEF10	ARHGEF10_S1221	0.0806015	24.4624	0.563346	0.830678	0.253387	0.9999	NA	NA	O15013-7;O15013-4;O15013-5;O15013-6;O15013	1221;1255;1259;1283;1284	ARHGEF10	0.855048	118.48	ORE	1015	0.0212952	24.4624	0.87714	0.959577	0.063964	0.999866	NA	NA	O15013-7;O15013-4;O15013-5;O15013-6;O15013	1221;1255;1259;1283;1284	ARHGEF10	0.855048	118.48	ORE	1015
ARHGEF10	ARHGEF10_S1222	0.130982	23.5044	0.398274	0.78151	0.411768	0.9999	NA	NA	O15013-7;O15013-4;O15013-5;O15013-6;O15013	1222;1256;1260;1284;1285	ARHGEF10	0.922231	118.48	ORE	1720	-0.0194854	23.5044	0.897156	0.960443	-0.058528	0.999866	NA	NA	O15013-7;O15013-4;O15013-5;O15013-6;O15013	1222;1256;1260;1284;1285	ARHGEF10	0.922231	118.48	ORE	1720
ARHGEF10	ARHGEF10_S1224	0.202249	26.2402	0.291542	0.739752	0.371766	0.999857	NA	NA	O15013-7;O15013-4;O15013-5;O15013-6;O15013	1224;1258;1262;1286;1287	ARHGEF10	0.953076	125.82	QEx	2539	0.0413213	26.2402	0.821268	0.910171	0.073734	1	NA	NA	O15013-7;O15013-4;O15013-5;O15013-6;O15013	1224;1258;1262;1286;1287	ARHGEF10	0.953076	125.82	QEx	2539
ARHGEF10	ARHGEF10_S35	-0.300029	26.62	0.254524	0.721059	-0.551502	0.999857	NA	NA	O15013-7;O15013-4;O15013-5;O15013-6;O15013	35;59;35;59;59	ARHGEF10	0.999935	76.478	QEx	2207	-0.424872	26.62	0.13232	0.688743	-0.758144	1	NA	NA	O15013-7;O15013-4;O15013-5;O15013-6;O15013	35;59;35;59;59	ARHGEF10	0.999935	76.478	QEx	2207
ARHGEF11	ARHGEF11_S1155	-0.752783	26.9207	0.148541	0.665796	-1.38374	0.999857	NA	NA	O15085;O15085-2	1155;1195	ARHGEF11	1	157.45	QEx	1934	-0.47977	26.9207	0.331973	0.803754	-0.856103	1	NA	NA	O15085;O15085-2	1155;1195	ARHGEF11	1	157.45	QEx	1934
ARHGEF11	ARHGEF11_S1295	0.624596	25.3249	0.136398	0.657962	1.14811	0.999857	NA	NA	O15085;O15085-2	1295;1335	ARHGEF11	0.999999	152.68	QEx	3434	-0.0831253	25.3249	0.817801	0.909824	-0.148329	1	NA	NA	O15085;O15085-2	1295;1335	ARHGEF11	0.999999	152.68	QEx	3434
ARHGEF11	ARHGEF11_S1300	0.0886988	24.0859	0.527562	0.833095	0.163043	0.999857	NA	NA	O15085;O15085-2	1300;1340	ARHGEF11	1	99.86	QEx	4440	-0.114838	24.0859	0.418692	0.837808	-0.204918	1	NA	NA	O15085;O15085-2	1300;1340	ARHGEF11	1	99.86	QEx	4440
ARHGEF11	ARHGEF11_S1452	NA	NA	NA	NA	NA	NA	mock_only	-62	O15085;O15085-2	1452;1492	ARHGEF11	0.703065	92.063	QEx	5344	NA	NA	NA	NA	NA	NA	mock_only	-112	O15085;O15085-2	1452;1492	ARHGEF11	0.703065	92.063	QEx	5385
ARHGEF11	ARHGEF11_S1458	-0.0217034	23.5185	0.85707	0.88185	-0.0682291	0.9999	NA	NA	O15085;O15085-2	1458;1498	ARHGEF11	0.979137	160.67	ORE	1707	0.131742	23.5185	0.295103	0.888722	0.395711	0.999866	NA	NA	O15085;O15085-2	1458;1498	ARHGEF11	0.979137	160.67	ORE	1707
ARHGEF11	ARHGEF11_S1478	-0.0942722	20.9742	0.46379	0.801545	-0.296364	0.9999	NA	NA	O15085;O15085-2	1478;1518	ARHGEF11	1	145.81	ORE	4513	-0.048046	20.9742	0.704423	0.95016	-0.144315	0.999866	NA	NA	O15085;O15085-2	1478;1518	ARHGEF11	1	145.81	ORE	4513
ARHGEF11	ARHGEF11_S1480	-0.0941964	22.1391	0.357864	0.766858	-0.296125	0.9999	NA	NA	O15085;O15085-2	1480;1520	ARHGEF11	1	145.81	ORE	3138	-0.0693538	22.1391	0.49188	0.930128	-0.208317	0.999866	NA	NA	O15085;O15085-2	1480;1520	ARHGEF11	1	145.81	ORE	3138
ARHGEF11	ARHGEF11_S245	-0.303554	27.6514	0.171308	0.677843	-0.557981	0.999857	NA	NA	O15085;O15085-2	245;285	ARHGEF11	0.992004	111.55	QEx	1411	-0.261956	27.6514	0.228739	0.750976	-0.467435	1	NA	NA	O15085;O15085-2	245;285	ARHGEF11	0.992004	111.55	QEx	1411
ARHGEF11	ARHGEF11_S251	-0.0513471	25.7525	0.600938	0.839571	-0.16142	0.9999	NA	NA	O15085;O15085-2	251;291	ARHGEF11	0.999959	198.05	ORE	463	0.0258101	25.7525	0.79095	0.955369	0.0775254	0.999866	NA	NA	O15085;O15085-2	251;291	ARHGEF11	0.999959	198.05	ORE	463
ARHGEF11	ARHGEF11_S255	-0.0820556	25.0487	0.418372	0.787977	-0.257959	0.9999	NA	NA	O15085;O15085-2	255;295	ARHGEF11	0.904077	189.84	ORE	715	0.00497839	25.0487	0.959796	0.962929	0.0149535	0.999866	NA	NA	O15085;O15085-2	255;295	ARHGEF11	0.904077	189.84	ORE	715
ARHGEF11	ARHGEF11_S271	-0.266947	20.8268	0.0183061	0.491744	-0.839203	0.9999	NA	NA	O15085;O15085-2	271;311	ARHGEF11	0.999823	76.118	ORE	4672	-0.217925	20.8268	0.0405207	0.645957	-0.654579	0.999866	NA	NA	O15085;O15085-2	271;311	ARHGEF11	0.999823	76.118	ORE	4672
ARHGEF11	ARHGEF11_S556	0.623489	19.3848	0.00230111	0.407973	1.96007	0.975693	NA	NA	O15085;O15085-2	556;596	ARHGEF11	0.98918	77.241	ORE	5899	0.134664	19.3848	0.336945	0.901175	0.404487	0.999866	NA	NA	O15085;O15085-2	556;596	ARHGEF11	0.98918	77.241	ORE	5899
ARHGEF11	ARHGEF11_S663	-0.230398	25.822	0.491619	0.823051	-0.423508	0.999857	NA	NA	O15085;O15085-2	663;703	ARHGEF11	1	117.7	QEx	2942	-0.379543	25.822	0.28921	0.781089	-0.677258	1	NA	NA	O15085;O15085-2	663;703	ARHGEF11	1	117.7	QEx	2942
ARHGEF11	ARHGEF11_T1292	-0.0730271	22.2997	0.477154	0.806025	-0.229575	0.9999	NA	NA	O15085;O15085-2	1292;1332	ARHGEF11	0.981125	114.56	ORE	2944	-0.129323	22.2997	0.226176	0.859572	-0.388447	0.999866	NA	NA	O15085;O15085-2	1292;1332	ARHGEF11	0.981125	114.56	ORE	2944
ARHGEF11	ARHGEF11_T1461	NA	NA	NA	NA	NA	NA	IFN_only	77	O15085;O15085-2	1461;1501	ARHGEF11	0.665898	121.24	QEx	5343	NA	NA	NA	NA	NA	NA	NA	NA	NA	NA	NA	NA	NA	NA	NA
ARHGEF11	ARHGEF11_T1462	0.00764214	22.9733	0.951961	0.892359	0.0240246	0.9999	NA	NA	O15085;O15085-2	1462;1502	ARHGEF11	0.952714	160.67	ORE	2187	0.255705	22.9733	0.0768039	0.725861	0.768056	0.999866	NA	NA	O15085;O15085-2	1462;1502	ARHGEF11	0.952714	160.67	ORE	2187
ARHGEF11	ARHGEF11_T254	-0.0438828	25.1709	0.660762	0.851945	-0.137955	0.9999	NA	NA	O15085;O15085-2	254;294	ARHGEF11	0.973113	198.05	ORE	663	0.027359	25.1709	0.783392	0.954958	0.0821778	0.999866	NA	NA	O15085;O15085-2	254;294	ARHGEF11	0.973113	198.05	ORE	663
ARHGEF11	ARHGEF11_T668	-0.0650559	22.8494	0.640825	0.848039	-0.204516	0.9999	NA	NA	O15085;O15085-2	668;708	ARHGEF11	1	193.45	ORE	2325	-0.055364	22.8494	0.690638	0.949215	-0.166296	0.999866	NA	NA	O15085;O15085-2	668;708	ARHGEF11	1	193.45	ORE	2325
ARHGEF11	ARHGEF11_T672	-0.0852314	22.127	0.654638	0.850767	-0.267942	0.9999	NA	NA	O15085;O15085-2	672;712	ARHGEF11	1	193.45	ORE	3147	-0.161828	22.127	0.405105	0.916413	-0.486081	0.999866	NA	NA	O15085;O15085-2	672;712	ARHGEF11	1	193.45	ORE	3147
ARHGEF12	ARHGEF12_S1157	-0.0871888	23.7143	0.766102	0.878763	-0.160267	0.999857	NA	NA	Q9NZN5-2;Q9NZN5	1157;1176	ARHGEF12	0.992979	77.925	QEx	4670	0.229684	23.7143	0.448378	0.846902	0.409849	1	NA	NA	Q9NZN5-2;Q9NZN5	1157;1176	ARHGEF12	0.992979	77.925	QEx	4670
ARHGEF12	ARHGEF12_S1269	-0.585516	21.4708	0.184299	0.668393	-1.84069	0.9999	NA	NA	Q9NZN5-2;Q9NZN5	1269;1288	ARHGEF12	0.922722	406.55	ORE	3929	-0.00606905	21.4708	0.988198	0.963956	-0.0182295	0.999866	NA	NA	Q9NZN5-2;Q9NZN5	1269;1288	ARHGEF12	0.922722	406.55	ORE	3929
ARHGEF12	ARHGEF12_S322	-0.0839496	20.6933	0.425185	0.790093	-0.263913	0.9999	NA	NA	Q9NZN5-2;Q9NZN5	322;341	ARHGEF12	0.996992	298.96	ORE	4815	-0.216694	20.6933	0.0665186	0.70779	-0.65088	0.999866	NA	NA	Q9NZN5-2;Q9NZN5	322;341	ARHGEF12	0.996992	298.96	ORE	4815
ARHGEF12	ARHGEF12_S41	-0.0180426	24.1984	0.882984	0.893096	-0.0331652	0.999857	NA	NA	Q9NZN5-2	41	ARHGEF12	1	108.97	QEx	4369	-0.241085	24.1984	0.0853792	0.633136	-0.430194	1	NA	NA	Q9NZN5-2	41	ARHGEF12	1	108.97	QEx	4369
ARHGEF16	ARHGEF16_S230	-0.0671426	22.0296	0.758838	0.868565	-0.211076	0.9999	NA	NA	Q5VV41	230	ARHGEF16	0.999972	369.95	ORE	3263	-0.221088	22.0296	0.32893	0.89901	-0.66408	0.999866	NA	NA	Q5VV41	230	ARHGEF16	0.999972	369.95	ORE	3263
ARHGEF17	ARHGEF17_S420	0.356425	19.0103	0.0396044	0.547297	1.12049	0.9999	NA	NA	Q96PE2	420	ARHGEF17	0.997537	139.74	ORE	6054	0.135469	19.0103	0.333609	0.900285	0.406905	0.999866	NA	NA	Q96PE2	420	ARHGEF17	0.997537	139.74	ORE	6054
ARHGEF17	ARHGEF17_T1336	0.120037	20.3788	0.280522	0.729683	0.377359	0.9999	NA	NA	Q96PE2	1336	ARHGEF17	0.646617	63.894	ORE	5172	0.201473	20.3788	0.0915252	0.745665	0.605162	0.999866	NA	NA	Q96PE2	1336	ARHGEF17	0.646617	63.894	ORE	5172
ARHGEF18	ARHGEF18_S575	0.0993112	24.9135	0.628289	0.856	0.18255	0.999857	NA	NA	Q6ZSZ5-2;Q6ZSZ5	575;733	ARHGEF18	0.999895	178.14	QEx	3792	0.128013	24.9135	0.548003	0.871149	0.228428	1	NA	NA	Q6ZSZ5-2;Q6ZSZ5	575;733	ARHGEF18	0.999895	178.14	QEx	3792
ARHGEF18	ARHGEF18_S943	-0.00453863	21.1637	0.971913	0.894335	-0.0142681	0.9999	NA	NA	Q6ZSZ5-2;Q6ZSZ5	943;1101	ARHGEF18	1	104.22	ORE	4296	0.0539267	21.1637	0.677797	0.948303	0.161979	0.999866	NA	NA	Q6ZSZ5-2;Q6ZSZ5	943;1101	ARHGEF18	1	104.22	ORE	4296
ARHGEF18	ARHGEF18_S945	-0.107285	22.7207	0.453015	0.798181	-0.337272	0.9999	NA	NA	Q6ZSZ5-2;Q6ZSZ5	945;1103	ARHGEF18	1	139.43	ORE	2435	-0.177096	22.7207	0.231932	0.862578	-0.531939	0.999866	NA	NA	Q6ZSZ5-2;Q6ZSZ5	945;1103	ARHGEF18	1	139.43	ORE	2435
ARHGEF2	ARHGEF2_S124	0.184583	23.9407	0.288341	0.734149	0.580275	0.9999	NA	NA	Q92974-3;Q92974-2;Q92974	124;151;151	ARHGEF2	0.868526	203.58	ORE	1371	0.127977	23.9407	0.451313	0.924323	0.384404	0.999866	NA	NA	Q92974-3;Q92974-2;Q92974	124;151;151	ARHGEF2	0.868526	203.58	ORE	1371
ARHGEF2	ARHGEF2_S136	0.00945836	23.5905	0.945198	0.891672	0.0297343	0.9999	NA	NA	Q92974-3;Q92974-2;Q92974	136;163;163	ARHGEF2	1	173.32	ORE	1644	0.103692	23.5905	0.460899	0.92578	0.311457	0.999866	NA	NA	Q92974-3;Q92974-2;Q92974	136;163;163	ARHGEF2	1	173.32	ORE	1644
ARHGEF2	ARHGEF2_S147	-0.0483485	27.531	0.707767	0.860405	-0.151993	0.9999	NA	NA	Q92974-3;Q92974-2;Q92974	147;174;174	ARHGEF2	0.992857	253.06	ORE	112	-0.0103299	27.531	0.935822	0.962016	-0.0310279	0.999866	NA	NA	Q92974-3;Q92974-2;Q92974	147;174;174	ARHGEF2	0.992857	253.06	ORE	112
ARHGEF2	ARHGEF2_S150	-0.0613386	22.9642	0.693049	0.857862	-0.19283	0.9999	NA	NA	Q92974-3;Q92974-2;Q92974	150;177;177	ARHGEF2	0.98296	150.9	ORE	2195	0.0149718	22.9642	0.922795	0.9615	0.0449704	0.999866	NA	NA	Q92974-3;Q92974-2;Q92974	150;177;177	ARHGEF2	0.98296	150.9	ORE	2195
ARHGEF2	ARHGEF2_S151	-0.0508274	28.7602	0.718157	0.871708	-0.0934289	0.999857	NA	NA	Q92974;Q92974-3;Q92974-2	151;124;151	ARHGEF2	0.896477	255.24	QEx	767	0.0305857	28.7602	0.827446	0.910782	0.0545772	1	NA	NA	Q92974;Q92974-3;Q92974-2	151;124;151	ARHGEF2	0.896477	255.24	QEx	767
ARHGEF2	ARHGEF2_S163	-0.104251	28.6162	0.496181	0.824393	-0.191629	0.999857	NA	NA	Q92974;Q92974-3;Q92974-2	163;136;163	ARHGEF2	1	205.02	QEx	841	0.0427439	28.6162	0.77659	0.905491	0.0762724	1	NA	NA	Q92974;Q92974-3;Q92974-2	163;136;163	ARHGEF2	1	205.02	QEx	841
ARHGEF2	ARHGEF2_S172	-0.0933942	25.201	0.704759	0.869587	-0.171674	0.999857	NA	NA	Q92974;Q92974-3;Q92974-2	172;145;172	ARHGEF2	0.925633	105.66	QEx	3544	-0.0488188	25.201	0.84191	0.91218	-0.0871125	1	NA	NA	Q92974;Q92974-3;Q92974-2	172;145;172	ARHGEF2	0.925633	105.66	QEx	3544
ARHGEF2	ARHGEF2_S174	-0.662956	26.0966	0.0849462	0.633193	-1.21862	0.999857	NA	NA	Q92974;Q92974-3;Q92974-2	174;147;174	ARHGEF2	0.997785	240.8	QEx	2683	-0.475671	26.0966	0.19013	0.72639	-0.848789	1	NA	NA	Q92974;Q92974-3;Q92974-2	174;147;174	ARHGEF2	0.997785	240.8	QEx	2683
ARHGEF2	ARHGEF2_S177	-0.875602	26.776	0.0695563	0.627308	-1.6095	0.999857	NA	NA	Q92974;Q92974-3;Q92974-2	177;150;177	ARHGEF2	0.998032	106.01	QEx	2047	-0.0958753	26.776	0.817708	0.909815	-0.17108	1	NA	NA	Q92974;Q92974-3;Q92974-2	177;150;177	ARHGEF2	0.998032	106.01	QEx	2047
ARHGEF2	ARHGEF2_S912	0.0559501	22.7119	0.588874	0.83682	0.175891	0.9999	NA	NA	Q92974-3;Q92974-2;Q92974	912;939;940	ARHGEF2	1	110.61	ORE	2446	0.0747656	22.7119	0.474109	0.927699	0.224572	0.999866	NA	NA	Q92974-3;Q92974-2;Q92974	912;939;940	ARHGEF2	1	110.61	ORE	2446
ARHGEF2	ARHGEF2_S913	0.126013	22.8856	0.290716	0.735468	0.396146	0.9999	NA	NA	Q92974-3;Q92974-2;Q92974	913;940;941	ARHGEF2	1	101.95	ORE	2289	-0.0647963	22.8856	0.574567	0.939576	-0.194628	0.999866	NA	NA	Q92974-3;Q92974-2;Q92974	913;940;941	ARHGEF2	1	101.95	ORE	2289
ARHGEF2	ARHGEF2_S919	0.105813	22.1943	0.402476	0.782893	0.332644	0.9999	NA	NA	Q92974-3;Q92974-2;Q92974	919;946;947	ARHGEF2	0.999997	110.61	ORE	3073	0.13791	22.1943	0.284012	0.884877	0.414238	0.999866	NA	NA	Q92974-3;Q92974-2;Q92974	919;946;947	ARHGEF2	0.999997	110.61	ORE	3073
ARHGEF2	ARHGEF2_S925	0.312674	22.4234	0.0901147	0.590636	0.982955	0.9999	NA	NA	Q92974-3;Q92974-2;Q92974	925;952;953	ARHGEF2	0.986327	108.99	ORE	2786	-0.0465629	22.4234	0.776838	0.954595	-0.13986	0.999866	NA	NA	Q92974-3;Q92974-2;Q92974	925;952;953	ARHGEF2	0.986327	108.99	ORE	2786
ARHGEF2	ARHGEF2_S928	0.166917	23.5081	0.301792	0.741404	0.524736	0.9999	NA	NA	Q92974-3;Q92974-2;Q92974	928;955;956	ARHGEF2	0.981233	110.61	ORE	1718	-0.216866	23.5081	0.191408	0.838191	-0.651396	0.999866	NA	NA	Q92974-3;Q92974-2;Q92974	928;955;956	ARHGEF2	0.981233	110.61	ORE	1718
ARHGEF2	ARHGEF2_S932	0.129143	21.7896	0.349454	0.763463	0.405987	0.9999	NA	NA	Q92974-3;Q92974-2;Q92974	932;959;960	ARHGEF2	0.97278	104.41	ORE	3548	-0.689241	21.7896	0.00330394	0.4338	-2.07026	0.931101	NA	NA	Q92974-3;Q92974-2;Q92974	932;959;960	ARHGEF2	0.97278	104.41	ORE	3548
ARHGEF2	ARHGEF2_S940	0.0635425	28.324	0.645794	0.859354	0.116801	0.999857	NA	NA	Q92974;Q92974-3;Q92974-2	940;912;939	ARHGEF2	0.999979	101.21	QEx	989	0.0660011	28.324	0.633325	0.886538	0.117773	1	NA	NA	Q92974;Q92974-3;Q92974-2	940;912;939	ARHGEF2	0.999979	101.21	QEx	989
ARHGEF2	ARHGEF2_S941	-0.00421161	28.6988	0.975229	0.902219	-0.00774161	0.999857	NA	NA	Q92974;Q92974-3;Q92974-2	941;913;940	ARHGEF2	0.999979	111.52	QEx	793	-0.0222753	28.6988	0.8697	0.914747	-0.0397481	1	NA	NA	Q92974;Q92974-3;Q92974-2	941;913;940	ARHGEF2	0.999979	111.52	QEx	793
ARHGEF2	ARHGEF2_S947	-0.198228	27.1943	0.289374	0.738766	-0.364375	0.999857	NA	NA	Q92974;Q92974-3;Q92974-2	947;919;946	ARHGEF2	0.998608	73.24	QEx	1732	0.348774	27.1943	0.0865089	0.63433	0.622354	1	NA	NA	Q92974;Q92974-3;Q92974-2	947;919;946	ARHGEF2	0.998608	73.24	QEx	1732
ARHGEF2	ARHGEF2_S960	-0.0997545	27.0312	0.609133	0.852141	-0.183365	0.999857	NA	NA	Q92974;Q92974-3;Q92974-2	960;932;959	ARHGEF2	0.955112	95.784	QEx	1850	0.126709	27.0312	0.518897	0.864897	0.2261	1	NA	NA	Q92974;Q92974-3;Q92974-2	960;932;959	ARHGEF2	0.955112	95.784	QEx	1850
ARHGEF2	ARHGEF2_T917	0.158121	22.4198	0.202084	0.680791	0.497085	0.9999	NA	NA	Q92974-3;Q92974-2;Q92974	917;944;945	ARHGEF2	0.999996	110.61	ORE	2793	0.077516	22.4198	0.511261	0.932599	0.232834	0.999866	NA	NA	Q92974-3;Q92974-2;Q92974	917;944;945	ARHGEF2	0.999996	110.61	ORE	2793
ARHGEF2	ARHGEF2_T945	-0.0749891	27.5524	0.645995	0.859392	-0.137842	0.999857	NA	NA	Q92974;Q92974-3;Q92974-2	945;917;944	ARHGEF2	0.999499	98.75	QEx	1473	0.203356	27.5524	0.237479	0.755612	0.36287	1	NA	NA	Q92974;Q92974-3;Q92974-2	945;917;944	ARHGEF2	0.999499	98.75	QEx	1473
ARHGEF25	ARHGEF25_S371	NA	NA	NA	NA	NA	NA	NA	NA	NA	NA	NA	NA	NA	NA	NA	NA	NA	NA	NA	NA	NA	mock_only	-105	Q86VW2-2;Q86VW2;Q86VW2-3;O60229-5;O60229-6;O60229-4;O60229	371;477;516;578;508;540;2236	ARHGEF25;KALRN	1	117.92	QEx	5384
ARHGEF28	ARHGEF28_S535	0.225216	23.5334	0.192332	0.686705	0.413984	0.999857	NA	NA	Q8N1W1-2;Q8N1W1-5;Q8N1W1-4;Q8N1W1-3;Q8N1W1;Q8N1W1-6	535;222;535;535;535;535	ARHGEF28	1	106.11	QEx	4758	0.1909	23.5334	0.259778	0.766237	0.340642	1	NA	NA	Q8N1W1-2;Q8N1W1-5;Q8N1W1-4;Q8N1W1-3;Q8N1W1;Q8N1W1-6	535;222;535;535;535;535	ARHGEF28	1	106.11	QEx	4758
ARHGEF40	ARHGEF40_S1432	0.185602	20.6838	0.176839	0.662609	0.583476	0.9999	NA	NA	Q8TER5-4;Q8TER5;Q8TER5-2	1432;1480;766	ARHGEF40	0.974128	76.606	ORE	4828	0.126584	20.6838	0.338826	0.90167	0.380219	0.999866	NA	NA	Q8TER5-4;Q8TER5;Q8TER5-2	1432;1480;766	ARHGEF40	0.974128	76.606	ORE	4828
ARHGEF5	ARHGEF5_S1126	-0.0786264	22.5189	0.452868	0.79814	-0.247178	0.9999	NA	NA	Q12774;Q12774-2	1126;48	ARHGEF5	0.973149	189.17	ORE	2691	0.0235603	22.5189	0.81839	0.956801	0.0707676	0.999866	NA	NA	Q12774;Q12774-2	1126;48	ARHGEF5	0.973149	189.17	ORE	2691
ARHGEF5	ARHGEF5_S445	0.112586	21.1922	0.497065	0.812337	0.353937	0.9999	NA	NA	Q12774	445	ARHGEF5	1	239.75	ORE	4260	-0.145626	21.1922	0.385379	0.912508	-0.437415	0.999866	NA	NA	Q12774	445	ARHGEF5	1	239.75	ORE	4260
ARHGEF5	ARHGEF5_S450	0.112586	21.1922	0.497065	0.812337	0.353937	0.9999	NA	NA	Q12774	450	ARHGEF5	0.99991	239.75	ORE	4259	-0.145626	21.1922	0.385379	0.912508	-0.437415	0.999866	NA	NA	Q12774	450	ARHGEF5	0.99991	239.75	ORE	4259
ARHGEF5	ARHGEF5_S517	-0.199992	18.4074	0.415855	0.78718	-0.628716	0.9999	NA	NA	Q12774	517	ARHGEF5	0.894264	110.47	ORE	6190	0.16652	18.4074	0.493136	0.930294	0.500173	0.999866	NA	NA	Q12774	517	ARHGEF5	0.894264	110.47	ORE	6190
ARHGEF5	ARHGEF5_S521	-0.199992	18.4074	0.415855	0.78718	-0.628716	0.9999	NA	NA	Q12774	521	ARHGEF5	0.999785	110.47	ORE	6189	0.16652	18.4074	0.493136	0.930294	0.500173	0.999866	NA	NA	Q12774	521	ARHGEF5	0.999785	110.47	ORE	6189
ARHGEF6	ARHGEF6_S334	0.187219	21.6942	0.308555	0.744862	0.588562	0.9999	NA	NA	Q15052-2;Q14155-6;Q14155-1;Q14155-5;Q14155-2;Q15052;Q14155-3;Q14155	334;340;340;425;468;488;497;518	ARHGEF6;ARHGEF7	1	136.48	ORE	3662	0.0826783	21.6942	0.641965	0.945575	0.248339	0.999866	NA	NA	Q15052-2;Q14155-6;Q14155-1;Q14155-5;Q14155-2;Q15052;Q14155-3;Q14155	334;340;340;425;468;488;497;518	ARHGEF6;ARHGEF7	1	136.48	ORE	3662
ARHGEF7	ARHGEF7_S468	-0.101057	25.1559	0.643416	0.858908	-0.18576	0.999857	NA	NA	Q14155-2;Q14155-3;Q14155;Q14155-6;Q14155-1;Q14155-5;Q15052-2;Q15052	468;497;518;340;340;425;334;488	ARHGEF7;ARHGEF6	1	96.143	QEx	3584	-0.0775664	25.1559	0.721329	0.898982	-0.13841	1	NA	NA	Q14155-2;Q14155-3;Q14155;Q14155-6;Q14155-1;Q14155-5;Q15052-2;Q15052	468;497;518;340;340;425;334;488	ARHGEF7;ARHGEF6	1	96.143	QEx	3584
ARID1A	ARID1A_S1182	0.0422875	24.2432	0.781137	0.871837	0.132939	0.9999	NA	NA	O14497-2;O14497;O14497-3	1182;1182;799	ARID1A	0.5	309.61	ORE	1154	-0.027133	24.2432	0.858257	0.958724	-0.081499	0.999866	NA	NA	O14497-2;O14497;O14497-3	1182;1182;799	ARID1A	0.5	309.61	ORE	1154
ARID1A	ARID1A_S1184	0.0363531	28.4875	0.901453	0.895056	0.0668228	0.999857	NA	NA	O14497-2;O14497;O14497-3	1184;1184;801	ARID1A	0.929049	311.1	QEx	896	-0.498935	28.4875	0.126037	0.683226	-0.890302	1	NA	NA	O14497-2;O14497;O14497-3	1184;1184;801	ARID1A	0.929049	311.1	QEx	896
ARID1A	ARID1A_S1534	0.383641	22.5559	0.114779	0.643622	0.705193	0.999857	NA	NA	O14497-2;O14497;O14497-3	1534;1751;1368	ARID1A	0.999991	57.348	QEx	5072	0.35148	22.5559	0.142244	0.696616	0.627182	1	NA	NA	O14497-2;O14497;O14497-3	1534;1751;1368	ARID1A	0.999991	57.348	QEx	5072
ARID1A	ARID1A_S1537	0.192645	21.4918	0.415433	0.787046	0.605617	0.9999	NA	NA	O14497-2;O14497;O14497-3	1537;1754;1371	ARID1A	0.579685	217.65	ORE	3899	-0.3723	21.4918	0.149299	0.801608	-1.11827	0.999866	NA	NA	O14497-2;O14497;O14497-3	1537;1754;1371	ARID1A	0.579685	217.65	ORE	3899
ARID1A	ARID1A_S1538	0.192645	21.361	0.415433	0.787046	0.605617	0.9999	NA	NA	O14497-2;O14497;O14497-3	1538;1755;1372	ARID1A	0.5	217.65	ORE	4066	NA	NA	NA	NA	NA	NA	mock_only	-75	O14497-2;O14497;O14497-3	1538;1755;1372	ARID1A	0.768073	135.08	QEx	5382
ARID1A	ARID1A_S363	-0.12252	29.7489	0.432227	0.803524	-0.225211	0.999857	NA	NA	O14497-2;O14497	363;363	ARID1A	0.999767	171.29	QEx	404	0.0020654	29.7489	0.989145	0.924262	0.00368552	1	NA	NA	O14497-2;O14497	363;363	ARID1A	0.999767	171.29	QEx	404
ARID1A	ARID1A_S696	-0.132312	24.7725	0.413729	0.786501	-0.415949	0.9999	NA	NA	O14497-2;O14497;O14497-3	696;696;313	ARID1A	1	261.66	ORE	851	-0.000620721	24.7725	0.996857	0.964258	-0.00186445	0.999866	NA	NA	O14497-2;O14497;O14497-3	696;696;313	ARID1A	1	261.66	ORE	851
ARID1A	ARID1A_S698	0.361713	21.2977	0.113537	0.612723	1.13712	0.9999	NA	NA	O14497-2;O14497;O14497-3	698;698;315	ARID1A	1	237.73	ORE	4130	-0.147971	21.2977	0.481566	0.928738	-0.444459	0.999866	NA	NA	O14497-2;O14497;O14497-3	698;698;315	ARID1A	1	237.73	ORE	4130
ARID1A	ARID1A_S702	-0.519756	27.6325	0.0847428	0.633129	-0.955394	0.999857	NA	NA	O14497-2;O14497;O14497-3	702;702;319	ARID1A	0.997164	151.41	QEx	1420	0.802674	27.6325	0.0249415	0.541227	1.43229	1	NA	NA	O14497-2;O14497;O14497-3	702;702;319	ARID1A	0.997164	151.41	QEx	1420
ARID1A	ARID1A_S772	0.40311	23.0475	0.185182	0.669053	1.26726	0.9999	NA	NA	O14497-2;O14497;O14497-3	772;772;389	ARID1A	1	312.01	ORE	2126	0.277368	23.0475	0.344743	0.903194	0.833124	0.999866	NA	NA	O14497-2;O14497;O14497-3	772;772;389	ARID1A	1	312.01	ORE	2126
ARID1B	ARID1B_S502	-0.213958	18.5002	0.213504	0.687863	-0.672621	0.9999	NA	NA	Q8NFD5;Q8NFD5-2;Q8NFD5-3	502;502;502	ARID1B	0.998835	98.408	ORE	6175	-0.0323545	18.5002	0.841425	0.957933	-0.0971827	0.999866	NA	NA	Q8NFD5;Q8NFD5-2;Q8NFD5-3	502;502;502	ARID1B	0.998835	98.408	ORE	6175
ARID2	ARID2_S689	0.138421	19.7261	0.197649	0.677867	0.435155	0.9999	NA	NA	Q68CP9-3;Q68CP9	689;689	ARID2	0.997904	107.06	ORE	5706	0.302103	19.7261	0.0179439	0.569124	0.907422	0.999866	NA	NA	Q68CP9-3;Q68CP9	689;689	ARID2	0.997904	107.06	ORE	5706
ARID3A	ARID3A_S353	0.00812319	20.144	0.968229	0.893976	0.0255369	0.9999	NA	NA	Q99856	353	ARID3A	0.979574	76.98	ORE	5382	0.202623	20.144	0.338398	0.901557	0.608616	0.999866	NA	NA	Q99856	353	ARID3A	0.979574	76.98	ORE	5382
ARID3A	ARID3A_S77	0.314614	29.2106	0.336001	0.763748	0.57831	0.999857	NA	NA	Q99856	77	ARID3A	1	160.77	QEx	562	0.469162	29.2106	0.182062	0.720637	0.837174	1	NA	NA	Q99856	77	ARID3A	1	160.77	QEx	562
ARID3A	ARID3A_S81	-0.159805	28.9805	0.362256	0.776258	-0.293748	0.999857	NA	NA	Q99856	81	ARID3A	1	119.02	QEx	658	-0.135901	28.9805	0.436748	0.843464	-0.242503	1	NA	NA	Q99856	81	ARID3A	1	119.02	QEx	658
ARID3A	ARID3A_S88	-0.14529	28.568	0.659928	0.861951	-0.267067	0.999857	NA	NA	Q99856	88	ARID3A	1	160.77	QEx	865	0.346419	28.568	0.325562	0.80066	0.618151	1	NA	NA	Q99856	88	ARID3A	1	160.77	QEx	865
ARID4A	ARID4A_S864	NA	NA	NA	NA	NA	NA	NA	NA	NA	NA	NA	NA	NA	NA	NA	NA	NA	NA	NA	NA	NA	mock_only	-116	P29374-3;P29374-2;P29374	864;864;864	ARID4A	0.881299	88.681	QEx	5381
ARID4B	ARID4B_S1067	-0.10383	22.5173	0.38081	0.775492	-0.326412	0.9999	NA	NA	Q4LE39-2;Q4LE39	1067;1153	ARID4B	0.921255	342.98	ORE	2692	-0.0108804	22.5173	0.92455	0.96157	-0.0326813	0.999866	NA	NA	Q4LE39-2;Q4LE39	1067;1153	ARID4B	0.921255	342.98	ORE	2692
ARID4B	ARID4B_S580	0.043793	24.737	0.816343	0.885369	0.0804986	0.999857	NA	NA	Q4LE39-2;Q4LE39;Q4LE39-4;Q4LE39-3	580;666;347;666	ARID4B	0.999015	88.517	QEx	3946	0.0957404	24.737	0.614742	0.883508	0.17084	1	NA	NA	Q4LE39-2;Q4LE39;Q4LE39-4;Q4LE39-3	580;666;347;666	ARID4B	0.999015	88.517	QEx	3946
ARID4B	ARID4B_S589	0.278158	22.0509	0.0976417	0.5987	0.874445	0.9999	NA	NA	Q4LE39-2;Q4LE39;Q4LE39-4;Q4LE39-3	589;675;356;675	ARID4B	0.999702	110.04	ORE	3230	0.23457	22.0509	0.150546	0.802928	0.704575	0.999866	NA	NA	Q4LE39-2;Q4LE39;Q4LE39-4;Q4LE39-3	589;675;356;675	ARID4B	0.999702	110.04	ORE	3230
ARID4B	ARID4B_S704	0.280197	24.5404	0.0919202	0.635237	0.515048	0.999857	NA	NA	Q4LE39-2;Q4LE39;Q4LE39-4;Q4LE39-3	704;790;471;790	ARID4B	0.999885	94.201	QEx	4101	0.148991	24.5404	0.32835	0.802017	0.265859	1	NA	NA	Q4LE39-2;Q4LE39;Q4LE39-4;Q4LE39-3	704;790;471;790	ARID4B	0.999885	94.201	QEx	4101
ARID4B	ARID4B_T707	0.280197	24.5404	0.0919202	0.635237	0.515048	0.999857	NA	NA	Q4LE39-2;Q4LE39;Q4LE39-4;Q4LE39-3	707;793;474;793	ARID4B	0.999884	94.201	QEx	4100	0.148991	24.5404	0.32835	0.802017	0.265859	1	NA	NA	Q4LE39-2;Q4LE39;Q4LE39-4;Q4LE39-3	707;793;474;793	ARID4B	0.999884	94.201	QEx	4100
ARPC5L	ARPC5L_S64	-0.00794763	20.4921	0.934274	0.890544	-0.024985	0.9999	NA	NA	Q9BPX5	64	ARPC5L	0.997444	76.588	ORE	5051	-0.141168	20.4921	0.174323	0.825107	-0.424025	0.999866	NA	NA	Q9BPX5	64	ARPC5L	0.997444	76.588	ORE	5051
ARPP19	ARPP19_S46	-0.0231617	22.7837	0.849852	0.880966	-0.0728135	0.9999	NA	NA	P56211-2;P56211;O43768-6;O43768-5;O43768-2;O43768;O43768-9;O43768-7;O43768-3;O43768-4	46;62;63;63;67;67;83;79;83;90	ARPP19;ENSA	1	208.51	ORE	2373	-0.162774	22.7837	0.211333	0.851177	-0.48892	0.999866	NA	NA	P56211-2;P56211;O43768-6;O43768-5;O43768-2;O43768;O43768-9;O43768-7;O43768-3;O43768-4	46;62;63;63;67;67;83;79;83;90	ARPP19;ENSA	1	208.51	ORE	2373
ARVCF	ARVCF_S269	-0.130345	22.7105	0.569822	0.832279	-0.409767	0.9999	NA	NA	O00192-2;O00192	269;332	ARVCF	0.999864	76.109	ORE	2449	-0.216239	22.7105	0.360611	0.907058	-0.649513	0.999866	NA	NA	O00192-2;O00192	269;332	ARVCF	0.999864	76.109	ORE	2449
ARVCF	ARVCF_S272	-0.130345	22.7105	0.569822	0.832279	-0.409767	0.9999	NA	NA	O00192-2;O00192	272;335	ARVCF	0.999928	76.109	ORE	2448	-0.216239	22.7105	0.360611	0.907058	-0.649513	0.999866	NA	NA	O00192-2;O00192	272;335	ARVCF	0.999928	76.109	ORE	2448
ASAP1	ASAP1_S1027	0.0420113	21.2559	0.653481	0.850542	0.132071	0.9999	NA	NA	Q9ULH1;Q9ULH1-2	1027;1030	ASAP1	0.999999	138.28	ORE	4187	0.0688287	21.2559	0.467908	0.926811	0.20674	0.999866	NA	NA	Q9ULH1;Q9ULH1-2	1027;1030	ASAP1	0.999999	138.28	ORE	4187
ASAP1	ASAP1_S839	0.177676	22.0968	0.225642	0.694732	0.558562	0.9999	NA	NA	Q9ULH1;Q9ULH1-2	839;842	ASAP1	0.997885	159.5	ORE	3182	0.137033	22.0968	0.339016	0.901719	0.411604	0.999866	NA	NA	Q9ULH1;Q9ULH1-2	839;842	ASAP1	0.997885	159.5	ORE	3182
ASAP1	ASAP1_S843	1.7921	25.7014	0.0924489	0.63538	3.29416	0.0655956	NA	NA	Q9ULH1;Q9ULH1-2	843;846	ASAP1	0.999997	104.55	QEx	3066	1.10484	25.7014	0.270609	0.770857	1.97148	0.98921	NA	NA	Q9ULH1;Q9ULH1-2	843;846	ASAP1	0.999997	104.55	QEx	3066
ASF1A	ASF1A_S165	0.216903	21.4637	0.187247	0.670578	0.68188	0.9999	NA	NA	Q9Y294	165	ASF1A	0.757834	191.44	ORE	3942	0.0808023	21.4637	0.591437	0.941198	0.242705	0.999866	NA	NA	Q9Y294	165	ASF1A	0.757834	191.44	ORE	3942
ASF1A	ASF1A_S166	1.30196	26.6469	0.0593092	0.621796	2.39321	0.483607	NA	NA	Q9Y294	166	ASF1A	0.843326	129.46	QEx	2179	2.22929	26.6469	0.010772	0.440579	3.97795	0.00692849	NA	NA	Q9Y294	166	ASF1A	0.843326	129.46	QEx	2179
ASF1A	ASF1A_S175	1.10564	25.5898	0.0110312	0.512346	2.03234	0.86682	NA	NA	Q9Y294	175	ASF1A	0.893644	129.46	QEx	3186	1.77699	25.5898	0.00191367	0.261314	3.17088	0.0846998	NA	NA	Q9Y294	175	ASF1A	0.893644	129.46	QEx	3186
ASH1L	ASH1L_S1170	-0.336074	18.2218	0.0380745	0.54517	-1.05652	0.9999	NA	NA	Q9NR48-2;Q9NR48	1170;1170	ASH1L	0.934998	93.179	ORE	6223	-0.188633	18.2218	0.192775	0.839155	-0.566594	0.999866	NA	NA	Q9NR48-2;Q9NR48	1170;1170	ASH1L	0.934998	93.179	ORE	6223
ASH2L	ASH2L_S623	0.153641	23.2956	0.358309	0.77447	0.282417	0.999857	NA	NA	Q9UBL3;Q9UBL3-2;Q9UBL3-3	623;496;529	ASH2L	1	63.184	QEx	4862	0.325574	23.2956	0.0791603	0.627682	0.580955	1	NA	NA	Q9UBL3;Q9UBL3-2;Q9UBL3-3	623;496;529	ASH2L	1	63.184	QEx	4862
ASPM	ASPM_S170	0.426861	18.4623	0.0991032	0.600147	1.34192	0.9999	NA	NA	Q8IZT6;Q8IZT6-2	170;170	ASPM	1	105.65	ORE	6181	0.0240802	18.4623	0.917095	0.96127	0.0723294	0.999866	NA	NA	Q8IZT6;Q8IZT6-2	170;170	ASPM	1	105.65	ORE	6181
ASPM	ASPM_S425	-0.0049606	25.6928	0.980946	0.902733	-0.00911838	0.999857	NA	NA	Q8IZT6-2;Q8IZT6	425;425	ASPM	0.99999	94.671	QEx	3075	-0.033202	25.6928	0.873134	0.915053	-0.0592457	1	NA	NA	Q8IZT6-2;Q8IZT6	425;425	ASPM	0.99999	94.671	QEx	3075
ASUN	ASUN_S522	-0.0814421	25.7435	0.824583	0.886385	-0.149704	0.999857	NA	NA	Q9NVM9-2;Q9NVM9	522;623	ASUN	1	95.834	QEx	3023	0.0530544	25.7435	0.884973	0.916094	0.0946705	1	NA	NA	Q9NVM9-2;Q9NVM9	522;623	ASUN	1	95.834	QEx	3023
ASUN	ASUN_S525	-0.0814421	25.7435	0.824583	0.886385	-0.149704	0.999857	NA	NA	Q9NVM9-2;Q9NVM9	525;626	ASUN	1	95.834	QEx	3022	0.0530544	25.7435	0.884973	0.916094	0.0946705	1	NA	NA	Q9NVM9-2;Q9NVM9	525;626	ASUN	1	95.834	QEx	3022
ASXL2	ASXL2_S562	-0.251716	20.0059	0.0366961	0.543118	-0.791321	0.9999	NA	NA	Q76L83;Q76L83-2	562;302	ASXL2	0.99961	97.073	ORE	5507	NA	NA	NA	NA	NA	NA	mock_only	-93	Q76L83;Q76L83-2	562;302	ASXL2	0.961378	112.72	QEx	5380
ASXL2	ASXL2_S842	NA	NA	NA	NA	NA	NA	mock_only	-19	Q76L83	842	ASXL2	0.563583	72.879	QEx	5341	NA	NA	NA	NA	NA	NA	mock_only	-37	Q76L83	842	ASXL2	0.563583	72.879	QEx	5379
ATAD1	ATAD1_S322	-0.252033	26.5763	0.24838	0.717527	-0.463277	0.999857	NA	NA	Q8NBU5	322	ATAD1	0.977073	103.95	QEx	2242	-0.0424443	26.5763	0.831739	0.911201	-0.0757378	1	NA	NA	Q8NBU5	322	ATAD1	0.977073	103.95	QEx	2242
ATAD2	ATAD2_S1243	-0.147494	24.9337	0.558123	0.840779	-0.271118	0.999857	NA	NA	Q6PL18	1243	ATAD2	0.966067	123.61	QEx	3764	0.312595	24.9337	0.246867	0.760283	0.557795	1	NA	NA	Q6PL18	1243	ATAD2	0.966067	123.61	QEx	3764
ATAD2	ATAD2_S327	-0.109621	24.5033	0.614968	0.853338	-0.2015	0.999857	NA	NA	Q6PL18;Q6PL18-2	327;157	ATAD2	0.999999	133.93	QEx	4130	0.201644	24.5033	0.366817	0.819022	0.359814	1	NA	NA	Q6PL18;Q6PL18-2	327;157	ATAD2	0.999999	133.93	QEx	4130
ATAD2	ATAD2_S342	-0.200456	20.7269	0.0818719	0.580426	-0.630174	0.9999	NA	NA	Q6PL18;Q6PL18-2	342;172	ATAD2	0.99986	132.51	ORE	4781	0.0135364	20.7269	0.89406	0.960312	0.0406591	0.999866	NA	NA	Q6PL18;Q6PL18-2	342;172	ATAD2	0.99986	132.51	ORE	4781
ATAD2B	ATAD2B_S16	0.338873	21.4552	0.204919	0.682606	1.06532	0.9999	NA	NA	Q9ULI0-2;Q9ULI0	16;16	ATAD2B	1	110.1	ORE	3957	0.0196161	21.4552	0.935561	0.962005	0.0589206	0.999866	NA	NA	Q9ULI0-2;Q9ULI0	16;16	ATAD2B	1	110.1	ORE	3957
ATAD2B	ATAD2B_S81	0.105349	21.5821	0.411269	0.785711	0.331185	0.9999	NA	NA	Q9ULI0-2;Q9ULI0	81;81	ATAD2B	0.963863	173.77	ORE	3781	0.00728443	21.5821	0.953447	0.962692	0.0218801	0.999866	NA	NA	Q9ULI0-2;Q9ULI0	81;81	ATAD2B	0.963863	173.77	ORE	3781
ATAD2B	ATAD2B_S86	0.528807	21.8527	0.0289118	0.528325	1.66241	0.9999	NA	NA	Q9ULI0-2;Q9ULI0	86;86	ATAD2B	1	173.77	ORE	3478	-0.182249	21.8527	0.371948	0.909635	-0.54742	0.999866	NA	NA	Q9ULI0-2;Q9ULI0	86;86	ATAD2B	1	173.77	ORE	3478
ATAD5	ATAD5_S1115	0.123721	26.9441	0.75091	0.876613	0.22742	0.999857	NA	NA	Q96QE3-2;Q96QE3	1115;1115	ATAD5	0.999958	143.29	QEx	1909	0.135528	26.9441	0.670994	0.892221	0.241837	1	NA	NA	Q96QE3-2;Q96QE3	1115;1115	ATAD5	0.999958	143.29	QEx	1909
ATAD5	ATAD5_S1116	0.123721	26.9441	0.75091	0.876613	0.22742	0.999857	NA	NA	Q96QE3-2;Q96QE3	1116;1116	ATAD5	0.999981	143.29	QEx	1908	0.135528	26.9441	0.670994	0.892221	0.241837	1	NA	NA	Q96QE3-2;Q96QE3	1116;1116	ATAD5	0.999981	143.29	QEx	1908
ATAT1	ATAT1_S253	-0.100132	26.8844	0.438222	0.80568	-0.184059	0.999857	NA	NA	Q5SQI0-7;Q5SQI0-6;Q5SQI0-5;Q5SQI0-4;Q5SQI0-3;Q5SQI0-2;Q5SQI0	253;253;276;276;253;264;276	ATAT1	0.999998	134.45	QEx	1961	-0.0782414	26.8844	0.540639	0.869622	-0.139614	1	NA	NA	Q5SQI0-7;Q5SQI0-6;Q5SQI0-5;Q5SQI0-4;Q5SQI0-3;Q5SQI0-2;Q5SQI0	253;253;276;276;253;264;276	ATAT1	0.999998	134.45	QEx	1961
ATAT1	ATAT1_S292	-0.039648	23.9427	0.7503	0.867268	-0.124642	0.9999	NA	NA	Q5SQI0-7;Q5SQI0-6;Q5SQI0-5;Q5SQI0-4;Q5SQI0-3;Q5SQI0-2;Q5SQI0	292;292;315;315;292;303;315	ATAT1	1	166.79	ORE	1369	-0.201601	23.9427	0.137834	0.789838	-0.605545	0.999866	NA	NA	Q5SQI0-7;Q5SQI0-6;Q5SQI0-5;Q5SQI0-4;Q5SQI0-3;Q5SQI0-2;Q5SQI0	292;292;315;315;292;303;315	ATAT1	1	166.79	ORE	1369
ATF2	ATF2_S310	-0.406759	21.5887	0.097415	0.598473	-1.27873	0.9999	NA	NA	P15336-5;P15336;P15336-2;P15336-4	310;328;152;270	ATF2	0.846152	72.024	ORE	3772	-0.373145	21.5887	0.122529	0.777974	-1.12081	0.999866	NA	NA	P15336-5;P15336;P15336-2;P15336-4	310;328;152;270	ATF2	0.846152	72.024	ORE	3772
ATF2	ATF2_T51	0.304889	22.2117	0.0180904	0.49064	0.95848	0.9999	NA	NA	P15336-5;P15336;P15336-3;P15336-7	51;69;69;51	ATF2	1	319.11	ORE	3038	0.100764	22.2117	0.338828	0.90167	0.302665	0.999866	NA	NA	P15336-5;P15336;P15336-3;P15336-7	51;69;69;51	ATF2	1	319.11	ORE	3038
ATF2	ATF2_T53	0.304889	22.2117	0.0180904	0.49064	0.95848	0.9999	NA	NA	P15336-5;P15336;P15336-3;P15336-7	53;71;71;53	ATF2	0.993983	319.11	ORE	3037	0.100764	22.2117	0.338828	0.90167	0.302665	0.999866	NA	NA	P15336-5;P15336;P15336-3;P15336-7	53;71;71;53	ATF2	0.993983	319.11	ORE	3037
ATF7	ATF7_S97	-0.228252	25.5741	0.368534	0.77904	-0.419565	0.999857	NA	NA	P17544-4;P17544-2;P17544-6;P17544-3;P17544	97;97;97;108;108	ATF7	0.999929	117.2	QEx	3201	-0.0552755	25.5741	0.823908	0.910433	-0.0986338	1	NA	NA	P17544-4;P17544-2;P17544-6;P17544-3;P17544	97;97;97;108;108	ATF7	0.999929	117.2	QEx	3201
ATF7	ATF7_T101	-0.228252	25.5741	0.368534	0.77904	-0.419565	0.999857	NA	NA	P17544-4;P17544-2;P17544-6;P17544-3;P17544	101;101;101;112;112	ATF7	0.96834	117.2	QEx	3200	-0.0552755	25.5741	0.823908	0.910433	-0.0986338	1	NA	NA	P17544-4;P17544-2;P17544-6;P17544-3;P17544	101;101;101;112;112	ATF7	0.96834	117.2	QEx	3200
ATF7	ATF7_T51	0.197424	24.9225	0.223152	0.701434	0.362897	0.999857	NA	NA	P17544-4;P17544-2;P17544-6;P17544-5;P17544-3;P17544	51;51;51;51;51;51	ATF7	0.9971	140.84	QEx	3779	0.177852	24.9225	0.26698	0.769344	0.317361	1	NA	NA	P17544-4;P17544-2;P17544-6;P17544-5;P17544-3;P17544	51;51;51;51;51;51	ATF7	0.9971	140.84	QEx	3779
ATF7	ATF7_T53	0.184444	20.5336	0.168605	0.656947	0.579838	0.9999	NA	NA	P17544-2;P17544-6;P17544-4;P17544-3;P17544;P17544-5	53;53;53;53;53;53	ATF7	0.994753	235.26	ORE	5011	0.326619	20.5336	0.0308037	0.6197	0.981059	0.999866	NA	NA	P17544-2;P17544-6;P17544-4;P17544-3;P17544;P17544-5	53;53;53;53;53;53	ATF7	0.994753	235.26	ORE	5011
ATF7IP	ATF7IP_S496	-0.460163	25.0994	0.0572053	0.620435	-0.845854	0.999857	NA	NA	Q6VMQ6;Q6VMQ6-4;Q6VMQ6-2;Q6VMQ6-5	496;504;496;496	ATF7IP	1	154.69	QEx	3635	-0.311457	25.0994	0.163647	0.710784	-0.555764	1	NA	NA	Q6VMQ6;Q6VMQ6-4;Q6VMQ6-2;Q6VMQ6-5	496;504;496;496	ATF7IP	1	154.69	QEx	3635
ATF7IP	ATF7IP_S851	0.381332	20.7105	0.212426	0.687222	1.19879	0.9999	NA	NA	Q6VMQ6-2;Q6VMQ6-5;Q6VMQ6;Q6VMQ6-4	851;851;852;860	ATF7IP	0.97726	200.63	ORE	4799	0.172395	20.7105	0.553668	0.937438	0.517821	0.999866	NA	NA	Q6VMQ6-2;Q6VMQ6-5;Q6VMQ6;Q6VMQ6-4	851;851;852;860	ATF7IP	0.97726	200.63	ORE	4799
ATF7IP	ATF7IP_S898	-0.0898673	20.6276	0.511043	0.816528	-0.282516	0.9999	NA	NA	Q6VMQ6-2;Q6VMQ6-5;Q6VMQ6;Q6VMQ6-4	898;898;899;907	ATF7IP	0.918889	168.42	ORE	4896	-0.0135801	20.6276	0.921143	0.961434	-0.0407903	0.999866	NA	NA	Q6VMQ6-2;Q6VMQ6-5;Q6VMQ6;Q6VMQ6-4	898;898;899;907	ATF7IP	0.918889	168.42	ORE	4896
ATG13	ATG13_S239	0.465398	18.5715	0.00648231	0.434932	1.46307	0.9999	NA	NA	O75143-4;O75143-3;O75143-2;O75143;O75143-5	239;318;318;355;388	ATG13	0.80162	158.5	ORE	6164	-0.138759	18.5715	0.284036	0.884885	-0.416787	0.999866	NA	NA	O75143-4;O75143-3;O75143-2;O75143;O75143-5	239;318;318;355;388	ATG13	0.80162	158.5	ORE	6164
ATG16L1	ATG16L1_S143	1.62373	25.5997	0.00905128	0.502096	2.98467	0.150138	NA	NA	Q676U5-4;Q676U5-5;Q676U5-3;Q676U5-2;Q676U5	143;124;287;268;287	ATG16L1	0.975851	133.68	QEx	3173	0.866019	25.5997	0.0685928	0.61645	1.54533	1	NA	NA	Q676U5-4;Q676U5-5;Q676U5-3;Q676U5-2;Q676U5	143;124;287;268;287	ATG16L1	0.975851	133.68	QEx	3173
ATG2B	ATG2B_S1016	-0.0617946	28.4257	0.731253	0.873715	-0.113588	0.999857	NA	NA	Q96BY7	1016	ATG2B	0.99852	146.78	QEx	932	-0.0509902	28.4257	0.776508	0.905482	-0.0909871	1	NA	NA	Q96BY7	1016	ATG2B	0.99852	146.78	QEx	932
ATG2B	ATG2B_S1018	-0.0748604	28.43	0.678947	0.865297	-0.137605	0.999857	NA	NA	Q96BY7	1018	ATG2B	0.979906	146.78	QEx	928	-0.064056	28.43	0.722686	0.899153	-0.114302	1	NA	NA	Q96BY7	1018	ATG2B	0.979906	146.78	QEx	928
ATG2B	ATG2B_S1579	-0.036313	26.0786	0.716717	0.861908	-0.114157	0.9999	NA	NA	Q96BY7	1579	ATG2B	0.998949	218.21	ORE	366	-0.152903	26.0786	0.157157	0.80964	-0.459273	0.999866	NA	NA	Q96BY7	1579	ATG2B	0.998949	218.21	ORE	366
ATG2B	ATG2B_S1582	-0.115542	28.2979	0.375507	0.782043	-0.212384	0.999857	NA	NA	Q96BY7	1582	ATG2B	0.969268	131.86	QEx	1002	0.03933	28.2979	0.755794	0.903142	0.0701806	1	NA	NA	Q96BY7	1582	ATG2B	0.969268	131.86	QEx	1002
ATG2B	ATG2B_S1583	0.172657	27.1262	0.459965	0.813149	0.31737	0.999857	NA	NA	Q96BY7	1583	ATG2B	0.930802	157.58	QEx	1785	0.345347	27.1262	0.165031	0.711591	0.616239	1	NA	NA	Q96BY7	1583	ATG2B	0.930802	157.58	QEx	1785
ATG2B	ATG2B_S239	0.0117333	19.8165	0.960913	0.893255	0.036886	0.9999	NA	NA	Q96BY7	239	ATG2B	0.5	197.06	ORE	5637	-0.127147	19.8165	0.599402	0.941934	-0.381909	0.999866	NA	NA	Q96BY7	239	ATG2B	0.5	197.06	ORE	5637
ATG2B	ATG2B_S240	0.0122215	20.1794	0.941916	0.891336	0.0384208	0.9999	NA	NA	Q96BY7	240	ATG2B	0.537779	197.06	ORE	5353	0.0758758	20.1794	0.653572	0.946489	0.227907	0.999866	NA	NA	Q96BY7	240	ATG2B	0.537779	197.06	ORE	5353
ATG2B	ATG2B_S255	-0.0567451	24.8697	0.800472	0.883362	-0.104307	0.999857	NA	NA	Q96BY7	255	ATG2B	0.999662	78.149	QEx	3845	-0.418714	24.8697	0.0985179	0.652479	-0.747156	1	NA	NA	Q96BY7	255	ATG2B	0.999662	78.149	QEx	3845
ATG2B	ATG2B_S497	0.0726639	20.6748	0.682875	0.856049	0.228434	0.9999	NA	NA	Q96BY7	497	ATG2B	0.978358	63.128	ORE	4834	-0.135944	20.6748	0.451991	0.924428	-0.408334	0.999866	NA	NA	Q96BY7	497	ATG2B	0.978358	63.128	ORE	4834
ATG9A	ATG9A_S656	-0.208625	25.2152	0.27183	0.730312	-0.383486	0.999857	NA	NA	Q7Z3C6;Q7Z3C6-2	656;595	ATG9A	0.993657	103.13	QEx	3527	-0.2112	25.2152	0.266541	0.769159	-0.376865	1	NA	NA	Q7Z3C6;Q7Z3C6-2	656;595	ATG9A	0.993657	103.13	QEx	3527
ATL1	ATL1_S10	-0.310812	24.337	0.234054	0.708723	-0.571323	0.999857	NA	NA	Q8WXF7-2;Q8WXF7	10;10	ATL1	0.999995	132.31	QEx	4271	0.0380894	24.337	0.876678	0.915368	0.0679668	1	NA	NA	Q8WXF7-2;Q8WXF7	10;10	ATL1	0.999995	132.31	QEx	4271
ATL2	ATL2_S24	-0.00532553	29.7745	0.97733	0.902409	-0.00978918	0.999857	NA	NA	Q8NHH9-2;Q8NHH9	24;24	ATL2	0.744782	174.02	QEx	396	-0.148056	29.7745	0.441517	0.844892	-0.264191	1	NA	NA	Q8NHH9-2;Q8NHH9	24;24	ATL2	0.744782	174.02	QEx	396
ATN1	ATN1_S661	0.207023	25.6014	0.338179	0.764844	0.380541	0.999857	NA	NA	P54259	661	ATN1	0.996938	160.45	QEx	3171	0.0440091	25.6014	0.832388	0.911264	0.07853	1	NA	NA	P54259	661	ATN1	0.996938	160.45	QEx	3171
ATN1	ATN1_T653	0.0364367	24.0153	0.790305	0.873135	0.114546	0.9999	NA	NA	P54259	653	ATN1	0.989969	84.94	ORE	1312	0.134942	24.0153	0.341107	0.902263	0.405324	0.999866	NA	NA	P54259	653	ATN1	0.989969	84.94	ORE	1312
ATP11A	ATP11A_S738	-0.0559022	21.7895	0.658102	0.851436	-0.17574	0.9999	NA	NA	P98196	738	ATP11A	0.999843	102.73	ORE	3551	-0.0497206	21.7895	0.693404	0.949408	-0.149345	0.999866	NA	NA	P98196	738	ATP11A	0.999843	102.73	ORE	3551
ATP11A	ATP11A_S740	-0.0559022	21.7895	0.658102	0.851436	-0.17574	0.9999	NA	NA	P98196	740	ATP11A	0.99998	102.73	ORE	3550	-0.0497206	21.7895	0.693404	0.949408	-0.149345	0.999866	NA	NA	P98196	740	ATP11A	0.99998	102.73	ORE	3550
ATP11A	ATP11A_T733	0.0491826	24.8682	0.844284	0.888741	0.0904056	0.999857	NA	NA	P98196	733	ATP11A	0.999994	74.769	QEx	3848	-0.015751	24.8682	0.949767	0.921369	-0.0281062	1	NA	NA	P98196	733	ATP11A	0.999994	74.769	QEx	3848
ATP11B	ATP11B_S1154	-0.152828	20.0281	0.303383	0.742228	-0.480446	0.9999	NA	NA	Q9Y2G3	1154	ATP11B	0.999127	180.11	ORE	5488	-0.0256351	20.0281	0.857159	0.958674	-0.0769998	0.999866	NA	NA	Q9Y2G3	1154	ATP11B	0.999127	180.11	ORE	5488
ATP11C	ATP11C_S445	0.240416	20.6138	0.078575	0.575987	0.755797	0.9999	NA	NA	Q8NB49-2;Q8NB49-3;Q8NB49-4;Q8NB49	445;445;445;445	ATP11C	0.999064	268.49	ORE	4914	0.189058	20.6138	0.14871	0.800979	0.567871	0.999866	NA	NA	Q8NB49-2;Q8NB49-3;Q8NB49-4;Q8NB49	445;445;445;445	ATP11C	0.999064	268.49	ORE	4914
ATP2B1	ATP2B1_S1119	1.01498	27.2096	0.0737856	0.629158	1.8657	0.999857	NA	NA	P20020-6;P20020-3;P20020-4;P20020	1119;1155;1184;1193	ATP2B1	1	174.77	QEx	1722	1.32889	27.2096	0.0315562	0.561675	2.37127	0.507614	NA	NA	P20020-6;P20020-3;P20020-4;P20020	1119;1155;1184;1193	ATP2B1	1	174.77	QEx	1722
ATP2B1	ATP2B1_T1129	0.743591	26.721	0.0655175	0.62533	1.36684	0.999857	NA	NA	P20020-6;P20020-3;P20020-4;P20020	1129;1165;1194;1203	ATP2B1	0.999999	174.77	QEx	2107	0.850747	26.721	0.0431965	0.584096	1.51808	1	NA	NA	P20020-6;P20020-3;P20020-4;P20020	1129;1165;1194;1203	ATP2B1	0.999999	174.77	QEx	2107
ATP7A	ATP7A_S1354	-0.329731	26.3452	0.0983007	0.636862	-0.606099	0.999857	NA	NA	Q04656-5;Q04656;Q04656-2;Q04656-3;Q04656-4	1354;1432;1446;1513;435	ATP7A	0.995757	149.2	QEx	2439	-0.61411	26.3452	0.0143001	0.479287	-1.09582	1	NA	NA	Q04656-5;Q04656;Q04656-2;Q04656-3;Q04656-4	1354;1432;1446;1513;435	ATP7A	0.995757	149.2	QEx	2439
ATP7A	ATP7A_S1385	0.060983	25.485	0.740878	0.875151	0.112097	0.999857	NA	NA	Q04656-5;Q04656;Q04656-2;Q04656-3;Q04656-4	1385;1463;1477;1544;466	ATP7A	1	107.09	QEx	3282	0.152672	25.485	0.418972	0.837899	0.272429	1	NA	NA	Q04656-5;Q04656;Q04656-2;Q04656-3;Q04656-4	1385;1463;1477;1544;466	ATP7A	1	107.09	QEx	3282
ATP7A	ATP7A_S1388	0.155611	24.4277	0.529918	0.833713	0.286038	0.999857	NA	NA	Q04656-5;Q04656;Q04656-2;Q04656-3;Q04656-4	1388;1466;1480;1547;469	ATP7A	0.999209	107.09	QEx	4197	0.147451	24.4277	0.551028	0.871765	0.263111	1	NA	NA	Q04656-5;Q04656;Q04656-2;Q04656-3;Q04656-4	1388;1466;1480;1547;469	ATP7A	0.999209	107.09	QEx	4197
ATP7A	ATP7A_S1391	-0.021005	24.4375	0.907631	0.895696	-0.0386106	0.999857	NA	NA	Q04656-5;Q04656;Q04656-2;Q04656-3;Q04656-4	1391;1469;1483;1550;472	ATP7A	0.999899	87.863	QEx	4188	0.0452758	24.4375	0.802929	0.908307	0.0807903	1	NA	NA	Q04656-5;Q04656;Q04656-2;Q04656-3;Q04656-4	1391;1469;1483;1550;472	ATP7A	0.999899	87.863	QEx	4188
ATP7A	ATP7A_S1395	-0.155605	19.2484	0.462529	0.801111	-0.489175	0.9999	NA	NA	Q04656-5;Q04656;Q04656-2;Q04656-3;Q04656-4	1395;1473;1487;1554;476	ATP7A	0.998121	94.454	ORE	5956	-0.14936	19.2484	0.479956	0.928517	-0.448629	0.999866	NA	NA	Q04656-5;Q04656;Q04656-2;Q04656-3;Q04656-4	1395;1473;1487;1554;476	ATP7A	0.998121	94.454	ORE	5956
ATP7A	ATP7A_S270	0.0149433	20.9514	0.914368	0.888427	0.0469774	0.9999	NA	NA	Q04656-5;Q04656;Q04656-2;Q04656-3	270;270;284;351	ATP7A	0.95854	57.826	ORE	4548	0.0189741	20.9514	0.891428	0.960199	0.0569922	0.999866	NA	NA	Q04656-5;Q04656;Q04656-2;Q04656-3	270;270;284;351	ATP7A	0.95854	57.826	ORE	4548
ATP7A	ATP7A_S357	-0.324435	26.6298	0.194306	0.687449	-0.596363	0.999857	NA	NA	Q04656-5;Q04656;Q04656-2;Q04656-3	357;357;371;438	ATP7A	0.968214	168.05	QEx	2194	-1.50655	26.6298	0.000879455	0.203891	-2.68829	0.275732	NA	NA	Q04656-5;Q04656;Q04656-2;Q04656-3	357;357;371;438	ATP7A	0.968214	168.05	QEx	2194
ATP7A	ATP7A_T1401	-0.155605	19.2484	0.462529	0.801111	-0.489175	0.9999	NA	NA	Q04656-5;Q04656;Q04656-2;Q04656-3;Q04656-4	1401;1479;1493;1560;482	ATP7A	0.572721	94.454	ORE	5955	-0.14936	19.2484	0.479956	0.928517	-0.448629	0.999866	NA	NA	Q04656-5;Q04656;Q04656-2;Q04656-3;Q04656-4	1401;1479;1493;1560;482	ATP7A	0.572721	94.454	ORE	5955
ATP7B	ATP7B_S1191	0.182816	22.3813	0.173304	0.659965	0.574718	0.9999	NA	NA	P35670-2;P35670-3;P35670-4;P35670	1191;1287;1380;1398	ATP7B	0.992865	83.393	ORE	2846	0.141572	22.3813	0.278087	0.882712	0.425238	0.999866	NA	NA	P35670-2;P35670-3;P35670-4;P35670	1191;1287;1380;1398	ATP7B	0.992865	83.393	ORE	2846
ATP7B	ATP7B_S1194	0.182816	22.3813	0.173304	0.659965	0.574718	0.9999	NA	NA	P35670-2;P35670-3;P35670-4;P35670	1194;1290;1383;1401	ATP7B	0.999947	83.393	ORE	2845	0.141572	22.3813	0.278087	0.882712	0.425238	0.999866	NA	NA	P35670-2;P35670-3;P35670-4;P35670	1194;1290;1383;1401	ATP7B	0.999947	83.393	ORE	2845
ATP9B	ATP9B_T518	-0.0852239	18.6539	0.550237	0.82734	-0.267919	0.9999	NA	NA	O43861-2;O43861	518;518	ATP9B	0.869428	141.6	ORE	6147	0.0565842	18.6539	0.689296	0.949122	0.169961	0.999866	NA	NA	O43861-2;O43861	518;518	ATP9B	0.869428	141.6	ORE	6147
ATR	ATR_S2119	-0.0214103	20.5699	0.81505	0.876511	-0.0673075	0.9999	NA	NA	Q13535-2;Q13535-3;Q13535	2119;2183;2183	ATR	0.754425	61.097	ORE	4981	0.0938983	20.5699	0.323058	0.897363	0.282041	0.999866	NA	NA	Q13535-2;Q13535-3;Q13535	2119;2183;2183	ATR	0.754425	61.097	ORE	4981
ATRIP	ATRIP_S97	-0.0224563	22.0116	0.803842	0.875004	-0.0705959	0.9999	NA	NA	Q8WXE1-5;Q8WXE1-3;Q8WXE1-2;Q8WXE1	97;131;224;224	ATRIP	0.999625	108.43	ORE	3292	-0.0935108	22.0116	0.319281	0.896275	-0.280877	0.999866	NA	NA	Q8WXE1-5;Q8WXE1-3;Q8WXE1-2;Q8WXE1	97;131;224;224	ATRIP	0.999625	108.43	ORE	3292
ATRX	ATRX_S108	-0.0477771	27.0362	0.833495	0.887463	-0.087822	0.999857	NA	NA	P46100-4;P46100;P46100-6	108;108;108	ATRX	0.999861	117.73	QEx	1848	-0.10738	27.0362	0.639182	0.887461	-0.191609	1	NA	NA	P46100-4;P46100;P46100-6	108;108;108	ATRX	0.999861	117.73	QEx	1848
ATRX	ATRX_S112	-0.275578	27.0997	0.366165	0.777999	-0.506556	0.999857	NA	NA	P46100-4;P46100;P46100-6	112;112;112	ATRX	0.999831	111.58	QEx	1799	0.109669	27.0997	0.710912	0.897654	0.195694	1	NA	NA	P46100-4;P46100;P46100-6	112;112;112	ATRX	0.999831	111.58	QEx	1799
ATRX	ATRX_S1489	-0.144191	21.0126	0.324332	0.752482	-0.453293	0.9999	NA	NA	P46100-4;P46100;P46100-2;P46100-5;P46100-3	1489;1527;1323;1372;1410	ATRX	0.99434	199.13	ORE	4477	0.120094	21.0126	0.406311	0.91664	0.360723	0.999866	NA	NA	P46100-4;P46100;P46100-2;P46100-5;P46100-3	1489;1527;1323;1372;1410	ATRX	0.99434	199.13	ORE	4477
ATRX	ATRX_S1958	0.0129283	23.469	0.89245	0.886	0.0406427	0.9999	NA	NA	P46100-4;P46100;P46100-2;P46100-5;P46100-3	1958;1996;1792;1841;1879	ATRX	0.973045	228.3	ORE	1751	0.125101	23.469	0.218425	0.85531	0.375765	0.999866	NA	NA	P46100-4;P46100;P46100-2;P46100-5;P46100-3	1958;1996;1792;1841;1879	ATRX	0.973045	228.3	ORE	1751
ATRX	ATRX_S25	0.043841	26.2028	0.845937	0.888934	0.0805869	0.999857	NA	NA	P46100-4;P46100;P46100-6	25;25;25	ATRX	0.999977	141.53	QEx	2567	0.260015	26.2028	0.273788	0.772154	0.463971	1	NA	NA	P46100-4;P46100;P46100-6	25;25;25	ATRX	0.999977	141.53	QEx	2567
ATRX	ATRX_S34	-0.712118	22.9029	0.0771722	0.57542	-2.23869	0.60538	NA	NA	P46100-4;P46100;P46100-6	34;34;34	ATRX	0.960771	171.87	ORE	2269	0.0967977	22.9029	0.785012	0.955046	0.29075	0.999866	NA	NA	P46100-4;P46100;P46100-6	34;34;34	ATRX	0.960771	171.87	ORE	2269
ATRX	ATRX_S556	-0.0721812	25.2519	0.491436	0.810594	-0.226916	0.9999	NA	NA	P46100-4;P46100;P46100-2;P46100-5;P46100-3	556;594;390;439;477	ATRX	0.998858	133.48	ORE	630	0.120695	25.2519	0.264943	0.877605	0.362531	0.999866	NA	NA	P46100-4;P46100;P46100-2;P46100-5;P46100-3	556;594;390;439;477	ATRX	0.998858	133.48	ORE	630
ATRX	ATRX_S558	-0.0368994	23.8678	0.756667	0.868238	-0.116001	0.9999	NA	NA	P46100-4;P46100;P46100-2;P46100-5;P46100-3	558;596;392;441;479	ATRX	0.999497	98	ORE	1420	-0.0721016	23.8678	0.549115	0.936952	-0.216571	0.999866	NA	NA	P46100-4;P46100;P46100-2;P46100-5;P46100-3	558;596;392;441;479	ATRX	0.999497	98	ORE	1420
ATRX	ATRX_S560	-0.112227	24.8432	0.364877	0.769591	-0.352807	0.9999	NA	NA	P46100-4;P46100;P46100-2;P46100-5;P46100-3	560;598;394;443;481	ATRX	0.999497	133.48	ORE	814	0.265645	24.8432	0.0568271	0.68604	0.797912	0.999866	NA	NA	P46100-4;P46100;P46100-2;P46100-5;P46100-3	560;598;394;443;481	ATRX	0.999497	133.48	ORE	814
ATRX	ATRX_S639	-0.0485813	26.9627	0.694296	0.867881	-0.0893003	0.999857	NA	NA	P46100-4;P46100;P46100-2;P46100-5;P46100-3;P46100-6	639;677;473;522;560;609	ATRX	0.996161	174.22	QEx	1896	-0.047538	26.9627	0.700459	0.896285	-0.084827	1	NA	NA	P46100-4;P46100;P46100-2;P46100-5;P46100-3;P46100-6	639;677;473;522;560;609	ATRX	0.996161	174.22	QEx	1896
ATRX	ATRX_S92	-0.0361394	27.9891	0.835034	0.887647	-0.06643	0.999857	NA	NA	P46100-4;P46100;P46100-6	92;92;92	ATRX	0.999961	117.73	QEx	1154	0.200818	27.9891	0.271885	0.77138	0.358341	1	NA	NA	P46100-4;P46100;P46100-6	92;92;92	ATRX	0.999961	117.73	QEx	1154
ATRX	ATRX_T102	0.626458	25.2039	0.149943	0.666629	1.15153	0.999857	NA	NA	P46100-4;P46100;P46100-6	102;102;102	ATRX	0.691018	56.655	QEx	3539	2.43233	25.2039	0.0112498	0.446791	4.34026	0.00199354	NA	NA	P46100-4;P46100;P46100-6	102;102;102	ATRX	0.691018	56.655	QEx	3539
ATXN1L	ATXN1L_S361	-0.703314	24.4941	0.0557808	0.619459	-1.2928	0.999857	NA	NA	P0C7T5	361	ATXN1L	0.999862	83.423	QEx	4141	-0.531356	24.4941	0.114538	0.671847	-0.948155	1	NA	NA	P0C7T5	361	ATXN1L	0.999862	83.423	QEx	4141
ATXN2	ATXN2_S593	0.112995	19.5052	0.618415	0.843394	0.355224	0.9999	NA	NA	Q99700-2;Q99700-4;Q99700;Q99700-5	593;593;593;304	ATXN2	0.532851	47.088	ORE	5838	0.12425	19.5052	0.584659	0.940557	0.373208	0.999866	NA	NA	Q99700-2;Q99700-4;Q99700;Q99700-5	593;593;593;304	ATXN2	0.532851	47.088	ORE	5838
ATXN2	ATXN2_S604	0.115415	19.6669	0.600044	0.83937	0.362829	0.9999	NA	NA	Q99700-2;Q99700-4;Q99700;Q99700-5	604;604;604;315	ATXN2	0.92148	50.956	ORE	5739	0.152066	19.6669	0.493077	0.930286	0.456759	0.999866	NA	NA	Q99700-2;Q99700-4;Q99700;Q99700-5	604;604;604;315	ATXN2	0.92148	50.956	ORE	5739
ATXN2	ATXN2_S684	0.009655	27.649	0.940686	0.898991	0.0177474	0.999857	NA	NA	Q99700-2;Q99700-4;Q99700;Q99700-5	684;684;684;395	ATXN2	0.998977	118.9	QEx	1415	0.0730797	27.649	0.578393	0.877087	0.130404	1	NA	NA	Q99700-2;Q99700-4;Q99700;Q99700-5	684;684;684;395	ATXN2	0.998977	118.9	QEx	1415
ATXN2	ATXN2_S772	-0.0938548	22.5247	0.383875	0.776581	-0.295052	0.9999	NA	NA	Q99700-2;Q99700-4;Q99700;Q99700-5	772;772;772;483	ATXN2	0.995939	184.98	ORE	2684	-0.0845094	22.5247	0.430433	0.920942	-0.25384	0.999866	NA	NA	Q99700-2;Q99700-4;Q99700;Q99700-5	772;772;772;483	ATXN2	0.995939	184.98	ORE	2684
ATXN2	ATXN2_S784	0.169795	19.7485	0.188816	0.671718	0.533787	0.9999	NA	NA	Q99700-2;Q99700-4;Q99700;Q99700-5	784;784;784;495	ATXN2	0.999994	89.266	ORE	5689	-0.0540398	19.7485	0.656095	0.946684	-0.162319	0.999866	NA	NA	Q99700-2;Q99700-4;Q99700;Q99700-5	784;784;784;495	ATXN2	0.999994	89.266	ORE	5689
ATXN2	ATXN2_S861	-0.293512	25.7525	0.347106	0.762491	-0.922715	0.9999	NA	NA	Q99700-2;Q99700-4;Q99700;Q99700-5	861;861;861;572	ATXN2	0.99994	205.15	ORE	464	-0.0217918	25.7525	0.942333	0.962268	-0.0654558	0.999866	NA	NA	Q99700-2;Q99700-4;Q99700;Q99700-5	861;861;861;572	ATXN2	0.99994	205.15	ORE	464
ATXN2	ATXN2_S865	0.00546799	26.0835	0.977178	0.894845	0.0171897	0.9999	NA	NA	Q99700-2;Q99700-4;Q99700;Q99700-5	865;865;865;576	ATXN2	0.999905	205.15	ORE	365	-0.0920444	26.0835	0.63323	0.944865	-0.276472	0.999866	NA	NA	Q99700-2;Q99700-4;Q99700;Q99700-5	865;865;865;576	ATXN2	0.999905	205.15	ORE	365
ATXN2	ATXN2_S889	-0.0983688	26.8007	0.46513	0.81484	-0.180818	0.999857	NA	NA	Q99700-2;Q99700-4;Q99700;Q99700-5	889;889;889;600	ATXN2	0.999559	154.88	QEx	2023	-0.0900548	26.8007	0.502118	0.86101	-0.160694	1	NA	NA	Q99700-2;Q99700-4;Q99700;Q99700-5	889;889;889;600	ATXN2	0.999559	154.88	QEx	2023
ATXN2L	ATXN2L_S111	0.0383352	24.0673	0.924193	0.889482	0.120515	0.9999	NA	NA	Q8WWM7-6;Q8WWM7-8;Q8WWM7-5;Q8WWM7-4;Q8WWM7-9;Q8WWM7-2;Q8WWM7;Q8WWM7-3;Q8WWM7-7	111;111;111;111;111;111;111;111;111	ATXN2L	1	356.81	ORE	1276	-0.733935	24.0673	0.102671	0.758139	-2.20451	0.730409	NA	NA	Q8WWM7-6;Q8WWM7-8;Q8WWM7-5;Q8WWM7-4;Q8WWM7-9;Q8WWM7-2;Q8WWM7;Q8WWM7-3;Q8WWM7-7	111;111;111;111;111;111;111;111;111	ATXN2L	1	356.81	ORE	1276
ATXN2L	ATXN2L_S306	0.252315	22.9162	0.268855	0.728791	0.463795	0.999857	NA	NA	Q8WWM7-6;Q8WWM7-8;Q8WWM7-5;Q8WWM7-4;Q8WWM7-9;Q8WWM7-2;Q8WWM7;Q8WWM7-3;Q8WWM7-7	306;306;306;306;306;306;306;306;306	ATXN2L	0.982368	115.71	QEx	4988	0.0837919	22.9162	0.692643	0.895237	0.149519	1	NA	NA	Q8WWM7-6;Q8WWM7-8;Q8WWM7-5;Q8WWM7-4;Q8WWM7-9;Q8WWM7-2;Q8WWM7;Q8WWM7-3;Q8WWM7-7	306;306;306;306;306;306;306;306;306	ATXN2L	0.982368	115.71	QEx	4988
ATXN2L	ATXN2L_S391	0.0223525	21.6491	0.837578	0.879432	0.0702695	0.9999	NA	NA	Q8WWM7-6;Q8WWM7-8;Q8WWM7-5;Q8WWM7-4;Q8WWM7-9;Q8WWM7-2;Q8WWM7;Q8WWM7-3	391;391;391;391;391;391;391;391	ATXN2L	0.994647	129.29	ORE	3706	-0.0558883	21.6491	0.611378	0.943007	-0.167871	0.999866	NA	NA	Q8WWM7-6;Q8WWM7-8;Q8WWM7-5;Q8WWM7-4;Q8WWM7-9;Q8WWM7-2;Q8WWM7;Q8WWM7-3	391;391;391;391;391;391;391;391	ATXN2L	0.994647	129.29	ORE	3706
ATXN2L	ATXN2L_S558	-0.375003	20.8835	0.0959273	0.596957	-1.1789	0.9999	NA	NA	Q8WWM7-6;Q8WWM7-8;Q8WWM7-5;Q8WWM7-4;Q8WWM7-9;Q8WWM7-2;Q8WWM7;Q8WWM7-3	558;558;558;558;558;558;558;558	ATXN2L	0.991994	164.93	ORE	4618	0.0414704	20.8835	0.827503	0.957256	0.124564	0.999866	NA	NA	Q8WWM7-6;Q8WWM7-8;Q8WWM7-5;Q8WWM7-4;Q8WWM7-9;Q8WWM7-2;Q8WWM7;Q8WWM7-3	558;558;558;558;558;558;558;558	ATXN2L	0.991994	164.93	ORE	4618
ATXN2L	ATXN2L_S559	0.662979	23.3443	0.0592377	0.565973	2.08421	0.790843	NA	NA	Q8WWM7-6;Q8WWM7-8;Q8WWM7-5;Q8WWM7-4;Q8WWM7-9;Q8WWM7-2;Q8WWM7;Q8WWM7-3	559;559;559;559;559;559;559;559	ATXN2L	0.999505	261.59	ORE	1872	0.455252	23.3443	0.164836	0.816884	1.36743	0.999866	NA	NA	Q8WWM7-6;Q8WWM7-8;Q8WWM7-5;Q8WWM7-4;Q8WWM7-9;Q8WWM7-2;Q8WWM7;Q8WWM7-3	559;559;559;559;559;559;559;559	ATXN2L	0.999505	261.59	ORE	1872
ATXN2L	ATXN2L_S594	0.476238	25.2518	0.261799	0.718809	1.49715	0.9999	NA	NA	Q8WWM7-6;Q8WWM7-8;Q8WWM7-5;Q8WWM7-4;Q8WWM7-9;Q8WWM7-2;Q8WWM7;Q8WWM7-3	594;594;594;594;594;594;594;594	ATXN2L	1	276.46	ORE	631	-0.314973	25.2518	0.44543	0.9234	-0.946079	0.999866	NA	NA	Q8WWM7-6;Q8WWM7-8;Q8WWM7-5;Q8WWM7-4;Q8WWM7-9;Q8WWM7-2;Q8WWM7;Q8WWM7-3	594;594;594;594;594;594;594;594	ATXN2L	1	276.46	ORE	631
ATXN2L	ATXN2L_T632	-0.376106	21.7085	0.200024	0.679446	-1.18236	0.9999	NA	NA	Q8WWM7-6;Q8WWM7-8;Q8WWM7-5;Q8WWM7-4;Q8WWM7-9;Q8WWM7-2;Q8WWM7;Q8WWM7-3	632;632;632;632;632;632;632;632	ATXN2L	0.645396	169.68	ORE	3645	-0.347811	21.7085	0.230121	0.861646	-1.04472	0.999866	NA	NA	Q8WWM7-6;Q8WWM7-8;Q8WWM7-5;Q8WWM7-4;Q8WWM7-9;Q8WWM7-2;Q8WWM7;Q8WWM7-3	632;632;632;632;632;632;632;632	ATXN2L	0.645396	169.68	ORE	3645
ATXN7L3	ATXN7L3_S281	-0.0466438	26.0444	0.853734	0.889837	-0.0857388	0.999857	NA	NA	Q14CW9;Q14CW9-2	281;288	ATXN7L3	0.991422	179.14	QEx	2731	-0.0172228	26.0444	0.949722	0.921365	-0.0307324	1	NA	NA	Q14CW9;Q14CW9-2	281;288	ATXN7L3	0.991422	179.14	QEx	2731
AVEN	AVEN_S94	0.370182	28.0768	0.161172	0.672848	0.680454	0.999857	NA	NA	Q9NQS1	94	AVEN	0.999871	151.5	QEx	1114	0.309427	28.0768	0.230275	0.751813	0.552143	1	NA	NA	Q9NQS1	94	AVEN	0.999871	151.5	QEx	1114
AXIN1	AXIN1_S486	-0.0826753	24.7664	0.438765	0.794147	-0.259907	0.9999	NA	NA	O15169-2;O15169	486;486	AXIN1	1	109.6	ORE	856	-0.0114074	24.7664	0.912886	0.961098	-0.0342641	0.999866	NA	NA	O15169-2;O15169	486;486	AXIN1	1	109.6	ORE	856
AXIN1	AXIN1_S493	-0.0236455	24.4763	0.818353	0.876948	-0.0743345	0.9999	NA	NA	O15169-2;O15169	493;493	AXIN1	0.998602	76.526	ORE	1007	-0.000409134	24.4763	0.996823	0.964257	-0.00122891	0.999866	NA	NA	O15169-2;O15169	493;493	AXIN1	0.998602	76.526	ORE	1007
AXIN1	AXIN1_T481	-0.212557	22.8614	0.081563	0.58001	-0.668218	0.9999	NA	NA	O15169-2;O15169	481;481	AXIN1	1	109.6	ORE	2312	-0.0793504	22.8614	0.470114	0.927129	-0.238344	0.999866	NA	NA	O15169-2;O15169	481;481	AXIN1	1	109.6	ORE	2312
B4GALT1	B4GALT1_S61	0.0774488	18.2627	0.545961	0.826223	0.243476	0.9999	NA	NA	P15291-2;P15291	61;74	B4GALT1	0.932054	128.58	ORE	6216	0.167969	18.2627	0.212364	0.851793	0.504524	0.999866	NA	NA	P15291-2;P15291	61;74	B4GALT1	0.932054	128.58	ORE	6216
BABAM1	BABAM1_S49	-0.0164184	23.3387	0.905733	0.8955	-0.0301797	0.999857	NA	NA	Q9NWV8-3;Q9NWV8	49;49	BABAM1	1	163.45	QEx	4848	0.154514	23.3387	0.288809	0.780852	0.275715	1	NA	NA	Q9NWV8-3;Q9NWV8	49;49	BABAM1	1	163.45	QEx	4848
BABAM1	BABAM1_S7	0.0400904	20.8313	0.842221	0.880017	0.126032	0.9999	NA	NA	Q9NWV8-3;Q9NWV8	7;7	BABAM1	0.999999	100.41	ORE	4669	0.468751	20.8313	0.047967	0.662962	1.40798	0.999866	NA	NA	Q9NWV8-3;Q9NWV8	7;7	BABAM1	0.999999	100.41	ORE	4669
BABAM1	BABAM1_S8	0.547229	27.8919	0.134176	0.656398	1.0059	0.999857	NA	NA	Q9NWV8-3;Q9NWV8	8;8	BABAM1	0.961697	198.06	QEx	1220	0.237563	27.8919	0.481446	0.855902	0.423908	1	NA	NA	Q9NWV8-3;Q9NWV8	8;8	BABAM1	0.961697	198.06	QEx	1220
BABAM1	BABAM1_T10	0.432804	19.8792	0.0497693	0.558467	1.36061	0.9999	NA	NA	Q9NWV8-3;Q9NWV8	10;10	BABAM1	0.999996	90.464	ORE	5603	0.551507	19.8792	0.0225896	0.588836	1.65655	0.999866	NA	NA	Q9NWV8-3;Q9NWV8	10;10	BABAM1	0.999996	90.464	ORE	5603
BAD	BAD_S118	-0.34099	26.4674	0.0765434	0.630259	-0.626795	0.999857	NA	NA	Q92934	118	BAD	1	161.21	QEx	2328	-0.269053	26.4674	0.143156	0.697293	-0.480099	1	NA	NA	Q92934	118	BAD	1	161.21	QEx	2328
BAD	BAD_S99	-0.176878	25.7857	0.391653	0.788666	-0.325129	0.999857	NA	NA	Q92934	99	BAD	1	121.18	QEx	2974	-0.385725	25.7857	0.0903437	0.640534	-0.688289	1	NA	NA	Q92934	99	BAD	1	121.18	QEx	2974
BAG3	BAG3_S171	-0.112897	22.409	0.328105	0.754217	-0.354914	0.9999	NA	NA	O95817	171	BAG3	0.5	311.66	ORE	2808	-0.0105314	22.409	0.924474	0.961567	-0.031633	0.999866	NA	NA	O95817	171	BAG3	0.5	311.66	ORE	2808
BAG3	BAG3_S173	-0.110531	27.1515	0.445104	0.808108	-0.203173	0.999857	NA	NA	O95817	173	BAG3	0.885125	170.11	QEx	1768	-0.0170397	27.1515	0.90392	0.917709	-0.0304057	1	NA	NA	O95817	173	BAG3	0.885125	170.11	QEx	1768
BAG3	BAG3_S284	0.103455	28.9228	0.631416	0.856611	0.190166	0.999857	NA	NA	O95817	284	BAG3	0.6864	119.21	QEx	683	0.121773	28.9228	0.574508	0.876358	0.217292	1	NA	NA	O95817	284	BAG3	0.6864	119.21	QEx	683
BAG3	BAG3_S289	0.0574603	26.1089	0.575177	0.833581	0.180638	0.9999	NA	NA	O95817	289	BAG3	1	137.81	ORE	360	-0.0322789	26.1089	0.750825	0.953095	-0.0969556	0.999866	NA	NA	O95817	289	BAG3	1	137.81	ORE	360
BAG3	BAG3_S291	-0.607744	23.4665	0.0148339	0.470938	-1.91057	0.9999	NA	NA	O95817	291	BAG3	1	129.77	ORE	1755	-0.687168	23.4665	0.0085033	0.497972	-2.06404	0.934569	NA	NA	O95817	291	BAG3	1	129.77	ORE	1755
BAG3	BAG3_T285	0.0110642	25.3799	0.919735	0.889006	0.0347827	0.9999	NA	NA	O95817	285	BAG3	0.99776	137.81	ORE	587	-0.0658328	25.3799	0.554231	0.937498	-0.197741	0.999866	NA	NA	O95817	285	BAG3	0.99776	137.81	ORE	587
BAG4	BAG4_S143	-0.0345595	17.1722	0.774179	0.870833	-0.108645	0.9999	NA	NA	O95429-2;O95429	143;179	BAG4	0.964964	141.73	ORE	6307	0.188923	17.1722	0.148668	0.800934	0.567465	0.999866	NA	NA	O95429-2;O95429	143;179	BAG4	0.964964	141.73	ORE	6307
BAG6	BAG6_S1075	-0.0559497	23.2639	0.541528	0.825049	-0.175889	0.9999	NA	NA	P46379-2;P46379;P46379-3	1075;1081;1111	BAG6	0.999859	146.79	ORE	1937	-0.0553288	23.2639	0.545894	0.936604	-0.16619	0.999866	NA	NA	P46379-2;P46379;P46379-3	1075;1081;1111	BAG6	0.999859	146.79	ORE	1937
BAG6	BAG6_S1111	0.670152	28.0683	0.189934	0.685783	1.23185	0.999857	NA	NA	P46379-2;P46379;P46379-3;P46379-5;P46379-4	1111;1117;1147;1062;888	BAG6	1	168.98	QEx	1121	0.141404	28.0683	0.76604	0.904314	0.252321	1	NA	NA	P46379-2;P46379;P46379-3;P46379-5;P46379-4	1111;1117;1147;1062;888	BAG6	1	168.98	QEx	1121
BAG6	BAG6_S113	0.289717	25.7655	0.49991	0.813205	0.910785	0.9999	NA	NA	P46379-2;P46379;P46379-3;P46379-5;P46379-4	113;113;113;113;113	BAG6	0.997516	136.16	ORE	455	2.30443	25.7655	0.00272453	0.428972	6.92177	2.35066e-09	NA	NA	P46379-2;P46379;P46379-3;P46379-5;P46379-4	113;113;113;113;113	BAG6	0.997516	136.16	ORE	455
BAG6	BAG6_S958	0.0304145	29.9768	0.844874	0.88881	0.0559067	0.999857	NA	NA	P46379-2;P46379;P46379-3;P46379-5	958;964;994;958	BAG6	1	115.45	QEx	355	0.00938099	29.9768	0.951804	0.921524	0.0167395	1	NA	NA	P46379-2;P46379;P46379-3;P46379-5	958;964;994;958	BAG6	1	115.45	QEx	355
BAG6	BAG6_S967	-0.035095	29.53	0.759198	0.877795	-0.0645103	0.999857	NA	NA	P46379-2;P46379;P46379-3;P46379-5	967;973;1003;967	BAG6	1	141.97	QEx	440	-0.0739416	29.53	0.524113	0.866062	-0.131942	1	NA	NA	P46379-2;P46379;P46379-3;P46379-5	967;973;1003;967	BAG6	1	141.97	QEx	440
BAHCC1	BAHCC1_S2079	-0.218539	22.7228	0.464525	0.814643	-0.40171	0.999857	NA	NA	Q9P281	2079	BAHCC1	0.981305	103.46	QEx	5039	-0.208195	22.7228	0.51622	0.864292	-0.371504	1	NA	NA	Q9P281	2079	BAHCC1	0.981305	103.46	QEx	5039
BAIAP2	BAIAP2_S454	0.0121329	22.6282	0.948373	0.891996	0.0381423	0.9999	NA	NA	Q9UQB8-3;Q9UQB8-5;Q9UQB8-4;Q9UQB8-6;Q9UQB8-2;Q9UQB8	454;454;454;455;454;454	BAIAP2	0.997632	176.87	ORE	2542	-0.0810183	22.6282	0.667735	0.947565	-0.243353	0.999866	NA	NA	Q9UQB8-3;Q9UQB8-5;Q9UQB8-4;Q9UQB8-6;Q9UQB8-2;Q9UQB8	454;454;454;455;454;454	BAIAP2	0.997632	176.87	ORE	2542
BAIAP2L1	BAIAP2L1_S251	-0.0769594	25.1264	0.725634	0.872861	-0.141464	0.999857	NA	NA	Q9UHR4	251	BAIAP2L1	0.835011	111.57	QEx	3606	-0.241672	25.1264	0.296752	0.785459	-0.43124	1	NA	NA	Q9UHR4	251	BAIAP2L1	0.835011	111.57	QEx	3606
BAIAP2L1	BAIAP2L1_S255	0.202224	26.4288	0.508491	0.827912	0.371719	0.999857	NA	NA	Q9UHR4	255	BAIAP2L1	0.918669	111.57	QEx	2367	0.1947	26.4288	0.523825	0.865998	0.347424	1	NA	NA	Q9UHR4	255	BAIAP2L1	0.918669	111.57	QEx	2367
BAIAP2L1	BAIAP2L1_S261	-0.0480336	26.1118	0.727607	0.863693	-0.151003	0.9999	NA	NA	Q9UHR4	261	BAIAP2L1	1	328	ORE	359	-0.0145069	26.1118	0.915851	0.961219	-0.0435742	0.999866	NA	NA	Q9UHR4	261	BAIAP2L1	1	328	ORE	359
BAIAP2L1	BAIAP2L1_S414	0.0704159	21.7701	0.614707	0.842598	0.221367	0.9999	NA	NA	Q9UHR4	414	BAIAP2L1	0.991208	127.05	ORE	3573	-0.0943451	21.7701	0.503404	0.931618	-0.283383	0.999866	NA	NA	Q9UHR4	414	BAIAP2L1	0.991208	127.05	ORE	3573
BAIAP2L1	BAIAP2L1_T248	-0.0846922	21.4846	0.700571	0.859173	-0.266247	0.9999	NA	NA	Q9UHR4	248	BAIAP2L1	0.999903	169.33	ORE	3906	0.183145	21.4846	0.419692	0.919083	0.550108	0.999866	NA	NA	Q9UHR4	248	BAIAP2L1	0.999903	169.33	ORE	3906
BAIAP2L1	BAIAP2L1_T252	-0.225056	21.4564	0.318186	0.749586	-0.707509	0.9999	NA	NA	Q9UHR4	252	BAIAP2L1	0.999535	328	ORE	3952	-0.000336987	21.4564	0.998758	0.964324	-0.0010122	0.999866	NA	NA	Q9UHR4	252	BAIAP2L1	0.999535	328	ORE	3952
BAIAP2L1	BAIAP2L1_T257	-0.0756148	25.7727	0.584362	0.835767	-0.237711	0.9999	NA	NA	Q9UHR4	257	BAIAP2L1	0.999811	328	ORE	450	-0.0435839	25.7727	0.750615	0.953083	-0.130912	0.999866	NA	NA	Q9UHR4	257	BAIAP2L1	0.999811	328	ORE	450
BAP1	BAP1_S583	-0.158808	23.0008	0.167586	0.656274	-0.499246	0.9999	NA	NA	Q92560	583	BAP1	0.904934	169.49	ORE	2161	0.126813	23.0008	0.258028	0.874736	0.380906	0.999866	NA	NA	Q92560	583	BAP1	0.904934	169.49	ORE	2161
BAP1	BAP1_S597	-0.0278033	23.4474	0.767647	0.869877	-0.0874054	0.9999	NA	NA	Q92560	597	BAP1	0.999208	235.72	ORE	1777	0.093118	23.4474	0.338659	0.901626	0.279697	0.999866	NA	NA	Q92560	597	BAP1	0.999208	235.72	ORE	1777
BAP18	BAP18_S112	-0.153432	25.9163	0.629403	0.856218	-0.282032	0.999857	NA	NA	Q8IXM2-2;Q8IXM2;Q8IXM2-3	112;146;146	BAP18	0.998274	106.11	QEx	2850	-0.126753	25.9163	0.688702	0.8947	-0.226178	1	NA	NA	Q8IXM2-2;Q8IXM2;Q8IXM2-3	112;146;146	BAP18	0.998274	106.11	QEx	2850
BAP18	BAP18_S116	-1.1282	25.3375	0.0944594	0.635909	-2.07382	0.815913	NA	NA	Q8IXM2-2;Q8IXM2;Q8IXM2-3	116;150;150	BAP18	0.997529	125	QEx	3423	-0.981643	25.3375	0.135168	0.691102	-1.75165	1	NA	NA	Q8IXM2-2;Q8IXM2;Q8IXM2-3	116;150;150	BAP18	0.997529	125	QEx	3423
BAP18	BAP18_S62	0.0617738	27.6688	0.944567	0.899364	0.11355	0.999857	NA	NA	Q8IXM2-2;Q8IXM2;Q8IXM2-3	62;96;96	BAP18	1	146.78	QEx	1402	-0.816735	27.6688	0.377828	0.823365	-1.45739	1	NA	NA	Q8IXM2-2;Q8IXM2;Q8IXM2-3	62;96;96	BAP18	1	146.78	QEx	1402
BAP18	BAP18_S96	-0.0215432	25.8213	0.873736	0.883842	-0.0677256	0.9999	NA	NA	Q8IXM2;Q8IXM2-3;Q8IXM2-2	96;96;62	BAP18	1	155.63	ORE	436	-0.0586204	25.8213	0.667445	0.947543	-0.176077	0.999866	NA	NA	Q8IXM2;Q8IXM2-3;Q8IXM2-2	96;96;62	BAP18	1	155.63	ORE	436
BATF3	BATF3_S31	0.0211617	19.6015	0.891401	0.885881	0.0665261	0.9999	NA	NA	Q9NR55	31	BATF3	1	134.86	ORE	5774	0.12007	19.6015	0.448751	0.923924	0.360652	0.999866	NA	NA	Q9NR55	31	BATF3	1	134.86	ORE	5774
BAZ1A	BAZ1A_S1331	-0.187087	24.1392	0.315655	0.752957	-0.343896	0.999857	NA	NA	Q9NRL2-2;Q9NRL2	1331;1363	BAZ1A	1	134.14	QEx	4402	-0.534071	24.1392	0.0268201	0.547892	-0.952998	1	NA	NA	Q9NRL2-2;Q9NRL2	1331;1363	BAZ1A	1	134.14	QEx	4402
BAZ1A	BAZ1A_S1339	0.0172942	24.2736	0.954457	0.900303	0.0317895	0.999857	NA	NA	Q9NRL2-2;Q9NRL2	1339;1371	BAZ1A	1	134.14	QEx	4306	-0.531662	24.2736	0.13282	0.689163	-0.9487	1	NA	NA	Q9NRL2-2;Q9NRL2	1339;1371	BAZ1A	1	134.14	QEx	4306
BAZ1A	BAZ1A_S1381	-0.0063398	24.7936	0.942015	0.891346	-0.0199305	0.9999	NA	NA	Q9NRL2-2;Q9NRL2	1381;1413	BAZ1A	1	190.18	ORE	838	-0.0493527	24.7936	0.575979	0.939715	-0.14824	0.999866	NA	NA	Q9NRL2-2;Q9NRL2	1381;1413	BAZ1A	1	190.18	ORE	838
BAZ1A	BAZ1A_S1385	-0.0436685	23.2462	0.681869	0.855868	-0.137281	0.9999	NA	NA	Q9NRL2-2;Q9NRL2	1385;1417	BAZ1A	0.999999	190.18	ORE	1955	0.0520885	23.2462	0.625847	0.944251	0.156457	0.999866	NA	NA	Q9NRL2-2;Q9NRL2	1385;1417	BAZ1A	0.999999	190.18	ORE	1955
BAZ1A	BAZ1A_T1335	0.0172942	24.2736	0.954457	0.900303	0.0317895	0.999857	NA	NA	Q9NRL2-2;Q9NRL2	1335;1367	BAZ1A	1	134.14	QEx	4305	-0.531662	24.2736	0.13282	0.689163	-0.9487	1	NA	NA	Q9NRL2-2;Q9NRL2	1335;1367	BAZ1A	1	134.14	QEx	4305
BAZ1B	BAZ1B_S329	0.365953	19.8069	0.0873786	0.587422	1.15045	0.9999	NA	NA	Q9UIG0-2;Q9UIG0	329;329	BAZ1B	0.794613	118.08	ORE	5645	0.274347	19.8069	0.179046	0.828931	0.82405	0.999866	NA	NA	Q9UIG0-2;Q9UIG0	329;329	BAZ1B	0.794613	118.08	ORE	5645
BAZ1B	BAZ1B_S943	-0.190756	22.6955	0.40856	0.795147	-0.350641	0.999857	NA	NA	Q9UIG0-2;Q9UIG0	943;947	BAZ1B	0.997515	92.925	QEx	5048	-0.234128	22.6955	0.320625	0.79821	-0.41778	1	NA	NA	Q9UIG0-2;Q9UIG0	943;947	BAZ1B	0.997515	92.925	QEx	5048
BAZ2A	BAZ2A_S469	-0.666138	26.5091	0.0439667	0.609119	-1.22447	0.999857	NA	NA	Q9UIF9-2;Q9UIF9-3;Q9UIF9	469;496;496	BAZ2A	0.995145	229.75	QEx	2297	-1.0535	26.5091	0.00945379	0.422285	-1.87987	1	NA	NA	Q9UIF9-2;Q9UIF9-3;Q9UIF9	469;496;496	BAZ2A	0.995145	229.75	QEx	2297
BAZ2A	BAZ2A_S482	-0.669533	26.5339	0.0390904	0.603188	-1.23071	0.999857	NA	NA	Q9UIF9-2;Q9UIF9-3;Q9UIF9	482;509;509	BAZ2A	0.995604	229.75	QEx	2274	-1.10636	26.5339	0.00701421	0.38882	-1.97419	0.98921	NA	NA	Q9UIF9-2;Q9UIF9-3;Q9UIF9	482;509;509	BAZ2A	0.995604	229.75	QEx	2274
BBX	BBX_S814	0.201774	19.7194	0.160086	0.651105	0.634316	0.9999	NA	NA	Q8WY36-2;Q8WY36	814;844	BBX	0.990334	62.94	ORE	5712	0.179541	19.7194	0.204396	0.846899	0.539284	0.999866	NA	NA	Q8WY36-2;Q8WY36	814;844	BBX	0.990334	62.94	ORE	5712
BCAS3	BCAS3_S326	-0.104342	23.3468	0.599904	0.850207	-0.191797	0.999857	NA	NA	Q9H6U6-6;Q9H6U6-2;Q9H6U6;Q9H6U6-3;Q9H6U6-8;Q9H6U6-7	326;555;570;555;570;555	BCAS3	0.918479	63.966	QEx	4844	0.0165637	23.3468	0.932854	0.920057	0.0295564	1	NA	NA	Q9H6U6-6;Q9H6U6-2;Q9H6U6;Q9H6U6-3;Q9H6U6-8;Q9H6U6-7	326;555;570;555;570;555	BCAS3	0.918479	63.966	QEx	4844
BCAS3	BCAS3_S625	-0.394927	24.9082	0.370563	0.779923	-0.72594	0.999857	NA	NA	Q9H6U6-6;Q9H6U6-2;Q9H6U6	625;854;869	BCAS3	0.959897	117.36	QEx	3799	-0.506642	24.9082	0.181913	0.720564	-0.904054	1	NA	NA	Q9H6U6-6;Q9H6U6-2;Q9H6U6	625;854;869	BCAS3	0.959897	117.36	QEx	3799
BCAS3	BCAS3_S627	-0.165273	22.3346	0.167215	0.656028	-0.519569	0.9999	NA	NA	Q9H6U6-6;Q9H6U6-2;Q9H6U6	627;856;871	BCAS3	0.5	134.4	ORE	2904	-0.129431	22.3346	0.266	0.878032	-0.388771	0.999866	NA	NA	Q9H6U6-6;Q9H6U6-2;Q9H6U6	627;856;871	BCAS3	0.5	134.4	ORE	2904
BCAS3	BCAS3_S642	0.140253	24.3409	0.525647	0.832588	0.257808	0.999857	NA	NA	Q9H6U6-6;Q9H6U6-2;Q9H6U6;Q9H6U6-3;Q9H6U6-8	642;871;886;893;908	BCAS3	1	199.08	QEx	4265	0.307887	24.3409	0.182532	0.720865	0.549396	1	NA	NA	Q9H6U6-6;Q9H6U6-2;Q9H6U6;Q9H6U6-3;Q9H6U6-8	642;871;886;893;908	BCAS3	1	199.08	QEx	4265
BCAS3	BCAS3_S656	-0.283824	19.9152	0.0618604	0.567673	-0.89226	0.9999	NA	NA	Q9H6U6-6;Q9H6U6-2;Q9H6U6;Q9H6U6-3;Q9H6U6-8	656;885;900;907;922	BCAS3	0.827642	200.27	ORE	5584	-0.475535	19.9152	0.00782467	0.491174	-1.42836	0.999866	NA	NA	Q9H6U6-6;Q9H6U6-2;Q9H6U6;Q9H6U6-3;Q9H6U6-8	656;885;900;907;922	BCAS3	0.827642	200.27	ORE	5584
BCKDHA	BCKDHA_S337	-0.184513	22.0416	0.278673	0.728619	-0.580054	0.9999	NA	NA	P12694;P12694-2	337;340	BCKDHA	0.979549	145.81	ORE	3248	-0.288032	22.0416	0.110418	0.7666	-0.865158	0.999866	NA	NA	P12694;P12694-2	337;340	BCKDHA	0.979549	145.81	ORE	3248
BCKDHA	BCKDHA_S347	-0.0508684	28.1889	0.854318	0.889904	-0.0935042	0.999857	NA	NA	P12694;P12694-2	347;350	BCKDHA	1	123.51	QEx	1051	-0.292062	28.1889	0.312927	0.794267	-0.521157	1	NA	NA	P12694;P12694-2	347;350	BCKDHA	1	123.51	QEx	1051
BCL11A	BCL11A_S201	0.194735	22.3227	0.110848	0.610592	0.612191	0.9999	NA	NA	Q9H165-2;Q9H165-4;Q9H165-6;Q9H165;Q9H165-3;Q9H165-5	201;235;167;201;201;235	BCL11A	0.972537	76.326	ORE	2920	0.20708	22.3227	0.0937027	0.748139	0.622004	0.999866	NA	NA	Q9H165-2;Q9H165-4;Q9H165-6;Q9H165;Q9H165-3;Q9H165-5	201;235;167;201;201;235	BCL11A	0.972537	76.326	ORE	2920
BCL11A	BCL11A_S205	-0.134292	22.5969	0.525084	0.820554	-0.422173	0.9999	NA	NA	Q9H165-2;Q9H165-4;Q9H165-6;Q9H165;Q9H165-3;Q9H165-5	205;239;171;205;205;239	BCL11A	0.996329	150.26	ORE	2581	-0.225253	22.5969	0.299662	0.890229	-0.676589	0.999866	NA	NA	Q9H165-2;Q9H165-4;Q9H165-6;Q9H165;Q9H165-3;Q9H165-5	205;239;171;205;205;239	BCL11A	0.996329	150.26	ORE	2581
BCL11A	BCL11A_S327	-0.00960108	23.9442	0.939825	0.891121	-0.0301829	0.9999	NA	NA	Q9H165-2;Q9H165-4;Q9H165-6;Q9H165	327;361;293;327	BCL11A	0.846573	116.65	ORE	1365	0.0347688	23.9442	0.785144	0.955054	0.104434	0.999866	NA	NA	Q9H165-2;Q9H165-4;Q9H165-6;Q9H165	327;361;293;327	BCL11A	0.846573	116.65	ORE	1365
BCL11A	BCL11A_S328	0.0548725	21.4007	0.621383	0.844026	0.172503	0.9999	NA	NA	Q9H165-2;Q9H165-4;Q9H165-6;Q9H165	328;362;294;328	BCL11A	0.870393	93.152	ORE	4022	0.145326	21.4007	0.214812	0.853233	0.436514	0.999866	NA	NA	Q9H165-2;Q9H165-4;Q9H165-6;Q9H165	328;362;294;328	BCL11A	0.870393	93.152	ORE	4022
BCL11A	BCL11A_S332	-0.00490523	24.3255	0.967388	0.893894	-0.0154206	0.9999	NA	NA	Q9H165-2;Q9H165-4;Q9H165-6;Q9H165	332;366;298;332	BCL11A	0.995749	116.65	ORE	1103	0.0492603	24.3255	0.683364	0.948703	0.147962	0.999866	NA	NA	Q9H165-2;Q9H165-4;Q9H165-6;Q9H165	332;366;298;332	BCL11A	0.995749	116.65	ORE	1103
BCL11A	BCL11A_S625	-0.151703	24.2556	0.24778	0.717174	-0.278854	0.999857	NA	NA	Q9H165-2;Q9H165-4;Q9H165-6;Q9H165	625;648;591;625	BCL11A	0.999966	144.88	QEx	4320	0.0159107	24.2556	0.897703	0.917186	0.0283912	1	NA	NA	Q9H165-2;Q9H165-4;Q9H165-6;Q9H165	625;648;591;625	BCL11A	0.999966	144.88	QEx	4320
BCL11A	BCL11A_S630	-0.155999	24.5722	0.428235	0.802164	-0.286751	0.999857	NA	NA	Q9H165-2;Q9H165-4;Q9H165-6;Q9H165	630;653;596;630	BCL11A	0.998605	144.88	QEx	4073	0.437725	24.5722	0.0540236	0.597045	0.781079	1	NA	NA	Q9H165-2;Q9H165-4;Q9H165-6;Q9H165	630;653;596;630	BCL11A	0.998605	144.88	QEx	4073
BCL11A	BCL11A_S718	-0.537704	24.6327	0.254658	0.721135	-0.988386	0.999857	NA	NA	Q9H165-2;Q9H165-4;Q9H165-6;Q9H165	718;741;684;718	BCL11A	0.998086	117.03	QEx	4023	-0.623062	24.6327	0.198197	0.73217	-1.1118	1	NA	NA	Q9H165-2;Q9H165-4;Q9H165-6;Q9H165	718;741;684;718	BCL11A	0.998086	117.03	QEx	4023
BCL11A	BCL11A_S735	0.185995	19.6613	0.240012	0.704589	0.584714	0.9999	NA	NA	Q9H165-2;Q9H165-4;Q9H165-6;Q9H165	735;758;701;735	BCL11A	0.614974	81.788	ORE	5741	0.239046	19.6613	0.14351	0.795244	0.718018	0.999866	NA	NA	Q9H165-2;Q9H165-4;Q9H165-6;Q9H165	735;758;701;735	BCL11A	0.614974	81.788	ORE	5741
BCL11A	BCL11A_T208	0.108923	22.3368	0.517408	0.818375	0.342422	0.9999	NA	NA	Q9H165-2;Q9H165-4;Q9H165-6;Q9H165;Q9H165-3;Q9H165-5	208;242;174;208;208;242	BCL11A	0.999999	78.903	ORE	2900	0.267613	22.3368	0.13932	0.790868	0.803824	0.999866	NA	NA	Q9H165-2;Q9H165-4;Q9H165-6;Q9H165;Q9H165-3;Q9H165-5	208;242;174;208;208;242	BCL11A	0.999999	78.903	ORE	2900
BCL11A	BCL11A_T326	0.24197	26.9941	0.262261	0.725318	0.44478	0.999857	NA	NA	Q9H165-2;Q9H165-4;Q9H165-6;Q9H165	326;360;292;326	BCL11A	0.981839	84.933	QEx	1874	0.108957	26.9941	0.597926	0.880622	0.194424	1	NA	NA	Q9H165-2;Q9H165-4;Q9H165-6;Q9H165	326;360;292;326	BCL11A	0.981839	84.933	QEx	1874
BCL11B	BCL11B_S310	0.146346	20.6496	0.315562	0.748321	0.460069	0.9999	NA	NA	Q9C0K0-2;Q9C0K0	310;381	BCL11B	1	169.06	ORE	4859	0.413817	20.6496	0.0272728	0.606392	1.24298	0.999866	NA	NA	Q9C0K0-2;Q9C0K0	310;381	BCL11B	1	169.06	ORE	4859
BCL11B	BCL11B_S718	-0.200348	19.7957	0.304656	0.742883	-0.629835	0.9999	NA	NA	Q9C0K0-2;Q9C0K0	718;789	BCL11B	0.897659	97.713	ORE	5659	-0.382928	19.7957	0.0732417	0.720078	-1.15019	0.999866	NA	NA	Q9C0K0-2;Q9C0K0	718;789	BCL11B	0.897659	97.713	ORE	5659
BCL11B	BCL11B_T305	0.146346	20.6496	0.315562	0.748321	0.460069	0.9999	NA	NA	Q9C0K0-2;Q9C0K0	305;376	BCL11B	0.993077	169.06	ORE	4858	0.413817	20.6496	0.0272728	0.606392	1.24298	0.999866	NA	NA	Q9C0K0-2;Q9C0K0	305;376	BCL11B	0.993077	169.06	ORE	4858
BCL2L11	BCL2L11_S94	0.0376436	21.0278	0.80896	0.875697	0.11834	0.9999	NA	NA	O43521-11;O43521-10;O43521-14;O43521-19;O43521-4;O43521-8;O43521-12;O43521	94;94;94;94;94;94;94;94	BCL2L11	0.908312	179.67	ORE	4462	-0.165115	21.0278	0.308173	0.892936	-0.495952	0.999866	NA	NA	O43521-11;O43521-10;O43521-14;O43521-19;O43521-4;O43521-8;O43521-12;O43521	94;94;94;94;94;94;94;94	BCL2L11	0.908312	179.67	ORE	4462
BCL2L12	BCL2L12_S113	0.142838	26.9355	0.617388	0.853829	0.26256	0.999857	NA	NA	Q9HB09	113	BCL2L12	1	94.028	QEx	1920	0.180254	26.9355	0.531022	0.867574	0.321646	1	NA	NA	Q9HB09	113	BCL2L12	1	94.028	QEx	1920
BCL2L12	BCL2L12_S121	0.135794	26.8592	0.587938	0.847623	0.249612	0.999857	NA	NA	Q9HB09	121	BCL2L12	0.999914	94.028	QEx	1977	0.151321	26.8592	0.54721	0.870986	0.270018	1	NA	NA	Q9HB09	121	BCL2L12	0.999914	94.028	QEx	1977
BCL2L12	BCL2L12_S242	-0.0624869	23.0692	0.709253	0.860657	-0.19644	0.9999	NA	NA	Q9HB09;Q9HB09-3	242;241	BCL2L12	0.977254	103.85	ORE	2106	-0.000636189	23.0692	0.996954	0.964261	-0.00191091	0.999866	NA	NA	Q9HB09;Q9HB09-3	242;241	BCL2L12	0.977254	103.85	ORE	2106
BCL2L12	BCL2L12_T117	0.116736	26.9442	0.683713	0.86611	0.214579	0.999857	NA	NA	Q9HB09	117	BCL2L12	1	94.028	QEx	1907	0.154152	26.9442	0.592557	0.879671	0.275069	1	NA	NA	Q9HB09	117	BCL2L12	1	94.028	QEx	1907
BCL2L13	BCL2L13_S141	-0.0211129	22.0867	0.878568	0.884407	-0.0663728	0.9999	NA	NA	Q9BXK5-4;Q9BXK5	141;303	BCL2L13	0.999813	286.85	ORE	3200	0.0880514	22.0867	0.530174	0.934846	0.264479	0.999866	NA	NA	Q9BXK5-4;Q9BXK5	141;303	BCL2L13	0.999813	286.85	ORE	3200
BCL7A	BCL7A_S154	-0.0903352	20.2215	0.494291	0.811482	-0.283987	0.9999	NA	NA	Q4VC05;Q4VC05-2	154;154	BCL7A	0.97273	93.73	ORE	5321	-0.103004	20.2215	0.439366	0.922425	-0.309391	0.999866	NA	NA	Q4VC05;Q4VC05-2	154;154	BCL7A	0.97273	93.73	ORE	5321
BCL7B	BCL7B_S54	-0.0709174	22.1928	0.636876	0.847241	-0.222943	0.9999	NA	NA	Q9BQE9-2;Q9BQE9-3;Q9BQE9	54;114;114	BCL7B	0.998426	175.02	ORE	3077	-0.0626129	22.1928	0.676236	0.94819	-0.188069	0.999866	NA	NA	Q9BQE9-2;Q9BQE9-3;Q9BQE9	54;114;114	BCL7B	0.998426	175.02	ORE	3077
BCL7B	BCL7B_S62	-0.0709174	22.1928	0.636876	0.847241	-0.222943	0.9999	NA	NA	Q9BQE9-2;Q9BQE9-3;Q9BQE9	62;122;122	BCL7B	0.97656	175.02	ORE	3076	-0.0626129	22.1928	0.676236	0.94819	-0.188069	0.999866	NA	NA	Q9BQE9-2;Q9BQE9-3;Q9BQE9	62;122;122	BCL7B	0.97656	175.02	ORE	3076
BCL9	BCL9_S278	-0.141699	21.0553	0.305509	0.74332	-0.445461	0.9999	NA	NA	O00512	278	BCL9	1	84.62	ORE	4419	0.182382	21.0553	0.198354	0.842968	0.547818	0.999866	NA	NA	O00512	278	BCL9	1	84.62	ORE	4419
BCL9	BCL9_S687	-0.200062	22.2162	0.0937834	0.594701	-0.628937	0.9999	NA	NA	O00512	687	BCL9	0.998655	144.28	ORE	3032	-0.146582	22.2162	0.197439	0.842355	-0.440286	0.999866	NA	NA	O00512	687	BCL9	0.998655	144.28	ORE	3032
BCL9	BCL9_S878	0.320633	21.7154	0.385195	0.777045	1.00797	0.9999	NA	NA	O00512	878	BCL9	0.992759	103.99	ORE	3640	0.15577	21.7154	0.665963	0.947433	0.467884	0.999866	NA	NA	O00512	878	BCL9	0.992759	103.99	ORE	3640
BCL9	BCL9_S907	-0.0733124	27.0508	0.533146	0.834554	-0.13476	0.999857	NA	NA	O00512	907	BCL9	1	155.53	QEx	1832	0.127389	27.0508	0.294184	0.783991	0.227313	1	NA	NA	O00512	907	BCL9	1	155.53	QEx	1832
BCL9	BCL9_S917	-0.0733124	27.0508	0.533146	0.834554	-0.13476	0.999857	NA	NA	O00512	917	BCL9	0.999999	155.53	QEx	1831	0.127389	27.0508	0.294184	0.783991	0.227313	1	NA	NA	O00512	917	BCL9	0.999999	155.53	QEx	1831
BCL9	BCL9_T867	-0.0968793	23.3808	0.730152	0.873549	-0.17808	0.999857	NA	NA	O00512	867	BCL9	0.832256	70.145	QEx	4833	-0.785169	23.3808	0.0389199	0.577232	-1.40106	1	NA	NA	O00512	867	BCL9	0.832256	70.145	QEx	4833
BCL9L	BCL9L_S1004	-0.046721	20.6356	0.880582	0.884641	-0.146877	0.9999	NA	NA	Q86UU0-3;Q86UU0-4;Q86UU0-2;Q86UU0	1004;1004;999;1004	BCL9L	0.999996	105.39	ORE	4886	0.402248	20.6356	0.223049	0.857883	1.20823	0.999866	NA	NA	Q86UU0-3;Q86UU0-4;Q86UU0-2;Q86UU0	1004;1004;999;1004	BCL9L	0.999996	105.39	ORE	4886
BCL9L	BCL9L_S1010	0.617633	24.5788	0.183609	0.683247	1.13531	0.999857	NA	NA	Q86UU0-3;Q86UU0-4;Q86UU0-2;Q86UU0	1010;1010;1005;1010	BCL9L	0.999834	107.98	QEx	4066	0.861981	24.5788	0.0805191	0.628937	1.53812	1	NA	NA	Q86UU0-3;Q86UU0-4;Q86UU0-2;Q86UU0	1010;1010;1005;1010	BCL9L	0.999834	107.98	QEx	4066
BCL9L	BCL9L_S21	-1.07991	23.6135	0.0623839	0.623629	-1.98506	0.920091	NA	NA	Q86UU0-3;Q86UU0-4;Q86UU0-2;Q86UU0	21;21;16;21	BCL9L	1	79.639	QEx	4724	-0.347618	23.6135	0.463213	0.851075	-0.620291	1	NA	NA	Q86UU0-3;Q86UU0-4;Q86UU0-2;Q86UU0	21;21;16;21	BCL9L	1	79.639	QEx	4724
BCL9L	BCL9L_S25	-1.07991	23.6135	0.0623839	0.623629	-1.98506	0.920091	NA	NA	Q86UU0-3;Q86UU0-4;Q86UU0-2;Q86UU0	25;25;20;25	BCL9L	1	79.639	QEx	4723	-0.347618	23.6135	0.463213	0.851075	-0.620291	1	NA	NA	Q86UU0-3;Q86UU0-4;Q86UU0-2;Q86UU0	25;25;20;25	BCL9L	1	79.639	QEx	4723
BCL9L	BCL9L_S934	1.0973	21.9764	0.0501697	0.558837	3.44959	0.0385925	NA	NA	Q86UU0-3;Q86UU0-4;Q86UU0-2;Q86UU0	934;934;929;934	BCL9L	0.998969	154.17	ORE	3322	0.139057	21.9764	0.771359	0.954287	0.417682	0.999866	NA	NA	Q86UU0-3;Q86UU0-4;Q86UU0-2;Q86UU0	934;934;929;934	BCL9L	0.998969	154.17	ORE	3322
BCL9L	BCL9L_S942	-0.0388053	22.292	0.913864	0.888373	-0.121992	0.9999	NA	NA	Q86UU0-3;Q86UU0-4;Q86UU0-2;Q86UU0	942;942;937;942	BCL9L	0.999998	255.63	ORE	2955	-0.801774	22.292	0.0552697	0.682343	-2.40828	0.514524	NA	NA	Q86UU0-3;Q86UU0-4;Q86UU0-2;Q86UU0	942;942;937;942	BCL9L	0.999998	255.63	ORE	2955
BCL9L	BCL9L_S947	0.698876	22.4959	0.0841738	0.583441	2.19706	0.651376	NA	NA	Q86UU0-3;Q86UU0-4;Q86UU0-2;Q86UU0	947;947;942;947	BCL9L	0.998555	255.63	ORE	2714	0.0653929	22.4959	0.85505	0.958576	0.19642	0.999866	NA	NA	Q86UU0-3;Q86UU0-4;Q86UU0-2;Q86UU0	947;947;942;947	BCL9L	0.998555	255.63	ORE	2714
BCL9L	BCL9L_S975	-0.154246	20.1165	0.268469	0.722802	-0.484904	0.9999	NA	NA	Q86UU0-3;Q86UU0-4;Q86UU0-2;Q86UU0	975;975;970;975	BCL9L	0.999999	117.48	ORE	5407	-0.199637	20.1165	0.164365	0.816455	-0.599647	0.999866	NA	NA	Q86UU0-3;Q86UU0-4;Q86UU0-2;Q86UU0	975;975;970;975	BCL9L	0.999999	117.48	ORE	5407
BCL9L	BCL9L_S999	0.739114	24.0796	0.0818267	0.632171	1.35861	0.999857	NA	NA	Q86UU0-3;Q86UU0-4;Q86UU0-2;Q86UU0	999;999;994;999	BCL9L	0.865108	107.98	QEx	4448	0.55878	24.0796	0.165882	0.712081	0.997089	1	NA	NA	Q86UU0-3;Q86UU0-4;Q86UU0-2;Q86UU0	999;999;994;999	BCL9L	0.865108	107.98	QEx	4448
BCLAF1	BCLAF1_S196	0.569688	25.1865	0.041263	0.605989	1.04718	0.999857	NA	NA	Q9NYF8-2;Q9NYF8;Q9NYF8-3;Q9NYF8-4	196;198;196;198	BCLAF1	0.996164	126.77	QEx	3563	-0.070685	25.1865	0.733691	0.900515	-0.126131	1	NA	NA	Q9NYF8-2;Q9NYF8;Q9NYF8-3;Q9NYF8-4	196;198;196;198	BCLAF1	0.996164	126.77	QEx	3563
BCLAF1	BCLAF1_S220	-0.320759	28.9362	0.388213	0.787292	-0.589606	0.999857	NA	NA	Q9NYF8-2;Q9NYF8;Q9NYF8-3;Q9NYF8-4	220;222;220;222	BCLAF1	0.999989	248.46	QEx	674	-0.414104	28.9362	0.274929	0.772613	-0.738929	1	NA	NA	Q9NYF8-2;Q9NYF8;Q9NYF8-3;Q9NYF8-4	220;222;220;222	BCLAF1	0.999989	248.46	QEx	674
BCLAF1	BCLAF1_S257	-0.191857	26.2218	0.13954	0.634658	-0.603143	0.9999	NA	NA	Q9NYF8-2;Q9NYF8;Q9NYF8-3;Q9NYF8-4	257;259;257;259	BCLAF1	0.972352	229.37	ORE	331	-0.193698	26.2218	0.136371	0.788805	-0.581806	0.999866	NA	NA	Q9NYF8-2;Q9NYF8;Q9NYF8-3;Q9NYF8-4	257;259;257;259	BCLAF1	0.972352	229.37	ORE	331
BCLAF1	BCLAF1_S266	-0.00678975	29.0072	0.955818	0.892747	-0.021345	0.9999	NA	NA	Q9NYF8-2;Q9NYF8;Q9NYF8-3;Q9NYF8-4	266;268;266;268	BCLAF1	1	294.93	ORE	18	0.169077	29.0072	0.197369	0.842308	0.507853	0.999866	NA	NA	Q9NYF8-2;Q9NYF8;Q9NYF8-3;Q9NYF8-4	266;268;266;268	BCLAF1	1	294.93	ORE	18
BCLAF1	BCLAF1_S274	-0.179971	26.3404	0.598913	0.849996	-0.330816	0.999857	NA	NA	Q9NYF8-2;Q9NYF8;Q9NYF8-3;Q9NYF8-4	274;276;274;276	BCLAF1	0.916217	127.4	QEx	2446	0.613115	26.3404	0.122691	0.680097	1.09405	1	NA	NA	Q9NYF8-2;Q9NYF8;Q9NYF8-3;Q9NYF8-4	274;276;274;276	BCLAF1	0.916217	127.4	QEx	2446
BCLAF1	BCLAF1_S279	0.0615997	21.051	0.532313	0.822558	0.193651	0.9999	NA	NA	Q9NYF8-2;Q9NYF8;Q9NYF8-3;Q9NYF8-4	279;281;279;281	BCLAF1	0.778349	100.23	ORE	4424	0.17343	21.051	0.108414	0.76451	0.520929	0.999866	NA	NA	Q9NYF8-2;Q9NYF8;Q9NYF8-3;Q9NYF8-4	279;281;279;281	BCLAF1	0.778349	100.23	ORE	4424
BCLAF1	BCLAF1_S283	-0.102583	34.5019	0.440475	0.806482	-0.188565	0.999857	NA	NA	Q9NYF8-2;Q9NYF8;Q9NYF8-3;Q9NYF8-4	283;285;283;285	BCLAF1	0.998028	142.4	QEx	2	0.0472977	34.5019	0.716587	0.898382	0.0843982	1	NA	NA	Q9NYF8-2;Q9NYF8;Q9NYF8-3;Q9NYF8-4	283;285;283;285	BCLAF1	0.998028	142.4	QEx	2
BCLAF1	BCLAF1_S285	0.185338	29.0484	0.49934	0.813032	0.582648	0.9999	NA	NA	Q9NYF8-2;Q9NYF8;Q9NYF8-3;Q9NYF8-4	285;287;285;287	BCLAF1	0.999261	170.48	ORE	17	-0.18085	29.0484	0.509424	0.932372	-0.543217	0.999866	NA	NA	Q9NYF8-2;Q9NYF8;Q9NYF8-3;Q9NYF8-4	285;287;285;287	BCLAF1	0.999261	170.48	ORE	17
BCLAF1	BCLAF1_S288	-0.0942119	34.7047	0.469441	0.816228	-0.173177	0.999857	NA	NA	Q9NYF8-2;Q9NYF8;Q9NYF8-3;Q9NYF8-4	288;290;288;290	BCLAF1	0.999983	142.4	QEx	1	0.0669692	34.7047	0.603064	0.881519	0.1195	1	NA	NA	Q9NYF8-2;Q9NYF8;Q9NYF8-3;Q9NYF8-4	288;290;288;290	BCLAF1	0.999983	142.4	QEx	1
BCLAF1	BCLAF1_S295	-0.00734158	23.691	0.953147	0.892479	-0.0230797	0.9999	NA	NA	Q9NYF8-2;Q9NYF8;Q9NYF8-3;Q9NYF8-4	295;297;295;297	BCLAF1	0.997969	156.17	ORE	1552	0.190559	23.691	0.159642	0.812046	0.572378	0.999866	NA	NA	Q9NYF8-2;Q9NYF8;Q9NYF8-3;Q9NYF8-4	295;297;295;297	BCLAF1	0.997969	156.17	ORE	1552
BCLAF1	BCLAF1_S298	0.206225	20.7671	0.151214	0.64445	0.648311	0.9999	NA	NA	Q9NYF8-2;Q9NYF8;Q9NYF8-3;Q9NYF8-4	298;300;298;300	BCLAF1	0.735549	68.845	ORE	4736	0.23076	20.7671	0.114754	0.770908	0.693129	0.999866	NA	NA	Q9NYF8-2;Q9NYF8;Q9NYF8-3;Q9NYF8-4	298;300;298;300	BCLAF1	0.735549	68.845	ORE	4736
BCLAF1	BCLAF1_S383	-0.186239	31.6918	0.390748	0.788306	-0.342338	0.999857	NA	NA	Q9NYF8-2;Q9NYF8;Q9NYF8-3	383;385;383	BCLAF1	1	282.85	QEx	93	-0.390914	31.6918	0.0998142	0.65423	-0.697549	1	NA	NA	Q9NYF8-2;Q9NYF8;Q9NYF8-3	383;385;383	BCLAF1	1	282.85	QEx	93
BCLAF1	BCLAF1_S387	-0.251835	31.2349	0.34984	0.770525	-0.462914	0.999857	NA	NA	Q9NYF8-2;Q9NYF8;Q9NYF8-3	387;389;387	BCLAF1	0.999983	130.02	QEx	142	-0.499684	31.2349	0.0905331	0.64083	-0.891639	1	NA	NA	Q9NYF8-2;Q9NYF8;Q9NYF8-3	387;389;387	BCLAF1	0.999983	130.02	QEx	142
BCLAF1	BCLAF1_S494	0.194774	17.7365	0.147525	0.641492	0.612311	0.9999	NA	NA	Q9NYF8-2;Q9NYF8;Q9NYF8-3	494;496;494	BCLAF1	1	246.51	ORE	6278	0.0769683	17.7365	0.538887	0.935832	0.231188	0.999866	NA	NA	Q9NYF8-2;Q9NYF8;Q9NYF8-3	494;496;494	BCLAF1	1	246.51	ORE	6278
BCLAF1	BCLAF1_S510	-0.0444223	27.424	0.632648	0.846376	-0.13965	0.9999	NA	NA	Q9NYF8-2;Q9NYF8;Q9NYF8-3	510;512;510	BCLAF1	1	238.01	ORE	123	-0.0677569	27.424	0.471175	0.927281	-0.20352	0.999866	NA	NA	Q9NYF8-2;Q9NYF8;Q9NYF8-3	510;512;510	BCLAF1	1	238.01	ORE	123
BCLAF1	BCLAF1_S523	-0.101345	25.1119	0.561511	0.841587	-0.186288	0.999857	NA	NA	Q9NYF8-2;Q9NYF8;Q9NYF8-3;Q9NYF8-4	523;525;523;352	BCLAF1	0.783953	60.301	QEx	3621	0.230123	25.1119	0.212025	0.741236	0.410632	1	NA	NA	Q9NYF8-2;Q9NYF8;Q9NYF8-3;Q9NYF8-4	523;525;523;352	BCLAF1	0.783953	60.301	QEx	3621
BCLAF1	BCLAF1_S529	-0.152181	28.8225	0.276816	0.732804	-0.279733	0.999857	NA	NA	Q9NYF8-2;Q9NYF8;Q9NYF8-3;Q9NYF8-4	529;531;529;358	BCLAF1	0.999997	109.72	QEx	737	0.00421614	28.8225	0.974667	0.923223	0.00752329	1	NA	NA	Q9NYF8-2;Q9NYF8;Q9NYF8-3;Q9NYF8-4	529;531;529;358	BCLAF1	0.999997	109.72	QEx	737
BCLAF1	BCLAF1_S656	-0.303458	28.4853	0.0592409	0.565975	-0.953984	0.9999	NA	NA	Q9NYF8-2;Q9NYF8;Q9NYF8-3;Q9NYF8-4	656;658;656;485	BCLAF1	0.99995	154.15	ORE	45	-0.0680219	28.4853	0.626869	0.944337	-0.204316	0.999866	NA	NA	Q9NYF8-2;Q9NYF8;Q9NYF8-3;Q9NYF8-4	656;658;656;485	BCLAF1	0.99995	154.15	ORE	45
BCLAF1	BCLAF1_T255	-0.194324	24.8494	0.091367	0.592054	-0.610897	0.9999	NA	NA	Q9NYF8-2;Q9NYF8;Q9NYF8-3;Q9NYF8-4	255;257;255;257	BCLAF1	0.998535	243.16	ORE	811	0.0511232	24.8494	0.62058	0.943805	0.153558	0.999866	NA	NA	Q9NYF8-2;Q9NYF8;Q9NYF8-3;Q9NYF8-4	255;257;255;257	BCLAF1	0.998535	243.16	ORE	811
BCLAF1	BCLAF1_Y282	0.000824747	27.3602	0.994095	0.896449	0.00259276	0.9999	NA	NA	Q9NYF8-2;Q9NYF8;Q9NYF8-3;Q9NYF8-4	282;284;282;284	BCLAF1	0.950733	172.26	ORE	130	-0.0367309	27.3602	0.742755	0.95261	-0.110328	0.999866	NA	NA	Q9NYF8-2;Q9NYF8;Q9NYF8-3;Q9NYF8-4	282;284;282;284	BCLAF1	0.950733	172.26	ORE	130
BCLAF1	BCLAF1_Y381	-0.129473	26.9584	0.668545	0.863487	-0.237991	0.999857	NA	NA	Q9NYF8-2;Q9NYF8;Q9NYF8-3	381;383;381	BCLAF1	0.806037	130.02	QEx	1899	-0.0845223	26.9584	0.778346	0.905684	-0.150822	1	NA	NA	Q9NYF8-2;Q9NYF8;Q9NYF8-3	381;383;381	BCLAF1	0.806037	130.02	QEx	1899
BCOR	BCOR_S1121	-0.0396559	19.9863	0.681236	0.855753	-0.124666	0.9999	NA	NA	Q6W2J9-4;Q6W2J9-2;Q6W2J9	1121;1139;1139	BCOR	0.682467	88.945	ORE	5524	0.151752	19.9863	0.146707	0.798808	0.455816	0.999866	NA	NA	Q6W2J9-4;Q6W2J9-2;Q6W2J9	1121;1139;1139	BCOR	0.682467	88.945	ORE	5524
BCOR	BCOR_S1238	0.0628917	26.0572	0.769217	0.879195	0.115605	0.999857	NA	NA	Q6W2J9-4;Q6W2J9-2;Q6W2J9	1238;1256;1290	BCOR	0.950744	103.31	QEx	2723	-0.0205603	26.0572	0.905973	0.91788	-0.0366879	1	NA	NA	Q6W2J9-4;Q6W2J9-2;Q6W2J9	1238;1256;1290	BCOR	0.950744	103.31	QEx	2723
BCOR	BCOR_S1353	-0.11821	26.6448	0.446367	0.808547	-0.217289	0.999857	NA	NA	Q6W2J9-4;Q6W2J9-2;Q6W2J9	1353;1371;1405	BCOR	0.862907	136.63	QEx	2182	-0.0461478	26.6448	0.761319	0.903778	-0.0823463	1	NA	NA	Q6W2J9-4;Q6W2J9-2;Q6W2J9	1353;1371;1405	BCOR	0.862907	136.63	QEx	2182
BCOR	BCOR_S1358	-0.146945	26.6543	0.340555	0.766026	-0.270109	0.999857	NA	NA	Q6W2J9-4;Q6W2J9-2;Q6W2J9	1358;1376;1410	BCOR	1	136.63	QEx	2168	-0.0748827	26.6543	0.616996	0.883884	-0.133621	1	NA	NA	Q6W2J9-4;Q6W2J9-2;Q6W2J9	1358;1376;1410	BCOR	1	136.63	QEx	2168
BCOR	BCOR_S336	0.190641	16.7456	0.366613	0.770254	0.59932	0.9999	NA	NA	Q6W2J9-4;Q6W2J9-2;Q6W2J9;Q6W2J9-3	336;336;336;336	BCOR	0.999574	81.357	ORE	6320	-0.0943115	16.7456	0.647129	0.945985	-0.283282	0.999866	NA	NA	Q6W2J9-4;Q6W2J9-2;Q6W2J9;Q6W2J9-3	336;336;336;336	BCOR	0.999574	81.357	ORE	6320
BCOR	BCOR_S340	0.190641	16.7456	0.366613	0.770254	0.59932	0.9999	NA	NA	Q6W2J9-4;Q6W2J9-2;Q6W2J9;Q6W2J9-3	340;340;340;340	BCOR	0.999718	81.357	ORE	6319	-0.0943115	16.7456	0.647129	0.945985	-0.283282	0.999866	NA	NA	Q6W2J9-4;Q6W2J9-2;Q6W2J9;Q6W2J9-3	340;340;340;340	BCOR	0.999718	81.357	ORE	6319
BCOR	BCOR_S423	-0.253509	20.7996	0.024711	0.517039	-0.796956	0.9999	NA	NA	Q6W2J9-4;Q6W2J9-2;Q6W2J9;Q6W2J9-3	423;423;423;423	BCOR	0.998591	168.22	ORE	4708	-0.219621	20.7996	0.0425432	0.650109	-0.659671	0.999866	NA	NA	Q6W2J9-4;Q6W2J9-2;Q6W2J9;Q6W2J9-3	423;423;423;423	BCOR	0.998591	168.22	ORE	4708
BCORL1	BCORL1_S1033	-0.112319	24.2314	0.413968	0.79713	-0.20646	0.999857	NA	NA	Q5H9F3-2;Q5H9F3;Q5H9F3-3	1033;1033;1033	BCORL1	0.9706	129.85	QEx	4337	-0.0464334	24.2314	0.729334	0.89998	-0.0828559	1	NA	NA	Q5H9F3-2;Q5H9F3;Q5H9F3-3	1033;1033;1033	BCORL1	0.9706	129.85	QEx	4337
BCR	BCR_S122	0.0966644	22.8693	0.687504	0.85688	0.303884	0.9999	NA	NA	P11274-2;P11274	122;122	BCR	1	106.56	ORE	2305	0.0517703	22.8693	0.828655	0.957313	0.155501	0.999866	NA	NA	P11274-2;P11274	122;122	BCR	1	106.56	ORE	2305
BCR	BCR_S459	-1.16256	28.4419	0.0290266	0.585372	-2.13698	0.729705	NA	NA	P11274-2;P11274	459;459	BCR	0.999759	173.35	QEx	917	0.453058	28.4419	0.267146	0.769415	0.808439	1	NA	NA	P11274-2;P11274	459;459	BCR	0.999759	173.35	QEx	917
BCR	BCR_S463	-3.54575	26.6902	0.00342654	0.43138	-6.51766	2.7268e-08	NA	NA	P11274-2;P11274	463;463	BCR	0.937451	122.8	QEx	2136	-2.15788	26.6902	0.0126881	0.463491	-3.85053	0.0105323	NA	NA	P11274-2;P11274	463;463	BCR	0.937451	122.8	QEx	2136
BDP1	BDP1_S363	-0.140416	24.9368	0.193447	0.674998	-0.441426	0.9999	NA	NA	A6H8Y1-8;A6H8Y1-2;A6H8Y1-7;A6H8Y1-6;A6H8Y1	363;2227;2195;2207;2227	BDP1	1	94.692	ORE	763	-0.071507	24.9368	0.486431	0.929401	-0.214785	0.999866	NA	NA	A6H8Y1-8;A6H8Y1-2;A6H8Y1-7;A6H8Y1-6;A6H8Y1	363;2227;2195;2207;2227	BDP1	1	94.692	ORE	763
BET1L	BET1L_S9	0.375317	23.3721	0.219798	0.699078	0.689893	0.999857	NA	NA	Q9NYM9	9	BET1L	1	141	QEx	4836	0.0224099	23.3721	0.935216	0.920243	0.0399883	1	NA	NA	Q9NYM9	9	BET1L	1	141	QEx	4836
BICC1	BICC1_S799	0.076277	19.2536	0.627648	0.845342	0.239792	0.9999	NA	NA	Q9H694-2;Q9H694	799;799	BICC1	0.994721	200.27	ORE	5952	-0.351475	19.2536	0.0536201	0.678336	-1.05572	0.999866	NA	NA	Q9H694-2;Q9H694	799;799	BICC1	0.994721	200.27	ORE	5952
BICD2	BICD2_S582	-0.071845	19.5303	0.502745	0.814063	-0.225859	0.9999	NA	NA	Q8TD16;Q8TD16-2	582;582	BICD2	1	97.597	ORE	5823	-0.171346	19.5303	0.137274	0.789445	-0.51467	0.999866	NA	NA	Q8TD16;Q8TD16-2	582;582	BICD2	1	97.597	ORE	5823
BIRC6	BIRC6_S2955	-0.257421	24.3667	0.284074	0.736302	-0.473182	0.999857	NA	NA	Q9NR09	2955	BIRC6	0.997362	174.59	QEx	4245	-0.0558978	24.3667	0.807114	0.908739	-0.0997442	1	NA	NA	Q9NR09	2955	BIRC6	0.997362	174.59	QEx	4245
BIRC6	BIRC6_S480	0.122885	21.7033	0.258288	0.716644	0.386315	0.9999	NA	NA	Q9NR09	480	BIRC6	0.991636	115.79	ORE	3651	0.0304033	21.7033	0.769056	0.954156	0.091322	0.999866	NA	NA	Q9NR09	480	BIRC6	0.991636	115.79	ORE	3651
BLM	BLM_S144	-0.0993773	18.6825	0.565515	0.831218	-0.312413	0.9999	NA	NA	P54132	144	BLM	0.65522	165.34	ORE	6141	0.222771	18.6825	0.228747	0.860931	0.669133	0.999866	NA	NA	P54132	144	BLM	0.65522	165.34	ORE	6141
BLOC1S3	BLOC1S3_S27	-0.00759271	19.3185	0.953899	0.892554	-0.0238692	0.9999	NA	NA	Q6QNY0	27	BLOC1S3	1	195.2	ORE	5924	-0.249969	19.3185	0.0909222	0.744961	-0.750827	0.999866	NA	NA	Q6QNY0	27	BLOC1S3	1	195.2	ORE	5924
BLOC1S3	BLOC1S3_T25	-0.00759271	19.3185	0.953899	0.892554	-0.0238692	0.9999	NA	NA	Q6QNY0	25	BLOC1S3	0.999969	195.2	ORE	5923	-0.249969	19.3185	0.0909222	0.744961	-0.750827	0.999866	NA	NA	Q6QNY0	25	BLOC1S3	0.999969	195.2	ORE	5923
BLVRA	BLVRA_S235	0.0143727	23.1045	0.963931	0.901186	0.0264193	0.999857	NA	NA	P53004	235	BLVRA	0.5	102.97	QEx	4934	-0.0764263	23.1045	0.810662	0.909102	-0.136376	1	NA	NA	P53004	235	BLVRA	0.5	102.97	QEx	4934
BLVRA	BLVRA_S237	0.0143727	23.1045	0.963931	0.901186	0.0264193	0.999857	NA	NA	P53004	237	BLVRA	0.5	102.97	QEx	4933	-0.0764263	23.1045	0.810662	0.909102	-0.136376	1	NA	NA	P53004	237	BLVRA	0.5	102.97	QEx	4933
BMP2K	BMP2K_S1029	-0.554642	24.4662	0.111718	0.642111	-1.01952	0.999857	NA	NA	Q9NSY1	1029	BMP2K	0.997599	120.23	QEx	4160	-0.293219	24.4662	0.363314	0.817595	-0.523221	1	NA	NA	Q9NSY1	1029	BMP2K	0.997599	120.23	QEx	4160
BMPR2	BMPR2_S862	0.0389209	23.6262	0.809909	0.884564	0.0715429	0.999857	NA	NA	Q13873	862	BMPR2	1	72.681	QEx	4715	-0.0453336	23.6262	0.819295	0.909974	-0.0808934	1	NA	NA	Q13873	862	BMPR2	1	72.681	QEx	4715
BMPR2	BMPR2_S863	0.21051	23.9905	0.306888	0.747988	0.386951	0.999857	NA	NA	Q13873	863	BMPR2	1	80.609	QEx	4496	-0.271422	23.9905	0.285435	0.778834	-0.484327	1	NA	NA	Q13873	863	BMPR2	1	80.609	QEx	4496
BNIP2	BNIP2_S114	0.645284	23.6009	0.175763	0.679878	1.18614	0.999857	NA	NA	Q12982;Q12982-2	114;176	BNIP2	0.987773	110.08	QEx	4736	-0.931092	23.6009	0.102046	0.657162	-1.66145	1	NA	NA	Q12982;Q12982-2	114;176	BNIP2	0.987773	110.08	QEx	4736
BOD1L1	BOD1L1_S1531	-0.16283	19.7362	0.191382	0.673551	-0.511889	0.9999	NA	NA	Q8NFC6	1531	BOD1L1	0.999132	103.26	ORE	5699	0.0484883	19.7362	0.678617	0.948362	0.145644	0.999866	NA	NA	Q8NFC6	1531	BOD1L1	0.999132	103.26	ORE	5699
BOD1L1	BOD1L1_S2905	0.0751945	21.7097	0.732798	0.864528	0.236389	0.9999	NA	NA	Q8NFC6	2905	BOD1L1	0.944842	243.4	ORE	3644	0.18096	21.7097	0.496723	0.930762	0.543546	0.999866	NA	NA	Q8NFC6	2905	BOD1L1	0.944842	243.4	ORE	3644
BOD1L1	BOD1L1_S482	0.071216	27.9861	0.664019	0.862684	0.130906	0.999857	NA	NA	Q8NFC6	482	BOD1L1	0.999682	174.39	QEx	1159	0.102192	27.9861	0.536566	0.868763	0.182353	1	NA	NA	Q8NFC6	482	BOD1L1	0.999682	174.39	QEx	1159
BOD1L1	BOD1L1_S484	0.0565449	27.997	0.721344	0.872202	0.103939	0.999857	NA	NA	Q8NFC6	484	BOD1L1	0.999847	174.39	QEx	1150	0.10553	27.997	0.511329	0.863171	0.188309	1	NA	NA	Q8NFC6	484	BOD1L1	0.999847	174.39	QEx	1150
BPTF	BPTF_S1300	-0.130732	24.4213	0.701711	0.869094	-0.240306	0.999857	NA	NA	Q12830-4;Q12830;Q12830-2	1300;1300;1174	BPTF	0.99277	111.83	QEx	4206	-0.978817	24.4213	0.0358213	0.571365	-1.74661	1	NA	NA	Q12830-4;Q12830;Q12830-2	1300;1300;1174	BPTF	0.99277	111.83	QEx	4206
BPTF	BPTF_S2370	-0.190382	20.8121	0.224009	0.693844	-0.598504	0.9999	NA	NA	Q12830-4;Q12830-2;Q12830	2370;2244;2370	BPTF	1	107.39	ORE	4695	0.00365035	20.8121	0.980243	0.963674	0.0109645	0.999866	NA	NA	Q12830-4;Q12830-2;Q12830	2370;2244;2370	BPTF	1	107.39	ORE	4695
BPTF	BPTF_S2465	0.101798	25.4179	0.46691	0.802609	0.320024	0.9999	NA	NA	Q12830-4;Q12830-2;Q12830	2465;2339;2465	BPTF	1	421.2	ORE	579	0.00164038	25.4179	0.990445	0.964035	0.00492719	0.999866	NA	NA	Q12830-4;Q12830-2;Q12830	2465;2339;2465	BPTF	1	421.2	ORE	579
BPTF	BPTF_S2471	0.758568	24.6265	0.0413126	0.549504	2.38471	0.482557	NA	NA	Q12830-4;Q12830-2;Q12830	2471;2345;2471	BPTF	0.890897	136.77	ORE	919	0.515337	24.6265	0.132353	0.785865	1.54791	0.999866	NA	NA	Q12830-4;Q12830-2;Q12830	2471;2345;2471	BPTF	0.890897	136.77	ORE	919
BPTF	BPTF_S742	-0.0533931	23.7279	0.748229	0.876226	-0.0981452	0.999857	NA	NA	Q12830-4;Q12830	742;742	BPTF	0.999709	94.188	QEx	4667	0.0384633	23.7279	0.816751	0.909719	0.0686342	1	NA	NA	Q12830-4;Q12830	742;742	BPTF	0.999709	94.188	QEx	4667
BPTF	BPTF_T739	0.0379506	23.0819	0.834146	0.887541	0.0697593	0.999857	NA	NA	Q12830-4;Q12830	739;739	BPTF	0.888461	94.188	QEx	4940	-0.0466976	23.0819	0.796874	0.907675	-0.0833274	1	NA	NA	Q12830-4;Q12830	739;739	BPTF	0.888461	94.188	QEx	4940
BRAF	BRAF_S446	-0.294964	27.6488	0.172075	0.6782	-0.542192	0.999857	NA	NA	P15056	446	BRAF	0.950703	224.86	QEx	1416	-0.17429	27.6488	0.395439	0.829893	-0.311004	1	NA	NA	P15056	446	BRAF	0.950703	224.86	QEx	1416
BRAF	BRAF_S447	-0.140913	23.3921	0.34822	0.762953	-0.442988	0.9999	NA	NA	P15056	447	BRAF	0.869305	113.14	ORE	1833	-0.137558	23.3921	0.359056	0.906693	-0.41318	0.999866	NA	NA	P15056	447	BRAF	0.869305	113.14	ORE	1833
BRAF	BRAF_S729	0.0441693	21.6421	0.771669	0.879532	0.0811902	0.999857	NA	NA	P15056	729	BRAF	0.970711	81.338	QEx	5175	0.0831915	21.6421	0.58812	0.878873	0.148447	1	NA	NA	P15056	729	BRAF	0.970711	81.338	QEx	5175
BRAT1	BRAT1_S212	-0.0849904	24.4901	0.907676	0.895701	-0.156226	0.999857	NA	NA	Q6PJG6-3;Q6PJG6	212;742	BRAT1	0.999863	142.38	QEx	4143	-0.0761764	24.4901	0.88017	0.915675	-0.135929	1	NA	NA	Q6PJG6-3;Q6PJG6	212;742	BRAT1	0.999863	142.38	QEx	4143
BRCA1	BRCA1_S1140	-0.506393	25.663	0.0162786	0.537116	-0.930831	0.999857	NA	NA	P38398-8;P38398-4;P38398;P38398-7	1140;1170;1187;1187	BRCA1	0.999543	109.04	QEx	3099	-0.769263	25.663	0.00235226	0.273528	-1.37268	1	NA	NA	P38398-8;P38398-4;P38398;P38398-7	1140;1170;1187;1187	BRCA1	0.999543	109.04	QEx	3099
BRCA1	BRCA1_S1142	-0.224399	27.2736	0.169404	0.676945	-0.412482	0.999857	NA	NA	P38398-8;P38398-4;P38398;P38398-7	1142;1172;1189;1189	BRCA1	0.999997	127.71	QEx	1679	-0.332419	27.2736	0.0597043	0.604389	-0.593171	1	NA	NA	P38398-8;P38398-4;P38398;P38398-7	1142;1172;1189;1189	BRCA1	0.999997	127.71	QEx	1679
BRCA1	BRCA1_S1144	-0.154332	27.1926	0.32077	0.755769	-0.283686	0.999857	NA	NA	P38398-8;P38398-4;P38398;P38398-7	1144;1174;1191;1191	BRCA1	0.99999	127.71	QEx	1734	-0.164342	27.1926	0.292993	0.783303	-0.293253	1	NA	NA	P38398-8;P38398-4;P38398;P38398-7	1144;1174;1191;1191	BRCA1	0.99999	127.71	QEx	1734
BRCA2	BRCA2_S93	0.177507	18.1607	0.26676	0.721794	0.558029	0.9999	NA	NA	P51587	93	BRCA2	0.993188	125.97	ORE	6229	-0.192574	18.1607	0.232038	0.862632	-0.578431	0.999866	NA	NA	P51587	93	BRCA2	0.993188	125.97	ORE	6229
BRD1	BRD1_S128	0.351997	21.4542	0.0290156	0.528567	1.10657	0.9999	NA	NA	O95696-2;O95696	128;128	BRD1	0.993379	125.03	ORE	3958	0.12245	21.4542	0.330642	0.89948	0.367801	0.999866	NA	NA	O95696-2;O95696	128;128	BRD1	0.993379	125.03	ORE	3958
BRD1	BRD1_S25	-0.0405111	24.2938	0.800139	0.883319	-0.074466	0.999857	NA	NA	O95696-2;O95696	25;25	BRD1	0.998569	119.08	QEx	4293	0.155588	24.2938	0.348357	0.811242	0.277632	1	NA	NA	O95696-2;O95696	25;25	BRD1	0.998569	119.08	QEx	4293
BRD1	BRD1_S790	NA	NA	NA	NA	NA	NA	IFN_only	4	O95696-2	790	BRD1	0.999952	61.811	ORE	6349	NA	NA	NA	NA	NA	NA	NA	NA	NA	NA	NA	NA	NA	NA	NA
BRD1	BRD1_S906	NA	NA	NA	NA	NA	NA	IFN_only	50	O95696-2	906	BRD1	0.914179	73.877	QEx	5340	NA	NA	NA	NA	NA	NA	IFN_only	43	O95696-2	906	BRD1	0.914179	73.877	QEx	5378
BRD1	BRD1_T27	-0.0368324	20.3744	0.726255	0.863474	-0.11579	0.9999	NA	NA	O95696-2;O95696	27;27	BRD1	0.922382	194.86	ORE	5176	0.0492752	20.3744	0.640788	0.94548	0.148007	0.999866	NA	NA	O95696-2;O95696	27;27	BRD1	0.922382	194.86	ORE	5176
BRD1	BRD1_T905	0.244907	19.5998	0.122147	0.619	0.769914	0.9999	NA	NA	O95696-2	905	BRD1	0.5	198.38	ORE	5778	0.111371	19.5998	0.44842	0.923872	0.334523	0.999866	NA	NA	O95696-2	905	BRD1	0.5	198.38	ORE	5778
BRD2	BRD2_S298	-2.983	23.6796	0.0260148	0.520877	-9.37766	1.06642e-17	NA	NA	P25440;P25440-2;P25440-4;P25440-3	298;298;178;251	BRD2	1	192.16	ORE	1561	1.55449	23.6796	0.344694	0.903181	4.6692	0.00045528	NA	NA	P25440;P25440-2;P25440-4;P25440-3	298;298;178;251	BRD2	1	192.16	ORE	1561
BRD2	BRD2_S301	-2.85229	23.4685	0.0264836	0.522177	-8.96675	3.86276e-16	NA	NA	P25440;P25440-2;P25440-4;P25440-3	301;301;181;254	BRD2	0.999999	192.16	ORE	1752	0.697209	23.4685	0.642135	0.945588	2.0942	0.891819	NA	NA	P25440;P25440-2;P25440-4;P25440-3	301;301;181;254	BRD2	0.999999	192.16	ORE	1752
BRD2	BRD2_S633	-0.178283	27.1453	0.593116	0.848752	-0.327712	0.999857	NA	NA	P25440;P25440-2;P25440-4;P25440-3	633;668;513;586	BRD2	0.99716	107.29	QEx	1770	-0.259543	27.1453	0.44588	0.846176	-0.46313	1	NA	NA	P25440;P25440-2;P25440-4;P25440-3	633;668;513;586	BRD2	0.99716	107.29	QEx	1770
BRD3	BRD3_S263	-0.245093	21.5028	0.16942	0.657481	-0.770499	0.9999	NA	NA	Q15059;Q15059-2	263;263	BRD3	0.99923	150.51	ORE	3880	-0.00731657	21.5028	0.96465	0.963109	-0.0219767	0.999866	NA	NA	Q15059;Q15059-2	263;263	BRD3	0.99923	150.51	ORE	3880
BRD3	BRD3_S681	-0.124887	23.3693	0.624295	0.855212	-0.229562	0.999857	NA	NA	Q15059	681	BRD3	0.974006	120.14	QEx	4838	0.0290141	23.3693	0.925189	0.919448	0.0517729	1	NA	NA	Q15059	681	BRD3	0.974006	120.14	QEx	4838
BRD4	BRD4_S1045	1.95874e-05	23.4433	0.999832	0.896982	6.15771e-05	0.99997	NA	NA	O60885	1045	BRD4	1	158.52	ORE	1780	0.0429601	23.4433	0.646057	0.945901	0.129039	0.999866	NA	NA	O60885	1045	BRD4	1	158.52	ORE	1780
BRD4	BRD4_S1117	0.117089	22.8443	0.368174	0.778882	0.215228	0.999857	NA	NA	O60885	1117	BRD4	1	122.19	QEx	5015	-0.045457	22.8443	0.718799	0.898663	-0.0811137	1	NA	NA	O60885	1117	BRD4	1	122.19	QEx	5015
BRD8	BRD8_S144	0.118456	23.6127	0.442303	0.807127	0.217742	0.999857	NA	NA	Q9H0E9-3;Q9H0E9-4;Q9H0E9-2	144;284;284	BRD8	0.969908	82.417	QEx	4725	0.018904	23.6127	0.899921	0.917373	0.0337324	1	NA	NA	Q9H0E9-3;Q9H0E9-4;Q9H0E9-2	144;284;284	BRD8	0.969908	82.417	QEx	4725
BRD8	BRD8_S476	NA	NA	NA	NA	NA	NA	mock_only	-9	Q9H0E9-3;Q9H0E9-4;Q9H0E9-2;Q9H0E9	476;585;655;582	BRD8	0.557315	81.566	QEx	5339	NA	NA	NA	NA	NA	NA	mock_only	-20	Q9H0E9-3;Q9H0E9-4;Q9H0E9-2;Q9H0E9	476;585;655;582	BRD8	0.557315	81.566	QEx	5377
BRD8	BRD8_S515	NA	NA	NA	NA	NA	NA	IFN_only	79	Q9H0E9-3;Q9H0E9-4;Q9H0E9-2;Q9H0E9	515;624;694;621	BRD8	0.999935	80.469	QEx	5338	NA	NA	NA	NA	NA	NA	IFN_only	56	Q9H0E9-3;Q9H0E9-4;Q9H0E9-2;Q9H0E9	515;624;694;621	BRD8	0.999935	80.469	QEx	5376
BRD9	BRD9_S566	-0.187136	24.75	0.827019	0.886681	-0.343985	0.999857	NA	NA	Q9H8M2;Q9H8M2-2;Q9H8M2-3;Q9H8M2-1;Q9H8M2-6	566;175;450;470;513	BRD9	0.946753	80.009	QEx	3934	1.39285	24.75	0.0885986	0.637762	2.48541	0.417895	NA	NA	Q9H8M2;Q9H8M2-2;Q9H8M2-3;Q9H8M2-1;Q9H8M2-6	566;175;450;470;513	BRD9	0.946753	80.009	QEx	3934
BRD9	BRD9_S568	1.10537	25.5206	0.267602	0.728141	2.03185	0.86682	NA	NA	Q9H8M2;Q9H8M2-2;Q9H8M2-3;Q9H8M2-1;Q9H8M2-6	568;177;452;472;515	BRD9	0.710889	80.009	QEx	3257	-0.214774	25.5206	0.689821	0.894853	-0.383243	1	NA	NA	Q9H8M2;Q9H8M2-2;Q9H8M2-3;Q9H8M2-1;Q9H8M2-6	568;177;452;472;515	BRD9	0.710889	80.009	QEx	3257
BRF1	BRF1_S309	0.0056393	18.6021	0.96131	0.893294	0.0177283	0.9999	NA	NA	Q92994-9;Q92994-3;Q92994-7;Q92994-8;Q92994-5;Q92994	309;343;432;454;520;547	BRF1	0.681207	129.22	ORE	6159	-0.250256	18.6021	0.0625664	0.699575	-0.75169	0.999866	NA	NA	Q92994-9;Q92994-3;Q92994-7;Q92994-8;Q92994-5;Q92994	309;343;432;454;520;547	BRF1	0.681207	129.22	ORE	6159
BRF1	BRF1_S315	-0.065788	20.5449	0.578549	0.83439	-0.206818	0.9999	NA	NA	Q92994-9;Q92994-3;Q92994-7;Q92994-8;Q92994-5;Q92994	315;349;438;460;526;553	BRF1	0.999954	119.94	ORE	4999	0.103062	20.5449	0.392318	0.913923	0.309567	0.999866	NA	NA	Q92994-9;Q92994-3;Q92994-7;Q92994-8;Q92994-5;Q92994	315;349;438;460;526;553	BRF1	0.999954	119.94	ORE	4999
BRIP1	BRIP1_S206	-0.128822	19.1171	0.522412	0.819801	-0.404978	0.9999	NA	NA	Q9BX63;Q9BX63-2	206;206	BRIP1	0.999802	117.48	ORE	6007	-0.131581	19.1171	0.513834	0.932913	-0.395228	0.999866	NA	NA	Q9BX63;Q9BX63-2	206;206	BRIP1	0.999802	117.48	ORE	6007
BRIP1	BRIP1_S956	0.276177	19.6782	0.0717799	0.573046	0.868219	0.9999	NA	NA	Q9BX63;Q9BX63-2	956;956	BRIP1	1	118.76	ORE	5729	0.203387	19.6782	0.161374	0.813687	0.61091	0.999866	NA	NA	Q9BX63;Q9BX63-2	956;956	BRIP1	1	118.76	ORE	5729
BRPF1	BRPF1_S460	-0.183314	25.7734	0.234698	0.709137	-0.33696	0.999857	NA	NA	P55201-4;P55201-3;P55201;P55201-2	460;460;460;460	BRPF1	1	101.93	QEx	2990	-0.083264	25.7734	0.570838	0.875662	-0.148577	1	NA	NA	P55201-4;P55201-3;P55201;P55201-2	460;460;460;460	BRPF1	1	101.93	QEx	2990
BRPF1	BRPF1_S462	-0.183314	25.7734	0.234698	0.709137	-0.33696	0.999857	NA	NA	P55201-4;P55201-3;P55201;P55201-2	462;462;462;462	BRPF1	1	101.93	QEx	2989	-0.083264	25.7734	0.570838	0.875662	-0.148577	1	NA	NA	P55201-4;P55201-3;P55201;P55201-2	462;462;462;462	BRPF1	1	101.93	QEx	2989
BRPF3	BRPF3_S17	-0.0950055	23.161	0.293467	0.736975	-0.298669	0.9999	NA	NA	Q9ULD4;Q9ULD4-3;Q9ULD4-2	17;17;17	BRPF3	1	134.98	ORE	2032	-0.0915052	23.161	0.310148	0.893545	-0.274853	0.999866	NA	NA	Q9ULD4;Q9ULD4-3;Q9ULD4-2	17;17;17	BRPF3	1	134.98	ORE	2032
BRPF3	BRPF3_S886	NA	NA	NA	NA	NA	NA	mock_only	-65	Q9ULD4	886	BRPF3	1	83.869	QEx	5337	NA	NA	NA	NA	NA	NA	NA	NA	NA	NA	NA	NA	NA	NA	NA
BRPF3	BRPF3_S959	0.109316	25.4095	0.691484	0.867415	0.20094	0.999857	NA	NA	Q9ULD4	959	BRPF3	1	103.07	QEx	3352	-0.506321	25.4095	0.101325	0.656227	-0.903481	1	NA	NA	Q9ULD4	959	BRPF3	1	103.07	QEx	3352
BRPF3	BRPF3_S962	0.112128	25.3166	0.721346	0.872202	0.206109	0.999857	NA	NA	Q9ULD4	962	BRPF3	1	74.838	QEx	3443	-0.12555	25.3166	0.690042	0.894884	-0.224033	1	NA	NA	Q9ULD4	962	BRPF3	1	74.838	QEx	3443
BRPF3	BRPF3_S965	0.146808	25.6145	0.605078	0.851297	0.269856	0.999857	NA	NA	Q9ULD4	965	BRPF3	1	103.07	QEx	3155	0.438987	25.6145	0.167949	0.713254	0.783331	1	NA	NA	Q9ULD4	965	BRPF3	1	103.07	QEx	3155
BRPF3	BRPF3_Y21	-0.188945	21.2907	0.0829594	0.581867	-0.593988	0.9999	NA	NA	Q9ULD4;Q9ULD4-3;Q9ULD4-2	21;21;21	BRPF3	0.994557	133.89	ORE	4135	-0.0958981	21.2907	0.336785	0.901132	-0.288047	0.999866	NA	NA	Q9ULD4;Q9ULD4-3;Q9ULD4-2	21;21;21	BRPF3	0.994557	133.89	ORE	4135
BRSK1	BRSK1_S587	-0.665288	21.1512	0.00921826	0.442128	-2.09147	0.783058	NA	NA	Q8TDC3;Q8TDC3-2	587;603	BRSK1	0.677406	104.03	ORE	4305	-0.898993	21.1512	0.00275881	0.429311	-2.70029	0.282658	NA	NA	Q8TDC3;Q8TDC3-2	587;603	BRSK1	0.677406	104.03	ORE	4305
BRSK1	BRSK1_T583	-0.665288	21.1512	0.00921826	0.442128	-2.09147	0.783058	NA	NA	Q8TDC3;Q8TDC3-2	583;599	BRSK1	0.958737	104.03	ORE	4304	-0.898993	21.1512	0.00275881	0.429311	-2.70029	0.282658	NA	NA	Q8TDC3;Q8TDC3-2	583;599	BRSK1	0.958737	104.03	ORE	4304
BRSK2	BRSK2_S382	0.227957	26.2168	0.298572	0.743172	0.419022	0.999857	NA	NA	Q8IWQ3-4;Q8IWQ3-6;Q8IWQ3-3;Q8IWQ3-2;Q8IWQ3;Q8IWQ3-5	382;322;382;382;382;428	BRSK2	1	208.37	QEx	2558	0.508458	26.2168	0.0437894	0.584953	0.907295	1	NA	NA	Q8IWQ3-4;Q8IWQ3-6;Q8IWQ3-3;Q8IWQ3-2;Q8IWQ3;Q8IWQ3-5	382;322;382;382;382;428	BRSK2	1	208.37	QEx	2558
BRSK2	BRSK2_S393	0.275084	26.1984	0.216451	0.696671	0.505649	0.999857	NA	NA	Q8IWQ3-4;Q8IWQ3-6;Q8IWQ3-3;Q8IWQ3-2;Q8IWQ3;Q8IWQ3-5	393;333;393;393;393;439	BRSK2	0.998578	208.37	QEx	2570	0.406262	26.1984	0.0871499	0.635396	0.724935	1	NA	NA	Q8IWQ3-4;Q8IWQ3-6;Q8IWQ3-3;Q8IWQ3-2;Q8IWQ3;Q8IWQ3-5	393;333;393;393;393;439	BRSK2	0.998578	208.37	QEx	2570
BRSK2	BRSK2_S416	-0.530274	19.9471	0.0450146	0.55376	-1.66703	0.9999	NA	NA	Q8IWQ3-4	416	BRSK2	1	126.48	ORE	5558	-0.340243	19.9471	0.145448	0.79742	-1.02198	0.999866	NA	NA	Q8IWQ3-4	416	BRSK2	1	126.48	ORE	5558
BRSK2	BRSK2_S445	0.0282643	22.7926	0.821255	0.877329	0.0888545	0.9999	NA	NA	Q8IWQ3-4;Q8IWQ3-6;Q8IWQ3-3;Q8IWQ3-2;Q8IWQ3;Q8IWQ3-5	445;363;423;423;423;469	BRSK2	0.9527	216.34	ORE	2368	0.000345013	22.7926	0.997795	0.96429	0.00103631	0.999866	NA	NA	Q8IWQ3-4;Q8IWQ3-6;Q8IWQ3-3;Q8IWQ3-2;Q8IWQ3;Q8IWQ3-5	445;363;423;423;423;469	BRSK2	0.9527	216.34	ORE	2368
BRSK2	BRSK2_S448	0.179749	20.0863	0.150256	0.643693	0.565077	0.9999	NA	NA	Q8IWQ3-4;Q8IWQ3-6;Q8IWQ3-3;Q8IWQ3-2;Q8IWQ3;Q8IWQ3-5	448;366;426;426;426;472	BRSK2	0.524663	65.716	ORE	5436	0.346931	20.0863	0.0175913	0.567273	1.04207	0.999866	NA	NA	Q8IWQ3-4;Q8IWQ3-6;Q8IWQ3-3;Q8IWQ3-2;Q8IWQ3;Q8IWQ3-5	448;366;426;426;426;472	BRSK2	0.524663	65.716	ORE	5436
BRSK2	BRSK2_S449	-0.112323	22.5891	0.520986	0.819397	-0.353111	0.9999	NA	NA	Q8IWQ3-4;Q8IWQ3-6;Q8IWQ3-3;Q8IWQ3-2;Q8IWQ3;Q8IWQ3-5	449;367;427;427;427;473	BRSK2	0.999089	216.34	ORE	2588	-0.178472	22.5891	0.319269	0.896271	-0.536072	0.999866	NA	NA	Q8IWQ3-4;Q8IWQ3-6;Q8IWQ3-3;Q8IWQ3-2;Q8IWQ3;Q8IWQ3-5	449;367;427;427;427;473	BRSK2	0.999089	216.34	ORE	2588
BRSK2	BRSK2_S457	-0.364015	21.7896	0.145423	0.639752	-1.14435	0.9999	NA	NA	Q8IWQ3-4;Q8IWQ3-6;Q8IWQ3-3;Q8IWQ3-2;Q8IWQ3;Q8IWQ3-5	457;375;435;435;435;481	BRSK2	1	135.23	ORE	3549	-0.56596	21.7896	0.039063	0.642736	-1.69996	0.999866	NA	NA	Q8IWQ3-4;Q8IWQ3-6;Q8IWQ3-3;Q8IWQ3-2;Q8IWQ3;Q8IWQ3-5	457;375;435;435;435;481	BRSK2	1	135.23	ORE	3549
BRSK2	BRSK2_S461	0.0107446	21.462	0.956742	0.892839	0.0337778	0.9999	NA	NA	Q8IWQ3-4;Q8IWQ3-6;Q8IWQ3-3;Q8IWQ3-2;Q8IWQ3;Q8IWQ3-5	461;379;439;439;439;485	BRSK2	0.886248	97.273	ORE	3944	-0.0756515	21.462	0.704129	0.95014	-0.227233	0.999866	NA	NA	Q8IWQ3-4;Q8IWQ3-6;Q8IWQ3-3;Q8IWQ3-2;Q8IWQ3;Q8IWQ3-5	461;379;439;439;439;485	BRSK2	0.886248	97.273	ORE	3944
BRSK2	BRSK2_S477	1.18441	23.5445	0.0350738	0.597185	2.17714	0.691149	NA	NA	Q8IWQ3-4;Q8IWQ3-6;Q8IWQ3-3;Q8IWQ3-2;Q8IWQ3;Q8IWQ3-5	477;395;455;455;455;501	BRSK2	0.987621	70.647	QEx	4754	1.12839	23.5445	0.00964889	0.424409	2.01351	0.933956	NA	NA	Q8IWQ3-4;Q8IWQ3-6;Q8IWQ3-3;Q8IWQ3-2;Q8IWQ3;Q8IWQ3-5	477;395;455;455;455;501	BRSK2	0.987621	70.647	QEx	4754
BRSK2	BRSK2_S511	0.0571082	23.7246	0.724614	0.872705	0.104974	0.999857	NA	NA	Q8IWQ3-4;Q8IWQ3-6;Q8IWQ3-3;Q8IWQ3-2;Q8IWQ3;Q8IWQ3-5;Q8TDC3;Q8TDC3-2	511;429;489;489;489;535;563;579	BRSK2;BRSK1	0.999999	105.2	QEx	4668	0.111548	23.7246	0.497761	0.859964	0.199046	1	NA	NA	Q8IWQ3-4;Q8IWQ3-6;Q8IWQ3-3;Q8IWQ3-2;Q8IWQ3;Q8IWQ3-5;Q8TDC3;Q8TDC3-2	511;429;489;489;489;535;563;579	BRSK2;BRSK1	0.999999	105.2	QEx	4668
BRSK2	BRSK2_S534	0.97694	22.8079	0.371232	0.771994	3.07121	0.10616	NA	NA	Q8IWQ3-4;Q8IWQ3-6;Q8IWQ3-3;Q8IWQ3-2;Q8IWQ3;Q8IWQ3-5	534;452;512;512;512;558	BRSK2	1	145.52	ORE	2359	-0.465736	22.8079	0.660674	0.947034	-1.39892	0.999866	NA	NA	Q8IWQ3-4;Q8IWQ3-6;Q8IWQ3-3;Q8IWQ3-2;Q8IWQ3;Q8IWQ3-5	534;452;512;512;512;558	BRSK2	1	145.52	ORE	2359
BRSK2	BRSK2_S535	0.612186	23.846	0.620046	0.843742	1.92453	0.9999	NA	NA	Q8IWQ3-4;Q8IWQ3-6;Q8IWQ3-3;Q8IWQ3-2;Q8IWQ3;Q8IWQ3-5	535;453;513;513;513;559	BRSK2	1	243.16	ORE	1432	0.372345	23.846	0.759574	0.953611	1.11841	0.999866	NA	NA	Q8IWQ3-4;Q8IWQ3-6;Q8IWQ3-3;Q8IWQ3-2;Q8IWQ3;Q8IWQ3-5	535;453;513;513;513;559	BRSK2	1	243.16	ORE	1432
BRSK2	BRSK2_T481	1.56363	24.2064	0.130064	0.653383	2.87421	0.190846	NA	NA	Q8IWQ3-4;Q8IWQ3-6;Q8IWQ3-3;Q8IWQ3-2;Q8IWQ3;Q8IWQ3-5	481;399;459;459;459;505	BRSK2	0.98702	81.341	QEx	4360	-0.0672616	24.2064	0.89187	0.916689	-0.120022	1	NA	NA	Q8IWQ3-4;Q8IWQ3-6;Q8IWQ3-3;Q8IWQ3-2;Q8IWQ3;Q8IWQ3-5	481;399;459;459;459;505	BRSK2	0.98702	81.341	QEx	4360
BRSK2	BRSK2_T485	1.56363	24.4656	0.130064	0.653383	2.87421	0.190846	NA	NA	Q8IWQ3-4;Q8IWQ3-6;Q8IWQ3-3;Q8IWQ3-2;Q8IWQ3;Q8IWQ3-5	485;403;463;463;463;509	BRSK2	0.998317	81.341	QEx	4161	-0.0672616	24.4656	0.89187	0.916689	-0.120022	1	NA	NA	Q8IWQ3-4;Q8IWQ3-6;Q8IWQ3-3;Q8IWQ3-2;Q8IWQ3;Q8IWQ3-5	485;403;463;463;463;509	BRSK2	0.998317	81.341	QEx	4161
BRSK2	BRSK2_T531	0.803986	23.6231	0.434281	0.792832	2.52749	0.361442	NA	NA	Q8IWQ3-4;Q8IWQ3-6;Q8IWQ3-3;Q8IWQ3-2;Q8IWQ3;Q8IWQ3-5	531;449;509;509;509;555	BRSK2	0.999993	243.16	ORE	1615	0.0163284	23.6231	0.986952	0.963912	0.0490454	0.999866	NA	NA	Q8IWQ3-4;Q8IWQ3-6;Q8IWQ3-3;Q8IWQ3-2;Q8IWQ3;Q8IWQ3-5	531;449;509;509;509;555	BRSK2	0.999993	243.16	ORE	1615
BRWD1	BRWD1_S1475	0.266332	22.1112	0.15799	0.649588	0.83727	0.9999	NA	NA	Q9NSI6-3;Q9NSI6-2;Q9NSI6	1475;1475;1475	BRWD1	0.945433	186.98	ORE	3168	0.198121	22.1112	0.277274	0.882408	0.595093	0.999866	NA	NA	Q9NSI6-3;Q9NSI6-2;Q9NSI6	1475;1475;1475	BRWD1	0.945433	186.98	ORE	3168
BRWD1	BRWD1_S1605	-0.0114305	19.9494	0.935946	0.890719	-0.0359342	0.9999	NA	NA	Q9NSI6-3;Q9NSI6-2;Q9NSI6	1605;1605;1605	BRWD1	0.999971	282.1	ORE	5557	-0.0226641	19.9494	0.886891	0.960004	-0.0680757	0.999866	NA	NA	Q9NSI6-3;Q9NSI6-2;Q9NSI6	1605;1605;1605	BRWD1	0.999971	282.1	ORE	5557
BRWD1	BRWD1_S1607	-0.0114305	19.9494	0.935946	0.890719	-0.0359342	0.9999	NA	NA	Q9NSI6-3;Q9NSI6-2;Q9NSI6	1607;1607;1607	BRWD1	0.999999	282.1	ORE	5556	-0.0226641	19.9494	0.886891	0.960004	-0.0680757	0.999866	NA	NA	Q9NSI6-3;Q9NSI6-2;Q9NSI6	1607;1607;1607	BRWD1	0.999999	282.1	ORE	5556
BRWD1	BRWD1_S1678	0.00908535	27.7432	0.946836	0.899581	0.0167003	0.999857	NA	NA	Q9NSI6-3;Q9NSI6-2;Q9NSI6	1678;1678;1678	BRWD1	1	134.45	QEx	1328	-0.0506567	27.7432	0.711652	0.897749	-0.090392	1	NA	NA	Q9NSI6-3;Q9NSI6-2;Q9NSI6	1678;1678;1678	BRWD1	1	134.45	QEx	1328
BRWD1	BRWD1_S1683	0.00687638	27.7045	0.960733	0.90089	0.0126399	0.999857	NA	NA	Q9NSI6-3;Q9NSI6-2;Q9NSI6	1683;1683;1683	BRWD1	1	134.45	QEx	1367	-0.0615624	27.7045	0.662006	0.890917	-0.109852	1	NA	NA	Q9NSI6-3;Q9NSI6-2;Q9NSI6	1683;1683;1683	BRWD1	1	134.45	QEx	1367
BRWD1	BRWD1_S1686	0.0160835	27.7715	0.909245	0.895862	0.0295641	0.999857	NA	NA	Q9NSI6-3;Q9NSI6-2;Q9NSI6	1686;1686;1686	BRWD1	1	134.45	QEx	1308	-0.0849016	27.7715	0.553289	0.872222	-0.151499	1	NA	NA	Q9NSI6-3;Q9NSI6-2;Q9NSI6	1686;1686;1686	BRWD1	1	134.45	QEx	1308
BRWD1	BRWD1_S2018	-0.100007	20.9531	0.434816	0.79299	-0.314394	0.9999	NA	NA	Q9NSI6-3;Q9NSI6-2;Q9NSI6	2018;2018;2018	BRWD1	0.922724	109.72	ORE	4542	0.126462	20.9531	0.330061	0.899321	0.379853	0.999866	NA	NA	Q9NSI6-3;Q9NSI6-2;Q9NSI6	2018;2018;2018	BRWD1	0.922724	109.72	ORE	4542
BSG	BSG_S153	0.0835294	24.7175	0.816142	0.885344	0.15354	0.999857	NA	NA	P35613-3;P35613-4;P35613-2;P35613	153;182;246;362	BSG	1	169.43	QEx	3960	-0.282198	24.7175	0.442969	0.845322	-0.503556	1	NA	NA	P35613-3;P35613-4;P35613-2;P35613	153;182;246;362	BSG	1	169.43	QEx	3960
BSN	BSN_S3262	0.0870665	19.8259	0.637552	0.847378	0.273711	0.9999	NA	NA	Q9UPA5	3262	BSN	0.984107	57.806	ORE	5635	0.28492	19.8259	0.152688	0.805154	0.855809	0.999866	NA	NA	Q9UPA5	3262	BSN	0.984107	57.806	ORE	5635
BTAF1	BTAF1_S261	0.185061	19.3468	0.301633	0.741321	0.581778	0.9999	NA	NA	O14981	261	BTAF1	0.999999	191.89	ORE	5910	0.263106	19.3468	0.157702	0.810173	0.790289	0.999866	NA	NA	O14981	261	BTAF1	0.999999	191.89	ORE	5910
BTF3	BTF3_S157	-0.0232494	23.7901	0.9018	0.895092	-0.042736	0.999857	NA	NA	P20290-2;P20290	157;201	BTF3	1	76.002	QEx	4617	0.0206702	23.7901	0.912629	0.91843	0.036884	1	NA	NA	P20290-2;P20290	157;201	BTF3	1	76.002	QEx	4617
BUB1	BUB1_S593	-0.00406644	22.6162	0.973526	0.894492	-0.0127837	0.9999	NA	NA	O43683-2;O43683-3;O43683	593;573;593	BUB1	0.972887	133.65	ORE	2558	0.0218735	22.6162	0.858492	0.958735	0.0657011	0.999866	NA	NA	O43683-2;O43683-3;O43683	593;573;593	BUB1	0.972887	133.65	ORE	2558
BUB1	BUB1_S596	0.0641628	22.8216	0.625837	0.844964	0.201709	0.9999	NA	NA	O43683-2;O43683-3;O43683	596;576;596	BUB1	0.999542	133.65	ORE	2346	0.0618226	22.8216	0.638264	0.945276	0.185696	0.999866	NA	NA	O43683-2;O43683-3;O43683	596;576;596	BUB1	0.999542	133.65	ORE	2346
BUB1B	BUB1B_S670	-0.16609	20.6437	0.375295	0.773496	-0.522137	0.9999	NA	NA	O60566;O60566-3	670;684	BUB1B	0.999998	79.886	ORE	4871	-0.211419	20.6437	0.269271	0.879335	-0.635034	0.999866	NA	NA	O60566;O60566-3	670;684	BUB1B	0.999998	79.886	ORE	4871
BUB1B	BUB1B_S676	0.0314166	20.8207	0.820877	0.87728	0.0987644	0.9999	NA	NA	O60566;O60566-3	676;690	BUB1B	0.999997	104.22	ORE	4682	0.0740478	20.8207	0.596961	0.941711	0.222416	0.999866	NA	NA	O60566;O60566-3	676;690	BUB1B	0.999997	104.22	ORE	4682
BUD13	BUD13_S163	-0.375262	24.406	0.21043	0.693055	-0.689791	0.999857	NA	NA	Q9BRD0;Q9BRD0-2	163;163	BUD13	1	93.766	QEx	4213	-0.0489986	24.406	0.858885	0.913766	-0.0874333	1	NA	NA	Q9BRD0;Q9BRD0-2	163;163	BUD13	1	93.766	QEx	4213
BUD13	BUD13_S185	-0.0196167	19.3741	0.873999	0.883872	-0.0616691	0.9999	NA	NA	Q9BRD0;Q9BRD0-2	185;185	BUD13	0.807575	82.837	ORE	5903	0.304626	19.3741	0.0393396	0.643363	0.914999	0.999866	NA	NA	Q9BRD0;Q9BRD0-2	185;185	BUD13	0.807575	82.837	ORE	5903
BUD13	BUD13_S188	-0.0196167	19.3741	0.873999	0.883872	-0.0616691	0.9999	NA	NA	Q9BRD0;Q9BRD0-2	188;188	BUD13	0.956217	82.837	ORE	5902	0.304626	19.3741	0.0393396	0.643363	0.914999	0.999866	NA	NA	Q9BRD0;Q9BRD0-2	188;188	BUD13	0.956217	82.837	ORE	5902
BUD13	BUD13_S197	-0.0389058	21.4099	0.805016	0.875164	-0.122308	0.9999	NA	NA	Q9BRD0	197	BUD13	0.999988	76.909	ORE	4008	0.0313009	21.4099	0.842437	0.957982	0.0940181	0.999866	NA	NA	Q9BRD0	197	BUD13	0.999988	76.909	ORE	4008
BUD13	BUD13_S271	-0.00259421	25.3924	0.987004	0.903273	-0.00476858	0.999857	NA	NA	Q9BRD0	271	BUD13	1	118.72	QEx	3363	0.143305	25.3924	0.384196	0.825782	0.255714	1	NA	NA	Q9BRD0	271	BUD13	1	118.72	QEx	3363
BUD13	BUD13_S281	-0.192655	24.2167	0.419773	0.799212	-0.35413	0.999857	NA	NA	Q9BRD0	281	BUD13	0.994802	114.57	QEx	4349	-0.00040114	24.2167	0.998621	0.924926	-0.000715797	1	NA	NA	Q9BRD0	281	BUD13	0.994802	114.57	QEx	4349
BUD13	BUD13_T159	-0.375262	24.406	0.21043	0.693055	-0.689791	0.999857	NA	NA	Q9BRD0;Q9BRD0-2	159;159	BUD13	1	93.766	QEx	4212	-0.0489986	24.406	0.858885	0.913766	-0.0874333	1	NA	NA	Q9BRD0;Q9BRD0-2	159;159	BUD13	1	93.766	QEx	4212
BYSL	BYSL_S98	-0.137798	24.9968	0.253253	0.713457	-0.433197	0.9999	NA	NA	Q13895	98	BYSL	1	346.18	ORE	733	0.0757502	24.9968	0.521588	0.933845	0.22753	0.999866	NA	NA	Q13895	98	BYSL	1	346.18	ORE	733
C10orf12	C10orf12_S295	0.211927	21.0191	0.239333	0.704114	0.666234	0.9999	NA	NA	Q8N655	295	C10orf12	0.769767	89.266	ORE	4472	0.0499954	21.0191	0.769753	0.954196	0.15017	0.999866	NA	NA	Q8N655	295	C10orf12	0.769767	89.266	ORE	4472
C10orf12	C10orf12_S964	0.0934218	25.6756	0.792456	0.882321	0.171724	0.999857	NA	NA	Q8N655	964	C10orf12	0.999996	108.94	QEx	3093	0.11117	25.6756	0.606759	0.882156	0.198372	1	NA	NA	Q8N655	964	C10orf12	0.999996	108.94	QEx	3093
C10orf12	C10orf12_S967	0.0934218	25.6756	0.792456	0.882321	0.171724	0.999857	NA	NA	Q8N655	967	C10orf12	0.999927	108.94	QEx	3092	0.11117	25.6756	0.606759	0.882156	0.198372	1	NA	NA	Q8N655	967	C10orf12	0.999927	108.94	QEx	3092
C11orf84	C11orf84_S308	0.167462	22.2059	0.247554	0.709729	0.526452	0.9999	NA	NA	Q9BUA3	308	C11orf84	0.999969	126.5	ORE	3050	0.212275	22.2059	0.154435	0.806933	0.637606	0.999866	NA	NA	Q9BUA3	308	C11orf84	0.999969	126.5	ORE	3050
C11orf96	C11orf96_S406	-0.024216	24.2605	0.894195	0.894294	-0.0445128	0.999857	NA	NA	Q7Z7L8	406	C11orf96	0.943013	150.27	QEx	4316	-0.108433	24.2605	0.557186	0.873002	-0.193488	1	NA	NA	Q7Z7L8	406	C11orf96	0.943013	150.27	QEx	4316
C11orf96	C11orf96_T407	-0.322405	20.8564	0.0708242	0.57259	-1.01355	0.9999	NA	NA	Q7Z7L8	407	C11orf96	0.807187	122.33	ORE	4648	-0.115423	20.8564	0.468117	0.926841	-0.346694	0.999866	NA	NA	Q7Z7L8	407	C11orf96	0.807187	122.33	ORE	4648
C12orf43	C12orf43_S179	-0.245615	26.5188	0.190884	0.686151	-0.451481	0.999857	NA	NA	Q96C57	179	C12orf43	0.959256	156.08	QEx	2287	-0.0908431	26.5188	0.605692	0.881973	-0.162101	1	NA	NA	Q96C57	179	C12orf43	0.959256	156.08	QEx	2287
C12orf45	C12orf45_S178	-0.0784979	19.7125	0.607934	0.841124	-0.246774	0.9999	NA	NA	Q8N5I9	178	C12orf45	0.999894	119.74	ORE	5715	0.0332958	19.7125	0.826264	0.957195	0.10001	0.999866	NA	NA	Q8N5I9	178	C12orf45	0.999894	119.74	ORE	5715
C15orf27	C15orf27_S431	-0.00117167	20.4271	0.994211	0.89646	-0.00368338	0.9999	NA	NA	Q2M3C6-2;Q2M3C6	431;467	C15orf27	0.994514	121.47	ORE	5122	0.129818	20.4271	0.437977	0.922198	0.389934	0.999866	NA	NA	Q2M3C6-2;Q2M3C6	431;467	C15orf27	0.994514	121.47	ORE	5122
C17orf59	C17orf59_S168	-0.254592	24.6711	0.432572	0.80364	-0.467981	0.999857	NA	NA	Q96GS4	168	C17orf59	0.999901	177.47	QEx	3997	-0.350464	24.6711	0.329213	0.802434	-0.62537	1	NA	NA	Q96GS4	168	C17orf59	0.999901	177.47	QEx	3997
C17orf85	C17orf85_S25	1.2828	25.9981	0.0714582	0.628165	2.358	0.520392	NA	NA	Q53F19	25	C17orf85	0.999489	100.9	QEx	2768	1.3521	25.9981	0.0640328	0.610621	2.41269	0.471694	NA	NA	Q53F19	25	C17orf85	0.999489	100.9	QEx	2768
C17orf85	C17orf85_S415	-0.0868108	24.3817	0.51134	0.816615	-0.272908	0.9999	NA	NA	Q53F19;Q53F19-2	415;135	C17orf85	0.999992	113.67	ORE	1067	-0.0961378	24.3817	0.468724	0.926929	-0.288768	0.999866	NA	NA	Q53F19;Q53F19-2	415;135	C17orf85	0.999992	113.67	ORE	1067
C17orf85	C17orf85_T413	-0.0799696	23.7111	0.557822	0.829287	-0.251401	0.9999	NA	NA	Q53F19;Q53F19-2	413;133	C17orf85	0.997455	113.67	ORE	1529	-0.0773306	23.7111	0.570553	0.939177	-0.232277	0.999866	NA	NA	Q53F19;Q53F19-2	413;133	C17orf85	0.997455	113.67	ORE	1529
C18orf25	C18orf25_S265	-0.214382	21.6526	0.131241	0.626856	-0.673953	0.9999	NA	NA	Q96B23-2;Q96B23	265;326	C18orf25	1	127.48	ORE	3702	0.0270581	21.6526	0.834546	0.957601	0.081274	0.999866	NA	NA	Q96B23-2;Q96B23	265;326	C18orf25	1	127.48	ORE	3702
C18orf25	C18orf25_S266	-0.214382	21.6526	0.131241	0.626856	-0.673953	0.9999	NA	NA	Q96B23-2;Q96B23	266;327	C18orf25	1	127.48	ORE	3701	0.0270581	21.6526	0.834546	0.957601	0.081274	0.999866	NA	NA	Q96B23-2;Q96B23	266;327	C18orf25	1	127.48	ORE	3701
C18orf25	C18orf25_S268	-0.16172	21.2774	0.246062	0.708731	-0.508401	0.9999	NA	NA	Q96B23-2;Q96B23	268;329	C18orf25	1	124.1	ORE	4155	0.0239908	21.2774	0.855945	0.958617	0.0720607	0.999866	NA	NA	Q96B23-2;Q96B23	268;329	C18orf25	1	124.1	ORE	4155
C18orf25	C18orf25_S66	0.231714	26.8559	0.439634	0.806183	0.425927	0.999857	NA	NA	Q96B23-2;Q96B23	66;66	C18orf25	0.952272	148.38	QEx	1981	0.406447	26.8559	0.196498	0.730984	0.725266	1	NA	NA	Q96B23-2;Q96B23	66;66	C18orf25	0.952272	148.38	QEx	1981
C18orf25	C18orf25_S67	-0.0920929	20.8494	0.586737	0.836323	-0.289513	0.9999	NA	NA	Q96B23-2;Q96B23	67;67	C18orf25	0.992268	172.06	ORE	4656	-0.236871	20.8494	0.1876	0.835448	-0.711486	0.999866	NA	NA	Q96B23-2;Q96B23	67;67	C18orf25	0.992268	172.06	ORE	4656
C18orf25	C18orf25_S69	-0.0343171	26.6429	0.828792	0.886896	-0.0630803	0.999857	NA	NA	Q96B23-2;Q96B23	69;69	C18orf25	0.999583	148.38	QEx	2183	0.0332881	26.6429	0.83383	0.911404	0.0593994	1	NA	NA	Q96B23-2;Q96B23	69;69	C18orf25	0.999583	148.38	QEx	2183
C19orf24	C19orf24_S117	1.10526	26.8774	0.100257	0.63732	2.03165	0.86682	NA	NA	Q9BVV8	117	C19orf24	0.998034	142.01	QEx	1968	2.0891	26.8774	0.0153852	0.488528	3.7278	0.0149583	NA	NA	Q9BVV8	117	C19orf24	0.998034	142.01	QEx	1968
C19orf24	C19orf24_S120	0.483702	27.1209	0.224983	0.702697	0.889123	0.999857	NA	NA	Q9BVV8	120	C19orf24	0.998506	142.01	QEx	1788	2.14823	27.1209	0.00179947	0.257402	3.83331	0.0109216	NA	NA	Q9BVV8	120	C19orf24	0.998506	142.01	QEx	1788
C19orf47	C19orf47_S10	0.083329	25.0283	0.679839	0.855499	0.261962	0.9999	NA	NA	Q8N9M1-3;Q8N9M1-2;Q8N9M1	10;84;151	C19orf47	0.999882	172.95	ORE	725	0.0786506	25.0283	0.696683	0.949634	0.236242	0.999866	NA	NA	Q8N9M1-3;Q8N9M1-2;Q8N9M1	10;84;151	C19orf47	0.999882	172.95	ORE	725
C19orf47	C19orf47_S13	-0.112849	23.2131	0.732115	0.864418	-0.354763	0.9999	NA	NA	Q8N9M1-3;Q8N9M1-2;Q8N9M1	13;87;154	C19orf47	0.881804	124.25	ORE	1994	-0.534189	23.2131	0.13717	0.789372	-1.60454	0.999866	NA	NA	Q8N9M1-3;Q8N9M1-2;Q8N9M1	13;87;154	C19orf47	0.881804	124.25	ORE	1994
C19orf47	C19orf47_S5	NA	NA	NA	NA	NA	NA	mock_only	-14	Q8N9M1-3;Q8N9M1-2;Q8N9M1	5;79;146	C19orf47	0.86948	171.26	QEx	5336	NA	NA	NA	NA	NA	NA	NA	NA	NA	NA	NA	NA	NA	NA	NA
C19orf47	C19orf47_T14	1.0471	22.6792	0.0420783	0.55044	3.29177	0.0611269	NA	NA	Q8N9M1-3;Q8N9M1-2;Q8N9M1	14;88;155	C19orf47	0.987517	172.95	ORE	2484	0.845382	22.6792	0.0786821	0.728733	2.53926	0.390698	NA	NA	Q8N9M1-3;Q8N9M1-2;Q8N9M1	14;88;155	C19orf47	0.987517	172.95	ORE	2484
C1orf226	C1orf226_S222	-0.0469601	23.1843	0.803151	0.883705	-0.0863201	0.999857	NA	NA	A1L170;A1L170-2	222;265	C1orf226	0.990086	57.348	QEx	4903	0.179607	23.1843	0.357186	0.815045	0.320491	1	NA	NA	A1L170;A1L170-2	222;265	C1orf226	0.990086	57.348	QEx	4903
C1orf226	C1orf226_S223	0.72666	23.9266	0.0415753	0.60637	1.33572	0.999857	NA	NA	A1L170;A1L170-2	223;266	C1orf226	0.962162	57.348	QEx	4532	0.441261	23.9266	0.148219	0.700922	0.787387	1	NA	NA	A1L170;A1L170-2	223;266	C1orf226	0.962162	57.348	QEx	4532
C1orf52	C1orf52_S158	-0.213917	24.5377	0.281747	0.735196	-0.393215	0.999857	NA	NA	Q8N6N3	158	C1orf52	0.999837	140.27	QEx	4103	-0.567112	24.5377	0.0292967	0.555571	-1.01196	1	NA	NA	Q8N6N3	158	C1orf52	0.999837	140.27	QEx	4103
C2CD2	C2CD2_S364	NA	NA	NA	NA	NA	NA	IFN_only	98	Q9Y426-2;Q9Y426;Q9Y426-3	364;519;519	C2CD2	0.996539	87.001	QEx	5335	NA	NA	NA	NA	NA	NA	IFN_only	82	Q9Y426-2;Q9Y426;Q9Y426-3	364;519;519	C2CD2	0.996539	87.001	QEx	5375
C2CD2	C2CD2_S492	0.52448	24.5299	0.156345	0.67027	0.964079	0.999857	NA	NA	Q9Y426-2;Q9Y426;Q9Y426-3	492;647;642	C2CD2	0.531387	110.03	QEx	4112	1.00191	24.5299	0.0314853	0.561494	1.78781	1	NA	NA	Q9Y426-2;Q9Y426;Q9Y426-3	492;647;642	C2CD2	0.531387	110.03	QEx	4112
C2CD2	C2CD2_S494	0.155504	22.0303	0.193579	0.67509	0.488859	0.9999	NA	NA	Q9Y426-2;Q9Y426;Q9Y426-3	494;649;644	C2CD2	0.766248	149.74	ORE	3261	0.0807867	22.0303	0.478172	0.928269	0.242658	0.999866	NA	NA	Q9Y426-2;Q9Y426;Q9Y426-3	494;649;644	C2CD2	0.766248	149.74	ORE	3261
C2CD2L	C2CD2L_S619	0.0521767	24.9412	0.700615	0.868916	0.0959091	0.999857	NA	NA	O14523;O14523-2	619;620	C2CD2L	0.974436	83.559	QEx	3756	0.0936845	24.9412	0.495994	0.859535	0.167171	1	NA	NA	O14523;O14523-2	619;620	C2CD2L	0.974436	83.559	QEx	3756
C2CD2L	C2CD2L_S623	0.0941612	24.5725	0.524254	0.832218	0.173083	0.999857	NA	NA	O14523;O14523-2	623;624	C2CD2L	0.919554	83.559	QEx	4072	0.149174	24.5725	0.325191	0.800478	0.266187	1	NA	NA	O14523;O14523-2	623;624	C2CD2L	0.919554	83.559	QEx	4072
C2CD2L	C2CD2L_S660	0.14017	23.8779	0.393772	0.780001	0.440652	0.9999	NA	NA	O14523;O14523-2	660;661	C2CD2L	0.903568	188.56	ORE	1409	0.158124	23.8779	0.341257	0.902302	0.474955	0.999866	NA	NA	O14523;O14523-2	660;661	C2CD2L	0.903568	188.56	ORE	1409
C2CD2L	C2CD2L_S662	NA	NA	NA	NA	NA	NA	NA	NA	NA	NA	NA	NA	NA	NA	NA	NA	NA	NA	NA	NA	NA	mock_only	-24	O14523;O14523-2	662;663	C2CD2L	0.979697	202.94	QEx	5374
C2CD2L	C2CD2L_T417	0.356322	21.0291	0.0776995	0.575635	1.12017	0.9999	NA	NA	O14523;O14523-2	417;417	C2CD2L	0.997792	152.64	ORE	4460	0.0419122	21.0291	0.813663	0.95656	0.125891	0.999866	NA	NA	O14523;O14523-2	417;417	C2CD2L	0.997792	152.64	ORE	4460
C2CD4C	C2CD4C_S178	-0.0404622	24.8631	0.837293	0.887916	-0.0743759	0.999857	NA	NA	Q8TF44	178	C2CD4C	1	171.52	QEx	3853	-0.00310974	24.8631	0.987385	0.924137	-0.00554904	1	NA	NA	Q8TF44	178	C2CD4C	1	171.52	QEx	3853
C2CD5	C2CD5_S260	0.112113	23.8796	0.253776	0.713792	0.352449	0.9999	NA	NA	Q86YS7;Q86YS7-3;Q86YS7-2;Q86YS7-4;Q86YS7-5	260;260;260;260;260	C2CD5	0.999088	175.48	ORE	1407	-0.120674	23.8796	0.222827	0.857762	-0.362466	0.999866	NA	NA	Q86YS7;Q86YS7-3;Q86YS7-2;Q86YS7-4;Q86YS7-5	260;260;260;260;260	C2CD5	0.999088	175.48	ORE	1407
C2CD5	C2CD5_S295	-0.118964	23.4987	0.267511	0.722239	-0.373988	0.9999	NA	NA	Q86YS7;Q86YS7-3	295;295	C2CD5	0.995747	146.79	ORE	1726	-0.0235395	23.4987	0.81796	0.956779	-0.0707053	0.999866	NA	NA	Q86YS7;Q86YS7-3	295;295	C2CD5	0.995747	146.79	ORE	1726
C2CD5	C2CD5_S659	-0.0677124	24.6526	0.601914	0.839789	-0.212868	0.9999	NA	NA	Q86YS7;Q86YS7-3;Q86YS7-2;Q86YS7-4;Q86YS7-5	659;659;650;661;672	C2CD5	0.999665	290.67	ORE	907	-0.00247752	24.6526	0.984605	0.963829	-0.0074417	0.999866	NA	NA	Q86YS7;Q86YS7-3;Q86YS7-2;Q86YS7-4;Q86YS7-5	659;659;650;661;672	C2CD5	0.999665	290.67	ORE	907
C2CD5	C2CD5_S661	-0.177387	27.5658	0.397149	0.790822	-0.326066	0.999857	NA	NA	Q86YS7;Q86YS7-3;Q86YS7-2;Q86YS7-4;Q86YS7-5	661;661;652;663;674	C2CD5	0.999952	132.79	QEx	1464	-0.108902	27.5658	0.596123	0.880305	-0.194325	1	NA	NA	Q86YS7;Q86YS7-3;Q86YS7-2;Q86YS7-4;Q86YS7-5	661;661;652;663;674	C2CD5	0.999952	132.79	QEx	1464
C2CD5	C2CD5_S662	-0.0776206	24.3808	0.562385	0.830438	-0.244016	0.9999	NA	NA	Q86YS7;Q86YS7-3;Q86YS7-2;Q86YS7-4;Q86YS7-5	662;662;653;664;675	C2CD5	0.999951	290.67	ORE	1068	0.00456684	24.3808	0.972442	0.963394	0.0137173	0.999866	NA	NA	Q86YS7;Q86YS7-3;Q86YS7-2;Q86YS7-4;Q86YS7-5	662;662;653;664;675	C2CD5	0.999951	290.67	ORE	1068
C2orf44	C2orf44_S203	-0.0934107	23.3054	0.483107	0.807956	-0.293655	0.9999	NA	NA	Q9H6R7-3;Q9H6R7	203;690	C2orf44	0.999996	209.22	ORE	1914	-0.214542	23.3054	0.134157	0.787204	-0.644416	0.999866	NA	NA	Q9H6R7-3;Q9H6R7	203;690	C2orf44	0.999996	209.22	ORE	1914
C2orf44	C2orf44_S690	-0.442337	26.0972	0.237115	0.710675	-0.813086	0.999857	NA	NA	Q9H6R7;Q9H6R7-3	690;203	C2orf44	0.999852	131.96	QEx	2682	-0.428377	26.0972	0.250573	0.762045	-0.764397	1	NA	NA	Q9H6R7;Q9H6R7-3	690;203	C2orf44	0.999852	131.96	QEx	2682
C2orf49	C2orf49_S185	-0.27537	24.9544	0.166349	0.655448	-0.865682	0.9999	NA	NA	Q9BVC5-2;Q9BVC5	185;189	C2orf49	1	222.81	ORE	754	-0.287553	24.9544	0.150911	0.803311	-0.863718	0.999866	NA	NA	Q9BVC5-2;Q9BVC5	185;189	C2orf49	1	222.81	ORE	754
C2orf49	C2orf49_S189	0.336661	28.1019	0.508531	0.827923	0.618836	0.999857	NA	NA	Q9BVC5;Q9BVC5-2	189;185	C2orf49	1	147.26	QEx	1096	0.227259	28.1019	0.661199	0.890799	0.405522	1	NA	NA	Q9BVC5;Q9BVC5-2	189;185	C2orf49	1	147.26	QEx	1096
C2orf49	C2orf49_S193	1.30487	27.1215	0.0347249	0.596604	2.39856	0.482697	NA	NA	Q9BVC5;Q9BVC5-2	193;189	C2orf49	0.999943	136.17	QEx	1787	0.619268	27.1215	0.244838	0.759299	1.10502	1	NA	NA	Q9BVC5;Q9BVC5-2	193;189	C2orf49	0.999943	136.17	QEx	1787
C2orf49	C2orf49_T194	-0.302157	23.3021	0.110598	0.610389	-0.949891	0.9999	NA	NA	Q9BVC5-2;Q9BVC5	194;198	C2orf49	0.998884	154.13	ORE	1916	-0.182947	23.3021	0.303859	0.891581	-0.549516	0.999866	NA	NA	Q9BVC5-2;Q9BVC5	194;198	C2orf49	0.998884	154.13	ORE	1916
C2orf49	C2orf49_T198	0.105261	27.0537	0.876755	0.892418	0.193486	0.999857	NA	NA	Q9BVC5;Q9BVC5-2	198;194	C2orf49	0.873683	131.24	QEx	1829	0.0668498	27.0537	0.910101	0.918222	0.119287	1	NA	NA	Q9BVC5;Q9BVC5-2	198;194	C2orf49	0.873683	131.24	QEx	1829
C5orf30	C5orf30_S167	0.0850979	24.0031	0.694012	0.867834	0.156424	0.999857	NA	NA	Q96GV9	167	C5orf30	1	104.43	QEx	4484	-0.105969	24.0031	0.625473	0.885277	-0.189092	1	NA	NA	Q96GV9	167	C5orf30	1	104.43	QEx	4484
C6orf106	C6orf106_S149	-0.0684299	23.7049	0.620076	0.843748	-0.215123	0.9999	NA	NA	Q9H6K1-2;Q9H6K1	149;215	C6orf106	1	223.14	ORE	1538	-0.138	23.7049	0.331181	0.899628	-0.414508	0.999866	NA	NA	Q9H6K1-2;Q9H6K1	149;215	C6orf106	1	223.14	ORE	1538
C6orf106	C6orf106_S206	0.00556759	25.7563	0.975568	0.90225	0.0102341	0.999857	NA	NA	Q9H6K1-2;Q9H6K1	206;272	C6orf106	0.932883	74.838	QEx	3013	0.210621	25.7563	0.272174	0.771499	0.375833	1	NA	NA	Q9H6K1-2;Q9H6K1	206;272	C6orf106	0.932883	74.838	QEx	3013
C6orf132	C6orf132_S449	0.194019	20.1834	0.466156	0.802353	0.609937	0.9999	NA	NA	Q5T0Z8	449	C6orf132	0.995221	63.979	ORE	5348	-0.101049	20.1834	0.699897	0.949854	-0.303518	0.999866	NA	NA	Q5T0Z8	449	C6orf132	0.995221	63.979	ORE	5348
C7orf43	C7orf43_S517	0.12884	19.5582	0.45054	0.797496	0.405033	0.9999	NA	NA	Q8WVR3;Q8WVR3-2;Q8WVR3-3	517;136;143	C7orf43	0.999565	143.25	ORE	5806	0.0119046	19.5582	0.943141	0.962299	0.0357576	0.999866	NA	NA	Q8WVR3;Q8WVR3-2;Q8WVR3-3	517;136;143	C7orf43	0.999565	143.25	ORE	5806
C7orf50	C7orf50_S175	0.129018	21.3886	0.249872	0.711261	0.405594	0.9999	NA	NA	Q9BRJ6	175	C7orf50	1	154.1	ORE	4037	0.0416651	21.3886	0.696679	0.949634	0.125149	0.999866	NA	NA	Q9BRJ6	175	C7orf50	1	154.1	ORE	4037
C9orf142	C9orf142_S148	-0.0264336	23.5279	0.802741	0.874854	-0.0830993	0.9999	NA	NA	Q9BUH6	148	C9orf142	0.999999	159.34	ORE	1701	-0.0650287	23.5279	0.543851	0.936381	-0.195326	0.999866	NA	NA	Q9BUH6	148	C9orf142	0.999999	159.34	ORE	1701
C9orf142	C9orf142_S152	0.0843252	22.6079	0.665594	0.852862	0.265094	0.9999	NA	NA	Q9BUH6	152	C9orf142	1	166.45	ORE	2570	0.146001	22.6079	0.460768	0.925761	0.438541	0.999866	NA	NA	Q9BUH6	152	C9orf142	1	166.45	ORE	2570
CAAP1	CAAP1_S312	-0.112534	25.7706	0.342072	0.766774	-0.206855	0.999857	NA	NA	Q9H8G2;Q9H8G2-2	312;167	CAAP1	0.953467	187.78	QEx	2995	0.0722696	25.7706	0.532461	0.867884	0.128958	1	NA	NA	Q9H8G2;Q9H8G2-2	312;167	CAAP1	0.953467	187.78	QEx	2995
CAAP1	CAAP1_S89	-0.184389	20.9644	0.181632	0.666368	-0.579666	0.9999	NA	NA	Q9H8G2	89	CAAP1	0.773689	323.91	ORE	4525	0.0897214	20.9644	0.492642	0.930229	0.269495	0.999866	NA	NA	Q9H8G2	89	CAAP1	0.773689	323.91	ORE	4525
CABLES1	CABLES1_S26	0.0584669	21.1181	0.67844	0.855244	0.183803	0.9999	NA	NA	Q8TDN4-2;Q8TDN4	26;291	CABLES1	0.830001	72.187	ORE	4342	-0.151114	21.1181	0.301511	0.890829	-0.453898	0.999866	NA	NA	Q8TDN4-2;Q8TDN4	26;291	CABLES1	0.830001	72.187	ORE	4342
CAD	CAD_S1859	0.229846	24.8667	0.0636217	0.568741	0.722568	0.9999	NA	NA	P27708	1859	CAD	1	145.33	ORE	799	0.0851634	24.8667	0.438592	0.922299	0.255804	0.999866	NA	NA	P27708	1859	CAD	1	145.33	ORE	799
CADM1	CADM1_S406	0.278596	21.9758	0.0870324	0.587004	0.875822	0.9999	NA	NA	Q9BY67-5;Q9BY67;Q9BY67-4;Q9BY67-3	406;434;445;463	CADM1	1	297.91	ORE	3324	0.258316	21.9758	0.107447	0.763477	0.775898	0.999866	NA	NA	Q9BY67-5;Q9BY67;Q9BY67-4;Q9BY67-3	406;434;445;463	CADM1	1	297.91	ORE	3324
CADPS2	CADPS2_S56	-0.136443	20.9286	0.681429	0.855788	-0.428936	0.9999	NA	NA	Q86UW7-3;Q86UW7-2;Q86UW7	56;56;56	CADPS2	0.999377	128.95	ORE	4576	0.541903	20.9286	0.13446	0.787426	1.62771	0.999866	NA	NA	Q86UW7-3;Q86UW7-2;Q86UW7	56;56;56	CADPS2	0.999377	128.95	ORE	4576
CADPS2	CADPS2_S58	-0.0240164	21.9631	0.898973	0.886733	-0.0755004	0.9999	NA	NA	Q86UW7-3;Q86UW7-2;Q86UW7	58;58;58	CADPS2	0.996359	128.95	ORE	3343	0.342323	21.9631	0.104467	0.760195	1.02823	0.999866	NA	NA	Q86UW7-3;Q86UW7-2;Q86UW7	58;58;58	CADPS2	0.996359	128.95	ORE	3343
CADPS2	CADPS2_S65	-0.0937608	24.553	0.655378	0.861125	-0.172347	0.999857	NA	NA	Q86UW7-3;Q86UW7-2;Q86UW7	65;65;65	CADPS2	0.998607	100.85	QEx	4093	-0.658764	24.553	0.026812	0.547865	-1.1755	1	NA	NA	Q86UW7-3;Q86UW7-2;Q86UW7	65;65;65	CADPS2	0.998607	100.85	QEx	4093
CALD1	CALD1_S196	-0.19141	23.018	0.272102	0.724913	-0.601735	0.9999	NA	NA	Q05682-5;Q05682-4	196;202	CALD1	1	137.09	ORE	2148	0.0126044	23.018	0.939468	0.962157	0.0378596	0.999866	NA	NA	Q05682-5;Q05682-4	196;202	CALD1	1	137.09	ORE	2148
CALD1	CALD1_S463	-0.112635	22.6343	0.293038	0.736741	-0.354092	0.9999	NA	NA	Q05682-5;Q05682-4;Q05682-3;Q05682-6;Q05682-2;Q05682	463;469;489;494;495;724	CALD1	0.98768	168.16	ORE	2535	0.0827357	22.6343	0.430784	0.921002	0.248512	0.999866	NA	NA	Q05682-5;Q05682-4;Q05682-3;Q05682-6;Q05682-2;Q05682	463;469;489;494;495;724	CALD1	0.98768	168.16	ORE	2535
CALD1	CALD1_T469	-0.0620054	22.5558	0.547324	0.826581	-0.194927	0.9999	NA	NA	Q05682-5;Q05682-4;Q05682-3;Q05682-6;Q05682-2;Q05682	469;475;495;500;501;730	CALD1	0.999998	168.16	ORE	2639	0.121961	22.5558	0.254621	0.873272	0.366332	0.999866	NA	NA	Q05682-5;Q05682-4;Q05682-3;Q05682-6;Q05682-2;Q05682	469;475;495;500;501;730	CALD1	0.999998	168.16	ORE	2639
CAMK4	CAMK4_S356	-0.132037	28.4573	0.401632	0.792545	-0.242705	0.999857	NA	NA	Q16566	356	CAMK4	0.95617	87.753	QEx	910	0.153303	28.4573	0.337432	0.806314	0.273555	1	NA	NA	Q16566	356	CAMK4	0.95617	87.753	QEx	910
CAMK4	CAMK4_S360	-0.132037	28.4573	0.401632	0.792545	-0.242705	0.999857	NA	NA	Q16566	360	CAMK4	0.999237	87.753	QEx	909	0.153303	28.4573	0.337432	0.806314	0.273555	1	NA	NA	Q16566	360	CAMK4	0.999237	87.753	QEx	909
CAMKK1	CAMKK1_S100	-9.32174e-05	27.3018	0.999557	0.904371	-0.000171349	1	NA	NA	Q8N5S9;Q8N5S9-2	100;100	CAMKK1	0.996345	140.83	QEx	1657	0.0572802	27.3018	0.73445	0.900608	0.102211	1	NA	NA	Q8N5S9;Q8N5S9-2	100;100	CAMKK1	0.996345	140.83	QEx	1657
CAMKK1	CAMKK1_S74	-0.162325	22.8897	0.274786	0.726443	-0.510302	0.9999	NA	NA	Q8N5S9;Q8N5S9-2	74;74	CAMKK1	0.920585	120.85	ORE	2283	0.0675559	22.8897	0.636329	0.945119	0.202917	0.999866	NA	NA	Q8N5S9;Q8N5S9-2	74;74	CAMKK1	0.920585	120.85	ORE	2283
CAMKK1	CAMKK1_S82	-0.0293357	27.4428	0.860067	0.890559	-0.0539238	0.999857	NA	NA	Q8N5S9;Q8N5S9-2	82;82	CAMKK1	0.966287	140.83	QEx	1542	0.0124751	27.4428	0.940174	0.92063	0.0222607	1	NA	NA	Q8N5S9;Q8N5S9-2	82;82	CAMKK1	0.966287	140.83	QEx	1542
CAMSAP1	CAMSAP1_S285	0.481901	22.6719	0.0733404	0.573767	1.51495	0.9999	NA	NA	Q5T5Y3-2;Q5T5Y3;Q5T5Y3-3	285;563;574	CAMSAP1	1	133.65	ORE	2492	0.541445	22.6719	0.0502558	0.669517	1.62633	0.999866	NA	NA	Q5T5Y3-2;Q5T5Y3;Q5T5Y3-3	285;563;574	CAMSAP1	1	133.65	ORE	2492
CAMSAP1	CAMSAP1_S444	0.170836	25.8942	0.319809	0.755246	0.314024	0.999857	NA	NA	Q5T5Y3-2;Q5T5Y3;Q5T5Y3-3	444;722;733	CAMSAP1	0.999982	185.02	QEx	2870	0.216182	25.8942	0.218881	0.745381	0.385756	1	NA	NA	Q5T5Y3-2;Q5T5Y3;Q5T5Y3-3	444;722;733	CAMSAP1	0.999982	185.02	QEx	2870
CAMSAP1	CAMSAP1_S515	-0.0508669	20.2584	0.719144	0.86231	-0.15991	0.9999	NA	NA	Q5T5Y3-2;Q5T5Y3;Q5T5Y3-3	515;793;804	CAMSAP1	0.714196	141	ORE	5278	-0.0807012	20.2584	0.571301	0.939252	-0.242401	0.999866	NA	NA	Q5T5Y3-2;Q5T5Y3;Q5T5Y3-3	515;793;804	CAMSAP1	0.714196	141	ORE	5278
CAMSAP1	CAMSAP1_S802	0.0153447	24.4637	0.931012	0.898048	0.0282061	0.999857	NA	NA	Q5T5Y3-2;Q5T5Y3;Q5T5Y3-3	802;1080;1091	CAMSAP1	0.998538	92.492	QEx	4163	-1.05579	24.4637	0.00292198	0.284856	-1.88395	1	NA	NA	Q5T5Y3-2;Q5T5Y3;Q5T5Y3-3	802;1080;1091	CAMSAP1	0.998538	92.492	QEx	4163
CAMSAP2	CAMSAP2_S1286	0.0274775	23.469	0.954678	0.900324	0.050508	0.999857	NA	NA	Q08AD1-2;Q08AD1-3;Q08AD1	1286;1302;1313	CAMSAP2	0.999356	124.21	QEx	4789	-0.515151	23.469	0.299501	0.787009	-0.919237	1	NA	NA	Q08AD1-2;Q08AD1-3;Q08AD1	1286;1302;1313	CAMSAP2	0.999356	124.21	QEx	4789
CAMSAP2	CAMSAP2_S1292	-0.686872	18.9269	0.0121929	0.449262	-2.15932	0.696211	NA	NA	Q08AD1-2;Q08AD1-3;Q08AD1	1292;1308;1319	CAMSAP2	0.999996	246.96	ORE	6082	-0.228433	18.9269	0.295567	0.888877	-0.686141	0.999866	NA	NA	Q08AD1-2;Q08AD1-3;Q08AD1	1292;1308;1319	CAMSAP2	0.999996	246.96	ORE	6082
CAMSAP2	CAMSAP2_S437	-0.151339	25.6074	0.19606	0.676794	-0.475764	0.9999	NA	NA	Q08AD1-2;Q08AD1-3;Q08AD1	437;453;464	CAMSAP2	1	259.22	ORE	516	-0.0294052	25.6074	0.788536	0.955238	-0.0883239	0.999866	NA	NA	Q08AD1-2;Q08AD1-3;Q08AD1	437;453;464	CAMSAP2	1	259.22	ORE	516
CAMSAP2	CAMSAP2_S992	-0.29606	20.2596	0.352691	0.764785	-0.930726	0.9999	NA	NA	Q08AD1-2;Q08AD1-3;Q08AD1	992;1008;1019	CAMSAP2	0.99209	146.96	ORE	5273	-0.277714	20.2596	0.381423	0.911681	-0.834164	0.999866	NA	NA	Q08AD1-2;Q08AD1-3;Q08AD1	992;1008;1019	CAMSAP2	0.99209	146.96	ORE	5273
CAMSAP3	CAMSAP3_S1070	0.0972109	24.3189	0.329275	0.754749	0.305602	0.9999	NA	NA	Q9P1Y5;Q9P1Y5-2	1070;1097	CAMSAP3	0.975626	95.9	ORE	1113	0.0322702	24.3189	0.737562	0.952292	0.0969293	0.999866	NA	NA	Q9P1Y5;Q9P1Y5-2	1070;1097	CAMSAP3	0.975626	95.9	ORE	1113
CAMSAP3	CAMSAP3_S1074	0.0142009	25.6178	0.870969	0.883516	0.0446434	0.9999	NA	NA	Q9P1Y5;Q9P1Y5-2	1074;1101	CAMSAP3	0.999997	166.45	ORE	507	0.0248014	25.6178	0.777128	0.954611	0.0744957	0.999866	NA	NA	Q9P1Y5;Q9P1Y5-2	1074;1101	CAMSAP3	0.999997	166.45	ORE	507
CAMSAP3	CAMSAP3_S1080	-0.0672205	23.7107	0.452902	0.79815	-0.211321	0.9999	NA	NA	Q9P1Y5;Q9P1Y5-2	1080;1107	CAMSAP3	0.999017	158.31	ORE	1530	0.0454738	23.7107	0.607285	0.942645	0.136589	0.999866	NA	NA	Q9P1Y5;Q9P1Y5-2	1080;1107	CAMSAP3	0.999017	158.31	ORE	1530
CAMSAP3	CAMSAP3_S341	0.292565	22.8856	0.164394	0.654122	0.919736	0.9999	NA	NA	Q9P1Y5;Q9P1Y5-2	341;368	CAMSAP3	0.974459	236.6	ORE	2290	0.212071	22.8856	0.296534	0.889199	0.636996	0.999866	NA	NA	Q9P1Y5;Q9P1Y5-2	341;368	CAMSAP3	0.974459	236.6	ORE	2290
CAMSAP3	CAMSAP3_S347	-0.0778829	26.7327	0.86981	0.891652	-0.143161	0.999857	NA	NA	Q9P1Y5;Q9P1Y5-2	347;374	CAMSAP3	0.999814	144.57	QEx	2095	-0.684968	26.7327	0.198058	0.732074	-1.22226	1	NA	NA	Q9P1Y5;Q9P1Y5-2	347;374	CAMSAP3	0.999814	144.57	QEx	2095
CAMSAP3	CAMSAP3_S349	-0.750155	22.2677	0.0286553	0.527718	-2.35826	0.502652	NA	NA	Q9P1Y5;Q9P1Y5-2	349;376	CAMSAP3	0.798555	216.55	ORE	2978	0.0416517	22.2677	0.881737	0.959779	0.125109	0.999866	NA	NA	Q9P1Y5;Q9P1Y5-2	349;376	CAMSAP3	0.798555	216.55	ORE	2978
CAMSAP3	CAMSAP3_S350	-0.00894749	23.6014	0.952019	0.892365	-0.0281283	0.9999	NA	NA	Q9P1Y5;Q9P1Y5-2	350;377	CAMSAP3	0.888204	158.5	ORE	1637	0.26463	23.6014	0.109413	0.76556	0.794866	0.999866	NA	NA	Q9P1Y5;Q9P1Y5-2	350;377	CAMSAP3	0.888204	158.5	ORE	1637
CAMSAP3	CAMSAP3_S351	0.217886	22.757	0.0995619	0.600594	0.684969	0.9999	NA	NA	Q9P1Y5;Q9P1Y5-2	351;378	CAMSAP3	0.986155	272.96	ORE	2401	0.0340771	22.757	0.773897	0.95443	0.102357	0.999866	NA	NA	Q9P1Y5;Q9P1Y5-2	351;378	CAMSAP3	0.986155	272.96	ORE	2401
CAMSAP3	CAMSAP3_S368	0.411487	23.1911	0.0692144	0.627149	0.756379	0.999857	NA	NA	Q9P1Y5;Q9P1Y5-2	368;395	CAMSAP3	0.99978	119.96	QEx	4897	0.443841	23.1911	0.0544802	0.597488	0.791991	1	NA	NA	Q9P1Y5;Q9P1Y5-2	368;395	CAMSAP3	0.99978	119.96	QEx	4897
CAMSAP3	CAMSAP3_S429	0.159433	24.9591	0.803183	0.883709	0.293064	0.999857	NA	NA	Q9P1Y5;Q9P1Y5-2	429;456	CAMSAP3	0.883123	72.417	QEx	3741	-0.119942	24.9591	0.817122	0.909756	-0.214025	1	NA	NA	Q9P1Y5;Q9P1Y5-2	429;456	CAMSAP3	0.883123	72.417	QEx	3741
CAMSAP3	CAMSAP3_S431	0.224363	26.0982	0.366424	0.778113	0.412416	0.999857	NA	NA	Q9P1Y5;Q9P1Y5-2	431;458	CAMSAP3	0.91471	146.77	QEx	2680	0.0759331	26.0982	0.752354	0.902743	0.135495	1	NA	NA	Q9P1Y5;Q9P1Y5-2	431;458	CAMSAP3	0.91471	146.77	QEx	2680
CAMSAP3	CAMSAP3_S432	NA	NA	NA	NA	NA	NA	mock_only	-21	Q9P1Y5;Q9P1Y5-2	432;459	CAMSAP3	0.845397	63.037	QEx	5334	NA	NA	NA	NA	NA	NA	mock_only	-40	Q9P1Y5;Q9P1Y5-2	432;459	CAMSAP3	0.845397	63.037	QEx	5373
CAMSAP3	CAMSAP3_S434	NA	NA	NA	NA	NA	NA	IFN_only	20	Q9P1Y5;Q9P1Y5-2	434;461	CAMSAP3	0.967965	71.98	QEx	5333	NA	NA	NA	NA	NA	NA	IFN_only	16	Q9P1Y5;Q9P1Y5-2	434;461	CAMSAP3	0.967965	71.98	QEx	5372
CAMSAP3	CAMSAP3_S544	0.226804	21.363	0.408257	0.784757	0.713004	0.9999	NA	NA	Q9P1Y5;Q9P1Y5-2	544;571	CAMSAP3	0.759848	92.671	ORE	4065	-0.168062	21.363	0.532812	0.935148	-0.504804	0.999866	NA	NA	Q9P1Y5;Q9P1Y5-2	544;571	CAMSAP3	0.759848	92.671	ORE	4065
CAMSAP3	CAMSAP3_S554	NA	NA	NA	NA	NA	NA	mock_only	-67	Q9P1Y5;Q9P1Y5-2	554;581	CAMSAP3	0.846733	61.212	QEx	5332	NA	NA	NA	NA	NA	NA	mock_only	-124	Q9P1Y5;Q9P1Y5-2	554;581	CAMSAP3	0.846733	61.212	QEx	5371
CAMSAP3	CAMSAP3_S814	-0.0127053	21.4597	0.938817	0.891016	-0.0399417	0.9999	NA	NA	Q9P1Y5;Q9P1Y5-2	814;841	CAMSAP3	0.998801	132.31	ORE	3946	-0.00075016	21.4597	0.996383	0.964242	-0.00225324	0.999866	NA	NA	Q9P1Y5;Q9P1Y5-2	814;841	CAMSAP3	0.998801	132.31	ORE	3946
CAMSAP3	CAMSAP3_T1069	0.152406	20.6556	0.151151	0.6444	0.479118	0.9999	NA	NA	Q9P1Y5;Q9P1Y5-2	1069;1096	CAMSAP3	0.998418	145.88	ORE	4855	0.076726	20.6556	0.442456	0.922925	0.230461	0.999866	NA	NA	Q9P1Y5;Q9P1Y5-2	1069;1096	CAMSAP3	0.998418	145.88	ORE	4855
CANX	CANX_S554	0.0299415	19.3996	0.835303	0.879143	0.0941271	0.9999	NA	NA	P27824;P27824-2;P27824-3	554;589;446	CANX	1	129.77	ORE	5885	-0.250539	19.3996	0.11566	0.771774	-0.75254	0.999866	NA	NA	P27824;P27824-2;P27824-3	554;589;446	CANX	1	129.77	ORE	5885
CANX	CANX_S564	0.281906	20.0093	0.0594202	0.566095	0.886229	0.9999	NA	NA	P27824;P27824-2;P27824-3	564;599;456	CANX	0.960842	120.63	ORE	5502	-0.164758	20.0093	0.228247	0.860669	-0.494881	0.999866	NA	NA	P27824;P27824-2;P27824-3	564;599;456	CANX	0.960842	120.63	ORE	5502
CANX	CANX_S583	0.0752833	28.7946	0.56025	0.829901	0.236668	0.9999	NA	NA	P27824;P27824-2;P27824-3	583;618;475	CANX	1	135.91	ORE	27	0.062883	28.7946	0.625189	0.944196	0.188881	0.999866	NA	NA	P27824;P27824-2;P27824-3	583;618;475	CANX	1	135.91	ORE	27
CANX	CANX_T562	0.0715828	18.3848	0.664655	0.852685	0.225035	0.9999	NA	NA	P27824;P27824-2;P27824-3	562;597;454	CANX	0.940207	102.66	ORE	6197	-0.313173	18.3848	0.0899234	0.743779	-0.940672	0.999866	NA	NA	P27824;P27824-2;P27824-3	562;597;454	CANX	0.940207	102.66	ORE	6197
CAP1	CAP1_S307	-0.0242031	28.8168	0.831132	0.87861	-0.0760875	0.9999	NA	NA	Q01518-2;Q01518	307;308	CAP1	0.996151	232.26	ORE	25	0.0679267	28.8168	0.554381	0.937514	0.20403	0.999866	NA	NA	Q01518-2;Q01518	307;308	CAP1	0.996151	232.26	ORE	25
CAP1	CAP1_S309	-0.011745	28.5714	0.916224	0.888628	-0.0369228	0.9999	NA	NA	Q01518-2;Q01518	309;310	CAP1	1	232.26	ORE	40	0.0640761	28.5714	0.570874	0.939209	0.192464	0.999866	NA	NA	Q01518-2;Q01518	309;310	CAP1	1	232.26	ORE	40
CAP1	CAP1_T306	-0.0280597	27.9294	0.803584	0.874969	-0.0882114	0.9999	NA	NA	Q01518-2;Q01518	306;307	CAP1	0.941614	176.42	ORE	80	0.0588948	27.9294	0.60466	0.94241	0.176901	0.999866	NA	NA	Q01518-2;Q01518	306;307	CAP1	0.941614	176.42	ORE	80
CARD11	CARD11_S886	-0.0410096	20.3848	0.699046	0.858909	-0.128922	0.9999	NA	NA	Q9BXL7	886	CARD11	0.994828	55.437	ORE	5169	0.166336	20.3848	0.147813	0.800013	0.499621	0.999866	NA	NA	Q9BXL7	886	CARD11	0.994828	55.437	ORE	5169
CARHSP1	CARHSP1_S26	0.301966	21.0688	0.46492	0.801931	0.949293	0.9999	NA	NA	Q9Y2V2	26	CARHSP1	0.997973	68.192	ORE	4399	0.664868	21.0688	0.144722	0.79661	1.99705	0.999866	NA	NA	Q9Y2V2	26	CARHSP1	0.997973	68.192	ORE	4399
CARHSP1	CARHSP1_S30	0.324223	33.1375	0.292634	0.740245	0.595974	0.999857	NA	NA	Q9Y2V2	30	CARHSP1	1	162.65	QEx	15	-0.0153597	33.1375	0.958239	0.922009	-0.0274079	1	NA	NA	Q9Y2V2	30	CARHSP1	1	162.65	QEx	15
CARHSP1	CARHSP1_S32	-0.0497048	29.1904	0.679606	0.855457	-0.156257	0.9999	NA	NA	Q9Y2V2	32	CARHSP1	1	280.26	ORE	15	0.0728368	29.1904	0.548119	0.936845	0.218779	0.999866	NA	NA	Q9Y2V2	32	CARHSP1	1	280.26	ORE	15
CARHSP1	CARHSP1_S41	0.0256794	28.7322	0.825252	0.877851	0.0807285	0.9999	NA	NA	Q9Y2V2	41	CARHSP1	1	260.15	ORE	30	0.081351	28.7322	0.491702	0.930105	0.244353	0.999866	NA	NA	Q9Y2V2	41	CARHSP1	1	260.15	ORE	30
CARHSP1	CARHSP1_S52	0.038135	26.0617	0.803886	0.87501	0.119885	0.9999	NA	NA	Q9Y2V2	52	CARHSP1	0.999917	146.79	ORE	371	-0.0153383	26.0617	0.920277	0.961399	-0.0460714	0.999866	NA	NA	Q9Y2V2	52	CARHSP1	0.999917	146.79	ORE	371
CARS	CARS_S19	0.223726	24.6187	0.217168	0.697191	0.411245	0.999857	NA	NA	P49589-2;P49589;P49589-3	19;19;102	CARS	0.999999	150.26	QEx	4032	0.279165	24.6187	0.148263	0.700953	0.498143	1	NA	NA	P49589-2;P49589;P49589-3	19;19;102	CARS	0.999999	150.26	QEx	4032
CASC3	CASC3_S148	-0.0799037	18.9051	0.753031	0.867686	-0.251194	0.9999	NA	NA	O15234	148	CASC3	0.998017	202.94	ORE	6085	-0.751519	18.9051	0.0189338	0.574009	-2.25732	0.671063	NA	NA	O15234	148	CASC3	0.998017	202.94	ORE	6085
CASC3	CASC3_S265	-0.0541571	21.4869	0.572833	0.833014	-0.170254	0.9999	NA	NA	O15234	265	CASC3	0.99858	90.422	ORE	3902	-0.383593	21.4869	0.004547	0.440167	-1.15219	0.999866	NA	NA	O15234	265	CASC3	0.99858	90.422	ORE	3902
CASC3	CASC3_S363	-0.0297423	26.2192	0.781038	0.871822	-0.0935009	0.9999	NA	NA	O15234	363	CASC3	1	247.58	ORE	333	-0.01284	26.2192	0.904243	0.960741	-0.0385673	0.999866	NA	NA	O15234	363	CASC3	1	247.58	ORE	333
CASC3	CASC3_S373	-0.0160979	26.2034	0.880815	0.884667	-0.050607	0.9999	NA	NA	O15234	373	CASC3	1	247.58	ORE	336	-0.00992768	26.2034	0.926286	0.961639	-0.0298196	0.999866	NA	NA	O15234	373	CASC3	1	247.58	ORE	336
CASC3	CASC3_S45	-0.0668835	18.9676	0.574424	0.833399	-0.210262	0.9999	NA	NA	O15234	45	CASC3	0.997518	293.08	ORE	6068	-0.205968	18.9676	0.114171	0.770346	-0.618663	0.999866	NA	NA	O15234	45	CASC3	0.997518	293.08	ORE	6068
CASKIN1	CASKIN1_S1067	0.00981184	24.3701	0.975783	0.902269	0.0180357	0.999857	NA	NA	Q8WXD9	1067	CASKIN1	0.999904	84.181	QEx	4243	-0.370287	24.3701	0.277057	0.77366	-0.660742	1	NA	NA	Q8WXD9	1067	CASKIN1	0.999904	84.181	QEx	4243
CASKIN1	CASKIN1_S1257	-0.0469226	19.936	0.755266	0.868026	-0.147511	0.9999	NA	NA	Q8WXD9	1257	CASKIN1	1	132.31	ORE	5568	0.16502	19.936	0.292758	0.88793	0.495667	0.999866	NA	NA	Q8WXD9	1257	CASKIN1	1	132.31	ORE	5568
CASKIN1	CASKIN1_S787	0.613261	19.4767	0.0159384	0.478332	1.92791	0.9999	NA	NA	Q8WXD9	787	CASKIN1	0.998275	100.7	ORE	5854	0.724257	19.4767	0.00716313	0.483535	2.17544	0.776652	NA	NA	Q8WXD9	787	CASKIN1	0.998275	100.7	ORE	5854
CASKIN1	CASKIN1_S889	0.00559478	19.8029	0.973107	0.894451	0.0175883	0.9999	NA	NA	Q8WXD9	889	CASKIN1	0.687413	76.744	ORE	5655	0.0309638	19.8029	0.852193	0.958443	0.0930055	0.999866	NA	NA	Q8WXD9	889	CASKIN1	0.687413	76.744	ORE	5655
CASKIN1	CASKIN1_S891	0.00559478	19.8029	0.973107	0.894451	0.0175883	0.9999	NA	NA	Q8WXD9	891	CASKIN1	0.687756	76.744	ORE	5654	0.0309638	19.8029	0.852193	0.958443	0.0930055	0.999866	NA	NA	Q8WXD9	891	CASKIN1	0.687756	76.744	ORE	5654
CASKIN1	CASKIN1_T1065	0.00981184	24.3701	0.975783	0.902269	0.0180357	0.999857	NA	NA	Q8WXD9	1065	CASKIN1	0.999993	84.181	QEx	4242	-0.370287	24.3701	0.277057	0.77366	-0.660742	1	NA	NA	Q8WXD9	1065	CASKIN1	0.999993	84.181	QEx	4242
CASKIN2	CASKIN2_S321	-0.214544	23.0767	0.472853	0.804605	-0.674462	0.9999	NA	NA	Q8WXE0-2;Q8WXE0	321;403	CASKIN2	0.998573	103.92	ORE	2100	0.335588	23.0767	0.274775	0.881465	1.008	0.999866	NA	NA	Q8WXE0-2;Q8WXE0	321;403	CASKIN2	0.998573	103.92	ORE	2100
CASKIN2	CASKIN2_S324	-0.121816	23.4117	0.746614	0.8667	-0.382955	0.9999	NA	NA	Q8WXE0-2;Q8WXE0	324;406	CASKIN2	0.999901	155.61	ORE	1816	0.650786	23.4117	0.117274	0.773287	1.95475	0.999866	NA	NA	Q8WXE0-2;Q8WXE0	324;406	CASKIN2	0.999901	155.61	ORE	1816
CASKIN2	CASKIN2_S327	-0.110112	22.9545	0.346405	0.762199	-0.346161	0.9999	NA	NA	Q8WXE0-2;Q8WXE0	327;409	CASKIN2	0.993704	81.379	ORE	2202	-0.113828	22.9545	0.331495	0.899713	-0.341903	0.999866	NA	NA	Q8WXE0-2;Q8WXE0	327;409	CASKIN2	0.993704	81.379	ORE	2202
CASKIN2	CASKIN2_S389	0.598556	23.5033	0.00510672	0.462294	1.10024	0.999857	NA	NA	Q8WXE0-2;Q8WXE0	389;471	CASKIN2	1	111.49	QEx	4768	-0.347101	23.5033	0.0476804	0.590101	-0.619369	1	NA	NA	Q8WXE0-2;Q8WXE0	389;471	CASKIN2	1	111.49	QEx	4768
CASKIN2	CASKIN2_S718	-0.0972047	26.9822	0.664098	0.862698	-0.178678	0.999857	NA	NA	Q8WXE0-2;Q8WXE0	718;800	CASKIN2	0.971529	170.49	QEx	1883	-0.24378	26.9822	0.295553	0.784776	-0.435002	1	NA	NA	Q8WXE0-2;Q8WXE0	718;800	CASKIN2	0.971529	170.49	QEx	1883
CASKIN2	CASKIN2_S863	NA	NA	NA	NA	NA	NA	IFN_only	64	Q8WXE0-2;Q8WXE0	863;945	CASKIN2	0.499989	45.438	QEx	5330	NA	NA	NA	NA	NA	NA	NA	NA	NA	NA	NA	NA	NA	NA	NA
CASKIN2	CASKIN2_S864	NA	NA	NA	NA	NA	NA	IFN_only	65	Q8WXE0-2;Q8WXE0	864;946	CASKIN2	0.499989	45.438	QEx	5329	NA	NA	NA	NA	NA	NA	NA	NA	NA	NA	NA	NA	NA	NA	NA
CASP8AP2	CASP8AP2_S1380	0.245459	20.0432	0.286247	0.732972	0.771649	0.9999	NA	NA	Q9UKL3	1380	CASP8AP2	1	265.22	ORE	5472	-0.188616	20.0432	0.404061	0.916215	-0.566543	0.999866	NA	NA	Q9UKL3	1380	CASP8AP2	1	265.22	ORE	5472
CASP8AP2	CASP8AP2_S1383	0.245459	20.0432	0.286247	0.732972	0.771649	0.9999	NA	NA	Q9UKL3	1383	CASP8AP2	0.994313	265.22	ORE	5471	-0.188616	20.0432	0.404061	0.916215	-0.566543	0.999866	NA	NA	Q9UKL3	1383	CASP8AP2	0.994313	265.22	ORE	5471
CASP8AP2	CASP8AP2_S875	-1.37647	23.6273	0.00978263	0.506315	-2.53018	0.388743	NA	NA	Q9UKL3	875	CASP8AP2	1	77.593	QEx	4714	-1.1083	23.6273	0.0157488	0.491412	-1.97765	0.98921	NA	NA	Q9UKL3	875	CASP8AP2	1	77.593	QEx	4714
CAST	CAST_S202	0.544171	25.7638	0.0247422	0.57397	1.00027	0.999857	NA	NA	P20810-4;P20810-8;P20810;P20810-9;P20810-10;P20810-7;P20810-6;P20810-3;P20810-2;P20810-5	202;221;243;285;304;307;326;125;230;291	CAST	0.898974	157.09	QEx	3004	0.0248467	25.7638	0.881883	0.915825	0.0443366	1	NA	NA	P20810-4;P20810-8;P20810;P20810-9;P20810-10;P20810-7;P20810-6;P20810-3;P20810-2;P20810-5	202;221;243;285;304;307;326;125;230;291	CAST	0.898974	157.09	QEx	3004
CAST	CAST_S285	-0.282761	19.8712	0.241646	0.705723	-0.888918	0.9999	NA	NA	P20810-9;P20810-10;P20810-7;P20810-6;P20810-4;P20810-8;P20810	285;304;307;326;202;221;243	CAST	0.745373	96.903	ORE	5609	-0.112343	19.8712	0.618517	0.943628	-0.337443	0.999866	NA	NA	P20810-9;P20810-10;P20810-7;P20810-6;P20810-4;P20810-8;P20810	285;304;307;326;202;221;243	CAST	0.745373	96.903	ORE	5609
CAST	CAST_S534	-0.199002	24.5834	0.2194	0.698795	-0.365797	0.999857	NA	NA	P20810-4;P20810-8;P20810;P20810-9;P20810-10;P20810-7;P20810-6;P20810-3;P20810-2;P20810-5	534;553;575;617;636;639;658;457;562;623	CAST	0.98079	114.4	QEx	4062	-0.00480242	24.5834	0.974709	0.923226	-0.00856946	1	NA	NA	P20810-4;P20810-8;P20810;P20810-9;P20810-10;P20810-7;P20810-6;P20810-3;P20810-2;P20810-5	534;553;575;617;636;639;658;457;562;623	CAST	0.98079	114.4	QEx	4062
CASZ1	CASZ1_S720	0.0635705	25.2446	0.81529	0.885238	0.116853	0.999857	NA	NA	Q86V15-2;Q86V15	720;720	CASZ1	0.995918	79.021	QEx	3508	-0.07006	25.2446	0.79693	0.907681	-0.125015	1	NA	NA	Q86V15-2;Q86V15	720;720	CASZ1	0.995918	79.021	QEx	3508
CASZ1	CASZ1_S721	0.0635705	25.2446	0.81529	0.885238	0.116853	0.999857	NA	NA	Q86V15-2;Q86V15	721;721	CASZ1	0.995023	79.021	QEx	3507	-0.07006	25.2446	0.79693	0.907681	-0.125015	1	NA	NA	Q86V15-2;Q86V15	721;721	CASZ1	0.995023	79.021	QEx	3507
CAV2	CAV2_S18	1.71706	21.7935	0.0970962	0.598151	5.39794	2.03e-05	NA	NA	P51636-3;P51636	18;18	CAV2	0.941209	116.35	ORE	3545	0.907616	21.7935	0.343205	0.902802	2.72619	0.264823	NA	NA	P51636-3;P51636	18;18	CAV2	0.941209	116.35	ORE	3545
CAV2	CAV2_S20	-0.742066	22.1514	0.140484	0.635499	-2.33283	0.524514	NA	NA	P51636-3;P51636	20;20	CAV2	0.928576	147.41	ORE	3130	1.7934	22.1514	0.0145442	0.548263	5.38679	2.15998e-05	NA	NA	P51636-3;P51636	20;20	CAV2	0.928576	147.41	ORE	3130
CAV2	CAV2_S23	1.42604	23.2	0.233305	0.699807	4.48304	0.00113506	NA	NA	P51636-3;P51636	23;23	CAV2	0.994728	147.41	ORE	2006	1.53383	23.2	0.252995	0.872561	4.60715	0.000596348	NA	NA	P51636-3;P51636	23;23	CAV2	0.994728	147.41	ORE	2006
CBX1	CBX1_S175	-0.021825	26.1269	0.852214	0.889662	-0.0401178	0.999857	NA	NA	P83916	175	CBX1	0.999839	83.37	QEx	2639	0.145944	26.1269	0.240669	0.757233	0.260422	1	NA	NA	P83916	175	CBX1	0.999839	83.37	QEx	2639
CBX5	CBX5_S92	-0.122131	24.706	0.85421	0.889891	-0.224497	0.999857	NA	NA	P45973	92	CBX5	0.999789	128.54	QEx	3968	-0.980448	24.706	0.173949	0.71652	-1.74952	1	NA	NA	P45973	92	CBX5	0.999789	128.54	QEx	3968
CBX8	CBX8_S110	NA	NA	NA	NA	NA	NA	IFN_only	82	Q9HC52	110	CBX8	0.997797	77.391	QEx	5328	NA	NA	NA	NA	NA	NA	IFN_only	70	Q9HC52	110	CBX8	0.997797	77.391	QEx	5369
CBX8	CBX8_S311	-0.18176	25.887	0.253161	0.720288	-0.334104	0.999857	NA	NA	Q9HC52	311	CBX8	1	153.81	QEx	2878	-0.0772017	25.887	0.611012	0.88288	-0.137759	1	NA	NA	Q9HC52	311	CBX8	1	153.81	QEx	2878
CBY1	CBY1_S20	-0.139506	23.6313	0.397515	0.781257	-0.438565	0.9999	NA	NA	Q9Y3M2	20	CBY1	0.993122	170.74	ORE	1607	-0.0548229	23.6313	0.733358	0.952032	-0.164671	0.999866	NA	NA	Q9Y3M2	20	CBY1	0.993122	170.74	ORE	1607
CBY1	CBY1_S9	-0.487706	19.0946	0.0102003	0.444916	-1.5332	0.9999	NA	NA	Q9Y3M2	9	CBY1	0.999911	160.56	ORE	6025	-0.165183	19.0946	0.270273	0.879728	-0.496158	0.999866	NA	NA	Q9Y3M2	9	CBY1	0.999911	160.56	ORE	6025
CC2D1A	CC2D1A_S208	0.584514	21.9912	0.141892	0.636735	1.83754	0.9999	NA	NA	Q6P1N0-2;Q6P1N0	208;208	CC2D1A	0.999876	277.98	ORE	3309	0.217632	21.9912	0.555618	0.937644	0.653699	0.999866	NA	NA	Q6P1N0-2;Q6P1N0	208;208	CC2D1A	0.999876	277.98	ORE	3309
CC2D1A	CC2D1A_S239	0.889719	22.1557	0.0025051	0.410464	2.79701	0.21459	NA	NA	Q6P1N0-2;Q6P1N0	239;239	CC2D1A	0.997192	193.3	ORE	3122	0.573897	22.1557	0.00927048	0.504636	1.7238	0.999866	NA	NA	Q6P1N0-2;Q6P1N0	239;239	CC2D1A	0.997192	193.3	ORE	3122
CC2D1A	CC2D1A_T120	0.256436	24.5223	0.341077	0.766284	0.471371	0.999857	NA	NA	Q6P1N0-2;Q6P1N0	120;120	CC2D1A	0.776493	79.278	QEx	4118	-0.222002	24.5223	0.403077	0.832577	-0.396141	1	NA	NA	Q6P1N0-2;Q6P1N0	120;120	CC2D1A	0.776493	79.278	QEx	4118
CC2D1A	CC2D1A_T204	0.0113001	21.7556	0.972391	0.894382	0.0355241	0.9999	NA	NA	Q6P1N0-2;Q6P1N0	204;204	CC2D1A	0.999254	277.98	ORE	3591	0.277678	21.7556	0.41623	0.918465	0.834057	0.999866	NA	NA	Q6P1N0-2;Q6P1N0	204;204	CC2D1A	0.999254	277.98	ORE	3591
CCAR2	CCAR2_S671	-0.217911	24.1509	0.560924	0.830071	-0.685047	0.9999	NA	NA	Q8N163-2;Q8N163	671;671	CCAR2	0.818321	165.58	ORE	1208	-0.133206	24.1509	0.719998	0.951185	-0.400109	0.999866	NA	NA	Q8N163-2;Q8N163	671;671	CCAR2	0.818321	165.58	ORE	1208
CCAR2	CCAR2_S675	0.0377752	31.9577	0.790298	0.882037	0.0694368	0.999857	NA	NA	Q8N163-2;Q8N163	675;675	CCAR2	1	162.32	QEx	62	-0.0362476	31.9577	0.798543	0.90785	-0.0646804	1	NA	NA	Q8N163-2;Q8N163	675;675	CCAR2	1	162.32	QEx	62
CCAR2	CCAR2_S678	0.0124165	32.1718	0.927675	0.897719	0.0228235	0.999857	NA	NA	Q8N163-2;Q8N163	678;678	CCAR2	1	162.32	QEx	49	-0.0417679	32.1718	0.760963	0.903737	-0.0745308	1	NA	NA	Q8N163-2;Q8N163	678;678	CCAR2	1	162.32	QEx	49
CCAR2	CCAR2_S681	0.107995	31.2777	0.415166	0.797564	0.198513	0.999857	NA	NA	Q8N163-2;Q8N163	681;681	CCAR2	0.999998	155.1	QEx	138	0.0127543	31.2777	0.921094	0.919119	0.0227588	1	NA	NA	Q8N163-2;Q8N163	681;681	CCAR2	0.999998	155.1	QEx	138
CCAR2	CCAR2_T484	0.00273479	27.7252	0.993114	0.90381	0.00502698	0.999857	NA	NA	Q8N163-2;Q8N163	484;484	CCAR2	0.995868	86.501	QEx	1345	0.192543	27.7252	0.624794	0.885167	0.343574	1	NA	NA	Q8N163-2;Q8N163	484;484	CCAR2	0.995868	86.501	QEx	1345
CCDC132	CCDC132_S15	0.335814	24.3537	0.450043	0.809813	0.617281	0.999857	NA	NA	Q96JG6;Q96JG6-2	15;15	CCDC132	1	211.78	QEx	4255	-0.508728	24.3537	0.269407	0.77036	-0.907776	1	NA	NA	Q96JG6;Q96JG6-2	15;15	CCDC132	1	211.78	QEx	4255
CCDC132	CCDC132_S492	-0.159435	23.2044	0.192771	0.674527	-0.501217	0.9999	NA	NA	Q96JG6;Q96JG6-3	492;462	CCDC132	0.816837	157.37	ORE	1999	-0.173373	23.2044	0.161329	0.813645	-0.520759	0.999866	NA	NA	Q96JG6;Q96JG6-3	492;462	CCDC132	0.816837	157.37	ORE	1999
CCDC132	CCDC132_S494	-0.0109284	25.1859	0.915793	0.888582	-0.0343557	0.9999	NA	NA	Q96JG6;Q96JG6-3	494;464	CCDC132	0.999818	281.68	ORE	654	-0.0308808	25.1859	0.765819	0.953971	-0.0927562	0.999866	NA	NA	Q96JG6;Q96JG6-3	494;464	CCDC132	0.999818	281.68	ORE	654
CCDC132	CCDC132_S498	0.107055	28.4669	0.368884	0.779192	0.196784	0.999857	NA	NA	Q96JG6;Q96JG6-3	498;468	CCDC132	0.978215	110.97	QEx	905	0.0879345	28.4669	0.455445	0.848919	0.156911	1	NA	NA	Q96JG6;Q96JG6-3	498;468	CCDC132	0.978215	110.97	QEx	905
CCDC132	CCDC132_S559	-0.0225705	23.738	0.888966	0.885604	-0.0709549	0.9999	NA	NA	Q96JG6;Q96JG6-3	559;529	CCDC132	0.999998	231.4	ORE	1514	0.00656494	23.738	0.967585	0.963217	0.019719	0.999866	NA	NA	Q96JG6;Q96JG6-3	559;529	CCDC132	0.999998	231.4	ORE	1514
CCDC132	CCDC132_S561	-0.026376	23.982	0.84245	0.880045	-0.0829182	0.9999	NA	NA	Q96JG6;Q96JG6-3	561;531	CCDC132	1	231.4	ORE	1336	-0.0288597	23.982	0.827889	0.957275	-0.0866855	0.999866	NA	NA	Q96JG6;Q96JG6-3	561;531	CCDC132	1	231.4	ORE	1336
CCDC138	CCDC138_S49	0.712323	23.0295	0.00929343	0.503558	1.30936	0.999857	NA	NA	Q96M89-2;Q96M89	49;49	CCDC138	0.562165	97.214	QEx	4958	-0.296378	23.0295	0.125122	0.682384	-0.528859	1	NA	NA	Q96M89-2;Q96M89	49;49	CCDC138	0.562165	97.214	QEx	4958
CCDC18	CCDC18_S1355	0.0954701	19.7385	0.632419	0.846329	0.30013	0.9999	NA	NA	Q5T9S5	1355	CCDC18	0.999865	124.42	ORE	5698	0.1341	19.7385	0.505371	0.931866	0.402795	0.999866	NA	NA	Q5T9S5	1355	CCDC18	0.999865	124.42	ORE	5698
CCDC43	CCDC43_T139	-0.0459449	29.4307	0.800585	0.883376	-0.0844541	0.999857	NA	NA	Q96MW1	139	CCDC43	1	250.95	QEx	478	0.00506659	29.4307	0.977717	0.923444	0.00904084	1	NA	NA	Q96MW1	139	CCDC43	1	250.95	QEx	478
CCDC6	CCDC6_S240	0.0636151	24.9777	0.687531	0.856885	0.199987	0.9999	NA	NA	Q16204	240	CCDC6	1	116.04	ORE	740	0.180806	24.9777	0.281714	0.884047	0.543083	0.999866	NA	NA	Q16204	240	CCDC6	1	116.04	ORE	740
CCDC6	CCDC6_S244	0.0636151	24.9777	0.687531	0.856885	0.199987	0.9999	NA	NA	Q16204	244	CCDC6	1	116.04	ORE	739	0.180806	24.9777	0.281714	0.884047	0.543083	0.999866	NA	NA	Q16204	244	CCDC6	1	116.04	ORE	739
CCDC6	CCDC6_S351	0.00286375	24.8941	0.992773	0.903781	0.00526402	0.999857	NA	NA	Q16204	351	CCDC6	0.840456	92.121	QEx	3816	-0.381172	24.8941	0.30315	0.789032	-0.680165	1	NA	NA	Q16204	351	CCDC6	0.840456	92.121	QEx	3816
CCDC6	CCDC6_S352	0.0329445	21.2884	0.854126	0.881491	0.103568	0.9999	NA	NA	Q16204	352	CCDC6	0.993024	210.02	ORE	4139	0.0339845	21.2884	0.849588	0.958321	0.102079	0.999866	NA	NA	Q16204	352	CCDC6	0.993024	210.02	ORE	4139
CCDC6	CCDC6_S359	-0.648038	25.9213	0.592424	0.848602	-1.1912	0.999857	NA	NA	Q16204	359	CCDC6	0.862175	117.19	QEx	2842	-1.52392	25.9213	0.223638	0.748132	-2.71928	0.26084	NA	NA	Q16204	359	CCDC6	0.862175	117.19	QEx	2842
CCDC6	CCDC6_S367	-1.02293	25.4508	0.374152	0.781466	-1.88031	0.999857	NA	NA	Q16204	367	CCDC6	0.999916	137.64	QEx	3313	-2.8809	25.4508	0.0441167	0.585417	-5.14069	6.16853e-05	NA	NA	Q16204	367	CCDC6	0.999916	137.64	QEx	3313
CCDC6	CCDC6_S395	-0.343293	22.6311	0.0749004	0.574459	-1.07921	0.9999	NA	NA	Q16204	395	CCDC6	0.973634	67.871	ORE	2539	-0.260708	22.6311	0.155357	0.807858	-0.783086	0.999866	NA	NA	Q16204	395	CCDC6	0.973634	67.871	ORE	2539
CCDC6	CCDC6_S413	0.0958021	28.8829	0.577727	0.845346	0.1761	0.999857	NA	NA	Q16204	413	CCDC6	0.9407	148.23	QEx	698	0.118946	28.8829	0.492531	0.858687	0.212248	1	NA	NA	Q16204	413	CCDC6	0.9407	148.23	QEx	698
CCDC6	CCDC6_T380	-1.79674	24.7483	0.0266528	0.579452	-3.3027	0.0644574	NA	NA	Q16204	380	CCDC6	0.995416	121.26	QEx	3936	-1.99513	24.7483	0.020423	0.521201	-3.56011	0.0243206	NA	NA	Q16204	380	CCDC6	0.995416	121.26	QEx	3936
CCDC6	CCDC6_Y393	0.29716	27.2783	0.201361	0.690001	0.546227	0.999857	NA	NA	Q16204	393	CCDC6	0.775607	99.25	QEx	1674	0.201865	27.2783	0.367693	0.819375	0.360208	1	NA	NA	Q16204	393	CCDC6	0.775607	99.25	QEx	1674
CCDC61	CCDC61_S193	-0.171966	26.6421	0.229491	0.705738	-0.316101	0.999857	NA	NA	Q9Y6R9-2;Q9Y6R9	193;373	CCDC61	1	135.47	QEx	2185	-0.239257	26.6421	0.111784	0.668839	-0.426931	1	NA	NA	Q9Y6R9-2;Q9Y6R9	193;373	CCDC61	1	135.47	QEx	2185
CCDC61	CCDC61_S196	-0.171966	26.6421	0.229491	0.705738	-0.316101	0.999857	NA	NA	Q9Y6R9-2;Q9Y6R9	196;376	CCDC61	1	135.47	QEx	2184	-0.239257	26.6421	0.111784	0.668839	-0.426931	1	NA	NA	Q9Y6R9-2;Q9Y6R9	196;376	CCDC61	1	135.47	QEx	2184
CCDC61	CCDC61_S334	0.00263195	22.2622	0.987271	0.895808	0.00827406	0.9999	NA	NA	Q9Y6R9	334	CCDC61	0.9999	116.79	ORE	2983	0.0782557	22.2622	0.638227	0.945273	0.235055	0.999866	NA	NA	Q9Y6R9	334	CCDC61	0.9999	116.79	ORE	2983
CCDC61	CCDC61_S336	-0.00144088	22.3029	0.993087	0.896355	-0.00452969	0.9999	NA	NA	Q9Y6R9	336	CCDC61	0.997893	131.61	ORE	2939	0.0726379	22.3029	0.664637	0.947333	0.218181	0.999866	NA	NA	Q9Y6R9	336	CCDC61	0.997893	131.61	ORE	2939
CCDC61	CCDC61_S373	-0.0326669	23.5355	0.740224	0.865704	-0.102695	0.9999	NA	NA	Q9Y6R9;Q9Y6R9-2	373;193	CCDC61	1	179.65	ORE	1696	-0.106016	23.5355	0.300772	0.89059	-0.318438	0.999866	NA	NA	Q9Y6R9;Q9Y6R9-2	373;193	CCDC61	1	179.65	ORE	1696
CCDC61	CCDC61_S376	-0.0194266	23.3247	0.834115	0.878992	-0.0610714	0.9999	NA	NA	Q9Y6R9;Q9Y6R9-2	376;196	CCDC61	0.999999	205.12	ORE	1888	-0.115713	23.3247	0.237767	0.865497	-0.347567	0.999866	NA	NA	Q9Y6R9;Q9Y6R9-2	376;196	CCDC61	0.999999	205.12	ORE	1888
CCDC61	CCDC61_S447	-0.157214	19.858	0.254032	0.713956	-0.494235	0.9999	NA	NA	Q9Y6R9;Q9Y6R9-2	447;267	CCDC61	0.969019	84.297	ORE	5615	-0.205122	19.858	0.149647	0.801979	-0.616121	0.999866	NA	NA	Q9Y6R9;Q9Y6R9-2	447;267	CCDC61	0.969019	84.297	ORE	5615
CCDC8	CCDC8_S261	0.0370823	23.1635	0.693003	0.857854	0.116576	0.9999	NA	NA	Q9H0W5	261	CCDC8	1	206.62	ORE	2030	-0.12173	23.1635	0.220047	0.856223	-0.365639	0.999866	NA	NA	Q9H0W5	261	CCDC8	1	206.62	ORE	2030
CCDC85C	CCDC85C_S178	-0.102618	26.1265	0.619791	0.854313	-0.188628	0.999857	NA	NA	A6NKD9	178	CCDC85C	0.499998	193.06	QEx	2643	0.274908	26.1265	0.210369	0.740203	0.490547	1	NA	NA	A6NKD9	178	CCDC85C	0.499998	193.06	QEx	2643
CCDC85C	CCDC85C_S179	-0.102618	26.1265	0.619791	0.854313	-0.188628	0.999857	NA	NA	A6NKD9	179	CCDC85C	0.499998	193.06	QEx	2642	0.274908	26.1265	0.210369	0.740203	0.490547	1	NA	NA	A6NKD9	179	CCDC85C	0.499998	193.06	QEx	2642
CCDC86	CCDC86_S102	-0.0530397	27.0534	0.781464	0.880863	-0.0974955	0.999857	NA	NA	Q9H6F5	102	CCDC86	1	141.23	QEx	1830	-0.107276	27.0534	0.578626	0.87713	-0.191424	1	NA	NA	Q9H6F5	102	CCDC86	1	141.23	QEx	1830
CCDC86	CCDC86_S113	-0.116095	21.8012	0.417967	0.787849	-0.364969	0.9999	NA	NA	Q9H6F5	113	CCDC86	0.951822	52.498	ORE	3539	-0.203029	21.8012	0.177075	0.827356	-0.609834	0.999866	NA	NA	Q9H6F5	113	CCDC86	0.951822	52.498	ORE	3539
CCDC86	CCDC86_S18	-0.0450353	25.0464	0.652486	0.850348	-0.141578	0.9999	NA	NA	Q9H6F5	18	CCDC86	0.999997	222.96	ORE	716	-0.0961566	25.0464	0.349496	0.904384	-0.288824	0.999866	NA	NA	Q9H6F5	18	CCDC86	0.999997	222.96	ORE	716
CCDC86	CCDC86_S21	0.0785461	27.486	0.604152	0.851103	0.14438	0.999857	NA	NA	Q9H6F5	21	CCDC86	0.997221	94.463	QEx	1511	-0.0719891	27.486	0.634043	0.886652	-0.128458	1	NA	NA	Q9H6F5	21	CCDC86	0.997221	94.463	QEx	1511
CCDC86	CCDC86_S47	-0.00435328	27.2151	0.974544	0.894591	-0.0136854	0.9999	NA	NA	Q9H6F5	47	CCDC86	0.99999	184.91	ORE	148	-0.143185	27.2151	0.313822	0.89466	-0.430082	0.999866	NA	NA	Q9H6F5	47	CCDC86	0.99999	184.91	ORE	148
CCDC86	CCDC86_S58	0.00689829	26.4579	0.951265	0.892289	0.0216862	0.9999	NA	NA	Q9H6F5	58	CCDC86	1	210.71	ORE	291	-0.085715	26.4579	0.457592	0.925284	-0.257461	0.999866	NA	NA	Q9H6F5	58	CCDC86	1	210.71	ORE	291
CCDC86	CCDC86_S66	-0.00103477	26.3389	0.992719	0.89632	-0.00325302	0.9999	NA	NA	Q9H6F5	66	CCDC86	0.99434	210.71	ORE	311	-0.0498523	26.3389	0.662606	0.94718	-0.14974	0.999866	NA	NA	Q9H6F5	66	CCDC86	0.99434	210.71	ORE	311
CCDC86	CCDC86_S69	0.0194249	26.6876	0.867005	0.883045	0.0610661	0.9999	NA	NA	Q9H6F5	69	CCDC86	1	210.71	ORE	245	-0.0618722	26.6876	0.597464	0.941757	-0.185845	0.999866	NA	NA	Q9H6F5	69	CCDC86	1	210.71	ORE	245
CCDC86	CCDC86_S80	0.398594	25.6249	0.0989926	0.600039	1.25306	0.9999	NA	NA	Q9H6F5	80	CCDC86	1	264.71	ORE	504	-0.0580957	25.6249	0.777093	0.954609	-0.174501	0.999866	NA	NA	Q9H6F5	80	CCDC86	1	264.71	ORE	504
CCDC86	CCDC86_S91	0.482299	27.0783	0.170875	0.658422	1.51621	0.9999	NA	NA	Q9H6F5	91	CCDC86	1	281.49	ORE	176	-0.0851167	27.0783	0.794639	0.955567	-0.255664	0.999866	NA	NA	Q9H6F5	91	CCDC86	1	281.49	ORE	176
CCDC86	CCDC86_T42	-0.825309	27.5685	0.0135702	0.521451	-1.51705	0.999857	NA	NA	Q9H6F5	42	CCDC86	0.917584	168.26	QEx	1462	-0.392023	27.5685	0.153363	0.704399	-0.699528	1	NA	NA	Q9H6F5	42	CCDC86	0.917584	168.26	QEx	1462
CCDC86	CCDC86_T65	0.0412584	26.4943	0.733243	0.864599	0.129704	0.9999	NA	NA	Q9H6F5	65	CCDC86	0.984434	197.41	ORE	280	-0.0391747	26.4943	0.746128	0.952814	-0.117668	0.999866	NA	NA	Q9H6F5	65	CCDC86	0.984434	197.41	ORE	280
CCDC88A	CCDC88A_S1586	-0.352413	21.3036	0.0700255	0.5722	-1.10788	0.9999	NA	NA	Q3V6T2-5;Q3V6T2-4;Q3V6T2-2;Q3V6T2-3;Q3V6T2	1586;1558;1559;1586;1587	CCDC88A	0.936799	78.645	ORE	4124	0.00770162	21.3036	0.963787	0.963077	0.0231332	0.999866	NA	NA	Q3V6T2-5;Q3V6T2-4;Q3V6T2-2;Q3V6T2-3;Q3V6T2	1586;1558;1559;1586;1587	CCDC88A	0.936799	78.645	ORE	4124
CCDC88A	CCDC88A_S1589	-0.454186	20.3979	0.0189777	0.495051	-1.42783	0.9999	NA	NA	Q3V6T2-5;Q3V6T2-4;Q3V6T2-2;Q3V6T2-3;Q3V6T2	1589;1561;1562;1589;1590	CCDC88A	0.709119	78.645	ORE	5158	-0.0245602	20.3979	0.872559	0.959373	-0.073771	0.999866	NA	NA	Q3V6T2-5;Q3V6T2-4;Q3V6T2-2;Q3V6T2-3;Q3V6T2	1589;1561;1562;1589;1590	CCDC88A	0.709119	78.645	ORE	5158
CCDC88A	CCDC88A_S1701	-0.0654215	21.9785	0.655027	0.850842	-0.205666	0.9999	NA	NA	Q3V6T2-5;Q3V6T2-4;Q3V6T2-2;Q3V6T2-3;Q3V6T2	1701;1673;1674;1701;1702	CCDC88A	0.945727	196.37	ORE	3318	-0.0536741	21.9785	0.713234	0.950745	-0.16122	0.999866	NA	NA	Q3V6T2-5;Q3V6T2-4;Q3V6T2-2;Q3V6T2-3;Q3V6T2	1701;1673;1674;1701;1702	CCDC88A	0.945727	196.37	ORE	3318
CCDC88A	CCDC88A_S1716	0.1792	21.421	0.355928	0.766088	0.563352	0.9999	NA	NA	Q3V6T2-5;Q3V6T2-4;Q3V6T2-2;Q3V6T2-3;Q3V6T2	1716;1688;1689;1716;1717	CCDC88A	0.998654	240.8	ORE	3996	-0.212614	21.421	0.279641	0.883287	-0.638625	0.999866	NA	NA	Q3V6T2-5;Q3V6T2-4;Q3V6T2-2;Q3V6T2-3;Q3V6T2	1716;1688;1689;1716;1717	CCDC88A	0.998654	240.8	ORE	3996
CCDC88A	CCDC88A_S233	-0.63195	22.9794	0.0464816	0.555275	-1.98666	0.936821	NA	NA	Q3V6T2-5;Q3V6T2-4;Q3V6T2-2;Q3V6T2-3;Q3V6T2	233;233;233;233;233	CCDC88A	0.999998	153.04	ORE	2182	0.0347287	22.9794	0.897213	0.960446	0.104314	0.999866	NA	NA	Q3V6T2-5;Q3V6T2-4;Q3V6T2-2;Q3V6T2-3;Q3V6T2	233;233;233;233;233	CCDC88A	0.999998	153.04	ORE	2182
CCDC88A	CCDC88A_S237	-0.63195	22.9794	0.0464816	0.555275	-1.98666	0.936821	NA	NA	Q3V6T2-5;Q3V6T2-4;Q3V6T2-2;Q3V6T2-3;Q3V6T2	237;237;237;237;237	CCDC88A	1	153.04	ORE	2181	0.0347287	22.9794	0.897213	0.960446	0.104314	0.999866	NA	NA	Q3V6T2-5;Q3V6T2-4;Q3V6T2-2;Q3V6T2-3;Q3V6T2	237;237;237;237;237	CCDC88A	1	153.04	ORE	2181
CCDC88C	CCDC88C_S71	1.32883	23.9706	0.00545858	0.467779	2.4426	0.455291	NA	NA	Q9P219-2;Q9P219	71;1547	CCDC88C	0.998669	86.211	QEx	4511	0.860706	23.9706	0.0330199	0.565244	1.53585	1	NA	NA	Q9P219-2;Q9P219	71;1547	CCDC88C	0.998669	86.211	QEx	4511
CCDC92	CCDC92_S162	-0.113277	20.7282	0.436025	0.793346	-0.356108	0.9999	NA	NA	Q53HC0-2;Q53HC0	162;179	CCDC92	0.998728	283.01	ORE	4780	-0.134636	20.7282	0.359147	0.906714	-0.404404	0.999866	NA	NA	Q53HC0-2;Q53HC0	162;179	CCDC92	0.998728	283.01	ORE	4780
CCDC94	CCDC94_S211	0.0970087	28.0058	0.943486	0.899261	0.178317	0.999857	NA	NA	Q9BW85	211	CCDC94	1	98.258	QEx	1147	0.696508	28.0058	0.620676	0.884493	1.24285	1	NA	NA	Q9BW85	211	CCDC94	1	98.258	QEx	1147
CCDC94	CCDC94_S213	0.0512617	27.995	0.969925	0.901737	0.0942273	0.999857	NA	NA	Q9BW85	213	CCDC94	0.999999	98.258	QEx	1151	0.668518	27.995	0.632303	0.886375	1.19291	1	NA	NA	Q9BW85	213	CCDC94	0.999999	98.258	QEx	1151
CCDC97	CCDC97_S212	-0.389117	27.5803	0.631876	0.8567	-0.71526	0.999857	NA	NA	Q96F63	212	CCDC97	0.999406	176.86	QEx	1454	-1.02645	27.5803	0.191582	0.727459	-1.83161	1	NA	NA	Q96F63	212	CCDC97	0.999406	176.86	QEx	1454
CCM2	CCM2_S187	0.0502618	20.3687	0.719244	0.862326	0.158008	0.9999	NA	NA	Q9BSQ5-4;Q9BSQ5;Q9BSQ5-2	187;245;266	CCM2	0.98806	63.728	ORE	5179	-0.0532629	20.3687	0.703431	0.950093	-0.159985	0.999866	NA	NA	Q9BSQ5-4;Q9BSQ5;Q9BSQ5-2	187;245;266	CCM2	0.98806	63.728	ORE	5179
CCM2	CCM2_S326	-0.111478	21.0038	0.660794	0.851951	-0.350453	0.9999	NA	NA	Q9BSQ5-4;Q9BSQ5;Q9BSQ5-2;Q9BSQ5-3	326;384;405;293	CCM2	0.999985	190.57	ORE	4484	0.35192	21.0038	0.19278	0.839158	1.05706	0.999866	NA	NA	Q9BSQ5-4;Q9BSQ5;Q9BSQ5-2;Q9BSQ5-3	326;384;405;293	CCM2	0.999985	190.57	ORE	4484
CCNE1	CCNE1_S344	0.140269	22.6044	0.314086	0.747603	0.440965	0.9999	NA	NA	P24864-2;P24864-3;P24864	344;372;387	CCNE1	0.999818	115.99	ORE	2574	0.00389727	22.6044	0.97675	0.963549	0.0117062	0.999866	NA	NA	P24864-2;P24864-3;P24864	344;372;387	CCNE1	0.999818	115.99	ORE	2574
CCNE1	CCNE1_T352	0.0807475	22.2847	0.534031	0.823028	0.253846	0.9999	NA	NA	P24864-2;P24864-3;P24864	352;380;395	CCNE1	0.993925	115.99	ORE	2963	-0.104973	22.2847	0.423622	0.919773	-0.315305	0.999866	NA	NA	P24864-2;P24864-3;P24864	352;380;395	CCNE1	0.993925	115.99	ORE	2963
CCNJL	CCNJL_S252	-0.081934	22.5898	0.549529	0.827156	-0.257576	0.9999	NA	NA	Q8IV13	252	CCNJL	0.999996	76.165	ORE	2587	-0.0956473	22.5898	0.486991	0.929476	-0.287294	0.999866	NA	NA	Q8IV13	252	CCNJL	0.999996	76.165	ORE	2587
CCNK	CCNK_S329	-0.0698859	18.5342	0.539343	0.824465	-0.219701	0.9999	NA	NA	O75909-1;O75909;O75909-4	329;329;329	CCNK	0.99371	167.2	ORE	6170	-0.0336811	18.5342	0.763498	0.953838	-0.101168	0.999866	NA	NA	O75909-1;O75909;O75909-4	329;329;329	CCNK	0.99371	167.2	ORE	6170
CCNK	CCNK_S9	-0.285865	23.0101	0.036096	0.54218	-0.898675	0.9999	NA	NA	O75909-1;O75909;O75909-4;O75909-2	9;9;9;9	CCNK	0.681706	98.508	ORE	2155	-0.262098	23.0101	0.0492205	0.666612	-0.78726	0.999866	NA	NA	O75909-1;O75909;O75909-4;O75909-2	9;9;9;9	CCNK	0.681706	98.508	ORE	2155
CCNL1	CCNL1_S335	0.076176	26.2205	0.553401	0.828158	0.239475	0.9999	NA	NA	Q9UK58-6;Q9UK58	335;335	CCNL1	0.999976	222.88	ORE	332	-0.0443096	26.2205	0.727873	0.951688	-0.133092	0.999866	NA	NA	Q9UK58-6;Q9UK58	335;335	CCNL1	0.999976	222.88	ORE	332
CCNL1	CCNL1_S338	0.0966377	23.0711	0.565396	0.831188	0.3038	0.9999	NA	NA	Q9UK58-6;Q9UK58	338;338	CCNL1	1	176.34	ORE	2105	0.114919	23.0711	0.496534	0.930738	0.345182	0.999866	NA	NA	Q9UK58-6;Q9UK58	338;338	CCNL1	1	176.34	ORE	2105
CCNL1	CCNL1_S341	-0.0109474	22.8914	0.937856	0.890917	-0.0344154	0.9999	NA	NA	Q9UK58-6;Q9UK58	341;341	CCNL1	0.776654	152.88	ORE	2279	0.146226	22.8914	0.317212	0.895669	0.439218	0.999866	NA	NA	Q9UK58-6;Q9UK58	341;341	CCNL1	0.776654	152.88	ORE	2279
CCNL1	CCNL1_S342	-0.0971014	23.4779	0.753893	0.867817	-0.305258	0.9999	NA	NA	Q9UK58-6;Q9UK58	342;342	CCNL1	0.904972	212.41	ORE	1744	-0.382447	23.4779	0.241138	0.867128	-1.14875	0.999866	NA	NA	Q9UK58-6;Q9UK58	342;342	CCNL1	0.904972	212.41	ORE	1744
CCNL1	CCNL1_S352	-0.00853694	26.342	0.945542	0.899458	-0.0156923	0.999857	NA	NA	Q9UK58-6;Q9UK58	352;352	CCNL1	0.999542	89.029	QEx	2443	0.0530232	26.342	0.673721	0.89261	0.0946148	1	NA	NA	Q9UK58-6;Q9UK58	352;352	CCNL1	0.999542	89.029	QEx	2443
CCNL1	CCNL1_T325	-0.0189805	21.3386	0.917602	0.888777	-0.0596689	0.9999	NA	NA	Q9UK58-6;Q9UK58	325;325	CCNL1	0.999067	145.81	ORE	4087	-0.173069	21.3386	0.361537	0.907274	-0.519844	0.999866	NA	NA	Q9UK58-6;Q9UK58	325;325	CCNL1	0.999067	145.81	ORE	4087
CCNL2	CCNL2_S108	0.0881415	24.8216	0.62073	0.854501	0.162018	0.999857	NA	NA	Q96S94-3;Q96S94	108;330	CCNL2	0.993138	111.4	QEx	3882	0.139918	24.8216	0.43935	0.844246	0.24967	1	NA	NA	Q96S94-3;Q96S94	108;330	CCNL2	0.993138	111.4	QEx	3882
CCNL2	CCNL2_S126	-0.128844	22.768	0.2322	0.698999	-0.405046	0.9999	NA	NA	Q96S94-3;Q96S94	126;348	CCNL2	0.999317	111.94	ORE	2390	-0.130644	22.768	0.22643	0.859708	-0.392414	0.999866	NA	NA	Q96S94-3;Q96S94	126;348	CCNL2	0.999317	111.94	ORE	2390
CCNY	CCNY_S272	-0.00282908	23.8735	0.976715	0.8948	-0.00889378	0.9999	NA	NA	Q8ND76-3;Q8ND76-2;Q8ND76	272;301;326	CCNY	0.999992	213.99	ORE	1413	0.0949149	23.8735	0.344913	0.903237	0.285094	0.999866	NA	NA	Q8ND76-3;Q8ND76-2;Q8ND76	272;301;326	CCNY	0.999992	213.99	ORE	1413
CCNY	CCNY_S29	-0.140521	23.2564	0.379999	0.78393	-0.258299	0.999857	NA	NA	Q8ND76-3;Q8ND76-2;Q8ND76	29;58;83	CCNY	1	57.52	QEx	4883	0.199176	23.2564	0.227634	0.750369	0.35541	1	NA	NA	Q8ND76-3;Q8ND76-2;Q8ND76	29;58;83	CCNY	1	57.52	QEx	4883
CCNYL1	CCNYL1_S274	-0.0734469	27.8316	0.708404	0.870171	-0.135007	0.999857	NA	NA	Q8N7R7-3;Q8N7R7;Q8N7R7-2	274;344;293	CCNYL1	0.999994	269.91	QEx	1259	-0.0072752	27.8316	0.970268	0.922902	-0.0129819	1	NA	NA	Q8N7R7-3;Q8N7R7;Q8N7R7-2	274;344;293	CCNYL1	0.999994	269.91	QEx	1259
CCNYL1	CCNYL1_S35	0.03218	27.1607	0.846517	0.889002	0.059152	0.999857	NA	NA	Q8N7R7-3;Q8N7R7	35;105	CCNYL1	1	132.47	QEx	1754	0.0735283	27.1607	0.660468	0.890691	0.131204	1	NA	NA	Q8N7R7-3;Q8N7R7	35;105	CCNYL1	1	132.47	QEx	1754
CCNYL1	CCNYL1_S42	-0.0697515	27.1674	0.657409	0.861495	-0.128214	0.999857	NA	NA	Q8N7R7-3;Q8N7R7	42;112	CCNYL1	0.999999	116.87	QEx	1748	0.0277163	27.1674	0.859109	0.913786	0.049457	1	NA	NA	Q8N7R7-3;Q8N7R7	42;112	CCNYL1	0.999999	116.87	QEx	1748
CCNYL1	CCNYL1_S54	-0.02477	19.1671	0.897275	0.886543	-0.0778695	0.9999	NA	NA	Q8N7R7-3;Q8N7R7	54;124	CCNYL1	0.586639	112.42	ORE	5993	0.173599	19.1671	0.380141	0.91141	0.521436	0.999866	NA	NA	Q8N7R7-3;Q8N7R7	54;124	CCNYL1	0.586639	112.42	ORE	5993
CCP110	CCP110_S370	0.0406283	20.075	0.806987	0.875431	0.127723	0.9999	NA	NA	O43303-2;O43303	370;370	CCP110	0.745202	89.266	ORE	5440	0.0287863	20.075	0.862408	0.958915	0.0864648	0.999866	NA	NA	O43303-2;O43303	370;370	CCP110	0.745202	89.266	ORE	5440
CCP110	CCP110_S400	-0.520864	19.5528	0.0276111	0.525148	-1.63744	0.9999	NA	NA	O43303-2;O43303	400;400	CCP110	1	181.94	ORE	5811	-0.642345	19.5528	0.0131251	0.53703	-1.9294	0.999866	NA	NA	O43303-2;O43303	400;400	CCP110	1	181.94	ORE	5811
CCSER1	CCSER1_S446	-0.289526	19.9452	0.0863477	0.586168	-0.910184	0.9999	NA	NA	Q9C0I3-2;Q9C0I3	446;446	CCSER1	0.99861	146.36	ORE	5561	-0.36053	19.9452	0.0424691	0.649963	-1.08292	0.999866	NA	NA	Q9C0I3-2;Q9C0I3	446;446	CCSER1	0.99861	146.36	ORE	5561
CCSER1	CCSER1_S448	-0.289526	19.9452	0.0863477	0.586168	-0.910184	0.9999	NA	NA	Q9C0I3-2;Q9C0I3	448;448	CCSER1	0.999902	146.36	ORE	5560	-0.36053	19.9452	0.0424691	0.649963	-1.08292	0.999866	NA	NA	Q9C0I3-2;Q9C0I3	448;448	CCSER1	0.999902	146.36	ORE	5560
CCT8	CCT8_S361	NA	NA	NA	NA	NA	NA	mock_only	-69	P50990-2;P50990;P50990-3	361;380;307	CCT8	0.5	72.705	QEx	5326	NA	NA	NA	NA	NA	NA	mock_only	-128	P50990-2;P50990;P50990-3	361;380;307	CCT8	0.5	72.705	QEx	5368
CCT8	CCT8_T362	NA	NA	NA	NA	NA	NA	mock_only	-70	P50990-2;P50990;P50990-3	362;381;308	CCT8	0.5	72.705	QEx	5325	NA	NA	NA	NA	NA	NA	mock_only	-129	P50990-2;P50990;P50990-3	362;381;308	CCT8	0.5	72.705	QEx	5367
CD2AP	CD2AP_S458	-0.00807027	24.6449	0.957801	0.892945	-0.0253705	0.9999	NA	NA	Q9Y5K6	458	CD2AP	1	248.21	ORE	910	-0.22536	24.6449	0.171163	0.822451	-0.676911	0.999866	NA	NA	Q9Y5K6	458	CD2AP	1	248.21	ORE	910
CD2AP	CD2AP_S510	0.308241	21.6542	0.136174	0.631585	0.969019	0.9999	NA	NA	Q9Y5K6	510	CD2AP	0.997553	174.4	ORE	3699	0.0391084	21.6542	0.836144	0.957679	0.117469	0.999866	NA	NA	Q9Y5K6	510	CD2AP	0.997553	174.4	ORE	3699
CD2AP	CD2AP_S514	0.61746	21.4758	0.0824338	0.581174	1.94111	0.9999	NA	NA	Q9Y5K6	514	CD2AP	0.999998	197.47	ORE	3922	-0.0143106	21.4758	0.963607	0.96307	-0.0429844	0.999866	NA	NA	Q9Y5K6	514	CD2AP	0.999998	197.47	ORE	3922
CD2AP	CD2AP_S554	-0.319188	21.9741	0.18129	0.666106	-1.00343	0.9999	NA	NA	Q9Y5K6	554	CD2AP	0.99426	227.91	ORE	3328	-0.4716	21.9741	0.0652186	0.705177	-1.41654	0.999866	NA	NA	Q9Y5K6	554	CD2AP	0.99426	227.91	ORE	3328
CD2AP	CD2AP_T551	0.0594913	21.4045	0.689285	0.857197	0.187023	0.9999	NA	NA	Q9Y5K6	551	CD2AP	0.966537	227.91	ORE	4016	-0.133074	21.4045	0.382774	0.911966	-0.399713	0.999866	NA	NA	Q9Y5K6	551	CD2AP	0.966537	227.91	ORE	4016
CD2BP2	CD2BP2_S194	-0.0969022	23.6682	0.271168	0.724374	-0.304632	0.9999	NA	NA	O95400	194	CD2BP2	0.620127	88.441	ORE	1574	-0.0256101	23.6682	0.760846	0.953685	-0.0769245	0.999866	NA	NA	O95400	194	CD2BP2	0.620127	88.441	ORE	1574
CD2BP2	CD2BP2_S195	-0.140501	24.046	0.146563	0.6407	-0.441693	0.9999	NA	NA	O95400	195	CD2BP2	0.958751	115.12	ORE	1286	-0.0575861	24.046	0.523236	0.934039	-0.17297	0.999866	NA	NA	O95400	195	CD2BP2	0.958751	115.12	ORE	1286
CD44	CD44_S304	-0.044281	25.6296	0.711669	0.861064	-0.139206	0.9999	NA	NA	P16070-18;P16070-12;P16070-14;P16070-13;P16070-11;P16070-10;P16070-16;P16070-8;P16070-17;P16070-6;P16070-4;P16070-3;P16070-7;P16070-5;P16070	304;325;360;389;393;457;632;638;655;663;663;675;677;698;706	CD44	1	141.58	ORE	502	0.00992059	25.6296	0.933661	0.961931	0.0297983	0.999866	NA	NA	P16070-18;P16070-12;P16070-14;P16070-13;P16070-11;P16070-10;P16070-16;P16070-8;P16070-17;P16070-6;P16070-4;P16070-3;P16070-7;P16070-5;P16070	304;325;360;389;393;457;632;638;655;663;663;675;677;698;706	CD44	1	141.58	ORE	502
CDC23	CDC23_S470	0.0223295	24.9156	0.794105	0.873665	0.0701973	0.9999	NA	NA	Q9UJX2-3;Q9UJX2	470;588	CDC23	1	159.09	ORE	775	-0.0427469	24.9156	0.619856	0.943743	-0.128398	0.999866	NA	NA	Q9UJX2-3;Q9UJX2	470;588	CDC23	1	159.09	ORE	775
CDC23	CDC23_S475	0.168748	24.0014	0.352276	0.771675	0.310185	0.999857	NA	NA	Q9UJX2-3;Q9UJX2	475;593	CDC23	0.991558	102.65	QEx	4486	0.167373	24.0014	0.355793	0.814455	0.29866	1	NA	NA	Q9UJX2-3;Q9UJX2	475;593	CDC23	0.991558	102.65	QEx	4486
CDC23	CDC23_T478	0.0336803	24.7371	0.695081	0.858219	0.105881	0.9999	NA	NA	Q9UJX2-3;Q9UJX2	478;596	CDC23	1	159.09	ORE	874	-0.0244518	24.7371	0.775342	0.954511	-0.0734455	0.999866	NA	NA	Q9UJX2-3;Q9UJX2	478;596	CDC23	1	159.09	ORE	874
CDC25B	CDC25B_S197	NA	NA	NA	NA	NA	NA	IFN_only	78	P30305-3;P30305-2;P30305;P30305-4	197;224;238;259	CDC25B	1	109.25	QEx	5324	NA	NA	NA	NA	NA	NA	IFN_only	54	P30305-3;P30305-2;P30305;P30305-4	197;224;238;259	CDC25B	1	109.25	QEx	5366
CDC25B	CDC25B_S334	-0.138335	25.1108	0.326267	0.758715	-0.254281	0.999857	NA	NA	P30305-3;P30305-2;P30305;P30305-4	334;361;375;396	CDC25B	1	143.69	QEx	3624	0.0119294	25.1108	0.929621	0.919801	0.0212868	1	NA	NA	P30305-3;P30305-2;P30305;P30305-4	334;361;375;396	CDC25B	1	143.69	QEx	3624
CDC25C	CDC25C_S184	-0.058468	21.5308	0.523962	0.820239	-0.183806	0.9999	NA	NA	P30307-2;P30307;P30307-4;P30307-3	184;214;141;171	CDC25C	0.851402	82.362	ORE	3840	-0.0579247	21.5308	0.527704	0.934561	-0.173987	0.999866	NA	NA	P30307-2;P30307;P30307-4;P30307-3	184;214;141;171	CDC25C	0.851402	82.362	ORE	3840
CDC25C	CDC25C_S186	-0.151224	26.4286	0.357213	0.773967	-0.277974	0.999857	NA	NA	P30307-2;P30307;P30307-4;P30307-3	186;216;143;173	CDC25C	0.978242	123.62	QEx	2368	-0.0516066	26.4286	0.745399	0.901924	-0.0920871	1	NA	NA	P30307-2;P30307;P30307-4;P30307-3	186;216;143;173	CDC25C	0.978242	123.62	QEx	2368
CDC27	CDC27_S426	0.322491	21.0838	0.104672	0.605347	1.01382	0.9999	NA	NA	P30260;P30260-2	426;432	CDC27	1	226.42	ORE	4387	-0.0514804	21.0838	0.773425	0.954404	-0.154631	0.999866	NA	NA	P30260;P30260-2	426;432	CDC27	1	226.42	ORE	4387
CDC42BPA	CDC42BPA_S1451	0.227649	22.4582	0.38753	0.787017	0.418456	0.999857	NA	NA	Q5VT25-3;Q5VT25-4;Q5VT25-5;Q5VT25;Q5VT25-2;Q5VT25-6	1451;1504;1532;1545;1567;1532	CDC42BPA	0.999999	89.466	QEx	5092	-0.278028	22.4582	0.302	0.788398	-0.496114	1	NA	NA	Q5VT25-3;Q5VT25-4;Q5VT25-5;Q5VT25;Q5VT25-2;Q5VT25-6	1451;1504;1532;1545;1567;1532	CDC42BPA	0.999999	89.466	QEx	5092
CDC42BPA	CDC42BPA_S1578	0.223086	19.8742	0.410924	0.785602	0.701315	0.9999	NA	NA	Q5VT25-3;Q5VT25-4;Q5VT25-5;Q5VT25;Q5VT25-2;Q5VT25-6	1578;1631;1659;1672;1694;1721	CDC42BPA	0.948951	126.37	ORE	5606	0.0583215	19.8742	0.82342	0.957053	0.175179	0.999866	NA	NA	Q5VT25-3;Q5VT25-4;Q5VT25-5;Q5VT25;Q5VT25-2;Q5VT25-6	1578;1631;1659;1672;1694;1721	CDC42BPA	0.948951	126.37	ORE	5606
CDC42BPA	CDC42BPA_S1627	0.196224	20.4363	0.0804211	0.578453	0.616872	0.9999	NA	NA	Q5VT25-3;Q5VT25-4;Q5VT25-5;Q5VT25;Q5VT25-2;Q5VT25-6	1627;1680;1708;1721;1743;1770	CDC42BPA	0.681566	113.4	ORE	5110	-0.0513983	20.4363	0.606878	0.942609	-0.154384	0.999866	NA	NA	Q5VT25-3;Q5VT25-4;Q5VT25-5;Q5VT25;Q5VT25-2;Q5VT25-6	1627;1680;1708;1721;1743;1770	CDC42BPA	0.681566	113.4	ORE	5110
CDC42BPA	CDC42BPA_S1630	0.196224	20.4363	0.0804211	0.578453	0.616872	0.9999	NA	NA	Q5VT25-3;Q5VT25-4;Q5VT25-5;Q5VT25;Q5VT25-2;Q5VT25-6	1630;1683;1711;1724;1746;1773	CDC42BPA	0.760804	113.4	ORE	5109	-0.0513983	20.4363	0.606878	0.942609	-0.154384	0.999866	NA	NA	Q5VT25-3;Q5VT25-4;Q5VT25-5;Q5VT25;Q5VT25-2;Q5VT25-6	1630;1683;1711;1724;1746;1773	CDC42BPA	0.760804	113.4	ORE	5109
CDC42BPB	CDC42BPB_S1686	0.427283	22.6349	0.0389922	0.546464	1.34325	0.9999	NA	NA	Q9Y5S2	1686	CDC42BPB	0.999663	129.22	ORE	2534	0.453474	22.6349	0.0321597	0.624161	1.36209	0.999866	NA	NA	Q9Y5S2	1686	CDC42BPB	0.999663	129.22	ORE	2534
CDC42BPB	CDC42BPB_S1690	1.61541	22.6939	0.0380069	0.545073	5.07837	9.98659e-05	NA	NA	Q9Y5S2	1690	CDC42BPB	0.999999	233.38	ORE	2465	0.468332	22.6939	0.479539	0.928459	1.40672	0.999866	NA	NA	Q9Y5S2	1690	CDC42BPB	0.999999	233.38	ORE	2465
CDC42BPB	CDC42BPB_S1693	0.340909	23.2431	0.0687132	0.571541	1.07172	0.9999	NA	NA	Q9Y5S2	1693	CDC42BPB	1	138	ORE	1957	0.388358	23.2431	0.0468418	0.659557	1.1665	0.999866	NA	NA	Q9Y5S2	1693	CDC42BPB	1	138	ORE	1957
CDC42BPG	CDC42BPG_S1482	0.140346	21.8714	0.253509	0.713621	0.441207	0.9999	NA	NA	Q6DT37	1482	CDC42BPG	0.935027	89.747	ORE	3448	0.180785	21.8714	0.153686	0.806174	0.54302	0.999866	NA	NA	Q6DT37	1482	CDC42BPG	0.935027	89.747	ORE	3448
CDC42EP1	CDC42EP1_S101	1.16843	20.5755	0.0233347	0.512594	3.67319	0.0194993	NA	NA	Q00587-2;Q00587	101;101	CDC42EP1	1	147.08	ORE	4966	0.499056	20.5755	0.218762	0.855501	1.49901	0.999866	NA	NA	Q00587-2;Q00587	101;101	CDC42EP1	1	147.08	ORE	4966
CDC42EP1	CDC42EP1_S113	1.16843	20.5755	0.0233347	0.512594	3.67319	0.0194993	NA	NA	Q00587-2;Q00587	113;113	CDC42EP1	1	147.08	ORE	4965	0.499056	20.5755	0.218762	0.855501	1.49901	0.999866	NA	NA	Q00587-2;Q00587	113;113	CDC42EP1	1	147.08	ORE	4965
CDC42EP1	CDC42EP1_S143	-0.0842116	19.7632	0.5818	0.835163	-0.264736	0.9999	NA	NA	Q00587-2;Q00587	143;143	CDC42EP1	0.86766	108.94	ORE	5677	-0.05262	19.7632	0.728823	0.951748	-0.158054	0.999866	NA	NA	Q00587-2;Q00587	143;143	CDC42EP1	0.86766	108.94	ORE	5677
CDC42EP1	CDC42EP1_S19	-0.388368	23.0684	0.0930634	0.635544	-0.713883	0.999857	NA	NA	Q00587-2;Q00587	19;19	CDC42EP1	1	102.33	QEx	4945	0.0374495	23.0684	0.854141	0.913328	0.0668251	1	NA	NA	Q00587-2;Q00587	19;19	CDC42EP1	1	102.33	QEx	4945
CDC42EP1	CDC42EP1_S190	-0.0510284	18.7105	0.790874	0.873214	-0.160418	0.9999	NA	NA	Q00587-2;Q00587	190;190	CDC42EP1	0.999626	114.5	ORE	6135	-0.218387	18.7105	0.277971	0.882668	-0.655966	0.999866	NA	NA	Q00587-2;Q00587	190;190	CDC42EP1	0.999626	114.5	ORE	6135
CDC42EP1	CDC42EP1_S192	-0.0692962	21.3806	0.644129	0.8487	-0.217847	0.9999	NA	NA	Q00587-2;Q00587	192;192	CDC42EP1	0.999997	182.16	ORE	4050	-0.0222587	21.3806	0.881142	0.959753	-0.0668582	0.999866	NA	NA	Q00587-2;Q00587	192;192	CDC42EP1	0.999997	182.16	ORE	4050
CDC42EP1	CDC42EP1_S343	-0.144987	27.5529	0.516447	0.830113	-0.26651	0.999857	NA	NA	Q00587-2;Q00587	343;350	CDC42EP1	1	153.82	QEx	1472	0.00375551	27.5529	0.98634	0.924063	0.00670136	1	NA	NA	Q00587-2;Q00587	343;350	CDC42EP1	1	153.82	QEx	1472
CDC42EP1	CDC42EP1_S346	-0.114622	27.4105	0.606769	0.85165	-0.210693	0.999857	NA	NA	Q00587-2;Q00587	346;353	CDC42EP1	1	153.82	QEx	1567	0.0483017	27.4105	0.826673	0.910706	0.0861897	1	NA	NA	Q00587-2;Q00587	346;353	CDC42EP1	1	153.82	QEx	1567
CDC42EP3	CDC42EP3_S100	0.0675145	20.7436	0.606334	0.840771	0.212246	0.9999	NA	NA	Q9UKI2	100	CDC42EP3	0.999985	213.13	ORE	4764	0.0942006	20.7436	0.47646	0.92803	0.282949	0.999866	NA	NA	Q9UKI2	100	CDC42EP3	0.999985	213.13	ORE	4764
CDC42EP3	CDC42EP3_S89	-0.0689124	22.3651	0.521561	0.81956	-0.21664	0.9999	NA	NA	Q9UKI2	89	CDC42EP3	0.921401	281.96	ORE	2864	-0.0629223	22.3651	0.619795	0.943737	-0.188999	0.999866	NA	NA	Q9UKI2	89	CDC42EP3	0.921401	281.96	ORE	2864
CDC42EP3	CDC42EP3_T90	0.119944	20.2917	0.440183	0.794558	0.377069	0.9999	NA	NA	Q9UKI2	90	CDC42EP3	0.576549	200.2	ORE	5254	0.0260072	20.2917	0.864036	0.958989	0.0781173	0.999866	NA	NA	Q9UKI2	90	CDC42EP3	0.576549	200.2	ORE	5254
CDC42EP4	CDC42EP4_S118	-0.0734483	24.4242	0.522695	0.819881	-0.2309	0.9999	NA	NA	Q9H3Q1	118	CDC42EP4	1	217.12	ORE	1036	0.00737173	24.4242	0.948009	0.962486	0.0221424	0.999866	NA	NA	Q9H3Q1	118	CDC42EP4	1	217.12	ORE	1036
CDC42EP4	CDC42EP4_S292	-0.644707	28.8022	0.0259357	0.577477	-1.18507	0.999857	NA	NA	Q9H3Q1;Q9H3Q1-2	292;222	CDC42EP4	0.973373	108.55	QEx	742	-0.519138	28.8022	0.0501123	0.592952	-0.926353	1	NA	NA	Q9H3Q1;Q9H3Q1-2	292;222	CDC42EP4	0.973373	108.55	QEx	742
CDC42EP4	CDC42EP4_S295	-0.0211962	23.7223	0.941711	0.891315	-0.0666345	0.9999	NA	NA	Q9H3Q1;Q9H3Q1-2	295;225	CDC42EP4	1	130.2	ORE	1521	0.1625	23.7223	0.57971	0.94008	0.488099	0.999866	NA	NA	Q9H3Q1;Q9H3Q1-2	295;225	CDC42EP4	1	130.2	ORE	1521
CDC5L	CDC5L_S437	-0.0585699	24.3218	0.600953	0.839574	-0.184127	0.9999	NA	NA	Q99459	437	CDC5L	0.937278	128.96	ORE	1110	0.0662644	24.3218	0.555214	0.937601	0.199037	0.999866	NA	NA	Q99459	437	CDC5L	0.937278	128.96	ORE	1110
CDC5L	CDC5L_T385	-0.126554	29.4211	0.459088	0.812859	-0.232626	0.999857	NA	NA	Q99459	385	CDC5L	1	189.99	QEx	482	0.168101	29.4211	0.333753	0.804596	0.299959	1	NA	NA	Q99459	385	CDC5L	1	189.99	QEx	482
CDC5L	CDC5L_T396	-0.164018	29.4702	0.338608	0.765058	-0.301491	0.999857	NA	NA	Q99459	396	CDC5L	0.997182	189.99	QEx	457	0.127588	29.4702	0.449697	0.847283	0.227669	1	NA	NA	Q99459	396	CDC5L	0.997182	189.99	QEx	457
CDC5L	CDC5L_T438	0.524586	25.0972	0.240492	0.712782	0.964273	0.999857	NA	NA	Q99459	438	CDC5L	0.97153	90.926	QEx	3643	0.0994853	25.0972	0.81333	0.909373	0.177522	1	NA	NA	Q99459	438	CDC5L	0.97153	90.926	QEx	3643
CDC5L	CDC5L_T442	-0.0734765	24.8733	0.571722	0.832743	-0.230988	0.9999	NA	NA	Q99459	442	CDC5L	0.999997	152.13	ORE	792	0.0547276	24.8733	0.671853	0.947869	0.164384	0.999866	NA	NA	Q99459	442	CDC5L	0.999997	152.13	ORE	792
CDC6	CDC6_S45	-0.0149454	20.1193	0.913216	0.888302	-0.046984	0.9999	NA	NA	Q99741	45	CDC6	0.999803	152.68	ORE	5401	0.193512	20.1193	0.202662	0.845791	0.581248	0.999866	NA	NA	Q99741	45	CDC6	0.999803	152.68	ORE	5401
CDCA3	CDCA3_S199	0.432626	23.9665	0.0618532	0.623325	0.795235	0.999857	NA	NA	Q99618	199	CDCA3	0.944361	162.65	QEx	4515	0.307279	23.9665	0.155275	0.705641	0.54831	1	NA	NA	Q99618	199	CDCA3	0.944361	162.65	QEx	4515
CDCA3	CDCA3_S209	0.432626	23.9665	0.0618532	0.623325	0.795235	0.999857	NA	NA	Q99618	209	CDCA3	0.998861	162.65	QEx	4514	0.307279	23.9665	0.155275	0.705641	0.54831	1	NA	NA	Q99618	209	CDCA3	0.998861	162.65	QEx	4514
CDCA3	CDCA3_S29	NA	NA	NA	NA	NA	NA	NA	NA	NA	NA	NA	NA	NA	NA	NA	NA	NA	NA	NA	NA	NA	mock_only	-121	Q99618	29	CDCA3	0.927113	95.502	QEx	5365
CDCA3	CDCA3_S64	NA	NA	NA	NA	NA	NA	NA	NA	NA	NA	NA	NA	NA	NA	NA	NA	NA	NA	NA	NA	NA	mock_only	-99	Q99618	64	CDCA3	0.655829	69.737	QEx	5364
CDCA3	CDCA3_S68	0.0722437	20.7082	0.67029	0.853742	0.227113	0.9999	NA	NA	Q99618	68	CDCA3	0.981352	97.431	ORE	4802	0.0390466	20.7082	0.817085	0.956735	0.117284	0.999866	NA	NA	Q99618	68	CDCA3	0.981352	97.431	ORE	4802
CDCA5	CDCA5_S75	0.0939821	22.3146	0.426924	0.790624	0.295452	0.9999	NA	NA	Q96FF9	75	CDCA5	1	107.91	ORE	2927	0.0869153	22.3146	0.460911	0.925782	0.261066	0.999866	NA	NA	Q96FF9	75	CDCA5	1	107.91	ORE	2927
CDCA5	CDCA5_S79	0.20665	21.959	0.190521	0.672941	0.649647	0.9999	NA	NA	Q96FF9	79	CDCA5	1	54.073	ORE	3349	0.238197	21.959	0.139115	0.790727	0.715468	0.999866	NA	NA	Q96FF9	79	CDCA5	1	54.073	ORE	3349
CDCA7L	CDCA7L_S71	-0.374812	22.8442	0.053737	0.561909	-1.1783	0.9999	NA	NA	Q96GN5-4;Q96GN5-2;Q96GN5	71;104;105	CDCA7L	1	259.16	ORE	2331	-0.162874	22.8442	0.344667	0.903175	-0.489221	0.999866	NA	NA	Q96GN5-4;Q96GN5-2;Q96GN5	71;104;105	CDCA7L	1	259.16	ORE	2331
CDCA7L	CDCA7L_S74	-0.374812	22.8442	0.053737	0.561909	-1.1783	0.9999	NA	NA	Q96GN5-4;Q96GN5-2;Q96GN5	74;107;108	CDCA7L	1	259.16	ORE	2330	-0.162874	22.8442	0.344667	0.903175	-0.489221	0.999866	NA	NA	Q96GN5-4;Q96GN5-2;Q96GN5	74;107;108	CDCA7L	1	259.16	ORE	2330
CDCA8	CDCA8_S219	0.0587476	22.4194	0.716103	0.861806	0.184685	0.9999	NA	NA	Q53HL2	219	CDCA8	0.999999	207.95	ORE	2794	-0.263898	22.4194	0.134292	0.787303	-0.792668	0.999866	NA	NA	Q53HL2	219	CDCA8	0.999999	207.95	ORE	2794
CDH11	CDH11_S714	0.00799626	23.614	0.972541	0.901975	0.0146984	0.999857	NA	NA	P55287	714	CDH11	1	92.336	QEx	4722	-0.0816371	23.614	0.726662	0.899649	-0.145674	1	NA	NA	P55287	714	CDH11	1	92.336	QEx	4722
CDK1	CDK1_T14	-0.133008	21.6915	0.747444	0.866829	-0.418138	0.9999	NA	NA	P06493-2;P06493;P24941-2;P24941;Q00526	14;14;14;14;14	CDK1;CDK2;CDK3	1	150.51	ORE	3664	-0.331911	21.6915	0.4313	0.921089	-0.996956	0.999866	NA	NA	P06493-2;P06493;P24941-2;P24941;Q00526	14;14;14;14;14	CDK1;CDK2;CDK3	1	150.51	ORE	3664
CDK1	CDK1_T161	0.409372	22.8766	0.0504901	0.615385	0.752491	0.999857	NA	NA	P06493	161	CDK1	0.973097	84.753	QEx	4999	0.823703	22.8766	0.00399026	0.322142	1.46982	1	NA	NA	P06493	161	CDK1	0.973097	84.753	QEx	4999
CDK1	CDK1_Y15	0.0901367	27.1688	0.41953	0.78834	0.283363	0.9999	NA	NA	P06493-2;P06493;P24941-2;P24941;Q00526	15;15;15;15;15	CDK1;CDK2;CDK3	1	214.96	ORE	156	-0.00359364	27.1688	0.973642	0.963437	-0.0107942	0.999866	NA	NA	P06493-2;P06493;P24941-2;P24941;Q00526	15;15;15;15;15	CDK1;CDK2;CDK3	1	214.96	ORE	156
CDK1	CDK1_Y19	-0.106058	19.5391	0.575578	0.833678	-0.333415	0.9999	NA	NA	P06493-2;P06493;P24941-2;P24941;Q00526	19;19;19;19;19	CDK1;CDK2;CDK3	1	162.88	ORE	5820	-0.412101	19.5391	0.0706278	0.71553	-1.23782	0.999866	NA	NA	P06493-2;P06493;P24941-2;P24941;Q00526	19;19;19;19;19	CDK1;CDK2;CDK3	1	162.88	ORE	5820
CDK11B	CDK11B_S185	-0.789443	24.7288	0.0275352	0.581757	-1.45112	0.999857	NA	NA	P21127-6;P21127-9;P21127-8;P21127-3;P21127-2;P21127;P21127-10;Q9UQ88-9;Q9UQ88-4;Q9UQ88-3;Q9UQ88-2;Q9UQ88	185;195;219;228;229;229;12;169;217;226;227;217	CDK11B;CDK11A	0.993087	53.828	QEx	3951	-0.55733	24.7288	0.0757327	0.62434	-0.994502	1	NA	NA	P21127-6;P21127-9;P21127-8;P21127-3;P21127-2;P21127;P21127-10;Q9UQ88-9;Q9UQ88-4;Q9UQ88-3;Q9UQ88-2;Q9UQ88	185;195;219;228;229;229;12;169;217;226;227;217	CDK11B;CDK11A	0.993087	53.828	QEx	3951
CDK11B	CDK11B_S190	0.535498	24.1365	0.0397054	0.604009	0.984331	0.999857	NA	NA	P21127-6;P21127-9;P21127-8;P21127-3;P21127-2;P21127;P21127-10;Q9UQ88-9;Q9UQ88-4;Q9UQ88-3;Q9UQ88-2;Q9UQ88	190;200;224;233;234;234;17;174;222;231;232;222	CDK11B;CDK11A	0.787518	53.828	QEx	4406	0.34225	24.1365	0.128375	0.685332	0.610712	1	NA	NA	P21127-6;P21127-9;P21127-8;P21127-3;P21127-2;P21127;P21127-10;Q9UQ88-9;Q9UQ88-4;Q9UQ88-3;Q9UQ88-2;Q9UQ88	190;200;224;233;234;234;17;174;222;231;232;222	CDK11B;CDK11A	0.787518	53.828	QEx	4406
CDK11B	CDK11B_S220	0.0713403	21.8216	0.549112	0.838588	0.131135	0.999857	NA	NA	P21127-6;P21127-9;P21127-8;P21127-3;P21127-2;P21127;P21127-10;P21127-5;Q9UQ88-9;Q9UQ88-4;Q9UQ88-3;Q9UQ88-2;Q9UQ88	220;230;254;263;264;277;47;8;204;252;261;262;265	CDK11B;CDK11A	1	110.98	QEx	5166	0.0529134	21.8216	0.654536	0.88981	0.0944189	1	NA	NA	P21127-6;P21127-9;P21127-8;P21127-3;P21127-2;P21127;P21127-10;P21127-5;Q9UQ88-9;Q9UQ88-4;Q9UQ88-3;Q9UQ88-2;Q9UQ88	220;230;254;263;264;277;47;8;204;252;261;262;265	CDK11B;CDK11A	1	110.98	QEx	5166
CDK11B	CDK11B_S226	-0.119645	27.8101	0.437906	0.805567	-0.219927	0.999857	NA	NA	P21127-6;P21127-9;P21127-8;P21127-3;P21127-2;P21127;P21127-10;P21127-5;Q9UQ88-9;Q9UQ88-4;Q9UQ88-3;Q9UQ88-2;Q9UQ88	226;236;260;269;270;283;53;14;210;258;267;268;271	CDK11B;CDK11A	0.999923	243.49	QEx	1275	-0.0662179	27.8101	0.661962	0.890911	-0.118159	1	NA	NA	P21127-6;P21127-9;P21127-8;P21127-3;P21127-2;P21127;P21127-10;P21127-5;Q9UQ88-9;Q9UQ88-4;Q9UQ88-3;Q9UQ88-2;Q9UQ88	226;236;260;269;270;283;53;14;210;258;267;268;271	CDK11B;CDK11A	0.999923	243.49	QEx	1275
CDK11B	CDK11B_S695	-0.0384624	31.0492	0.750432	0.876544	-0.0707	0.999857	NA	NA	P21127-6;P21127-9;P21127-8;P21127-3;P21127-2;P21127;P21127-10;P21127-5;P21127-12;P21127-4;Q9UQ88-8;Q9UQ88-4;Q9UQ88-3;Q9UQ88-2;Q9UQ88;Q9UQ88-5;Q9UQ88-10	695;705;729;738;739;752;522;483;396;418;124;727;736;737;740;354;396	CDK11B;CDK11A	0.999171	165.4	QEx	171	-0.0736398	31.0492	0.547172	0.870978	-0.131403	1	NA	NA	P21127-6;P21127-9;P21127-8;P21127-3;P21127-2;P21127;P21127-10;P21127-5;P21127-12;P21127-4;Q9UQ88-8;Q9UQ88-4;Q9UQ88-3;Q9UQ88-2;Q9UQ88;Q9UQ88-5;Q9UQ88-10	695;705;729;738;739;752;522;483;396;418;124;727;736;737;740;354;396	CDK11B;CDK11A	0.999171	165.4	QEx	171
CDK11B	CDK11B_S706	-0.238643	21.7997	0.0696457	0.572012	-0.750222	0.9999	NA	NA	P21127-6;P21127-9;P21127-8;P21127-3;P21127-2;P21127;P21127-10;Q9UQ88-4;Q9UQ88-3;Q9UQ88-2;Q9UQ88;P21127-5;Q9UQ88-5;Q9UQ88-10;P21127-12;P21127-4;Q9UQ88-8	706;716;740;749;750;763;533;738;747;748;751;494;365;407;407;429;135	CDK11B;CDK11A	0.842141	116.04	ORE	3541	-0.236622	21.7997	0.0715092	0.717094	-0.710738	0.999866	NA	NA	P21127-6;P21127-9;P21127-8;P21127-3;P21127-2;P21127;P21127-10;Q9UQ88-4;Q9UQ88-3;Q9UQ88-2;Q9UQ88;P21127-5;Q9UQ88-5;Q9UQ88-10;P21127-12;P21127-4;Q9UQ88-8	706;716;740;749;750;763;533;738;747;748;751;494;365;407;407;429;135	CDK11B;CDK11A	0.842141	116.04	ORE	3541
CDK11B	CDK11B_T694	-0.0392728	31.0214	0.744129	0.875628	-0.0721898	0.999857	NA	NA	P21127-6;P21127-9;P21127-8;P21127-3;P21127-2;P21127;P21127-10;P21127-5;P21127-12;P21127-4;Q9UQ88-8;Q9UQ88-4;Q9UQ88-3;Q9UQ88-2;Q9UQ88;Q9UQ88-5;Q9UQ88-10	694;704;728;737;738;751;521;482;395;417;123;726;735;736;739;353;395	CDK11B;CDK11A	0.999286	165.4	QEx	174	-0.0779934	31.0214	0.522432	0.865689	-0.139172	1	NA	NA	P21127-6;P21127-9;P21127-8;P21127-3;P21127-2;P21127;P21127-10;P21127-5;P21127-12;P21127-4;Q9UQ88-8;Q9UQ88-4;Q9UQ88-3;Q9UQ88-2;Q9UQ88;Q9UQ88-5;Q9UQ88-10	694;704;728;737;738;751;521;482;395;417;123;726;735;736;739;353;395	CDK11B;CDK11A	0.999286	165.4	QEx	174
CDK12	CDK12(Q9NYV4-2)_1244	0.220766	19.3742	0.0706748	0.572518	0.694024	0.9999	NA	NA	Q9NYV4-2	1244	CDK12	0.996494	201.72	ORE	5901	-0.0722401	19.3742	0.505504	0.931883	-0.216986	0.999866	NA	NA	Q9NYV4-2	1244	CDK12	0.996494	201.72	ORE	5901
CDK12	CDK12(Q9NYV4-2)_1246	-0.146357	19.1848	0.328355	0.754331	-0.460103	0.9999	NA	NA	Q9NYV4-2	1246	CDK12	0.718105	72.891	ORE	5984	-0.0067108	19.1848	0.962845	0.963042	-0.0201571	0.999866	NA	NA	Q9NYV4-2	1246	CDK12	0.718105	72.891	ORE	5984
CDK12	CDK12_S1083	-0.477153	21.831	0.363871	0.769204	-1.50003	0.9999	NA	NA	Q9NYV4;Q9NYV4-2;Q9NYV4-3	1083;1083;1082	CDK12	0.999676	203.32	ORE	3498	-0.480379	21.831	0.437056	0.922047	-1.44291	0.999866	NA	NA	Q9NYV4;Q9NYV4-2;Q9NYV4-3	1083;1083;1082	CDK12	0.999676	203.32	ORE	3498
CDK12	CDK12_S236	0.202354	25.1117	0.429926	0.802742	0.37196	0.999857	NA	NA	Q9NYV4;Q9NYV4-2;Q9NYV4-3	236;236;236	CDK12	0.998095	175.28	QEx	3622	0.356093	25.1117	0.186702	0.723828	0.635413	1	NA	NA	Q9NYV4;Q9NYV4-2;Q9NYV4-3	236;236;236	CDK12	0.998095	175.28	QEx	3622
CDK12	CDK12_S249	-0.0353089	25.2792	0.885812	0.893401	-0.0649034	0.999857	NA	NA	Q9NYV4;Q9NYV4-2;Q9NYV4-3	249;249;249	CDK12	0.994317	175.28	QEx	3468	0.383398	25.2792	0.154298	0.70501	0.684137	1	NA	NA	Q9NYV4;Q9NYV4-2;Q9NYV4-3	249;249;249	CDK12	0.994317	175.28	QEx	3468
CDK12	CDK12_S274	0.358773	28.6108	0.580594	0.845992	0.659482	0.999857	NA	NA	Q9NYV4;Q9NYV4-2;Q9NYV4-3	274;274;274	CDK12	0.999957	122.41	QEx	847	0.29144	28.6108	0.6521	0.889443	0.520047	1	NA	NA	Q9NYV4;Q9NYV4-2;Q9NYV4-3	274;274;274	CDK12	0.999957	122.41	QEx	847
CDK12	CDK12_S276	0.358773	28.6108	0.580594	0.845992	0.659482	0.999857	NA	NA	Q9NYV4;Q9NYV4-2;Q9NYV4-3	276;276;276	CDK12	0.998423	122.41	QEx	846	0.29144	28.6108	0.6521	0.889443	0.520047	1	NA	NA	Q9NYV4;Q9NYV4-2;Q9NYV4-3	276;276;276	CDK12	0.998423	122.41	QEx	846
CDK12	CDK12_S283	-0.127478	28.006	0.755106	0.877215	-0.234325	0.999857	NA	NA	Q9NYV4;Q9NYV4-2;Q9NYV4-3	283;283;283	CDK12	0.999819	114.52	QEx	1146	0.441097	28.006	0.31894	0.79736	0.787095	1	NA	NA	Q9NYV4;Q9NYV4-2;Q9NYV4-3	283;283;283	CDK12	0.999819	114.52	QEx	1146
CDK12	CDK12_S293	-0.436746	27.2731	0.288767	0.738488	-0.802808	0.999857	NA	NA	Q9NYV4;Q9NYV4-2;Q9NYV4-3	293;293;293	CDK12	0.99648	114.52	QEx	1680	-0.030273	27.2731	0.939649	0.920589	-0.0540193	1	NA	NA	Q9NYV4;Q9NYV4-2;Q9NYV4-3	293;293;293	CDK12	0.99648	114.52	QEx	1680
CDK12	CDK12_S316	0.204667	25.4598	0.212535	0.693781	0.376211	0.999857	NA	NA	Q9NYV4;Q9NYV4-2;Q9NYV4-3	316;316;316	CDK12	0.989719	92.264	QEx	3306	0.14278	25.4598	0.368408	0.819662	0.254777	1	NA	NA	Q9NYV4;Q9NYV4-2;Q9NYV4-3	316;316;316	CDK12	0.989719	92.264	QEx	3306
CDK12	CDK12_S323	0.130166	26.6984	0.478287	0.819011	0.239266	0.999857	NA	NA	Q9NYV4;Q9NYV4-2;Q9NYV4-3	323;323;323	CDK12	0.905325	92.264	QEx	2130	0.10181	26.6984	0.575971	0.876633	0.18167	1	NA	NA	Q9NYV4;Q9NYV4-2;Q9NYV4-3	323;323;323	CDK12	0.905325	92.264	QEx	2130
CDK12	CDK12_S325	0.00116009	22.8549	0.990699	0.896131	0.00364698	0.9999	NA	NA	Q9NYV4;Q9NYV4-2;Q9NYV4-3	325;325;325	CDK12	0.977709	99.371	ORE	2320	-0.0171272	22.8549	0.863512	0.958965	-0.0514446	0.999866	NA	NA	Q9NYV4;Q9NYV4-2;Q9NYV4-3	325;325;325	CDK12	0.977709	99.371	ORE	2320
CDK12	CDK12_S332	-0.0549695	24.7757	0.578737	0.834435	-0.172808	0.9999	NA	NA	Q9NYV4;Q9NYV4-2;Q9NYV4-3	332;332;332	CDK12	1	147.96	ORE	848	-0.000612838	24.7757	0.994999	0.964194	-0.00184077	0.999866	NA	NA	Q9NYV4;Q9NYV4-2;Q9NYV4-3	332;332;332	CDK12	1	147.96	ORE	848
CDK12	CDK12_S333	-0.153225	23.4129	0.145956	0.640196	-0.481693	0.9999	NA	NA	Q9NYV4;Q9NYV4-2;Q9NYV4-3	333;333;333	CDK12	0.999999	147.96	ORE	1814	-0.0130837	23.4129	0.892346	0.960238	-0.0392993	0.999866	NA	NA	Q9NYV4;Q9NYV4-2;Q9NYV4-3	333;333;333	CDK12	0.999999	147.96	ORE	1814
CDK12	CDK12_S334	-0.0336436	24.6618	0.734546	0.864806	-0.105765	0.9999	NA	NA	Q9NYV4;Q9NYV4-2;Q9NYV4-3	334;334;334	CDK12	0.999999	147.96	ORE	903	0.0383967	24.6618	0.699159	0.949803	0.115331	0.999866	NA	NA	Q9NYV4;Q9NYV4-2;Q9NYV4-3	334;334;334	CDK12	0.999999	147.96	ORE	903
CDK12	CDK12_S341	-0.0705926	23.8389	0.467595	0.802841	-0.221922	0.9999	NA	NA	Q9NYV4;Q9NYV4-2	341;341	CDK12	1	96.135	ORE	1441	-0.168502	23.8389	0.110843	0.767035	-0.506125	0.999866	NA	NA	Q9NYV4;Q9NYV4-2	341;341	CDK12	1	96.135	ORE	1441
CDK12	CDK12_S343	-0.0900927	25.2112	0.347995	0.76286	-0.283225	0.9999	NA	NA	Q9NYV4;Q9NYV4-2	343;343	CDK12	1	127.78	ORE	646	-0.0453402	25.2112	0.627774	0.944413	-0.136188	0.999866	NA	NA	Q9NYV4;Q9NYV4-2	343;343	CDK12	1	127.78	ORE	646
CDK12	CDK12_S345	-0.0757562	25.2171	0.42876	0.791181	-0.238155	0.9999	NA	NA	Q9NYV4;Q9NYV4-2	345;345	CDK12	1	127.78	ORE	643	-0.0331186	25.2171	0.724064	0.951446	-0.0994777	0.999866	NA	NA	Q9NYV4;Q9NYV4-2	345;345	CDK12	1	127.78	ORE	643
CDK12	CDK12_S349	0.0280567	20.7051	0.793362	0.873562	0.0882019	0.9999	NA	NA	Q9NYV4;Q9NYV4-2	349;349	CDK12	0.916928	72.496	ORE	4803	0.23817	20.7051	0.0557792	0.683542	0.715388	0.999866	NA	NA	Q9NYV4;Q9NYV4-2	349;349	CDK12	0.916928	72.496	ORE	4803
CDK12	CDK12_S382	0.224127	27.528	0.41856	0.798781	0.411981	0.999857	NA	NA	Q9NYV4;Q9NYV4-2;Q9NYV4-3	382;382;381	CDK12	0.985792	158.67	QEx	1490	-0.0540006	27.528	0.840367	0.912033	-0.096359	1	NA	NA	Q9NYV4;Q9NYV4-2;Q9NYV4-3	382;382;381	CDK12	0.985792	158.67	QEx	1490
CDK12	CDK12_S383	0.0361788	29.9692	0.775384	0.88004	0.0665024	0.999857	NA	NA	Q9NYV4;Q9NYV4-2;Q9NYV4-3	383;383;382	CDK12	0.981618	171.72	QEx	360	0.0190785	29.9692	0.880087	0.915668	0.0340438	1	NA	NA	Q9NYV4;Q9NYV4-2;Q9NYV4-3	383;383;382	CDK12	0.981618	171.72	QEx	360
CDK12	CDK12_S385	-0.0083239	30.4627	0.945935	0.899495	-0.0153007	0.999857	NA	NA	Q9NYV4;Q9NYV4-2;Q9NYV4-3	385;385;384	CDK12	0.999996	171.72	QEx	257	-0.00583489	30.4627	0.962083	0.922297	-0.0104118	1	NA	NA	Q9NYV4;Q9NYV4-2;Q9NYV4-3	385;385;384	CDK12	0.999996	171.72	QEx	257
CDK12	CDK12_S423	-0.0185255	23.1504	0.829067	0.878344	-0.0582387	0.9999	NA	NA	Q9NYV4;Q9NYV4-2;Q9NYV4-3	423;423;422	CDK12	1	102.62	ORE	2045	0.00565363	23.1504	0.947378	0.962461	0.0169817	0.999866	NA	NA	Q9NYV4;Q9NYV4-2;Q9NYV4-3	423;423;422	CDK12	1	102.62	ORE	2045
CDK12	CDK12_T692	0.226636	23.7142	0.299397	0.743659	0.416593	0.999857	NA	NA	Q9NYV4;Q9NYV4-2;Q9NYV4-3	692;692;691	CDK12	1	94.692	QEx	4671	0.355411	23.7142	0.128748	0.685662	0.634196	1	NA	NA	Q9NYV4;Q9NYV4-2;Q9NYV4-3	692;692;691	CDK12	1	94.692	QEx	4671
CDK13	CDK13_S1054	-0.198359	20.1167	0.14124	0.636165	-0.62358	0.9999	NA	NA	Q14004-2;Q14004	1054;1054	CDK13	0.994929	163.04	ORE	5406	0.154485	20.1167	0.236779	0.865012	0.464026	0.999866	NA	NA	Q14004-2;Q14004	1054;1054	CDK13	0.994929	163.04	ORE	5406
CDK13	CDK13_S315	-0.113362	27.7215	0.536458	0.835407	-0.208377	0.999857	NA	NA	Q14004-2;Q14004	315;315	CDK13	1	100.58	QEx	1354	-0.315478	27.7215	0.117398	0.674848	-0.56294	1	NA	NA	Q14004-2;Q14004	315;315	CDK13	1	100.58	QEx	1354
CDK13	CDK13_S317	-0.113373	24.3988	0.391705	0.779299	-0.35641	0.9999	NA	NA	Q14004-2;Q14004	317;317	CDK13	1	147.1	ORE	1058	-0.0668509	24.3988	0.606724	0.942595	-0.200799	0.999866	NA	NA	Q14004-2;Q14004	317;317	CDK13	1	147.1	ORE	1058
CDK13	CDK13_S325	-0.117323	24.2216	0.34082	0.759836	-0.368828	0.9999	NA	NA	Q14004-2;Q14004	325;325	CDK13	0.999936	147.1	ORE	1166	-0.095012	24.2216	0.434897	0.92169	-0.285386	0.999866	NA	NA	Q14004-2;Q14004	325;325	CDK13	0.999936	147.1	ORE	1166
CDK13	CDK13_S360	0.126108	20.3869	0.288488	0.734231	0.396447	0.9999	NA	NA	Q14004-2;Q14004	360;360	CDK13	0.979157	91.093	ORE	5167	0.00972599	20.3869	0.931726	0.961855	0.0292138	0.999866	NA	NA	Q14004-2;Q14004	360;360	CDK13	0.979157	91.093	ORE	5167
CDK13	CDK13_S383	0.873148	23.4414	0.0719557	0.573129	2.74492	0.227838	NA	NA	Q14004-2;Q14004	383;383	CDK13	0.999988	204.17	ORE	1784	0.861905	23.4414	0.0748738	0.722784	2.58889	0.358182	NA	NA	Q14004-2;Q14004	383;383	CDK13	0.999988	204.17	ORE	1784
CDK13	CDK13_S385	0.499904	20.0568	0.0274031	0.524616	1.57155	0.9999	NA	NA	Q14004-2;Q14004	385;385	CDK13	0.915331	90.348	ORE	5459	0.394384	20.0568	0.0637903	0.702207	1.1846	0.999866	NA	NA	Q14004-2;Q14004	385;385	CDK13	0.915331	90.348	ORE	5459
CDK13	CDK13_S395	0.672235	24.4964	0.0202124	0.557482	1.23568	0.999857	NA	NA	Q14004-2;Q14004	395;395	CDK13	0.999959	110.31	QEx	4138	1.17944	24.4964	0.00147581	0.243978	2.1046	0.806579	NA	NA	Q14004-2;Q14004	395;395	CDK13	0.999959	110.31	QEx	4138
CDK13	CDK13_S397	0.181745	25.9745	0.387201	0.786884	0.334077	0.999857	NA	NA	Q14004-2;Q14004	397;397	CDK13	0.999843	110.31	QEx	2789	0.273127	25.9745	0.218255	0.745011	0.487369	1	NA	NA	Q14004-2;Q14004	397;397	CDK13	0.999843	110.31	QEx	2789
CDK13	CDK13_S400	0.0894492	25.0266	0.814187	0.885101	0.164422	0.999857	NA	NA	Q14004-2;Q14004	400;400	CDK13	0.998872	103.97	QEx	3691	0.910604	25.0266	0.0459717	0.587937	1.62489	1	NA	NA	Q14004-2;Q14004	400;400	CDK13	0.998872	103.97	QEx	3691
CDK13	CDK13_S436	-0.0304999	20.3769	0.889459	0.88566	-0.0958826	0.9999	NA	NA	Q14004-2;Q14004	436;436	CDK13	0.954584	94.023	ORE	5175	-0.132877	20.3769	0.550273	0.937076	-0.399121	0.999866	NA	NA	Q14004-2;Q14004	436;436	CDK13	0.954584	94.023	ORE	5175
CDK13	CDK13_S437	-0.190289	25.3685	0.186297	0.66988	-0.598211	0.9999	NA	NA	Q14004-2;Q14004	437;437	CDK13	0.999973	234.82	ORE	593	-0.183802	25.3685	0.199819	0.84394	-0.552083	0.999866	NA	NA	Q14004-2;Q14004	437;437	CDK13	0.999973	234.82	ORE	593
CDK13	CDK13_S439	-0.190289	25.3685	0.186297	0.66988	-0.598211	0.9999	NA	NA	Q14004-2;Q14004	439;439	CDK13	0.99999	234.82	ORE	592	-0.183802	25.3685	0.199819	0.84394	-0.552083	0.999866	NA	NA	Q14004-2;Q14004	439;439	CDK13	0.99999	234.82	ORE	592
CDK13	CDK13_T1058	-0.070093	27.2398	0.582058	0.84632	-0.128842	0.999857	NA	NA	Q14004-2;Q14004	1058;1058	CDK13	0.999625	144.8	QEx	1708	0.0974149	27.2398	0.449726	0.847291	0.173828	1	NA	NA	Q14004-2;Q14004	1058;1058	CDK13	0.999625	144.8	QEx	1708
CDK13	CDK13_T1186	-0.243873	20.0704	0.0705871	0.572475	-0.766665	0.9999	NA	NA	Q14004-2;Q14004	1186;1246	CDK13	1	78.653	ORE	5443	-0.0748327	20.0704	0.531346	0.934981	-0.224774	0.999866	NA	NA	Q14004-2;Q14004	1186;1246	CDK13	1	78.653	ORE	5443
CDK16	CDK16_S119	-0.0840993	25.2348	0.361338	0.768222	-0.264383	0.9999	NA	NA	Q00536;Q00536-3;Q00536-2;Q00537-2;Q00537	119;125;193;146;146	CDK16;CDK17	1	118.61	ORE	635	-0.0350166	25.2348	0.696008	0.949588	-0.105179	0.999866	NA	NA	Q00536;Q00536-3;Q00536-2;Q00537-2;Q00537	119;125;193;146;146	CDK16;CDK17	1	118.61	ORE	635
CDK16	CDK16_S12	0.252905	22.1601	0.0989501	0.599997	0.795059	0.9999	NA	NA	Q00536;Q00536-3;Q00536-2	12;18;86	CDK16	0.991129	105.46	ORE	3114	-0.116754	22.1601	0.406925	0.916755	-0.350693	0.999866	NA	NA	Q00536;Q00536-3;Q00536-2	12;18;86	CDK16	0.991129	105.46	ORE	3114
CDK16	CDK16_S138	-0.107861	21.8473	0.322526	0.75164	-0.339083	0.9999	NA	NA	Q00536;Q00536-3;Q00536-2	138;144;212	CDK16	1	218.02	ORE	3480	-0.0234814	21.8473	0.823036	0.957034	-0.0705307	0.999866	NA	NA	Q00536;Q00536-3;Q00536-2	138;144;212	CDK16	1	218.02	ORE	3480
CDK16	CDK16_S153	0.0573686	23.3662	0.633125	0.846474	0.18035	0.9999	NA	NA	Q00536;Q00536-3;Q00536-2	153;159;227	CDK16	0.999966	154.1	ORE	1855	-0.0399898	23.3662	0.73816	0.952329	-0.120117	0.999866	NA	NA	Q00536;Q00536-3;Q00536-2	153;159;227	CDK16	0.999966	154.1	ORE	1855
CDK16	CDK16_S64	0.0353742	22.0494	0.920502	0.897004	0.0650235	0.999857	NA	NA	Q00536;Q00536-3;Q00536-2	64;70;138	CDK16	0.5	45.434	QEx	5153	-0.0544377	22.0494	0.878048	0.915489	-0.0971389	1	NA	NA	Q00536;Q00536-3;Q00536-2	64;70;138	CDK16	0.5	45.434	QEx	5153
CDK16	CDK16_S65	0.0353742	22.0494	0.920502	0.897004	0.0650235	0.999857	NA	NA	Q00536;Q00536-3;Q00536-2	65;71;139	CDK16	0.5	45.434	QEx	5152	-0.0544377	22.0494	0.878048	0.915489	-0.0971389	1	NA	NA	Q00536;Q00536-3;Q00536-2	65;71;139	CDK16	0.5	45.434	QEx	5152
CDK17	CDK17_S180	-0.0511	21.0641	0.721286	0.862662	-0.160643	0.9999	NA	NA	Q00537-2;Q00537	180;180	CDK17	0.999894	130.61	ORE	4407	0.0865518	21.0641	0.549418	0.936985	0.259974	0.999866	NA	NA	Q00537-2;Q00537	180;180	CDK17	0.999894	130.61	ORE	4407
CDK18	CDK18_S130	0.248084	22.75	0.315185	0.748138	0.779903	0.9999	NA	NA	Q07002;Q07002-2;Q07002-3	130;132;162	CDK18	0.999405	143.56	ORE	2406	0.055221	22.75	0.81622	0.956691	0.165866	0.999866	NA	NA	Q07002;Q07002-2;Q07002-3	130;132;162	CDK18	0.999405	143.56	ORE	2406
CDK5RAP2	CDK5RAP2_S1350	-0.720046	25.0219	0.104225	0.638199	-1.32356	0.999857	NA	NA	Q96SN8-4;Q96SN8-2;Q96SN8;Q96SN8-3	1350;1318;1350;1309	CDK5RAP2	0.938289	59.898	QEx	3696	0.728947	25.0219	0.101199	0.656061	1.30074	1	NA	NA	Q96SN8-4;Q96SN8-2;Q96SN8;Q96SN8-3	1350;1318;1350;1309	CDK5RAP2	0.938289	59.898	QEx	3696
CDK5RAP2	CDK5RAP2_S1814	0.0285276	21.289	0.786513	0.872601	0.0896824	0.9999	NA	NA	Q96SN8-4;Q96SN8-3;Q96SN8-2;Q96SN8	1814;1852;1861;1893	CDK5RAP2	0.992518	88.481	ORE	4138	0.0507231	21.289	0.632252	0.944785	0.152356	0.999866	NA	NA	Q96SN8-4;Q96SN8-3;Q96SN8-2;Q96SN8	1814;1852;1861;1893	CDK5RAP2	0.992518	88.481	ORE	4138
CDK7	CDK7_T170	0.926289	24.1512	0.00963044	0.505484	1.70267	0.999857	NA	NA	P50613	170	CDK7	0.998725	77.379	QEx	4395	0.972682	24.1512	0.00809266	0.405411	1.73566	1	NA	NA	P50613	170	CDK7	0.998725	77.379	QEx	4395
CDK9	CDK9_S347	0.110804	18.9862	0.534148	0.82306	0.348336	0.9999	NA	NA	P50750;P50750-2	347;464	CDK9	0.999983	218.2	ORE	6061	0.246668	18.9862	0.190106	0.837264	0.740913	0.999866	NA	NA	P50750;P50750-2	347;464	CDK9	0.999983	218.2	ORE	6061
CDR2L	CDR2L_S179	0.121283	22.6878	0.425375	0.790151	0.381279	0.9999	NA	NA	Q86X02	179	CDR2L	0.875991	104.16	ORE	2473	0.0931977	22.6878	0.536017	0.935511	0.279936	0.999866	NA	NA	Q86X02	179	CDR2L	0.875991	104.16	ORE	2473
CDS2	CDS2_S23	0.221706	19.6597	0.102384	0.603268	0.696977	0.9999	NA	NA	O95674	23	CDS2	0.716173	104.21	ORE	5743	0.015605	19.6597	0.897897	0.960475	0.0468723	0.999866	NA	NA	O95674	23	CDS2	0.716173	104.21	ORE	5743
CDS2	CDS2_S33	0.480486	23.536	0.00529907	0.430133	1.51051	0.9999	NA	NA	O95674	33	CDS2	0.940505	177.12	ORE	1695	0.136728	23.536	0.286446	0.885743	0.410688	0.999866	NA	NA	O95674	33	CDS2	0.940505	177.12	ORE	1695
CDT1	CDT1_S31	-0.0636524	24.8719	0.627145	0.845237	-0.200104	0.9999	NA	NA	Q9H211	31	CDT1	1	115	ORE	795	-0.0147792	24.8719	0.909396	0.960955	-0.0443922	0.999866	NA	NA	Q9H211	31	CDT1	1	115	ORE	795
CDT1	CDT1_T29	-0.0610195	24.8604	0.642369	0.848349	-0.191827	0.9999	NA	NA	Q9H211	29	CDT1	1	115	ORE	800	-0.0131159	24.8604	0.919831	0.961381	-0.0393961	0.999866	NA	NA	Q9H211	29	CDT1	1	115	ORE	800
CDV3	CDV3_S107	-0.497769	20.9361	0.123163	0.619691	-1.56484	0.9999	NA	NA	Q9UKY7-2;Q9UKY7	107;107	CDV3	0.989483	167.93	ORE	4562	-0.588647	20.9361	0.0773898	0.726769	-1.76811	0.999866	NA	NA	Q9UKY7-2;Q9UKY7	107;107	CDV3	0.989483	167.93	ORE	4562
CDYL	CDYL_S162	-0.135801	26.8769	0.279016	0.73388	-0.249624	0.999857	NA	NA	Q9Y232-2;Q9Y232;Q9Y232-4	162;216;30	CDYL	0.999994	171.73	QEx	1970	-0.0305895	26.8769	0.79783	0.907775	-0.0545841	1	NA	NA	Q9Y232-2;Q9Y232;Q9Y232-4	162;216;30	CDYL	0.999994	171.73	QEx	1970
CDYL	CDYL_S30	0.089418	22.9267	0.354615	0.765562	0.281104	0.9999	NA	NA	Q9Y232-4;Q9Y232-2;Q9Y232	30;162;216	CDYL	1	282.73	ORE	2241	0.0646496	22.9267	0.496438	0.930725	0.194187	0.999866	NA	NA	Q9Y232-4;Q9Y232-2;Q9Y232	30;162;216	CDYL	1	282.73	ORE	2241
CECR2	CECR2_S1292	NA	NA	NA	NA	NA	NA	mock_only	-56	Q9BXF3-3;Q9BXF3	1292;1312	CECR2	1	176.99	QEx	5323	NA	NA	NA	NA	NA	NA	NA	NA	NA	NA	NA	NA	NA	NA	NA
CELSR1	CELSR1_S2761	0.171266	24.3272	0.365856	0.777862	0.314815	0.999857	NA	NA	Q9NYQ6	2761	CELSR1	0.779213	70.091	QEx	4280	0.182617	24.3272	0.337189	0.806201	0.325863	1	NA	NA	Q9NYQ6	2761	CELSR1	0.779213	70.091	QEx	4280
CELSR1	CELSR1_S2764	0.581733	19.855	0.0140805	0.465383	1.8288	0.9999	NA	NA	Q9NYQ6	2764	CELSR1	0.999244	100.77	ORE	5616	0.228095	19.855	0.238275	0.865745	0.685125	0.999866	NA	NA	Q9NYQ6	2764	CELSR1	0.999244	100.77	ORE	5616
CELSR1	CELSR1_S2871	NA	NA	NA	NA	NA	NA	NA	NA	NA	NA	NA	NA	NA	NA	NA	NA	NA	NA	NA	NA	NA	mock_only	-81	Q9NYQ6	2871	CELSR1	0.870945	61.84	QEx	5363
CENPA	CENPA_S17	0.115933	26.6966	0.441991	0.79508	0.36446	0.9999	NA	NA	P49450-2;P49450	17;17	CENPA	0.999999	244	ORE	242	0.163055	26.6966	0.289973	0.886976	0.489767	0.999866	NA	NA	P49450-2;P49450	17;17	CENPA	0.999999	244	ORE	242
CENPA	CENPA_S19	0.11851	26.5961	0.434031	0.792758	0.37256	0.9999	NA	NA	P49450-2;P49450	19;19	CENPA	0.999913	244	ORE	262	0.165277	26.5961	0.28566	0.885465	0.49644	0.999866	NA	NA	P49450-2;P49450	19;19	CENPA	0.999913	244	ORE	262
CENPB	CENPB_S156	-0.0006852	23.0084	0.996597	0.896682	-0.00215407	0.9999	NA	NA	P07199	156	CENPB	1	205.33	ORE	2156	-0.273025	23.0084	0.123364	0.778687	-0.82008	0.999866	NA	NA	P07199	156	CENPB	1	205.33	ORE	2156
CENPC	CENPC_S177	0.165045	25.6545	0.607111	0.851721	0.303379	0.999857	NA	NA	Q03188;Q03188-2	177;177	CENPC	0.953269	99.834	QEx	3111	0.0677543	25.6545	0.830365	0.911067	0.120901	1	NA	NA	Q03188;Q03188-2	177;177	CENPC	0.953269	99.834	QEx	3111
CENPC	CENPC_S225	-0.0229307	20.6816	0.846466	0.880546	-0.0720873	0.9999	NA	NA	Q03188;Q03188-2	225;225	CENPC	1	124.81	ORE	4830	0.143977	20.6816	0.248767	0.870675	0.432463	0.999866	NA	NA	Q03188;Q03188-2	225;225	CENPC	1	124.81	ORE	4830
CENPE	CENPE_S729	0.0483079	25.6751	0.731451	0.873745	0.0887977	0.999857	NA	NA	Q02224-3;Q02224-2;Q02224	729;754;754	CENPE	0.966548	60.102	QEx	3094	-0.106653	25.6751	0.457311	0.849442	-0.190312	1	NA	NA	Q02224-3;Q02224-2;Q02224	729;754;754	CENPE	0.966548	60.102	QEx	3094
CENPF	CENPF_S1750	-0.0266622	23.5529	0.889808	0.893829	-0.0490094	0.999857	NA	NA	P49454	1750	CENPF	1	153.39	QEx	4753	0.296891	23.5529	0.158047	0.707396	0.529774	1	NA	NA	P49454	1750	CENPF	1	153.39	QEx	4753
CENPF	CENPF_S269	0.179152	17.8034	0.119849	0.617401	0.5632	0.9999	NA	NA	P49454	269	CENPF	0.552524	102.78	ORE	6266	0.238597	17.8034	0.0510533	0.671691	0.716669	0.999866	NA	NA	P49454	269	CENPF	0.552524	102.78	ORE	6266
CENPF	CENPF_S276	0.179152	17.9697	0.49616	0.812059	0.5632	0.9999	NA	NA	P49454	276	CENPF	0.990305	106.35	ORE	6249	0.737716	17.9697	0.0223226	0.587895	2.21587	0.721604	NA	NA	P49454	276	CENPF	0.990305	106.35	ORE	6249
CENPF	CENPF_S3119	0.10501	17.3918	0.582007	0.835212	0.330119	0.9999	NA	NA	P49454	3119	CENPF	0.999898	155.33	ORE	6296	-0.310944	17.3918	0.132784	0.786188	-0.933978	0.999866	NA	NA	P49454	3119	CENPF	0.999898	155.33	ORE	6296
CENPF	CENPF_S3150	0.0376534	22.9493	0.675925	0.854784	0.118371	0.9999	NA	NA	P49454	3150	CENPF	0.999999	114.7	ORE	2212	0.0243235	22.9493	0.786282	0.955116	0.07306	0.999866	NA	NA	P49454	3150	CENPF	0.999999	114.7	ORE	2212
CENPF	CENPF_S3165	-0.439963	26.0745	0.0611736	0.622928	-0.808723	0.999857	NA	NA	P49454	3165	CENPF	0.980356	56.055	QEx	2704	0.165394	26.0745	0.389258	0.827657	0.295129	1	NA	NA	P49454	3165	CENPF	0.980356	56.055	QEx	2704
CENPF	CENPF_S3175	-0.0119626	22.5511	0.943335	0.891482	-0.0376067	0.9999	NA	NA	P49454	3175	CENPF	0.999947	217.67	ORE	2647	-0.0336992	22.5511	0.841519	0.957938	-0.101222	0.999866	NA	NA	P49454	3175	CENPF	0.999947	217.67	ORE	2647
CENPF	CENPF_S3179	-0.0119626	22.5511	0.943335	0.891482	-0.0376067	0.9999	NA	NA	P49454	3179	CENPF	1	217.67	ORE	2646	-0.0336992	22.5511	0.841519	0.957938	-0.101222	0.999866	NA	NA	P49454	3179	CENPF	1	217.67	ORE	2646
CENPJ	CENPJ_S260	0.593389	23.6114	0.319614	0.755139	1.09075	0.999857	NA	NA	Q9HC77-2;Q9HC77	260;260	CENPJ	0.999874	100.7	QEx	4728	-0.432933	23.6114	0.440665	0.844639	-0.772527	1	NA	NA	Q9HC77-2;Q9HC77	260;260	CENPJ	0.999874	100.7	QEx	4728
CENPJ	CENPJ_S265	-0.132887	19.8653	0.413936	0.786568	-0.417758	0.9999	NA	NA	Q9HC77-2;Q9HC77	265;265	CENPJ	0.58617	68.41	ORE	5611	-0.036169	19.8653	0.81967	0.956865	-0.10864	0.999866	NA	NA	Q9HC77-2;Q9HC77	265;265	CENPJ	0.58617	68.41	ORE	5611
CENPJ	CENPJ_S764	-0.18001	21.4556	0.246397	0.708956	-0.565897	0.9999	NA	NA	Q9HC77-2;Q9HC77	764;764	CENPJ	0.999995	265.12	ORE	3955	0.128804	21.4556	0.394866	0.914431	0.386888	0.999866	NA	NA	Q9HC77-2;Q9HC77	764;764	CENPJ	0.999995	265.12	ORE	3955
CENPJ	CENPJ_S765	-0.18001	21.4556	0.246397	0.708956	-0.565897	0.9999	NA	NA	Q9HC77-2;Q9HC77	765;765	CENPJ	0.999999	265.12	ORE	3954	0.128804	21.4556	0.394866	0.914431	0.386888	0.999866	NA	NA	Q9HC77-2;Q9HC77	765;765	CENPJ	0.999999	265.12	ORE	3954
CENPU	CENPU_S136	-0.383482	20.7438	0.0430116	0.55154	-1.20555	0.9999	NA	NA	Q71F23-3;Q71F23	136;136	CENPU	1	111.45	ORE	4763	-0.260519	20.7438	0.136044	0.788571	-0.782515	0.999866	NA	NA	Q71F23-3;Q71F23	136;136	CENPU	1	111.45	ORE	4763
CENPU	CENPU_S139	-0.383482	20.7438	0.0430116	0.55154	-1.20555	0.9999	NA	NA	Q71F23-3;Q71F23	139;139	CENPU	0.999988	111.45	ORE	4762	-0.260519	20.7438	0.136044	0.788571	-0.782515	0.999866	NA	NA	Q71F23-3;Q71F23	139;139	CENPU	0.999988	111.45	ORE	4762
CENPU	CENPU_S141	-0.247583	20.4523	0.0737691	0.57396	-0.778329	0.9999	NA	NA	Q71F23-3;Q71F23	141;141	CENPU	0.999774	111.45	ORE	5093	-0.132803	20.4523	0.294638	0.888566	-0.398897	0.999866	NA	NA	Q71F23-3;Q71F23	141;141	CENPU	0.999774	111.45	ORE	5093
CENPU	CENPU_T98	NA	NA	NA	NA	NA	NA	mock_only	-42	Q71F23-3;Q71F23	98;98	CENPU	0.86928	93.258	QEx	5322	NA	NA	NA	NA	NA	NA	NA	NA	NA	NA	NA	NA	NA	NA	NA
CEP112	CEP112_S171	-0.0719041	22.6143	0.519728	0.819039	-0.226045	0.9999	NA	NA	Q8N8E3	171	CEP112	0.994606	100.09	ORE	2560	-0.0474451	22.6143	0.668102	0.947592	-0.14251	0.999866	NA	NA	Q8N8E3	171	CEP112	0.994606	100.09	ORE	2560
CEP112	CEP112_S173	-0.0624941	22.1168	0.581588	0.835113	-0.196463	0.9999	NA	NA	Q8N8E3	173	CEP112	0.994641	100.09	ORE	3159	-0.00235899	22.1168	0.9832	0.96378	-0.00708567	0.999866	NA	NA	Q8N8E3	173	CEP112	0.994641	100.09	ORE	3159
CEP112	CEP112_T175	-0.0181115	22.1023	0.876738	0.884193	-0.0569371	0.9999	NA	NA	Q8N8E3	175	CEP112	0.950114	75.358	ORE	3175	-0.0878875	22.1023	0.461091	0.925809	-0.263986	0.999866	NA	NA	Q8N8E3	175	CEP112	0.950114	75.358	ORE	3175
CEP120	CEP120_S354	-0.1256	22.6209	0.493678	0.811292	-0.394849	0.9999	NA	NA	Q8N960-2;Q8N960	354;380	CEP120	0.945245	133.87	ORE	2554	-0.183999	22.6209	0.325808	0.898141	-0.552674	0.999866	NA	NA	Q8N960-2;Q8N960	354;380	CEP120	0.945245	133.87	ORE	2554
CEP120	CEP120_S358	-0.156097	22.2692	0.437654	0.793823	-0.490722	0.9999	NA	NA	Q8N960-2;Q8N960	358;384	CEP120	0.993186	120.52	ORE	2977	-0.207536	22.2692	0.310531	0.893663	-0.623373	0.999866	NA	NA	Q8N960-2;Q8N960	358;384	CEP120	0.993186	120.52	ORE	2977
CEP120	CEP120_S702	0.258052	19.7568	0.207114	0.683984	0.81124	0.9999	NA	NA	Q8N960-2;Q8N960	702;728	CEP120	0.996475	110.8	ORE	5682	-0.195476	19.7568	0.326675	0.898384	-0.587148	0.999866	NA	NA	Q8N960-2;Q8N960	702;728	CEP120	0.996475	110.8	ORE	5682
CEP131	CEP131_S78	0.318305	20.2471	0.144093	0.63863	1.00066	0.9999	NA	NA	Q9UPN4-3;Q9UPN4-2;Q9UPN4	78;78;78	CEP131	0.999576	286.53	ORE	5292	0.346221	20.2471	0.117056	0.773085	1.03994	0.999866	NA	NA	Q9UPN4-3;Q9UPN4-2;Q9UPN4	78;78;78	CEP131	0.999576	286.53	ORE	5292
CEP135	CEP135_S1130	-0.0321641	22.8632	0.763681	0.86929	-0.101114	0.9999	NA	NA	Q66GS9	1130	CEP135	0.952609	97.352	ORE	2311	0.171513	22.8632	0.141088	0.792459	0.515171	0.999866	NA	NA	Q66GS9	1130	CEP135	0.952609	97.352	ORE	2311
CEP135	CEP135_S1134	-0.0134114	23.4202	0.896566	0.886464	-0.0421615	0.9999	NA	NA	Q66GS9	1134	CEP135	0.854096	97.352	ORE	1809	0.0333216	23.4202	0.747547	0.952899	0.100088	0.999866	NA	NA	Q66GS9	1134	CEP135	0.854096	97.352	ORE	1809
CEP135	CEP135_S439	-0.118632	22.361	0.35321	0.764995	-0.372943	0.9999	NA	NA	Q66GS9	439	CEP135	0.993877	105.19	ORE	2870	-0.129629	22.361	0.313433	0.894543	-0.389365	0.999866	NA	NA	Q66GS9	439	CEP135	0.993877	105.19	ORE	2870
CEP135	CEP135_T1121	-0.0564777	25.8572	0.717649	0.871629	-0.103815	0.999857	NA	NA	Q66GS9	1121	CEP135	0.999943	76.294	QEx	2913	0.025058	25.8572	0.871955	0.914948	0.0447137	1	NA	NA	Q66GS9	1121	CEP135	0.999943	76.294	QEx	2913
CEP152	CEP152_S1405	0.213423	24.712	0.275391	0.732099	0.392305	0.999857	NA	NA	O94986-3;O94986	1405;1461	CEP152	1	75.112	QEx	3965	0.211249	24.712	0.279745	0.775346	0.376954	1	NA	NA	O94986-3;O94986	1405;1461	CEP152	1	75.112	QEx	3965
CEP162	CEP162_S108	-0.102775	18.6191	0.42849	0.791099	-0.323094	0.9999	NA	NA	Q5TB80-2;Q5TB80	108;184	CEP162	1	139.46	ORE	6156	-0.2107	18.6191	0.129874	0.783972	-0.632875	0.999866	NA	NA	Q5TB80-2;Q5TB80	108;184	CEP162	1	139.46	ORE	6156
CEP162	CEP162_T100	-0.130185	26.131	0.511956	0.828877	-0.239301	0.999857	NA	NA	Q5TB80-2;Q5TB80	100;176	CEP162	0.999994	148.53	QEx	2636	-0.409779	26.131	0.0852286	0.633013	-0.731211	1	NA	NA	Q5TB80-2;Q5TB80	100;176	CEP162	0.999994	148.53	QEx	2636
CEP170	CEP170_S1019	-0.314466	27.665	0.247711	0.717134	-0.578038	0.999857	NA	NA	Q5SW79;Q5SW79-3;Q5SW79-2	1019;921;921	CEP170	0.999665	118.46	QEx	1405	-0.325857	27.665	0.233711	0.753649	-0.581461	1	NA	NA	Q5SW79;Q5SW79-3;Q5SW79-2	1019;921;921	CEP170	0.999665	118.46	QEx	1405
CEP170	CEP170_S1132	-0.150342	20.658	0.205782	0.68315	-0.47263	0.9999	NA	NA	Q5SW79;Q5SW79-3;Q5SW79-2	1132;1034;1034	CEP170	0.615738	150.61	ORE	4850	-0.206005	20.658	0.0983723	0.753126	-0.618773	0.999866	NA	NA	Q5SW79;Q5SW79-3;Q5SW79-2	1132;1034;1034	CEP170	0.615738	150.61	ORE	4850
CEP170	CEP170_S1133	-0.150342	20.658	0.205782	0.68315	-0.47263	0.9999	NA	NA	Q5SW79;Q5SW79-3;Q5SW79-2	1133;1035;1035	CEP170	0.506222	150.61	ORE	4849	-0.206005	20.658	0.0983723	0.753126	-0.618773	0.999866	NA	NA	Q5SW79;Q5SW79-3;Q5SW79-2	1133;1035;1035	CEP170	0.506222	150.61	ORE	4849
CEP170	CEP170_S1160	-0.036475	24.4411	0.799083	0.874353	-0.114667	0.9999	NA	NA	Q5SW79;Q5SW79-3;Q5SW79-2;Q00G26	1160;1062;1062;203	CEP170;PLIN5	0.999734	194.67	ORE	1026	-0.188751	24.4411	0.214914	0.853293	-0.56695	0.999866	NA	NA	Q5SW79;Q5SW79-3;Q5SW79-2;Q00G26	1160;1062;1062;203	CEP170;PLIN5	0.999734	194.67	ORE	1026
CEP170	CEP170_S1165	-0.0824443	24.62	0.628101	0.845436	-0.25918	0.9999	NA	NA	Q5SW79;Q5SW79-3;Q5SW79-2	1165;1067;1067	CEP170	0.996856	194.67	ORE	922	-0.182543	24.62	0.299986	0.890335	-0.5483	0.999866	NA	NA	Q5SW79;Q5SW79-3;Q5SW79-2	1165;1067;1067	CEP170	0.996856	194.67	ORE	922
CEP170	CEP170_S1239	-0.0838399	25.1194	0.837514	0.887942	-0.154111	0.999857	NA	NA	Q5SW79;Q5SW79-3	1239;1141	CEP170	0.979731	95.662	QEx	3611	-0.0299449	25.1194	0.941517	0.920734	-0.0534338	1	NA	NA	Q5SW79;Q5SW79-3	1239;1141	CEP170	0.979731	95.662	QEx	3611
CEP170	CEP170_S1241	-0.124715	26.6025	0.606862	0.85167	-0.229246	0.999857	NA	NA	Q5SW79;Q5SW79-3	1241;1143	CEP170	0.980623	127.5	QEx	2219	0.0356426	26.6025	0.881842	0.915822	0.0636008	1	NA	NA	Q5SW79;Q5SW79-3	1241;1143	CEP170	0.980623	127.5	QEx	2219
CEP170	CEP170_S1251	-0.481076	25.6315	0.152025	0.667842	-0.884295	0.999857	NA	NA	Q5SW79;Q5SW79-3	1251;1153	CEP170	0.979454	134.2	QEx	3143	-0.540735	25.6315	0.114645	0.671962	-0.96489	1	NA	NA	Q5SW79;Q5SW79-3	1251;1153	CEP170	0.979454	134.2	QEx	3143
CEP170	CEP170_S1521	-0.0549054	27.2216	0.718331	0.871735	-0.100925	0.999857	NA	NA	Q5SW79;Q5SW79-3;Q5SW79-2;Q96L14	1521;1423;1397;230	CEP170;CEP170P1	0.858544	76.728	QEx	1718	0.103062	27.2216	0.504341	0.861538	0.183904	1	NA	NA	Q5SW79;Q5SW79-3;Q5SW79-2;Q96L14	1521;1423;1397;230	CEP170;CEP170P1	0.858544	76.728	QEx	1718
CEP170	CEP170_S1522	-0.0695615	28.6252	0.894865	0.894365	-0.127865	0.999857	NA	NA	Q5SW79;Q5SW79-3;Q5SW79-2;Q96L14	1522;1424;1398;231	CEP170;CEP170P1	0.875362	93.572	QEx	834	1.13306	28.6252	0.0652476	0.612242	2.02183	0.926352	NA	NA	Q5SW79;Q5SW79-3;Q5SW79-2;Q96L14	1522;1424;1398;231	CEP170;CEP170P1	0.875362	93.572	QEx	834
CEP170	CEP170_S1529	-0.0851339	28.8382	0.889722	0.893819	-0.15649	0.999857	NA	NA	Q5SW79;Q5SW79-3;Q5SW79-2;Q96L14	1529;1431;1405;238	CEP170;CEP170P1	0.999778	117.83	QEx	728	1.15733	28.8382	0.0961981	0.649252	2.06515	0.873002	NA	NA	Q5SW79;Q5SW79-3;Q5SW79-2;Q96L14	1529;1431;1405;238	CEP170;CEP170P1	0.999778	117.83	QEx	728
CEP170	CEP170_S356	0.111877	26.6164	0.462125	0.81386	0.205648	0.999857	NA	NA	Q5SW79;Q5SW79-3;Q5SW79-2	356;356;356	CEP170	1	107.2	QEx	2211	-0.0570853	26.6164	0.702594	0.896567	-0.101863	1	NA	NA	Q5SW79;Q5SW79-3;Q5SW79-2	356;356;356	CEP170	1	107.2	QEx	2211
CEP170	CEP170_S359	0.111877	26.6164	0.462125	0.81386	0.205648	0.999857	NA	NA	Q5SW79;Q5SW79-3;Q5SW79-2	359;359;359	CEP170	1	107.2	QEx	2210	-0.0570853	26.6164	0.702594	0.896567	-0.101863	1	NA	NA	Q5SW79;Q5SW79-3;Q5SW79-2	359;359;359	CEP170	1	107.2	QEx	2210
CEP170	CEP170_S466	-0.113314	22.8635	0.430329	0.791654	-0.356224	0.9999	NA	NA	Q5SW79	466	CEP170	0.991707	103.67	ORE	2310	-0.0764007	22.8635	0.589942	0.941058	-0.229484	0.999866	NA	NA	Q5SW79	466	CEP170	0.991707	103.67	ORE	2310
CEP170	CEP170_S497	-0.0575165	22.0724	0.731958	0.864393	-0.180815	0.9999	NA	NA	Q5SW79	497	CEP170	0.973145	165.88	ORE	3215	-0.153792	22.0724	0.372886	0.909841	-0.461943	0.999866	NA	NA	Q5SW79	497	CEP170	0.973145	165.88	ORE	3215
CEP170	CEP170_S630	0.296997	23.4563	0.158126	0.671237	0.545929	0.999857	NA	NA	Q5SW79;Q5SW79-3;Q5SW79-2	630;532;532	CEP170	0.997242	110.44	QEx	4796	-0.032903	23.4563	0.857669	0.913654	-0.0587122	1	NA	NA	Q5SW79;Q5SW79-3;Q5SW79-2	630;532;532	CEP170	0.997242	110.44	QEx	4796
CEP170	CEP170_S881	-0.0957383	25.3613	0.531511	0.834129	-0.175982	0.999857	NA	NA	Q5SW79;Q5SW79-3;Q5SW79-2	881;783;783	CEP170	0.977754	92.773	QEx	3395	0.0176311	25.3613	0.905898	0.917873	0.0314611	1	NA	NA	Q5SW79;Q5SW79-3;Q5SW79-2	881;783;783	CEP170	0.977754	92.773	QEx	3395
CEP170	CEP170_S928	0.0445515	21.9352	0.837463	0.879417	0.140057	0.9999	NA	NA	Q5SW79;Q5SW79-3;Q5SW79-2	928;830;830	CEP170	0.99944	179.64	ORE	3369	-0.11562	21.9352	0.599536	0.941946	-0.347287	0.999866	NA	NA	Q5SW79;Q5SW79-3;Q5SW79-2	928;830;830	CEP170	0.99944	179.64	ORE	3369
CEP170	CEP170_S930	-0.00611568	28.1723	0.972193	0.901944	-0.0112416	0.999857	NA	NA	Q5SW79;Q5SW79-3;Q5SW79-2	930;832;832	CEP170	0.993063	173.9	QEx	1057	0.166772	28.1723	0.359707	0.816103	0.297589	1	NA	NA	Q5SW79;Q5SW79-3;Q5SW79-2	930;832;832	CEP170	0.993063	173.9	QEx	1057
CEP170	CEP170_S933	0.0387343	28.1286	0.853224	0.889778	0.0711998	0.999857	NA	NA	Q5SW79;Q5SW79-3;Q5SW79-2	933;835;835	CEP170	0.999941	173.9	QEx	1080	0.148733	28.1286	0.486174	0.857103	0.265399	1	NA	NA	Q5SW79;Q5SW79-3;Q5SW79-2	933;835;835	CEP170	0.999941	173.9	QEx	1080
CEP170	CEP170_T1023	0.439851	25.8672	0.356446	0.773614	0.808517	0.999857	NA	NA	Q5SW79;Q5SW79-3;Q5SW79-2	1023;925;925	CEP170	0.983574	85.936	QEx	2900	-0.534018	25.8672	0.274422	0.772409	-0.952904	1	NA	NA	Q5SW79;Q5SW79-3;Q5SW79-2	1023;925;925	CEP170	0.983574	85.936	QEx	2900
CEP170	CEP170_T1240	-0.274891	25.8084	0.375438	0.782013	-0.505293	0.999857	NA	NA	Q5SW79;Q5SW79-3	1240;1142	CEP170	0.979539	95.662	QEx	2953	-0.217742	25.8084	0.477153	0.854794	-0.388539	1	NA	NA	Q5SW79;Q5SW79-3	1240;1142	CEP170	0.979539	95.662	QEx	2953
CEP170	CEP170_T501	0.888903	26.0329	0.0225404	0.566665	1.63395	0.999857	NA	NA	Q5SW79	501	CEP170	0.754855	98.883	QEx	2742	0.746678	26.0329	0.0456386	0.587498	1.33238	1	NA	NA	Q5SW79	501	CEP170	0.754855	98.883	QEx	2742
CEP170	CEP170_T503	0.888903	26.0329	0.0225404	0.566665	1.63395	0.999857	NA	NA	Q5SW79	503	CEP170	0.754855	101.88	QEx	2741	0.746678	26.0329	0.0456386	0.587498	1.33238	1	NA	NA	Q5SW79	503	CEP170	0.754855	101.88	QEx	2741
CEP170	CEP170_T628	0.0675946	18.7522	0.69318	0.857885	0.212497	0.9999	NA	NA	Q5SW79;Q5SW79-3;Q5SW79-2	628;530;530	CEP170	0.956421	174.21	ORE	6120	0.189184	18.7522	0.288493	0.886462	0.568248	0.999866	NA	NA	Q5SW79;Q5SW79-3;Q5SW79-2	628;530;530	CEP170	0.956421	174.21	ORE	6120
CEP170B	CEP170B_S702	-0.517487	25.0044	0.0930149	0.635531	-0.951224	0.999857	NA	NA	Q9Y4F5-3;Q9Y4F5-2;Q9Y4F5	702;772;772	CEP170B	0.999993	62.378	QEx	3703	0.110735	25.0044	0.664547	0.891289	0.197596	1	NA	NA	Q9Y4F5-3;Q9Y4F5-2;Q9Y4F5	702;772;772	CEP170B	0.999993	62.378	QEx	3703
CEP170B	CEP170B_S759	-0.218613	24.3754	0.559997	0.841227	-0.401845	0.999857	NA	NA	Q9Y4F5-3;Q9Y4F5-2;Q9Y4F5	759;829;829	CEP170B	0.999995	121.02	QEx	4237	-0.174117	24.3754	0.640701	0.887697	-0.310695	1	NA	NA	Q9Y4F5-3;Q9Y4F5-2;Q9Y4F5	759;829;829	CEP170B	0.999995	121.02	QEx	4237
CEP170B	CEP170B_S884	0.193849	26.5094	0.412485	0.796591	0.356326	0.999857	NA	NA	Q9Y4F5-3;Q9Y4F5-2;Q9Y4F5	884;954;954	CEP170B	0.985901	170.18	QEx	2296	0.814408	26.5094	0.0145014	0.481078	1.45323	1	NA	NA	Q9Y4F5-3;Q9Y4F5-2;Q9Y4F5	884;954;954	CEP170B	0.985901	170.18	QEx	2296
CEP170B	CEP170B_S899	-0.0233505	25.2696	0.917842	0.896737	-0.042922	0.999857	NA	NA	Q9Y4F5-3;Q9Y4F5-2;Q9Y4F5	899;969;969	CEP170B	0.999991	86.772	QEx	3483	0.461924	25.2696	0.350621	0.812232	0.824259	1	NA	NA	Q9Y4F5-3;Q9Y4F5-2;Q9Y4F5	899;969;969	CEP170B	0.999991	86.772	QEx	3483
CEP170B	CEP170B_S902	-0.0233505	25.2696	0.917842	0.896737	-0.042922	0.999857	NA	NA	Q9Y4F5-3;Q9Y4F5-2;Q9Y4F5	902;972;972	CEP170B	0.999215	86.772	QEx	3482	0.461924	25.2696	0.350621	0.812232	0.824259	1	NA	NA	Q9Y4F5-3;Q9Y4F5-2;Q9Y4F5	902;972;972	CEP170B	0.999215	86.772	QEx	3482
CEP170B	CEP170B_S916	-0.0822075	22.3032	0.70197	0.859415	-0.258436	0.9999	NA	NA	Q9Y4F5-3;Q9Y4F5-2;Q9Y4F5	916;986;986	CEP170B	1	142.27	ORE	2938	-0.295763	22.3032	0.19593	0.841334	-0.888377	0.999866	NA	NA	Q9Y4F5-3;Q9Y4F5-2;Q9Y4F5	916;986;986	CEP170B	1	142.27	ORE	2938
CEP170B	CEP170B_S918	-0.0822075	22.3032	0.70197	0.859415	-0.258436	0.9999	NA	NA	Q9Y4F5-3;Q9Y4F5-2;Q9Y4F5	918;988;988	CEP170B	1	142.27	ORE	2937	-0.295763	22.3032	0.19593	0.841334	-0.888377	0.999866	NA	NA	Q9Y4F5-3;Q9Y4F5-2;Q9Y4F5	918;988;988	CEP170B	1	142.27	ORE	2937
CEP192	CEP192_S1514	-0.162755	20.5089	0.321281	0.751055	-0.511653	0.9999	NA	NA	Q8TEP8;Q8TEP8-3	1514;2110	CEP192	1	174.72	ORE	5036	-0.348413	20.5089	0.0574766	0.687679	-1.04652	0.999866	NA	NA	Q8TEP8;Q8TEP8-3	1514;2110	CEP192	1	174.72	ORE	5036
CEP350	CEP350_S1265	-0.642693	23.8145	0.0502783	0.615205	-1.18137	0.999857	NA	NA	Q5VT06	1265	CEP350	1	206.45	QEx	4600	-0.255191	23.8145	0.445952	0.846198	-0.455363	1	NA	NA	Q5VT06	1265	CEP350	1	206.45	QEx	4600
CEP350	CEP350_S1818	-0.672387	19.9985	0.0387843	0.546176	-2.11378	0.758303	NA	NA	Q5VT06	1818	CEP350	0.998403	143.31	ORE	5512	-0.503078	19.9985	0.0982826	0.753034	-1.51109	0.999866	NA	NA	Q5VT06	1818	CEP350	0.998403	143.31	ORE	5512
CEP350	CEP350_S2830	0.0191159	21.1074	0.940096	0.891148	0.0600948	0.9999	NA	NA	Q5VT06	2830	CEP350	0.768923	114.79	ORE	4359	0.108675	21.1074	0.672382	0.947908	0.326424	0.999866	NA	NA	Q5VT06	2830	CEP350	0.768923	114.79	ORE	4359
CEP350	CEP350_S2839	0.0191159	21.1074	0.940096	0.891148	0.0600948	0.9999	NA	NA	Q5VT06	2839	CEP350	0.999985	114.79	ORE	4358	0.108675	21.1074	0.672382	0.947908	0.326424	0.999866	NA	NA	Q5VT06	2839	CEP350	0.999985	114.79	ORE	4358
CEP350	CEP350_S473	-0.100221	19.5756	0.278692	0.728629	-0.315064	0.9999	NA	NA	Q5VT06	473	CEP350	1	121.45	ORE	5796	-0.258861	19.5756	0.0199335	0.578523	-0.777536	0.999866	NA	NA	Q5VT06	473	CEP350	1	121.45	ORE	5796
CEP41	CEP41_S103	-1.82402	25.6144	0.00206482	0.384284	-3.35283	0.0575805	NA	NA	Q9BYV8-5;Q9BYV8-2;Q9BYV8	103;119;119	CEP41	0.997568	88.507	QEx	3156	-0.837887	25.6144	0.0321814	0.563233	-1.49513	1	NA	NA	Q9BYV8-5;Q9BYV8-2;Q9BYV8	103;119;119	CEP41	0.997568	88.507	QEx	3156
CEP41	CEP41_S275	0.138405	18.4894	0.559209	0.829639	0.435104	0.9999	NA	NA	Q9BYV8-5;Q9BYV8-2;Q9BYV8;Q9BYV8-3	275;291;363;125	CEP41	0.999709	137.01	ORE	6177	-0.0808564	18.4894	0.730652	0.951863	-0.242867	0.999866	NA	NA	Q9BYV8-5;Q9BYV8-2;Q9BYV8;Q9BYV8-3	275;291;363;125	CEP41	0.999709	137.01	ORE	6177
CEP55	CEP55_S425	-0.0503405	26.1784	0.753053	0.876921	-0.0925339	0.999857	NA	NA	Q53EZ4	425	CEP55	0.999585	114.07	QEx	2588	-0.0930466	26.1784	0.564886	0.874516	-0.166033	1	NA	NA	Q53EZ4	425	CEP55	0.999585	114.07	QEx	2588
CEP55	CEP55_S428	-0.0338052	23.395	0.798094	0.874217	-0.106274	0.9999	NA	NA	Q53EZ4	428	CEP55	0.999393	257.37	ORE	1830	-0.279197	23.395	0.0658915	0.70654	-0.83862	0.999866	NA	NA	Q53EZ4	428	CEP55	0.999393	257.37	ORE	1830
CEP55	CEP55_S436	NA	NA	NA	NA	NA	NA	NA	NA	NA	NA	NA	NA	NA	NA	NA	NA	NA	NA	NA	NA	NA	mock_only	-33	Q53EZ4	436	CEP55	1	147.17	QEx	5362
CEP68	CEP68_S472	-0.131446	24.58	0.336331	0.763915	-0.241619	0.999857	NA	NA	Q76N32-2;Q76N32	472;472	CEP68	0.999999	84.933	QEx	4065	0.250578	24.58	0.0979076	0.651642	0.447133	1	NA	NA	Q76N32-2;Q76N32	472;472	CEP68	0.999999	84.933	QEx	4065
CEP68	CEP68_S478	0.22552	24.9681	0.492552	0.823327	0.414542	0.999857	NA	NA	Q76N32-2;Q76N32	478;478	CEP68	0.999999	165.34	QEx	3732	0.369635	24.9681	0.278965	0.77486	0.659578	1	NA	NA	Q76N32-2;Q76N32	478;478	CEP68	0.999999	165.34	QEx	3732
CEP72	CEP72_S237	-0.11268	21.7365	0.407105	0.784389	-0.354234	0.9999	NA	NA	Q9P209	237	CEP72	1	212.47	ORE	3613	0.0299999	21.7365	0.820841	0.956924	0.0901103	0.999866	NA	NA	Q9P209	237	CEP72	1	212.47	ORE	3613
CEP72	CEP72_S407	-0.243818	20.9328	0.116649	0.615083	-0.766492	0.9999	NA	NA	Q9P209	407	CEP72	0.999497	110.57	ORE	4567	-0.0583859	20.9328	0.679529	0.948428	-0.175373	0.999866	NA	NA	Q9P209	407	CEP72	0.999497	110.57	ORE	4567
CEP76	CEP76_S83	-0.243785	26.159	0.0901118	0.634736	-0.448116	0.999857	NA	NA	Q8TAP6-2;Q8TAP6	83;83	CEP76	0.816812	115.54	QEx	2610	-0.124596	26.159	0.342847	0.808788	-0.222329	1	NA	NA	Q8TAP6-2;Q8TAP6	83;83	CEP76	0.816812	115.54	QEx	2610
CEP78	CEP78_S325	0.131871	20.7091	0.303025	0.742044	0.414564	0.9999	NA	NA	Q5JTW2;Q5JTW2-3;Q5JTW2-5;Q5JTW2-2	325;325;325;325	CEP78	0.992969	159.66	ORE	4801	-0.0358909	20.7091	0.770541	0.954241	-0.107805	0.999866	NA	NA	Q5JTW2;Q5JTW2-3;Q5JTW2-5;Q5JTW2-2	325;325;325;325	CEP78	0.992969	159.66	ORE	4801
CEP85L	CEP85L_S15	0.29834	23.6669	0.265157	0.72686	0.548397	0.999857	NA	NA	Q5SZL2-5;Q5SZL2	15;15	CEP85L	0.970221	69.422	QEx	4690	0.517535	23.6669	0.0872557	0.635571	0.923491	1	NA	NA	Q5SZL2-5;Q5SZL2	15;15	CEP85L	0.970221	69.422	QEx	4690
CEP89	CEP89_S40	-0.28877	20.6136	0.263562	0.71988	-0.907807	0.9999	NA	NA	Q96ST8-3;Q96ST8	40;40	CEP89	0.999969	132.06	ORE	4917	0.140983	20.6136	0.570751	0.939197	0.423467	0.999866	NA	NA	Q96ST8-3;Q96ST8	40;40	CEP89	0.999969	132.06	ORE	4917
CEP89	CEP89_S44	-0.28877	20.6136	0.263562	0.71988	-0.907807	0.9999	NA	NA	Q96ST8-3;Q96ST8	44;44	CEP89	1	132.06	ORE	4916	0.140983	20.6136	0.570751	0.939197	0.423467	0.999866	NA	NA	Q96ST8-3;Q96ST8	44;44	CEP89	1	132.06	ORE	4916
CEP95	CEP95_S255	0.136364	21.5477	0.453233	0.798241	0.428689	0.9999	NA	NA	Q96GE4-2;Q96GE4	255;419	CEP95	0.993393	100.39	ORE	3823	0.217608	21.5477	0.2464	0.869595	0.653626	0.999866	NA	NA	Q96GE4-2;Q96GE4	255;419	CEP95	0.993393	100.39	ORE	3823
CEP95	CEP95_S258	0.136364	21.5477	0.453233	0.798241	0.428689	0.9999	NA	NA	Q96GE4-2;Q96GE4	258;422	CEP95	0.998373	100.39	ORE	3822	0.217608	21.5477	0.2464	0.869595	0.653626	0.999866	NA	NA	Q96GE4-2;Q96GE4	258;422	CEP95	0.998373	100.39	ORE	3822
CEP95	CEP95_S285	0.00807787	26.0661	0.961117	0.900925	0.0148484	0.999857	NA	NA	Q96GE4-2;Q96GE4	285;449	CEP95	0.999327	120.55	QEx	2715	0.0191864	26.0661	0.907859	0.918036	0.0342363	1	NA	NA	Q96GE4-2;Q96GE4	285;449	CEP95	0.999327	120.55	QEx	2715
CEP95	CEP95_S287	0.0227394	26.071	0.888579	0.893697	0.0417988	0.999857	NA	NA	Q96GE4-2;Q96GE4	287;451	CEP95	0.999555	120.55	QEx	2706	0.0191864	26.071	0.905877	0.917872	0.0342363	1	NA	NA	Q96GE4-2;Q96GE4	287;451	CEP95	0.999555	120.55	QEx	2706
CERS2	CERS2_S341	0.283927	20.6251	0.0686659	0.571516	0.892583	0.9999	NA	NA	Q96G23	341	CERS2	1	80.835	ORE	4902	0.0573013	20.6251	0.675222	0.948116	0.172115	0.999866	NA	NA	Q96G23	341	CERS2	1	80.835	ORE	4902
CERS2	CERS2_S348	0.283927	20.6251	0.0686659	0.571516	0.892583	0.9999	NA	NA	Q96G23	348	CERS2	1	80.835	ORE	4901	0.0573013	20.6251	0.675222	0.948116	0.172115	0.999866	NA	NA	Q96G23	348	CERS2	1	80.835	ORE	4901
CERS2	CERS2_S349	0.283927	20.6251	0.0686659	0.571516	0.892583	0.9999	NA	NA	Q96G23	349	CERS2	1	80.835	ORE	4900	0.0573013	20.6251	0.675222	0.948116	0.172115	0.999866	NA	NA	Q96G23	349	CERS2	1	80.835	ORE	4900
CERS2	CERS2_T346	0.283927	20.6251	0.0686659	0.571516	0.892583	0.9999	NA	NA	Q96G23	346	CERS2	1	80.835	ORE	4899	0.0573013	20.6251	0.675222	0.948116	0.172115	0.999866	NA	NA	Q96G23	346	CERS2	1	80.835	ORE	4899
CERS4	CERS4_S342	0.782733	27.2694	0.0270062	0.580391	1.43879	0.999857	NA	NA	Q9HA82	342	CERS4	0.999994	105.61	QEx	1686	0.119732	27.2694	0.647951	0.888814	0.21365	1	NA	NA	Q9HA82	342	CERS4	0.999994	105.61	QEx	1686
CERS4	CERS4_S347	0.639133	27.0584	0.104308	0.638217	1.17483	0.999857	NA	NA	Q9HA82	347	CERS4	0.920627	89.973	QEx	1825	0.200583	27.0584	0.548735	0.871298	0.357921	1	NA	NA	Q9HA82	347	CERS4	0.920627	89.973	QEx	1825
CERS4	CERS4_S349	0.656025	27.3166	0.0246455	0.573673	1.20588	0.999857	NA	NA	Q9HA82	349	CERS4	0.864271	105.61	QEx	1645	0.15164	27.3166	0.485535	0.856942	0.270587	1	NA	NA	Q9HA82	349	CERS4	0.864271	105.61	QEx	1645
CERS4	CERS4_S350	0.405256	27.0946	0.270687	0.729731	0.744926	0.999857	NA	NA	Q9HA82	350	CERS4	0.832196	105.61	QEx	1803	-0.0255077	27.0946	0.939942	0.920612	-0.045516	1	NA	NA	Q9HA82	350	CERS4	0.832196	105.61	QEx	1803
CETN2	CETN2_S20	-0.0209364	22.1136	0.869067	0.88329	-0.0658177	0.9999	NA	NA	P41208	20	CETN2	1	122.63	ORE	3164	-0.0476237	22.1136	0.708938	0.950461	-0.143047	0.999866	NA	NA	P41208	20	CETN2	1	122.63	ORE	3164
CFAP97	CFAP97_S218	-0.266077	19.8623	0.0186742	0.493581	-0.836466	0.9999	NA	NA	Q9P2B7-2;Q9P2B7	218;218	CFAP97	0.999048	123.86	ORE	5614	-0.137956	19.8623	0.154953	0.807453	-0.414377	0.999866	NA	NA	Q9P2B7-2;Q9P2B7	218;218	CFAP97	0.999048	123.86	ORE	5614
CFDP1	CFDP1_S250	NA	NA	NA	NA	NA	NA	NA	NA	NA	NA	NA	NA	NA	NA	NA	NA	NA	NA	NA	NA	NA	IFN_only	80	Q9UEE9	250	CFDP1	1	56.936	QEx	5361
CFL1	CFL1_S3	-0.0046323	26.7568	0.970344	0.894183	-0.0145626	0.9999	NA	NA	P23528	3	CFL1	1	169.09	ORE	233	0.0946567	26.7568	0.457489	0.925268	0.284319	0.999866	NA	NA	P23528	3	CFL1	1	169.09	ORE	233
CFL2	CFL2_S3	-0.0795769	25.9368	0.696769	0.868288	-0.146275	0.999857	NA	NA	Q9Y281	3	CFL2	0.999964	108.56	QEx	2824	0.282645	25.9368	0.196064	0.730679	0.504353	1	NA	NA	Q9Y281	3	CFL2	0.999964	108.56	QEx	2824
CGN	CGN_S129	0.222666	20.4133	0.187003	0.670399	0.699995	0.9999	NA	NA	Q9P2M7-2;Q9P2M7	129;129	CGN	0.905173	90.545	ORE	5136	0.590658	20.4133	0.0109212	0.516209	1.77415	0.999866	NA	NA	Q9P2M7-2;Q9P2M7	129;129	CGN	0.905173	90.545	ORE	5136
CGN	CGN_S131	-0.0924682	27.1592	0.682996	0.865988	-0.169971	0.999857	NA	NA	Q9P2M7-2;Q9P2M7	131;131	CGN	0.993311	146.67	QEx	1759	-0.0505594	27.1592	0.822418	0.910285	-0.0902183	1	NA	NA	Q9P2M7-2;Q9P2M7	131;131	CGN	0.993311	146.67	QEx	1759
CGN	CGN_S134	0.224666	22.8866	0.16433	0.654078	0.706285	0.9999	NA	NA	Q9P2M7-2;Q9P2M7	134;134	CGN	0.999996	181.83	ORE	2288	0.165701	22.8866	0.288791	0.886566	0.497713	0.999866	NA	NA	Q9P2M7-2;Q9P2M7	134;134	CGN	0.999996	181.83	ORE	2288
CGN	CGN_S149	0.511079	22.138	0.129854	0.625476	1.60668	0.9999	NA	NA	Q9P2M7-2;Q9P2M7	149;149	CGN	0.999631	208.08	ORE	3141	0.504521	22.138	0.13404	0.787118	1.51542	0.999866	NA	NA	Q9P2M7-2;Q9P2M7	149;149	CGN	0.999631	208.08	ORE	3141
CGN	CGN_S252	NA	NA	NA	NA	NA	NA	mock_only	-72	Q9P2M7-2;Q9P2M7	252;252	CGN	0.996006	131.48	QEx	5321	NA	NA	NA	NA	NA	NA	NA	NA	NA	NA	NA	NA	NA	NA	NA
CGNL1	CGNL1_S414	0.184585	23.595	0.581064	0.846098	0.339297	0.999857	NA	NA	Q0VF96	414	CGNL1	0.5	113.6	QEx	4740	-0.0240541	23.595	0.941503	0.920733	-0.0429222	1	NA	NA	Q0VF96	414	CGNL1	0.5	113.6	QEx	4740
CGNL1	CGNL1_S415	0.184585	23.595	0.581064	0.846098	0.339297	0.999857	NA	NA	Q0VF96	415	CGNL1	0.5	113.6	QEx	4739	-0.0240541	23.595	0.941503	0.920733	-0.0429222	1	NA	NA	Q0VF96	415	CGNL1	0.5	113.6	QEx	4739
CHAF1A	CHAF1A_S767	-0.0123286	19.98	0.940084	0.891147	-0.0387576	0.9999	NA	NA	Q13111	767	CHAF1A	0.839222	55.204	ORE	5534	-0.133042	19.98	0.42891	0.920684	-0.399616	0.999866	NA	NA	Q13111	767	CHAF1A	0.839222	55.204	ORE	5534
CHAF1A	CHAF1A_S772	0.148536	25.3395	0.832814	0.887381	0.273033	0.999857	NA	NA	Q13111	772	CHAF1A	0.991356	107.53	QEx	3420	0.902979	25.3395	0.246402	0.760058	1.61128	1	NA	NA	Q13111	772	CHAF1A	0.991356	107.53	QEx	3420
CHAF1A	CHAF1A_S775	-0.153095	23.6646	0.809166	0.875724	-0.481286	0.9999	NA	NA	Q13111	775	CHAF1A	0.948794	124.84	ORE	1580	-0.72019	23.6646	0.286916	0.885909	-2.16322	0.792611	NA	NA	Q13111	775	CHAF1A	0.948794	124.84	ORE	1580
CHAF1A	CHAF1A_T783	0.255625	22.5228	0.320483	0.750679	0.803609	0.9999	NA	NA	Q13111	783	CHAF1A	0.805792	85.51	ORE	2688	-0.315581	22.5228	0.23252	0.862878	-0.947905	0.999866	NA	NA	Q13111	783	CHAF1A	0.805792	85.51	ORE	2688
CHAF1B	CHAF1B_S409	-0.0244543	22.9853	0.843059	0.880122	-0.0768772	0.9999	NA	NA	Q13112	409	CHAF1B	0.937688	118.2	ORE	2178	0.0192974	22.9853	0.875778	0.959517	0.0579632	0.999866	NA	NA	Q13112	409	CHAF1B	0.937688	118.2	ORE	2178
CHAF1B	CHAF1B_S410	0.487699	28.3164	0.213931	0.69482	0.896469	0.999857	NA	NA	Q13112	410	CHAF1B	0.985667	133.32	QEx	995	0.13472	28.3164	0.714579	0.898125	0.240396	1	NA	NA	Q13112	410	CHAF1B	0.985667	133.32	QEx	995
CHAF1B	CHAF1B_S429	0.0285889	21.0327	0.889711	0.885689	0.089875	0.9999	NA	NA	Q13112	429	CHAF1B	0.998462	248.01	ORE	4458	-0.173865	21.0327	0.411486	0.917602	-0.522236	0.999866	NA	NA	Q13112	429	CHAF1B	0.998462	248.01	ORE	4458
CHAF1B	CHAF1B_T419	0.219035	26.1029	0.416023	0.797873	0.402621	0.999857	NA	NA	Q13112	419	CHAF1B	0.999907	133.32	QEx	2674	0.107485	26.1029	0.679791	0.893467	0.191796	1	NA	NA	Q13112	419	CHAF1B	0.999907	133.32	QEx	2674
CHAF1B	CHAF1B_T433	0.0285889	21.0327	0.889711	0.885689	0.089875	0.9999	NA	NA	Q13112	433	CHAF1B	0.99503	248.01	ORE	4457	-0.173865	21.0327	0.411486	0.917602	-0.522236	0.999866	NA	NA	Q13112	433	CHAF1B	0.99503	248.01	ORE	4457
CHAMP1	CHAMP1_S139	-0.916946	18.7882	0.0274806	0.524815	-2.88261	0.175647	NA	NA	Q96JM3	139	CHAMP1	0.97614	216.31	ORE	6107	-0.708175	18.7882	0.0501277	0.669163	-2.12713	0.851928	NA	NA	Q96JM3	139	CHAMP1	0.97614	216.31	ORE	6107
CHAMP1	CHAMP1_S142	-0.3575	21.7595	0.255961	0.715183	-1.12387	0.9999	NA	NA	Q96JM3	142	CHAMP1	0.999971	232.6	ORE	3585	-0.461342	21.7595	0.155061	0.807562	-1.38573	0.999866	NA	NA	Q96JM3	142	CHAMP1	0.999971	232.6	ORE	3585
CHAMP1	CHAMP1_S145	0.0743853	23.3407	0.690186	0.857357	0.233845	0.9999	NA	NA	Q96JM3	145	CHAMP1	0.999998	232.6	ORE	1873	-0.148816	23.3407	0.43367	0.921486	-0.446996	0.999866	NA	NA	Q96JM3	145	CHAMP1	0.999998	232.6	ORE	1873
CHAMP1	CHAMP1_S164	0.622879	25.4649	0.445972	0.80841	1.14495	0.999857	NA	NA	Q96JM3	164	CHAMP1	0.99854	162.65	QEx	3299	-0.131271	25.4649	0.868585	0.914647	-0.234241	1	NA	NA	Q96JM3	164	CHAMP1	0.99854	162.65	QEx	3299
CHAMP1	CHAMP1_S173	1.03303	23.4585	0.0342184	0.539059	3.24753	0.0675634	NA	NA	Q96JM3	173	CHAMP1	1	416.56	ORE	1766	0.842775	23.4585	0.0688999	0.712367	2.53143	0.390698	NA	NA	Q96JM3	173	CHAMP1	1	416.56	ORE	1766
CHAMP1	CHAMP1_S204	0.0639269	27.3289	0.711614	0.861055	0.200967	0.9999	NA	NA	Q96JM3	204	CHAMP1	1	190.61	ORE	132	0.0749914	27.3289	0.665165	0.947373	0.22525	0.999866	NA	NA	Q96JM3	204	CHAMP1	1	190.61	ORE	132
CHAMP1	CHAMP1_S214	0.067886	27.3005	0.69423	0.85807	0.213413	0.9999	NA	NA	Q96JM3	214	CHAMP1	0.999994	190.61	ORE	138	0.085627	27.3005	0.621255	0.943862	0.257196	0.999866	NA	NA	Q96JM3	214	CHAMP1	0.999994	190.61	ORE	138
CHAMP1	CHAMP1_S217	-0.150316	21.7471	0.401594	0.782605	-0.472549	0.9999	NA	NA	Q96JM3	217	CHAMP1	0.972117	86.8	ORE	3597	0.427704	21.7471	0.0477913	0.662439	1.28469	0.999866	NA	NA	Q96JM3	217	CHAMP1	0.972117	86.8	ORE	3597
CHAMP1	CHAMP1_S282	-0.124556	25.2322	0.483804	0.80818	-0.391567	0.9999	NA	NA	Q96JM3	282	CHAMP1	0.999999	224.67	ORE	636	0.0455063	25.2322	0.794697	0.95557	0.136686	0.999866	NA	NA	Q96JM3	282	CHAMP1	0.999999	224.67	ORE	636
CHAMP1	CHAMP1_S284	-0.172221	21.6684	0.540511	0.824778	-0.54141	0.9999	NA	NA	Q96JM3	284	CHAMP1	0.794039	154.67	ORE	3685	-0.42882	21.6684	0.154596	0.807095	-1.28804	0.999866	NA	NA	Q96JM3	284	CHAMP1	0.794039	154.67	ORE	3685
CHAMP1	CHAMP1_S286	-0.102507	25.5844	0.575973	0.833773	-0.322252	0.9999	NA	NA	Q96JM3	286	CHAMP1	0.999975	224.67	ORE	530	-0.00456634	25.5844	0.979873	0.963661	-0.0137158	0.999866	NA	NA	Q96JM3	286	CHAMP1	0.999975	224.67	ORE	530
CHAMP1	CHAMP1_S297	-0.148296	25.2938	0.445878	0.796188	-0.466199	0.9999	NA	NA	Q96JM3	297	CHAMP1	1	172.5	ORE	614	-0.125246	25.2938	0.516956	0.933292	-0.3762	0.999866	NA	NA	Q96JM3	297	CHAMP1	1	172.5	ORE	614
CHAMP1	CHAMP1_S308	-0.65183	23.5861	0.116277	0.614807	-2.04916	0.841393	NA	NA	Q96JM3	308	CHAMP1	0.999996	176.43	ORE	1649	-0.583879	23.5861	0.152174	0.804624	-1.75379	0.999866	NA	NA	Q96JM3	308	CHAMP1	0.999996	176.43	ORE	1649
CHAMP1	CHAMP1_S319	-0.0771425	27.4962	0.740483	0.875093	-0.1418	0.999857	NA	NA	Q96JM3	319	CHAMP1	1	134.2	QEx	1505	-0.0950819	27.4962	0.683839	0.894031	-0.169665	1	NA	NA	Q96JM3	319	CHAMP1	1	134.2	QEx	1505
CHAMP1	CHAMP1_S344	-0.0251445	22.1391	0.850884	0.881093	-0.0790467	0.9999	NA	NA	Q96JM3	344	CHAMP1	0.999979	110.8	ORE	3137	0.0393364	22.1391	0.769142	0.954161	0.118154	0.999866	NA	NA	Q96JM3	344	CHAMP1	0.999979	110.8	ORE	3137
CHAMP1	CHAMP1_S355	-0.246843	21.5329	0.605808	0.840655	-0.776001	0.9999	NA	NA	Q96JM3	355	CHAMP1	0.999933	104.2	ORE	3835	-0.757125	21.5329	0.1403	0.791537	-2.27416	0.648101	NA	NA	Q96JM3	355	CHAMP1	0.999933	104.2	ORE	3835
CHAMP1	CHAMP1_S376	0.283197	22.1026	0.121364	0.618461	0.890289	0.9999	NA	NA	Q96JM3	376	CHAMP1	0.74987	256.19	ORE	3174	0.302341	22.1026	0.102115	0.757489	0.908137	0.999866	NA	NA	Q96JM3	376	CHAMP1	0.74987	256.19	ORE	3174
CHAMP1	CHAMP1_S382	0.154144	28.3567	0.492318	0.823258	0.283342	0.999857	NA	NA	Q96JM3	382	CHAMP1	1	152	QEx	966	0.12608	28.3567	0.582797	0.877902	0.224977	1	NA	NA	Q96JM3	382	CHAMP1	1	152	QEx	966
CHAMP1	CHAMP1_S386	0.0727696	28.6198	0.760339	0.877956	0.133762	0.999857	NA	NA	Q96JM3	386	CHAMP1	0.999333	156.61	QEx	839	-0.164341	28.6198	0.497874	0.859991	-0.293251	1	NA	NA	Q96JM3	386	CHAMP1	0.999333	156.61	QEx	839
CHAMP1	CHAMP1_S405	0.08578	23.9819	0.398548	0.781601	0.269667	0.9999	NA	NA	Q96JM3	405	CHAMP1	0.999997	140.91	ORE	1337	0.0653342	23.9819	0.515301	0.933092	0.196243	0.999866	NA	NA	Q96JM3	405	CHAMP1	0.999997	140.91	ORE	1337
CHAMP1	CHAMP1_S427	0.0118223	26.8582	0.937188	0.890848	0.037166	0.9999	NA	NA	Q96JM3	427	CHAMP1	1	130.07	ORE	207	0.0318882	26.8582	0.831929	0.957474	0.095782	0.999866	NA	NA	Q96JM3	427	CHAMP1	1	130.07	ORE	207
CHAMP1	CHAMP1_S432	0.0153134	26.9684	0.917896	0.888809	0.0481407	0.9999	NA	NA	Q96JM3	432	CHAMP1	1	130.07	ORE	194	0.0280766	26.9684	0.85024	0.958351	0.0843333	0.999866	NA	NA	Q96JM3	432	CHAMP1	1	130.07	ORE	194
CHAMP1	CHAMP1_S436	0.0254407	26.7629	0.865332	0.882846	0.079978	0.9999	NA	NA	Q96JM3	436	CHAMP1	1	130.07	ORE	231	0.0403918	26.7629	0.788094	0.955214	0.121324	0.999866	NA	NA	Q96JM3	436	CHAMP1	1	130.07	ORE	231
CHAMP1	CHAMP1_S443	0.201798	27.0395	0.201229	0.689955	0.370936	0.999857	NA	NA	Q96JM3	443	CHAMP1	0.956635	228.94	QEx	1844	0.261063	27.0395	0.112502	0.669635	0.465841	1	NA	NA	Q96JM3	443	CHAMP1	0.956635	228.94	QEx	1844
CHAMP1	CHAMP1_S445	-0.0612206	26.5845	0.809748	0.875803	-0.192459	0.9999	NA	NA	Q96JM3	445	CHAMP1	0.999085	269.34	ORE	264	-0.517521	26.5845	0.0741081	0.721527	-1.55447	0.999866	NA	NA	Q96JM3	445	CHAMP1	0.999085	269.34	ORE	264
CHAMP1	CHAMP1_S452	-0.0442753	26.7475	0.858125	0.881978	-0.139188	0.9999	NA	NA	Q96JM3	452	CHAMP1	1	269.34	ORE	234	-0.488578	26.7475	0.0816625	0.733062	-1.46753	0.999866	NA	NA	Q96JM3	452	CHAMP1	1	269.34	ORE	234
CHAMP1	CHAMP1_S459	-0.0928989	22.9908	0.328327	0.754318	-0.292047	0.9999	NA	NA	Q96JM3	459	CHAMP1	0.996774	183.31	ORE	2172	-0.0314704	22.9908	0.731898	0.951941	-0.0945272	0.999866	NA	NA	Q96JM3	459	CHAMP1	0.996774	183.31	ORE	2172
CHAMP1	CHAMP1_S471	-0.108283	26.0218	0.384197	0.785663	-0.199042	0.999857	NA	NA	Q96JM3	471	CHAMP1	0.823788	60.86	QEx	2750	-0.0298262	26.0218	0.804758	0.908496	-0.0532219	1	NA	NA	Q96JM3	471	CHAMP1	0.823788	60.86	QEx	2750
CHAMP1	CHAMP1_S472	-0.160092	25.8451	0.225924	0.703339	-0.294275	0.999857	NA	NA	Q96JM3	472	CHAMP1	0.845302	48.004	QEx	2926	-0.0473317	25.8451	0.704066	0.896761	-0.0844588	1	NA	NA	Q96JM3	472	CHAMP1	0.845302	48.004	QEx	2926
CHAMP1	CHAMP1_S476	-0.0655065	21.7696	0.568262	0.831896	-0.205933	0.9999	NA	NA	Q96JM3	476	CHAMP1	1	125.71	ORE	3575	-0.0560607	21.7696	0.624119	0.944105	-0.168389	0.999866	NA	NA	Q96JM3	476	CHAMP1	1	125.71	ORE	3575
CHAMP1	CHAMP1_S507	-0.0580972	19.6027	0.731129	0.86426	-0.18264	0.9999	NA	NA	Q96JM3	507	CHAMP1	0.999665	123.1	ORE	5773	0.125625	19.6027	0.464994	0.926386	0.377338	0.999866	NA	NA	Q96JM3	507	CHAMP1	0.999665	123.1	ORE	5773
CHAMP1	CHAMP1_S627	-0.0398047	22.722	0.879252	0.884486	-0.125134	0.9999	NA	NA	Q96JM3	627	CHAMP1	0.996437	333.92	ORE	2433	0.429432	22.722	0.134664	0.787574	1.28988	0.999866	NA	NA	Q96JM3	627	CHAMP1	0.996437	333.92	ORE	2433
CHAMP1	CHAMP1_S632	0.0159624	21.6823	0.886491	0.885321	0.0501812	0.9999	NA	NA	Q96JM3	632	CHAMP1	0.983621	315.59	ORE	3669	-0.0375474	21.6823	0.737973	0.952318	-0.11278	0.999866	NA	NA	Q96JM3	632	CHAMP1	0.983621	315.59	ORE	3669
CHAMP1	CHAMP1_S651	-0.0157076	29.3687	0.932137	0.898159	-0.0288732	0.999857	NA	NA	Q96JM3	651	CHAMP1	1	142.85	QEx	499	0.00831972	29.3687	0.964016	0.922441	0.0148457	1	NA	NA	Q96JM3	651	CHAMP1	1	142.85	QEx	499
CHAMP1	CHAMP1_S652	-0.0280722	29.0025	0.873534	0.892064	-0.0516013	0.999857	NA	NA	Q96JM3	652	CHAMP1	1	142.85	QEx	650	0.0332638	29.0025	0.850467	0.912986	0.059356	1	NA	NA	Q96JM3	652	CHAMP1	1	142.85	QEx	650
CHAMP1	CHAMP1_S653	-0.038992	29.5016	0.833681	0.887485	-0.0716736	0.999857	NA	NA	Q96JM3	653	CHAMP1	1	142.85	QEx	449	-0.0169648	29.5016	0.927093	0.9196	-0.0302721	1	NA	NA	Q96JM3	653	CHAMP1	1	142.85	QEx	449
CHAMP1	CHAMP1_T152	0.229061	22.1673	0.242191	0.706099	0.7201	0.9999	NA	NA	Q96JM3	152	CHAMP1	0.999924	182.13	ORE	3107	0.00664418	22.1673	0.971388	0.963355	0.019957	0.999866	NA	NA	Q96JM3	152	CHAMP1	0.999924	182.13	ORE	3107
CHAMP1	CHAMP1_T169	-1.09033	23.1175	0.0226852	0.510339	-3.42768	0.0409552	NA	NA	Q96JM3	169	CHAMP1	1	299.6	ORE	2064	-1.6748	23.1175	0.00610559	0.468605	-5.03057	0.000106643	NA	NA	Q96JM3	169	CHAMP1	1	299.6	ORE	2064
CHAMP1	CHAMP1_T458	-0.264249	26.3554	0.0820899	0.63226	-0.485732	0.999857	NA	NA	Q96JM3	458	CHAMP1	0.756947	119.53	QEx	2428	-0.0354231	26.3554	0.78971	0.906915	-0.0632091	1	NA	NA	Q96JM3	458	CHAMP1	0.756947	119.53	QEx	2428
CHCHD3	CHCHD3_S50	-0.126386	22.57	0.426489	0.790492	-0.39732	0.9999	NA	NA	Q9NX63	50	CHCHD3	1	198.15	ORE	2616	-0.191443	22.57	0.242492	0.867771	-0.575034	0.999866	NA	NA	Q9NX63	50	CHCHD3	1	198.15	ORE	2616
CHD1	CHD1_S1677	-0.0315929	22.0776	0.818954	0.877027	-0.0993187	0.9999	NA	NA	O14646	1677	CHD1	0.98398	87.088	ORE	3209	0.0946575	22.0776	0.49984	0.931165	0.284321	0.999866	NA	NA	O14646	1677	CHD1	0.98398	87.088	ORE	3209
CHD1	CHD1_S1683	0.1888	21.6644	0.203247	0.681541	0.593532	0.9999	NA	NA	O14646	1683	CHD1	0.986006	87.088	ORE	3689	0.0314184	21.6644	0.821385	0.956951	0.0943711	0.999866	NA	NA	O14646	1683	CHD1	0.986006	87.088	ORE	3689
CHD1	CHD1_S1689	-0.380811	25.3594	0.0736383	0.629097	-0.699992	0.999857	NA	NA	O14646	1689	CHD1	0.728996	76.78	QEx	3398	-0.00438277	25.3594	0.980989	0.92368	-0.00782063	1	NA	NA	O14646	1689	CHD1	0.728996	76.78	QEx	3398
CHD1	CHD1_S252	0.500586	27.6921	0.0740804	0.629279	0.920157	0.999857	NA	NA	O14646;O14646-2	252;252	CHD1	1	131.4	QEx	1379	0.37302	27.6921	0.159013	0.707995	0.665619	1	NA	NA	O14646;O14646-2	252;252	CHD1	1	131.4	QEx	1379
CHD1	CHD1_S90	0.0874734	21.5632	0.569084	0.832098	0.27499	0.9999	NA	NA	O14646;O14646-2	90;90	CHD1	0.838464	212.28	ORE	3811	0.148021	21.5632	0.346336	0.903596	0.444607	0.999866	NA	NA	O14646;O14646-2	90;90	CHD1	0.838464	212.28	ORE	3811
CHD1	CHD1_T250	0.500586	27.6921	0.0740804	0.629279	0.920157	0.999857	NA	NA	O14646;O14646-2	250;250	CHD1	1	131.4	QEx	1378	0.37302	27.6921	0.159013	0.707995	0.665619	1	NA	NA	O14646;O14646-2	250;250	CHD1	1	131.4	QEx	1378
CHD2	CHD2_S1364	0.0226285	23.4658	0.850994	0.881107	0.0711372	0.9999	NA	NA	O14647;O14647-2	1364;1364	CHD2	0.997005	88.282	ORE	1756	0.054728	23.4658	0.651803	0.946352	0.164386	0.999866	NA	NA	O14647;O14647-2	1364;1364	CHD2	0.997005	88.282	ORE	1756
CHD2	CHD2_S1365	0.0284218	23.2551	0.814549	0.876444	0.0893497	0.9999	NA	NA	O14647;O14647-2	1365;1365	CHD2	0.997772	80.362	ORE	1945	0.0726016	23.2551	0.553797	0.937452	0.218072	0.999866	NA	NA	O14647;O14647-2	1365;1365	CHD2	0.997772	80.362	ORE	1945
CHD2	CHD2_S1369	0.0931005	27.558	0.523194	0.831935	0.171134	0.999857	NA	NA	O14647;O14647-2	1369;1369	CHD2	0.987877	97.059	QEx	1469	0.0670087	27.558	0.643051	0.888062	0.119571	1	NA	NA	O14647;O14647-2	1369;1369	CHD2	0.987877	97.059	QEx	1469
CHD2	CHD2_S1373	0.032498	22.8173	0.786688	0.872626	0.102164	0.9999	NA	NA	O14647;O14647-2	1373;1373	CHD2	1	88.282	ORE	2348	0.0443406	22.8173	0.712647	0.950707	0.133185	0.999866	NA	NA	O14647;O14647-2	1373;1373	CHD2	1	88.282	ORE	2348
CHD2	CHD2_S1728	0.212883	24.8962	0.161692	0.673117	0.391314	0.999857	NA	NA	O14647	1728	CHD2	1	143.39	QEx	3815	0.132842	24.8962	0.358285	0.815507	0.237044	1	NA	NA	O14647	1728	CHD2	1	143.39	QEx	3815
CHD2	CHD2_S1801	0.114562	26.0125	0.529941	0.833719	0.210584	0.999857	NA	NA	O14647	1801	CHD2	1	78.326	QEx	2758	-0.415971	26.0125	0.0629155	0.609082	-0.74226	1	NA	NA	O14647	1801	CHD2	1	78.326	QEx	2758
CHD2	CHD2_S1807	0.114562	26.0125	0.529941	0.833719	0.210584	0.999857	NA	NA	O14647	1807	CHD2	1	78.326	QEx	2757	-0.415971	26.0125	0.0629155	0.609082	-0.74226	1	NA	NA	O14647	1807	CHD2	1	78.326	QEx	2757
CHD3	CHD3_S1549	0.424558	24.2027	0.18292	0.682962	0.780406	0.999857	NA	NA	Q12873-2;Q12873;Q12873-3	1549;1549;1608	CHD3	0.994588	200.99	QEx	4364	0.43625	24.2027	0.173573	0.716321	0.778446	1	NA	NA	Q12873-2;Q12873;Q12873-3	1549;1549;1608	CHD3	0.994588	200.99	QEx	4364
CHD3	CHD3_S1601	0.24691	22.7644	0.24354	0.707024	0.776212	0.9999	NA	NA	Q12873-2;Q12873;Q12873-3	1601;1601;1660	CHD3	1	245.22	ORE	2393	0.0173558	22.7644	0.930973	0.961825	0.0521314	0.999866	NA	NA	Q12873-2;Q12873;Q12873-3	1601;1601;1660	CHD3	1	245.22	ORE	2393
CHD3	CHD3_S1605	0.233233	22.6926	0.182248	0.66684	0.733215	0.9999	NA	NA	Q12873-2;Q12873;Q12873-3	1605;1605;1664	CHD3	1	245.22	ORE	2470	-0.075914	22.6926	0.643376	0.945687	-0.228022	0.999866	NA	NA	Q12873-2;Q12873;Q12873-3	1605;1605;1664	CHD3	1	245.22	ORE	2470
CHD3	CHD3_T1541	0.424558	24.2027	0.18292	0.682962	0.780406	0.999857	NA	NA	Q12873-2;Q12873;Q12873-3	1541;1541;1600	CHD3	0.988842	200.99	QEx	4363	0.43625	24.2027	0.173573	0.716321	0.778446	1	NA	NA	Q12873-2;Q12873;Q12873-3	1541;1541;1600	CHD3	0.988842	200.99	QEx	4363
CHD4	CHD4_S1531	-0.382746	19.6361	0.0597815	0.566337	-1.20324	0.9999	NA	NA	Q14839;Q14839-2	1531;1559	CHD4	1	155.06	ORE	5757	0.170552	19.6361	0.32334	0.897443	0.512285	0.999866	NA	NA	Q14839;Q14839-2	1531;1559	CHD4	1	155.06	ORE	5757
CHD4	CHD4_S1535	-0.00430954	21.8761	0.968574	0.89401	-0.0135479	0.9999	NA	NA	Q14839;Q14839-2	1535;1563	CHD4	0.999961	155.06	ORE	3438	-0.00537161	21.8761	0.960837	0.962968	-0.0161346	0.999866	NA	NA	Q14839;Q14839-2	1535;1563	CHD4	0.999961	155.06	ORE	3438
CHD4	CHD4_S308	-0.0159632	19.9412	0.938175	0.89095	-0.0501835	0.9999	NA	NA	Q14839;Q14839-2	308;308	CHD4	0.85753	115.72	ORE	5564	0.0292257	19.9412	0.887139	0.960014	0.0877846	0.999866	NA	NA	Q14839;Q14839-2	308;308	CHD4	0.85753	115.72	ORE	5564
CHD4	CHD4_S309	-0.0159632	19.9412	0.938175	0.89095	-0.0501835	0.9999	NA	NA	Q14839;Q14839-2	309;309	CHD4	0.85753	115.72	ORE	5563	0.0292257	19.9412	0.887139	0.960014	0.0877846	0.999866	NA	NA	Q14839;Q14839-2	309;309	CHD4	0.85753	115.72	ORE	5563
CHD4	CHD4_S319	-0.0137155	28.3988	0.94511	0.899416	-0.0252113	0.999857	NA	NA	Q14839;Q14839-2	319;319	CHD4	1	178.69	QEx	946	0.132539	28.3988	0.513714	0.86372	0.236503	1	NA	NA	Q14839;Q14839-2	319;319	CHD4	1	178.69	QEx	946
CHD4	CHD4_S515	0.567634	25.103	0.191829	0.673866	1.78447	0.9999	NA	NA	Q14839;Q14839-2	515;515	CHD4	0.992662	159.75	ORE	691	0.663247	25.103	0.135724	0.788342	1.99218	0.999866	NA	NA	Q14839;Q14839-2	515;515	CHD4	0.992662	159.75	ORE	691
CHD4	CHD4_S531	1.34691	24.0727	0.13069	0.62631	4.23429	0.00282056	NA	NA	Q14839;Q14839-2	531;531	CHD4	1	159.75	ORE	1273	0.856314	24.0727	0.311193	0.893865	2.5721	0.369515	NA	NA	Q14839;Q14839-2	531;531	CHD4	1	159.75	ORE	1273
CHD4	CHD4_T529	0.418317	22.4221	0.376887	0.774077	1.31506	0.9999	NA	NA	Q14839;Q14839-2	529;529	CHD4	1	111.45	ORE	2790	0.417217	22.4221	0.378067	0.910967	1.25319	0.999866	NA	NA	Q14839;Q14839-2	529;529	CHD4	1	111.45	ORE	2790
CHD7	CHD7_S2559	0.203391	24.6531	0.4003	0.792036	0.373866	0.999857	NA	NA	Q9P2D1	2559	CHD7	1	86.262	QEx	4008	-0.154375	24.6531	0.515072	0.86403	-0.275467	1	NA	NA	Q9P2D1	2559	CHD7	1	86.262	QEx	4008
CHD7	CHD7_S557	-0.0828727	21.5814	0.519644	0.819015	-0.260527	0.9999	NA	NA	Q9P2D1;Q9P2D1-4;Q9P2D1-2;Q9P2D1-3	557;557;557;557	CHD7	0.996023	126.32	ORE	3783	0.11019	21.5814	0.397696	0.914988	0.330977	0.999866	NA	NA	Q9P2D1;Q9P2D1-4;Q9P2D1-2;Q9P2D1-3	557;557;557;557	CHD7	0.996023	126.32	ORE	3783
CHD8	CHD8_S1141	0.0338898	28.4354	0.830113	0.887056	0.0622948	0.999857	NA	NA	Q9HCK8-2;Q9HCK8	1141;1420	CHD8	1	181.51	QEx	926	-0.0218207	28.4354	0.889996	0.916528	-0.0389369	1	NA	NA	Q9HCK8-2;Q9HCK8	1141;1420	CHD8	1	181.51	QEx	926
CHD8	CHD8_S1145	0.0264544	28.4578	0.871211	0.891808	0.0486275	0.999857	NA	NA	Q9HCK8-2;Q9HCK8	1145;1424	CHD8	1	181.51	QEx	908	-0.0041365	28.4578	0.979753	0.923591	-0.00738119	1	NA	NA	Q9HCK8-2;Q9HCK8	1145;1424	CHD8	1	181.51	QEx	908
CHD8	CHD8_S1716	-0.040232	23.9269	0.709581	0.860712	-0.126478	0.9999	NA	NA	Q9HCK8-2;Q9HCK8	1716;1995	CHD8	0.997625	113.33	ORE	1381	-0.000141265	23.9269	0.998951	0.96433	-0.000424316	0.999866	NA	NA	Q9HCK8-2;Q9HCK8	1716;1995	CHD8	0.997625	113.33	ORE	1381
CHD8	CHD8_S1729	-0.0446722	26.7454	0.820342	0.885864	-0.0821146	0.999857	NA	NA	Q9HCK8-2;Q9HCK8	1729;2008	CHD8	1	236.43	QEx	2081	0.588849	26.7454	0.0199896	0.518903	1.05074	1	NA	NA	Q9HCK8-2;Q9HCK8	1729;2008	CHD8	1	236.43	QEx	2081
CHD8	CHD8_S1767	-0.0355824	23.3756	0.734752	0.864839	-0.111861	0.9999	NA	NA	Q9HCK8-2;Q9HCK8	1767;2046	CHD8	0.994476	128.21	ORE	1848	0.0305483	23.3756	0.770878	0.95426	0.0917573	0.999866	NA	NA	Q9HCK8-2;Q9HCK8	1767;2046	CHD8	0.994476	128.21	ORE	1848
CHD8	CHD8_S2240	0.00329572	22.5934	0.974278	0.894565	0.0103608	0.9999	NA	NA	Q9HCK8-2;Q9HCK8	2240;2519	CHD8	0.996429	194.32	ORE	2585	-0.0486007	22.5934	0.637446	0.94521	-0.145981	0.999866	NA	NA	Q9HCK8-2;Q9HCK8	2240;2519	CHD8	0.996429	194.32	ORE	2585
CHD8	CHD8_S270	-0.0273683	21.1887	0.796688	0.874023	-0.0860378	0.9999	NA	NA	Q9HCK8-2;Q9HCK8	270;549	CHD8	0.773639	254.53	ORE	4264	-0.0352001	21.1887	0.740803	0.952491	-0.10573	0.999866	NA	NA	Q9HCK8-2;Q9HCK8	270;549	CHD8	0.773639	254.53	ORE	4264
CHD8	CHD8_S271	0.126259	21.9123	0.232894	0.699507	0.396922	0.9999	NA	NA	Q9HCK8-2;Q9HCK8	271;550	CHD8	0.976704	254.53	ORE	3397	0.0211004	21.9123	0.832962	0.957524	0.063379	0.999866	NA	NA	Q9HCK8-2;Q9HCK8	271;550	CHD8	0.976704	254.53	ORE	3397
CHD8	CHD8_S274	0.630893	26.9854	0.0700284	0.627525	1.15968	0.999857	NA	NA	Q9HCK8-2;Q9HCK8	274;553	CHD8	0.999824	130.85	QEx	1880	-0.168567	26.9854	0.578939	0.877188	-0.300791	1	NA	NA	Q9HCK8-2;Q9HCK8	274;553	CHD8	0.999824	130.85	QEx	1880
CHD8	CHD8_S283	0.273661	20.6026	0.114923	0.613788	0.860308	0.9999	NA	NA	Q9HCK8-2;Q9HCK8	283;562	CHD8	0.999984	139.77	ORE	4933	0.107165	20.6026	0.501721	0.931405	0.321891	0.999866	NA	NA	Q9HCK8-2;Q9HCK8	283;562	CHD8	0.999984	139.77	ORE	4933
CHD8	CHD8_T1714	-0.00412408	21.9083	0.977132	0.89484	-0.0129649	0.9999	NA	NA	Q9HCK8-2;Q9HCK8	1714;1993	CHD8	0.5	98.508	ORE	3401	0.0348412	21.9083	0.809081	0.956325	0.104652	0.999866	NA	NA	Q9HCK8-2;Q9HCK8	1714;1993	CHD8	0.5	98.508	ORE	3401
CHD8	CHD8_T269	0.225377	20.2587	0.288307	0.73413	0.708519	0.9999	NA	NA	Q9HCK8-2;Q9HCK8	269;548	CHD8	0.851625	139.49	ORE	5277	0.142813	20.2587	0.489582	0.929823	0.428965	0.999866	NA	NA	Q9HCK8-2;Q9HCK8	269;548	CHD8	0.851625	139.49	ORE	5277
CHD9	CHD9_S550	-0.724445	20.2041	0.090899	0.591528	-2.27744	0.562242	NA	NA	Q3L8U1-2;Q3L8U1-3;Q3L8U1	550;550;550	CHD9	1	249.54	ORE	5331	-0.0219125	20.2041	0.954088	0.962716	-0.0658181	0.999866	NA	NA	Q3L8U1-2;Q3L8U1-3;Q3L8U1	550;550;550	CHD9	1	249.54	ORE	5331
CHD9	CHD9_S611	0.150432	22.1997	0.251213	0.712137	0.472914	0.9999	NA	NA	Q3L8U1-2;Q3L8U1-3;Q3L8U1	611;611;611	CHD9	1	142.45	ORE	3062	-0.0101792	22.1997	0.934728	0.961973	-0.0305752	0.999866	NA	NA	Q3L8U1-2;Q3L8U1-3;Q3L8U1	611;611;611	CHD9	1	142.45	ORE	3062
CHD9	CHD9_S612	0.21156	21.2998	0.0901489	0.590675	0.665081	0.9999	NA	NA	Q3L8U1-2;Q3L8U1-3;Q3L8U1	612;612;612	CHD9	1	142.45	ORE	4129	-0.109878	21.2998	0.339293	0.901792	-0.330039	0.999866	NA	NA	Q3L8U1-2;Q3L8U1-3;Q3L8U1	612;612;612	CHD9	1	142.45	ORE	4129
CHD9	CHD9_S616	0.150432	22.1997	0.251213	0.712137	0.472914	0.9999	NA	NA	Q3L8U1-2;Q3L8U1-3;Q3L8U1	616;616;616	CHD9	1	142.45	ORE	3061	-0.0101792	22.1997	0.934728	0.961973	-0.0305752	0.999866	NA	NA	Q3L8U1-2;Q3L8U1-3;Q3L8U1	616;616;616	CHD9	1	142.45	ORE	3061
CHEK2	CHEK2_S158	0.262765	20.6656	0.225091	0.694434	0.826054	0.9999	NA	NA	O96017-13;O96017-4;O96017-12;O96017;O96017-9	158;288;350;379;422	CHEK2	0.833228	139.15	ORE	4842	0.272389	20.6656	0.147399	0.799564	0.818169	0.999866	NA	NA	O96017-13;O96017-4;O96017-12;O96017;O96017-9	158;288;350;379;422	CHEK2	0.833228	139.15	ORE	4842
CHEK2	CHEK2_S39	0.925454	22.7062	0.0252382	0.575462	1.70113	0.999857	NA	NA	O96017-13;O96017-4;O96017-12;O96017;O96017-9;O96017-8;O96017-7	39;169;260;260;303;260;260	CHEK2	1	109.48	QEx	5043	0.619768	22.7062	0.0833986	0.631477	1.10592	1	NA	NA	O96017-13;O96017-4;O96017-12;O96017;O96017-9;O96017-8;O96017-7	39;169;260;260;303;260;260	CHEK2	1	109.48	QEx	5043
CHERP	CHERP_S813	0.0823466	27.7694	0.794892	0.882639	0.151366	0.999857	NA	NA	Q8IWX8	813	CHERP	0.999943	99.711	QEx	1310	0.416817	27.7694	0.217558	0.744598	0.743769	1	NA	NA	Q8IWX8	813	CHERP	0.999943	99.711	QEx	1310
CHERP	CHERP_S815	0.101655	30.5533	0.620461	0.854447	0.186858	0.999857	NA	NA	Q8IWX8	815	CHERP	0.999751	139.69	QEx	243	0.109673	30.5533	0.593801	0.879893	0.195701	1	NA	NA	Q8IWX8	815	CHERP	0.999751	139.69	QEx	243
CHERP	CHERP_S817	0.09148	30.6151	0.649393	0.860024	0.168155	0.999857	NA	NA	Q8IWX8	817	CHERP	0.999751	139.69	QEx	232	0.119787	30.6151	0.554169	0.872399	0.213748	1	NA	NA	Q8IWX8	817	CHERP	0.999751	139.69	QEx	232
CHERP	CHERP_T819	0.0960729	30.5823	0.638995	0.85807	0.176597	0.999857	NA	NA	Q8IWX8	819	CHERP	0.999751	139.69	QEx	236	0.119981	30.5823	0.560055	0.873571	0.214095	1	NA	NA	Q8IWX8	819	CHERP	0.999751	139.69	QEx	236
CHFR	CHFR_S10	0.314148	20.9375	0.124609	0.620656	0.987589	0.9999	NA	NA	Q96EP1-5;Q96EP1-3;Q96EP1-2;Q96EP1-4;Q96EP1	10;10;10;10;10	CHFR	1	94.271	ORE	4559	0.196323	20.9375	0.310328	0.8936	0.589693	0.999866	NA	NA	Q96EP1-5;Q96EP1-3;Q96EP1-2;Q96EP1-4;Q96EP1	10;10;10;10;10	CHFR	1	94.271	ORE	4559
CHMP3	CHMP3_S134	0.220672	26.7684	0.509321	0.828144	0.40563	0.999857	NA	NA	Q9Y3E7-2;Q9Y3E7-4;Q9Y3E7;Q9Y3E7-3	134;160;200;229	CHMP3	1	151.65	QEx	2060	0.958065	26.7684	0.0338267	0.567097	1.70958	1	NA	NA	Q9Y3E7-2;Q9Y3E7-4;Q9Y3E7;Q9Y3E7-3	134;160;200;229	CHMP3	1	151.65	QEx	2060
CHMP7	CHMP7_S417	0.245305	24.1121	0.185138	0.683875	0.45091	0.999857	NA	NA	Q8WUX9	417	CHMP7	1	112.44	QEx	4424	-0.256493	24.1121	0.169831	0.7143	-0.457687	1	NA	NA	Q8WUX9	417	CHMP7	1	112.44	QEx	4424
CHTF18	CHTF18_S64	1.07949	19.3014	0.00431501	0.424284	3.39359	0.045443	NA	NA	Q8WVB6;Q8WVB6-2	64;64	CHTF18	0.998925	257.88	ORE	5931	0.684212	19.3014	0.0241395	0.593937	2.05516	0.944195	NA	NA	Q8WVB6;Q8WVB6-2	64;64	CHTF18	0.998925	257.88	ORE	5931
CHTF18	CHTF18_S73	0.841328	18.8321	0.00484682	0.427721	2.64489	0.280863	NA	NA	Q8WVB6;Q8WVB6-2	73;73	CHTF18	0.96189	205.33	ORE	6100	0.558434	18.8321	0.0227328	0.589332	1.67736	0.999866	NA	NA	Q8WVB6;Q8WVB6-2	73;73	CHTF18	0.96189	205.33	ORE	6100
CIC	CIC_S1397	-1.02349	20.3196	0.112685	0.612057	-3.21756	0.0723382	NA	NA	Q96RK0	1397	CIC	0.868984	218.95	ORE	5227	-1.35232	20.3196	0.0483578	0.664116	-4.06193	0.00473499	NA	NA	Q96RK0	1397	CIC	0.868984	218.95	ORE	5227
CIC	CIC_S1409	0.158699	25.5207	0.486031	0.82138	0.291715	0.999857	NA	NA	Q96RK0	1409	CIC	0.9887	172.5	QEx	3255	0.0249542	25.5207	0.910944	0.918291	0.0445285	1	NA	NA	Q96RK0	1409	CIC	0.9887	172.5	QEx	3255
CIC	CIC_S173	0.208231	22.9875	0.0471613	0.555947	0.654616	0.9999	NA	NA	Q96RK0	173	CIC	0.999772	174.21	ORE	2173	-0.0632725	22.9875	0.485212	0.929236	-0.19005	0.999866	NA	NA	Q96RK0	173	CIC	0.999772	174.21	ORE	2173
CIC	CIC_T1398	0.33823	25.1001	0.593143	0.848758	0.62172	0.999857	NA	NA	Q96RK0	1398	CIC	0.584228	172.5	QEx	3634	-0.763039	25.1001	0.260174	0.766411	-1.36157	1	NA	NA	Q96RK0	1398	CIC	0.584228	172.5	QEx	3634
CIC	CIC_T1408	0.0978068	20.8694	0.758736	0.86855	0.307475	0.9999	NA	NA	Q96RK0	1408	CIC	0.56391	156.29	ORE	4636	-0.191185	20.8694	0.554287	0.937504	-0.57426	0.999866	NA	NA	Q96RK0	1408	CIC	0.56391	156.29	ORE	4636
CIC	CIC_T583	-0.0922206	20.0534	0.751976	0.867525	-0.289914	0.9999	NA	NA	Q96RK0	583	CIC	0.994998	109.26	ORE	5463	-0.131882	20.0534	0.652647	0.946418	-0.396131	0.999866	NA	NA	Q96RK0	583	CIC	0.994998	109.26	ORE	5463
CIR1	CIR1_S202	0.690314	26.3137	0.143074	0.662411	1.26891	0.999857	NA	NA	Q86X95	202	CIR1	0.983384	95.19	QEx	2462	1.83057	26.3137	0.00814597	0.406149	3.26647	0.0648743	NA	NA	Q86X95	202	CIR1	0.983384	95.19	QEx	2462
CKAP2	CKAP2_S565	0.239936	20.0543	0.166711	0.655691	0.754287	0.9999	NA	NA	Q8WWK9-6;Q8WWK9-5;Q8WWK9	565;613;614	CKAP2	0.673315	88.496	ORE	5461	0.410059	20.0543	0.0344035	0.63089	1.23169	0.999866	NA	NA	Q8WWK9-6;Q8WWK9-5;Q8WWK9	565;613;614	CKAP2	0.673315	88.496	ORE	5461
CKAP2	CKAP2_T548	0.838593	20.689	0.000171823	0.357569	2.63629	0.283622	NA	NA	Q8WWK9-6;Q8WWK9-5;Q8WWK9	548;596;597	CKAP2	0.996347	199.33	ORE	4821	0.473287	20.689	0.00422348	0.438856	1.4216	0.999866	NA	NA	Q8WWK9-6;Q8WWK9-5;Q8WWK9	548;596;597	CKAP2	0.996347	199.33	ORE	4821
CKAP5	CKAP5_S828	0.207541	18.3376	0.235497	0.701393	0.652446	0.9999	NA	NA	Q14008-2;Q14008;Q14008-3	828;828;828	CKAP5	0.593731	111.67	ORE	6207	0.0411578	18.3376	0.798616	0.955778	0.123625	0.999866	NA	NA	Q14008-2;Q14008;Q14008-3	828;828;828	CKAP5	0.593731	111.67	ORE	6207
CKAP5	CKAP5_S830	-0.880347	19.2797	0.0401173	0.547978	-2.76755	0.219709	NA	NA	Q14008-2;Q14008;Q14008-3	830;830;830	CKAP5	0.6516	111.67	ORE	5943	-1.65011	19.2797	0.00399922	0.437828	-4.95642	0.000141902	NA	NA	Q14008-2;Q14008;Q14008-3	830;830;830	CKAP5	0.6516	111.67	ORE	5943
CKAP5	CKAP5_T829	0.0356925	18.9172	0.809977	0.875833	0.112207	0.9999	NA	NA	Q14008-2;Q14008;Q14008-3	829;829;829	CKAP5	0.593731	111.67	ORE	6083	-0.0284241	18.9172	0.847955	0.958244	-0.0853771	0.999866	NA	NA	Q14008-2;Q14008;Q14008-3	829;829;829	CKAP5	0.593731	111.67	ORE	6083
CKAP5	CKAP5_T832	0.105097	27.5375	0.880943	0.892875	0.193185	0.999857	NA	NA	Q14008-2;Q14008;Q14008-3	832;832;832	CKAP5	0.940459	212.66	QEx	1483	1.14283	27.5375	0.139562	0.694582	2.03928	0.905871	NA	NA	Q14008-2;Q14008;Q14008-3	832;832;832	CKAP5	0.940459	212.66	QEx	1483
CKB	CKB_T180	-0.0343039	23.4567	0.922259	0.89718	-0.063056	0.999857	NA	NA	P12277	180	CKB	0.539206	73.672	QEx	4794	-0.130767	23.4567	0.70315	0.896641	-0.233342	1	NA	NA	P12277	180	CKB	0.539206	73.672	QEx	4794
CLASP1	CLASP1_S1063	-0.255201	26.6366	0.0907989	0.634929	-0.469101	0.999857	NA	NA	Q7Z460-2;Q7Z460-4;Q7Z460-5;Q7Z460-3;Q7Z460	1063;1069;1071;1086;1091	CLASP1	0.965971	200.96	QEx	2189	0.0746962	26.6366	0.578084	0.877029	0.133288	1	NA	NA	Q7Z460-2;Q7Z460-4;Q7Z460-5;Q7Z460-3;Q7Z460	1063;1069;1071;1086;1091	CLASP1	0.965971	200.96	QEx	2189
CLASP1	CLASP1_S1069	-0.0170316	23.871	0.859215	0.88211	-0.0535422	0.9999	NA	NA	Q7Z460-4;Q7Z460-2;Q7Z460-5;Q7Z460-3;Q7Z460	1069;1063;1071;1086;1091	CLASP1	0.995915	267.46	ORE	1417	-0.0604096	23.871	0.5351	0.935407	-0.181451	0.999866	NA	NA	Q7Z460-4;Q7Z460-2;Q7Z460-5;Q7Z460-3;Q7Z460	1069;1063;1071;1086;1091	CLASP1	0.995915	267.46	ORE	1417
CLASP1	CLASP1_S1129	-0.148181	25.4783	0.56895	0.843334	-0.27238	0.999857	NA	NA	Q7Z460-2;Q7Z460-4;Q7Z460-5;Q7Z460-3;Q7Z460	1129;1135;1137;1152;1196	CLASP1	0.999771	124.84	QEx	3290	-0.351983	25.4783	0.201964	0.73474	-0.62808	1	NA	NA	Q7Z460-2;Q7Z460-4;Q7Z460-5;Q7Z460-3;Q7Z460	1129;1135;1137;1152;1196	CLASP1	0.999771	124.84	QEx	3290
CLASP1	CLASP1_S556	-0.295857	20.8768	0.11762	0.615798	-0.930086	0.9999	NA	NA	Q7Z460-4;Q7Z460-2;Q7Z460-5;Q7Z460-3;Q7Z460	556;556;556;556;556	CLASP1	0.846748	120.37	ORE	4626	-0.193006	20.8768	0.281284	0.88389	-0.579729	0.999866	NA	NA	Q7Z460-4;Q7Z460-2;Q7Z460-5;Q7Z460-3;Q7Z460	556;556;556;556;556	CLASP1	0.846748	120.37	ORE	4626
CLASP1	CLASP1_S568	-0.0760852	21.7247	0.565083	0.83111	-0.239189	0.9999	NA	NA	Q7Z460-4;Q7Z460-2;Q7Z460-5;Q7Z460-3;Q7Z460	568;568;568;568;568	CLASP1	0.547576	64.256	ORE	3628	-0.0889119	21.7247	0.503415	0.93162	-0.267063	0.999866	NA	NA	Q7Z460-4;Q7Z460-2;Q7Z460-5;Q7Z460-3;Q7Z460	568;568;568;568;568	CLASP1	0.547576	64.256	ORE	3628
CLASP1	CLASP1_S598	0.181974	21.4251	0.238169	0.703296	0.572073	0.9999	NA	NA	Q7Z460-4;Q7Z460-2;Q7Z460-5;Q7Z460-3;Q7Z460	598;598;598;598;598	CLASP1	0.649654	79.886	ORE	3989	0.137526	21.4251	0.361644	0.907299	0.413085	0.999866	NA	NA	Q7Z460-4;Q7Z460-2;Q7Z460-5;Q7Z460-3;Q7Z460	598;598;598;598;598	CLASP1	0.649654	79.886	ORE	3989
CLASP1	CLASP1_S600	-0.0251159	27.752	0.8882	0.893657	-0.046167	0.999857	NA	NA	Q7Z460-2;Q7Z460-4;Q7Z460-5;Q7Z460-3;Q7Z460	600;600;600;600;600	CLASP1	0.999997	168.08	QEx	1321	0.0992691	27.752	0.583136	0.877964	0.177136	1	NA	NA	Q7Z460-2;Q7Z460-4;Q7Z460-5;Q7Z460-3;Q7Z460	600;600;600;600;600	CLASP1	0.999997	168.08	QEx	1321
CLASP1	CLASP1_S662	-1.12786	21.0231	0.00529161	0.430096	-3.54566	0.0287982	NA	NA	Q7Z460-4;Q7Z460-2;Q7Z460-5;Q7Z460-3;Q7Z460	662;646;654;646;646	CLASP1	0.99958	335.14	ORE	4467	-0.268979	21.0231	0.326307	0.898281	-0.807929	0.999866	NA	NA	Q7Z460-4;Q7Z460-2;Q7Z460-5;Q7Z460-3;Q7Z460	662;646;654;646;646	CLASP1	0.99958	335.14	ORE	4467
CLASP1	CLASP1_T1077	0.24213	21.7552	0.0754985	0.574717	0.761186	0.9999	NA	NA	Q7Z460-4;Q7Z460-2;Q7Z460-5;Q7Z460-3;Q7Z460	1077;1071;1079;1094;1099	CLASP1	0.961062	199.75	ORE	3592	0.0771808	21.7552	0.524881	0.934232	0.231827	0.999866	NA	NA	Q7Z460-4;Q7Z460-2;Q7Z460-5;Q7Z460-3;Q7Z460	1077;1071;1079;1094;1099	CLASP1	0.961062	199.75	ORE	3592
CLASP2	CLASP2_S327	0.0952042	22.901	0.622802	0.844326	0.299294	0.9999	NA	NA	O75122;O75122-3;O75122-2	327;561;333	CLASP2	0.923598	181.81	ORE	2272	-0.146642	22.901	0.457061	0.925204	-0.440465	0.999866	NA	NA	O75122;O75122-3;O75122-2	327;561;333	CLASP2	0.923598	181.81	ORE	2272
CLASP2	CLASP2_S370	-0.0293508	23.7379	0.790384	0.873146	-0.0922703	0.9999	NA	NA	O75122;O75122-3;O75122-2	370;604;376	CLASP2	0.999878	206.62	ORE	1515	-0.05167	23.7379	0.641784	0.94556	-0.1552	0.999866	NA	NA	O75122;O75122-3;O75122-2	370;604;376	CLASP2	0.999878	206.62	ORE	1515
CLASP2	CLASP2_S525	-0.00649062	26.6642	0.938394	0.890973	-0.0204046	0.9999	NA	NA	O75122;O75122-3	525;759	CLASP2	0.985113	118.71	ORE	250	0.00898392	26.6642	0.914825	0.961178	0.0269849	0.999866	NA	NA	O75122;O75122-3	525;759	CLASP2	0.985113	118.71	ORE	250
CLASP2	CLASP2_S529	-0.00114333	27.0074	0.989108	0.895981	-0.00359428	0.9999	NA	NA	O75122;O75122-3	529;763	CLASP2	1	126.71	ORE	188	0.0115989	27.0074	0.889931	0.960135	0.0348393	0.999866	NA	NA	O75122;O75122-3	529;763	CLASP2	1	126.71	ORE	188
CLASP2	CLASP2_S8	-0.0444773	24.8784	0.760692	0.878006	-0.0817564	0.999857	NA	NA	O75122;O75122-3;O75122-2	8;241;14	CLASP2	1	105.79	QEx	3835	0.482481	24.8784	0.0190897	0.51387	0.860942	1	NA	NA	O75122;O75122-3;O75122-2	8;241;14	CLASP2	1	105.79	QEx	3835
CLASRP	CLASRP_S101	0.096172	24.2297	0.726984	0.873068	0.17678	0.999857	NA	NA	Q8N2M8-3;Q8N2M8	101;101	CLASRP	0.904376	100.1	QEx	4338	-0.165792	24.2297	0.557921	0.873149	-0.29584	1	NA	NA	Q8N2M8-3;Q8N2M8	101;101	CLASRP	0.904376	100.1	QEx	4338
CLASRP	CLASRP_S285	-0.113418	22.4597	0.255468	0.714871	-0.356553	0.9999	NA	NA	Q8N2M8-3;Q8N2M8-4;Q8N2M8	285;223;285	CLASRP	0.999996	99.5	ORE	2743	-0.0905128	22.4597	0.355451	0.905836	-0.271872	0.999866	NA	NA	Q8N2M8-3;Q8N2M8-4;Q8N2M8	285;223;285	CLASRP	0.999996	99.5	ORE	2743
CLASRP	CLASRP_S303	-0.0255962	20.5327	0.909693	0.887918	-0.0804669	0.9999	NA	NA	Q8N2M8-3;Q8N2M8-4;Q8N2M8	303;241;303	CLASRP	0.9978	77.068	ORE	5014	0.0760586	20.5327	0.737101	0.952264	0.228456	0.999866	NA	NA	Q8N2M8-3;Q8N2M8-4;Q8N2M8	303;241;303	CLASRP	0.9978	77.068	ORE	5014
CLEC16A	CLEC16A_S67	0.357211	20.0505	0.00500546	0.428613	1.12297	0.9999	NA	NA	Q2KHT3-3;Q2KHT3	67;980	CLEC16A	0.744997	110.6	ORE	5465	0.205168	20.0505	0.0518114	0.673708	0.616259	0.999866	NA	NA	Q2KHT3-3;Q2KHT3	67;980	CLEC16A	0.744997	110.6	ORE	5465
CLINT1	CLINT1_S281	0.0298349	25.0068	0.758804	0.86856	0.093792	0.9999	NA	NA	Q14677-2;Q14677;Q14677-3	281;299;299	CLINT1	1	216.16	ORE	728	-0.0593372	25.0068	0.545805	0.936594	-0.17823	0.999866	NA	NA	Q14677-2;Q14677;Q14677-3	281;299;299	CLINT1	1	216.16	ORE	728
CLINT1	CLINT1_T290	-0.0062681	22.4458	0.9608	0.893244	-0.019705	0.9999	NA	NA	Q14677-2;Q14677;Q14677-3	290;308;308	CLINT1	0.866365	94.957	ORE	2759	0.0767574	22.4458	0.55287	0.937353	0.230555	0.999866	NA	NA	Q14677-2;Q14677;Q14677-3	290;308;308	CLINT1	0.866365	94.957	ORE	2759
CLIP1	CLIP1_S147	NA	NA	NA	NA	NA	NA	IFN_only	2	P30622-2;P30622-1;P30622	147;147;147	CLIP1	0.534234	163.49	ORE	6348	NA	NA	NA	NA	NA	NA	NA	NA	NA	NA	NA	NA	NA	NA	NA
CLIP1	CLIP1_S200	0.277606	24.2803	0.0577697	0.564958	0.87271	0.9999	NA	NA	P30622-2;P30622-1;P30622	200;200;200	CLIP1	0.999949	306.18	ORE	1134	-0.010764	24.2803	0.931846	0.96186	-0.0323316	0.999866	NA	NA	P30622-2;P30622-1;P30622	200;200;200	CLIP1	0.999949	306.18	ORE	1134
CLIP1	CLIP1_S204	0.0488608	25.1793	0.671188	0.853909	0.153604	0.9999	NA	NA	P30622-2;P30622-1;P30622	204;204;204	CLIP1	1	306.18	ORE	658	-0.0375018	25.1793	0.743826	0.952675	-0.112643	0.999866	NA	NA	P30622-2;P30622-1;P30622	204;204;204	CLIP1	1	306.18	ORE	658
CLIP2	CLIP2_S294	-0.125778	22.3258	0.522886	0.831853	-0.231201	0.999857	NA	NA	Q9UDT6-2;Q9UDT6	294;294	CLIP2	0.843261	78.342	QEx	5114	0.00734584	22.3258	0.969403	0.922838	0.0131079	1	NA	NA	Q9UDT6-2;Q9UDT6	294;294	CLIP2	0.843261	78.342	QEx	5114
CLK1	CLK1_S140	-0.0773741	26.74	0.67651	0.864877	-0.142226	0.999857	NA	NA	P49759;P49759-3	140;182	CLK1	1	120.85	QEx	2087	0.221042	26.74	0.256724	0.764874	0.394428	1	NA	NA	P49759;P49759-3	140;182	CLK1	1	120.85	QEx	2087
CLK1	CLK1_S341	0.30702	20.2908	0.510281	0.816304	0.96518	0.9999	NA	NA	P49759;P49759-3;Q9HAZ1	341;383;339	CLK1;CLK4	0.915561	68.088	ORE	5256	0.197941	20.2908	0.66808	0.947591	0.594553	0.999866	NA	NA	P49759;P49759-3;Q9HAZ1	341;383;339	CLK1;CLK4	0.915561	68.088	ORE	5256
CLK1	CLK1_T138	-0.260599	26.2665	0.171821	0.678083	-0.479022	0.999857	NA	NA	P49759;P49759-3	138;180	CLK1	1	92.817	QEx	2508	-0.0140689	26.2665	0.936082	0.920311	-0.0251045	1	NA	NA	P49759;P49759-3	138;180	CLK1	1	92.817	QEx	2508
CLK1	CLK1_T342	0.0798523	21.1862	0.842278	0.880024	0.251032	0.9999	NA	NA	P49759;P49759-3;Q9HAZ1	342;384;340	CLK1;CLK4	0.929761	68.088	ORE	4268	0.0792304	21.1862	0.843487	0.958032	0.237983	0.999866	NA	NA	P49759;P49759-3;Q9HAZ1	342;384;340	CLK1;CLK4	0.929761	68.088	ORE	4268
CLK3	CLK3_S49	-0.0405677	26.0009	0.764577	0.878551	-0.07457	0.999857	NA	NA	P49761-2;P49761-3;P49761-1;P49761	49;49;49;197	CLK3	0.999999	64.394	QEx	2765	-0.0102496	26.0009	0.939465	0.920575	-0.0182894	1	NA	NA	P49761-2;P49761-3;P49761-1;P49761	49;49;49;197	CLK3	0.999999	64.394	QEx	2765
CLK3	CLK3_S51	-0.0405677	26.0009	0.764577	0.878551	-0.07457	0.999857	NA	NA	P49761-2;P49761-3;P49761-1;P49761	51;51;51;199	CLK3	0.999997	64.394	QEx	2764	-0.0102496	26.0009	0.939465	0.920575	-0.0182894	1	NA	NA	P49761-2;P49761-3;P49761-1;P49761	51;51;51;199	CLK3	0.999997	64.394	QEx	2764
CLK3	CLK3_S76	0.282992	24.6512	0.102078	0.637732	0.520185	0.999857	NA	NA	P49761-2;P49761-3;P49761-1;P49761	76;76;76;224	CLK3	1	102.52	QEx	4012	0.219213	24.6512	0.186172	0.723458	0.391165	1	NA	NA	P49761-2;P49761-3;P49761-1;P49761	76;76;76;224	CLK3	1	102.52	QEx	4012
CLK3	CLK3_S78	0.282992	24.6512	0.102078	0.637732	0.520185	0.999857	NA	NA	P49761-2;P49761-3;P49761-1;P49761	78;78;78;226	CLK3	1	102.52	QEx	4011	0.219213	24.6512	0.186172	0.723458	0.391165	1	NA	NA	P49761-2;P49761-3;P49761-1;P49761	78;78;78;226	CLK3	1	102.52	QEx	4011
CLK3	CLK3_S9	0.0798105	25.422	0.623955	0.855144	0.146704	0.999857	NA	NA	P49761-2;P49761-3;P49761-1;P49761	9;9;9;157	CLK3	1	110.08	QEx	3336	0.0975432	25.422	0.551079	0.871775	0.174057	1	NA	NA	P49761-2;P49761-3;P49761-1;P49761	9;9;9;157	CLK3	1	110.08	QEx	3336
CLK4	CLK4_S136	-0.0338152	25.4422	0.911534	0.896096	-0.0621577	0.999857	NA	NA	Q9HAZ1	136	CLK4	1	78.921	QEx	3321	-0.218512	25.4422	0.486837	0.85727	-0.389914	1	NA	NA	Q9HAZ1	136	CLK4	1	78.921	QEx	3321
CLK4	CLK4_S138	-0.621231	25.3248	0.0876901	0.634034	-1.14192	0.999857	NA	NA	Q9HAZ1	138	CLK4	1	88.872	QEx	3435	-0.44201	25.3248	0.197675	0.731808	-0.788725	1	NA	NA	Q9HAZ1	138	CLK4	1	88.872	QEx	3435
CLN3	CLN3_S12	-0.0552331	27.9594	0.710088	0.870439	-0.101527	0.999857	NA	NA	Q13286-5;Q13286-4;Q13286-6;Q13286-2;Q13286-7;Q13286-3;Q13286	12;12;12;12;12;12;12	CLN3	1	169.92	QEx	1175	-0.0676727	27.9594	0.649757	0.889089	-0.120755	1	NA	NA	Q13286-5;Q13286-4;Q13286-6;Q13286-2;Q13286-7;Q13286-3;Q13286	12;12;12;12;12;12;12	CLN3	1	169.92	QEx	1175
CLN3	CLN3_S14	-0.158681	27.7383	0.237482	0.710906	-0.291682	0.999857	NA	NA	Q13286-5;Q13286-4;Q13286-6;Q13286-2;Q13286-7;Q13286-3;Q13286	14;14;14;14;14;14;14	CLN3	0.999989	128.71	QEx	1333	-0.205653	27.7383	0.139744	0.694721	-0.366967	1	NA	NA	Q13286-5;Q13286-4;Q13286-6;Q13286-2;Q13286-7;Q13286-3;Q13286	14;14;14;14;14;14;14	CLN3	0.999989	128.71	QEx	1333
CLNS1A	CLNS1A_S102	-0.557782	30.9837	0.356221	0.773511	-1.02529	0.999857	NA	NA	P54105	102	CLNS1A	1	328.8	QEx	175	-0.163428	30.9837	0.779675	0.90583	-0.291622	1	NA	NA	P54105	102	CLNS1A	1	328.8	QEx	175
CLSPN	CLSPN_S1083	-0.031509	26.8558	0.916296	0.89658	-0.0579185	0.999857	NA	NA	Q9HAW4-2;Q9HAW4;Q9HAW4-3	1083;1147;1147	CLSPN	0.583308	122.04	QEx	1982	-0.124192	26.8558	0.681889	0.89376	-0.221608	1	NA	NA	Q9HAW4-2;Q9HAW4;Q9HAW4-3	1083;1147;1147	CLSPN	0.583308	122.04	QEx	1982
CLSPN	CLSPN_S1092	-0.254823	27.0021	0.360244	0.77535	-0.468405	0.999857	NA	NA	Q9HAW4-2;Q9HAW4;Q9HAW4-3	1092;1156;1156	CLSPN	0.99999	233.72	QEx	1871	-0.455585	27.0021	0.115646	0.673025	-0.812948	1	NA	NA	Q9HAW4-2;Q9HAW4;Q9HAW4-3	1092;1156;1156	CLSPN	0.99999	233.72	QEx	1871
CLSPN	CLSPN_S1225	-0.141221	21.5318	0.226748	0.695328	-0.443958	0.9999	NA	NA	Q9HAW4-2;Q9HAW4;Q9HAW4-3	1225;1289;1289	CLSPN	0.999792	182.89	ORE	3836	-0.0451699	21.5318	0.683524	0.948714	-0.135676	0.999866	NA	NA	Q9HAW4-2;Q9HAW4;Q9HAW4-3	1225;1289;1289	CLSPN	0.999792	182.89	ORE	3836
CLSPN	CLSPN_S1246	-0.23695	19.1146	0.0320558	0.535063	-0.7449	0.9999	NA	NA	Q9HAW4-2;Q9HAW4	1246;1310	CLSPN	0.772317	81.92	ORE	6009	-0.069654	19.1146	0.454134	0.924758	-0.209219	0.999866	NA	NA	Q9HAW4-2;Q9HAW4	1246;1310	CLSPN	0.772317	81.92	ORE	6009
CLSPN	CLSPN_S1250	-0.299938	24.3846	0.213792	0.694717	-0.551334	0.999857	NA	NA	Q9HAW4-2;Q9HAW4	1250;1314	CLSPN	0.867967	54.524	QEx	4229	-0.0729218	24.3846	0.747144	0.902131	-0.130122	1	NA	NA	Q9HAW4-2;Q9HAW4	1250;1314	CLSPN	0.867967	54.524	QEx	4229
CLSPN	CLSPN_S1252	-0.262357	20.1952	0.0239492	0.514632	-0.824773	0.9999	NA	NA	Q9HAW4-2;Q9HAW4	1252;1316	CLSPN	0.999991	107.69	ORE	5335	-0.000432169	20.1952	0.996312	0.964239	-0.0012981	0.999866	NA	NA	Q9HAW4-2;Q9HAW4	1252;1316	CLSPN	0.999991	107.69	ORE	5335
CLSPN	CLSPN_S225	0.252954	23.8767	0.203093	0.690603	0.46497	0.999857	NA	NA	Q9HAW4-2;Q9HAW4;Q9HAW4-3	225;225;225	CLSPN	0.977313	106.44	QEx	4567	-0.101568	23.8767	0.575557	0.876556	-0.181238	1	NA	NA	Q9HAW4-2;Q9HAW4;Q9HAW4-3	225;225;225	CLSPN	0.977313	106.44	QEx	4567
CLSPN	CLSPN_S232	0.252954	23.8767	0.203093	0.690603	0.46497	0.999857	NA	NA	Q9HAW4-2;Q9HAW4;Q9HAW4-3	232;232;232	CLSPN	0.992866	106.44	QEx	4566	-0.101568	23.8767	0.575557	0.876556	-0.181238	1	NA	NA	Q9HAW4-2;Q9HAW4;Q9HAW4-3	232;232;232	CLSPN	0.992866	106.44	QEx	4566
CLSPN	CLSPN_S706	-0.240427	23.269	0.52124	0.831412	-0.441944	0.999857	NA	NA	Q9HAW4-2;Q9HAW4;Q9HAW4-3	706;770;770	CLSPN	0.53909	67.866	QEx	4876	0.656474	23.269	0.265087	0.768542	1.17141	1	NA	NA	Q9HAW4-2;Q9HAW4;Q9HAW4-3	706;770;770	CLSPN	0.53909	67.866	QEx	4876
CLSPN	CLSPN_S746	-0.223262	22.7941	0.237114	0.710674	-0.410391	0.999857	NA	NA	Q9HAW4-2;Q9HAW4;Q9HAW4-3	746;810;810	CLSPN	0.987539	77.732	QEx	5026	0.206427	22.7941	0.268481	0.769975	0.368349	1	NA	NA	Q9HAW4-2;Q9HAW4;Q9HAW4-3	746;810;810	CLSPN	0.987539	77.732	QEx	5026
CLTC	CLTC_T394	0.0905776	21.0365	0.491243	0.810534	0.284749	0.9999	NA	NA	Q00610-2;Q00610	394;394	CLTC	0.999981	111.86	ORE	4453	0.0944719	21.0365	0.473519	0.927615	0.283764	0.999866	NA	NA	Q00610-2;Q00610	394;394	CLTC	0.999981	111.86	ORE	4453
CMTR1	CMTR1_S31	0.161325	26.4619	0.258595	0.723326	0.296542	0.999857	NA	NA	Q8N1G2	31	CMTR1	0.902316	110.08	QEx	2333	-0.509068	26.4619	0.0215629	0.52689	-0.908383	1	NA	NA	Q8N1G2	31	CMTR1	0.902316	110.08	QEx	2333
CNKSR2	CNKSR2_S878	-0.105589	20.5256	0.475608	0.805517	-0.33194	0.9999	NA	NA	Q8WXI2-5;Q8WXI2	878;908	CNKSR2	1	178.22	ORE	5022	-0.0935704	20.5256	0.525491	0.934304	-0.281056	0.999866	NA	NA	Q8WXI2-5;Q8WXI2	878;908	CNKSR2	1	178.22	ORE	5022
CNNM3	CNNM3_S652	0.0366507	24.138	0.690875	0.857478	0.115219	0.9999	NA	NA	Q8NE01-2;Q8NE01	652;700	CNNM3	1	140.95	ORE	1217	0.029681	24.138	0.746888	0.95286	0.0891523	0.999866	NA	NA	Q8NE01-2;Q8NE01	652;700	CNNM3	1	140.95	ORE	1217
CNOT2	CNOT2_S165	0.1615	23.552	0.222669	0.693106	0.507707	0.9999	NA	NA	Q9NZN8-4;Q9NZN8-5;Q9NZN8	165;165;165	CNOT2	0.999996	229.68	ORE	1679	-0.176668	23.552	0.186873	0.834913	-0.530655	0.999866	NA	NA	Q9NZN8-4;Q9NZN8-5;Q9NZN8	165;165;165	CNOT2	0.999996	229.68	ORE	1679
CNOT2	CNOT2_S170	-0.0453101	23.4666	0.653957	0.850634	-0.142442	0.9999	NA	NA	Q9NZN8-4;Q9NZN8-5;Q9NZN8	170;170;170	CNOT2	0.948244	140.84	ORE	1754	-0.133331	23.4666	0.212099	0.851635	-0.400483	0.999866	NA	NA	Q9NZN8-4;Q9NZN8-5;Q9NZN8	170;170;170	CNOT2	0.948244	140.84	ORE	1754
CNP	CNP_S150	0.0346104	22.6266	0.81042	0.875893	0.108805	0.9999	NA	NA	P09543-2;P09543	150;170	CNP	1	210.91	ORE	2546	0.198631	22.6266	0.197338	0.842287	0.596624	0.999866	NA	NA	P09543-2;P09543	150;170	CNP	1	210.91	ORE	2546
CNTLN	CNTLN_S12	-0.249295	19.0958	0.269144	0.723198	-0.78371	0.9999	NA	NA	Q9NXG0-3;Q9NXG0;Q9NXG0-2	12;12;12	CNTLN	0.999993	63.473	ORE	6023	-0.0484377	19.0958	0.821833	0.956974	-0.145492	0.999866	NA	NA	Q9NXG0-3;Q9NXG0;Q9NXG0-2	12;12;12	CNTLN	0.999993	63.473	ORE	6023
CNTLN	CNTLN_S8	0.0180897	19.7653	0.904629	0.887362	0.0568685	0.9999	NA	NA	Q9NXG0-3;Q9NXG0;Q9NXG0-2	8;8;8	CNTLN	0.999798	63.473	ORE	5675	-0.0310342	19.7653	0.837319	0.957736	-0.0932168	0.999866	NA	NA	Q9NXG0-3;Q9NXG0;Q9NXG0-2	8;8;8	CNTLN	0.999798	63.473	ORE	5675
COBLL1	COBLL1_S256	-0.225195	20.2265	0.291807	0.736068	-0.707946	0.9999	NA	NA	Q53SF7-4;Q53SF7-3;Q53SF7-2;Q53SF7	256;256;294;294	COBLL1	0.999999	212.72	ORE	5309	-0.144798	20.2265	0.502167	0.931462	-0.434928	0.999866	NA	NA	Q53SF7-4;Q53SF7-3;Q53SF7-2;Q53SF7	256;256;294;294	COBLL1	0.999999	212.72	ORE	5309
COBLL1	COBLL1_S344	0.173491	23.1853	0.214367	0.688372	0.545405	0.9999	NA	NA	Q53SF7-4;Q53SF7-3;Q53SF7-2;Q53SF7	344;344;382;382	COBLL1	0.999996	137.87	ORE	2015	-0.00350696	23.1853	0.978675	0.963618	-0.0105338	0.999866	NA	NA	Q53SF7-4;Q53SF7-3;Q53SF7-2;Q53SF7	344;344;382;382	COBLL1	0.999996	137.87	ORE	2015
COBLL1	COBLL1_S356	0.00795098	20.3292	0.965431	0.893701	0.0249955	0.9999	NA	NA	Q53SF7-4;Q53SF7-3;Q53SF7-2;Q53SF7	356;356;394;394	COBLL1	0.935329	137.87	ORE	5217	-0.132192	20.3292	0.480025	0.928526	-0.397062	0.999866	NA	NA	Q53SF7-4;Q53SF7-3;Q53SF7-2;Q53SF7	356;356;394;394	COBLL1	0.935329	137.87	ORE	5217
COBLL1	COBLL1_T260	-0.225195	20.2265	0.291807	0.736068	-0.707946	0.9999	NA	NA	Q53SF7-4;Q53SF7-3;Q53SF7-2;Q53SF7	260;260;298;298	COBLL1	1	212.72	ORE	5308	-0.144798	20.2265	0.502167	0.931462	-0.434928	0.999866	NA	NA	Q53SF7-4;Q53SF7-3;Q53SF7-2;Q53SF7	260;260;298;298	COBLL1	1	212.72	ORE	5308
COG5	COG5_S197	-0.0353123	19.4023	0.828185	0.878231	-0.111011	0.9999	NA	NA	Q9UP83-3;Q9UP83;Q9UP83-2	197;197;197	COG5	0.99815	102.64	ORE	5882	0.063089	19.4023	0.699378	0.949818	0.189499	0.999866	NA	NA	Q9UP83-3;Q9UP83;Q9UP83-2	197;197;197	COG5	0.99815	102.64	ORE	5882
COIL	COIL_S301	-0.0707086	21.3143	0.595842	0.83842	-0.222287	0.9999	NA	NA	P38432	301	COIL	1	145.09	ORE	4111	0.0891467	21.3143	0.506448	0.932002	0.267768	0.999866	NA	NA	P38432	301	COIL	1	145.09	ORE	4111
COIL	COIL_T122	NA	NA	NA	NA	NA	NA	mock_only	-74	P38432	122	COIL	1	69.602	QEx	5320	NA	NA	NA	NA	NA	NA	mock_only	-133	P38432	122	COIL	1	69.602	QEx	5360
COIL	COIL_T303	-0.184861	22.3856	0.22462	0.694177	-0.581149	0.9999	NA	NA	P38432	303	COIL	0.998923	176.95	ORE	2842	-0.00403241	22.3856	0.977558	0.963578	-0.0121121	0.999866	NA	NA	P38432	303	COIL	0.998923	176.95	ORE	2842
COL4A3BP	COL4A3BP_S132	-0.182861	23.0794	0.279907	0.729324	-0.574859	0.9999	NA	NA	Q9Y5P4;Q9Y5P4-3;Q9Y5P4-2	132;260;132	COL4A3BP	0.987721	104.67	ORE	2098	-0.0779541	23.0794	0.632219	0.944782	-0.234149	0.999866	NA	NA	Q9Y5P4;Q9Y5P4-3;Q9Y5P4-2	132;260;132	COL4A3BP	0.987721	104.67	ORE	2098
COL4A3BP	COL4A3BP_S144	-1.17139	23.9196	0.07125	0.628074	-2.15321	0.717873	NA	NA	Q9Y5P4;Q9Y5P4-3;Q9Y5P4-2	144;272;144	COL4A3BP	0.929271	116.34	QEx	4540	-0.391248	23.9196	0.493427	0.858907	-0.698145	1	NA	NA	Q9Y5P4;Q9Y5P4-3;Q9Y5P4-2	144;272;144	COL4A3BP	0.929271	116.34	QEx	4540
COL4A3BP	COL4A3BP_S377	0.00250715	22.4035	0.98513	0.895605	0.00788174	0.9999	NA	NA	Q9Y5P4;Q9Y5P4-3	377;505	COL4A3BP	0.87075	185.09	ORE	2819	-0.0798573	22.4035	0.558198	0.937914	-0.239866	0.999866	NA	NA	Q9Y5P4;Q9Y5P4-3	377;505	COL4A3BP	0.87075	185.09	ORE	2819
COL4A3BP	COL4A3BP_S380	-0.147005	23.4173	0.254524	0.714271	-0.462141	0.9999	NA	NA	Q9Y5P4;Q9Y5P4-3	380;508	COL4A3BP	0.955434	185.09	ORE	1811	-0.0626734	23.4173	0.612229	0.943082	-0.188251	0.999866	NA	NA	Q9Y5P4;Q9Y5P4-3	380;508	COL4A3BP	0.955434	185.09	ORE	1811
COPA	COPA_S173	-0.0953081	20.1876	0.408922	0.784968	-0.29962	0.9999	NA	NA	P53621;P53621-2	173;173	COPA	1	136.14	ORE	5342	-0.128862	20.1876	0.274282	0.881277	-0.387061	0.999866	NA	NA	P53621;P53621-2	173;173	COPA	1	136.14	ORE	5342
COPB2	COPB2_S830	-0.0161734	27.9755	0.854508	0.881537	-0.0508445	0.9999	NA	NA	P35606-2;P35606	830;859	COPB2	0.999448	243.35	ORE	76	-0.0309601	27.9755	0.726513	0.951602	-0.0929944	0.999866	NA	NA	P35606-2;P35606	830;859	COPB2	0.999448	243.35	ORE	76
CPD	CPD_T1121	-0.0282333	27.4316	0.843569	0.880185	-0.0887573	0.9999	NA	NA	O75976-2;O75976	1121;1368	CPD	1	252.1	ORE	122	0.06632	27.4316	0.645289	0.94584	0.199204	0.999866	NA	NA	O75976-2;O75976	1121;1368	CPD	1	252.1	ORE	122
CPD	CPD_T1123	-0.0408325	27.4162	0.776593	0.871183	-0.128365	0.9999	NA	NA	O75976-2;O75976	1123;1370	CPD	1	252.1	ORE	124	0.0611449	27.4162	0.67212	0.947889	0.18366	0.999866	NA	NA	O75976-2;O75976	1123;1370	CPD	1	252.1	ORE	124
CPEB2	CPEB2_S67	-0.414442	25.6161	0.133168	0.655673	-0.761811	0.999857	NA	NA	Q7Z5Q1-7;Q7Z5Q1-5;Q7Z5Q1-4;Q7Z5Q1-6;Q7Z5Q1-3;Q7Z5Q1;Q7Z5Q1-8;Q7Z5Q1-9	67;89;89;89;67;89;526;526	CPEB2	1	112.8	QEx	3154	-0.2381	25.6161	0.357546	0.815196	-0.424866	1	NA	NA	Q7Z5Q1-7;Q7Z5Q1-5;Q7Z5Q1-4;Q7Z5Q1-6;Q7Z5Q1-3;Q7Z5Q1;Q7Z5Q1-8;Q7Z5Q1-9	67;89;89;89;67;89;526;526	CPEB2	1	112.8	QEx	3154
CPEB2	CPEB2_S70	-0.414442	25.6161	0.133168	0.655673	-0.761811	0.999857	NA	NA	Q7Z5Q1-7;Q7Z5Q1-5;Q7Z5Q1-4;Q7Z5Q1-6;Q7Z5Q1-3;Q7Z5Q1;Q7Z5Q1-8;Q7Z5Q1-9	70;92;92;92;70;92;529;529	CPEB2	1	112.8	QEx	3153	-0.2381	25.6161	0.357546	0.815196	-0.424866	1	NA	NA	Q7Z5Q1-7;Q7Z5Q1-5;Q7Z5Q1-4;Q7Z5Q1-6;Q7Z5Q1-3;Q7Z5Q1;Q7Z5Q1-8;Q7Z5Q1-9	70;92;92;92;70;92;529;529	CPEB2	1	112.8	QEx	3153
CPEB4	CPEB4_S252	0.204809	18.7066	0.331569	0.755782	0.643858	0.9999	NA	NA	Q17RY0-2;Q17RY0	252;252	CPEB4	0.999999	65.043	ORE	6137	0.287413	18.7066	0.18737	0.835279	0.863299	0.999866	NA	NA	Q17RY0-2;Q17RY0	252;252	CPEB4	0.999999	65.043	ORE	6137
CPEB4	CPEB4_S255	0.204809	18.7066	0.331569	0.755782	0.643858	0.9999	NA	NA	Q17RY0-2;Q17RY0	255;255	CPEB4	0.999991	65.043	ORE	6136	0.287413	18.7066	0.18737	0.835279	0.863299	0.999866	NA	NA	Q17RY0-2;Q17RY0	255;255	CPEB4	0.999991	65.043	ORE	6136
CPSF4	CPSF4_S212	-0.0844878	20.1581	0.592877	0.837743	-0.265604	0.9999	NA	NA	O95639	212	CPSF4	0.998512	234.85	ORE	5371	-0.118687	20.1581	0.457456	0.925263	-0.356498	0.999866	NA	NA	O95639	212	CPSF4	0.998512	234.85	ORE	5371
CPSF7	CPSF7_T194	-0.385824	20.308	0.0250896	0.518189	-1.21292	0.9999	NA	NA	Q8N684-2;Q8N684;Q8N684-3	194;203;246	CPSF7	0.962064	156.29	ORE	5238	0.527194	20.308	0.00798804	0.492898	1.58352	0.999866	NA	NA	Q8N684-2;Q8N684;Q8N684-3	194;203;246	CPSF7	0.962064	156.29	ORE	5238
CREB1	CREB1_S108	0.700574	25.2059	0.0671258	0.626144	1.28777	0.999857	NA	NA	P16220-3;P16220	108;108	CREB1	0.966829	90.858	QEx	3536	-1.63302	25.2059	0.00938059	0.421471	-2.91397	0.168149	NA	NA	P16220-3;P16220	108;108	CREB1	0.966829	90.858	QEx	3536
CREB1	CREB1_S111	0.135138	26.7139	0.42975	0.802682	0.248405	0.999857	NA	NA	P16220-3;P16220	111;111	CREB1	0.966829	90.858	QEx	2114	-1.13664	26.7139	0.00164151	0.251334	-2.02823	0.926337	NA	NA	P16220-3;P16220	111;111	CREB1	0.966829	90.858	QEx	2114
CREB1	CREB1_S114	0.0233601	20.0603	0.906011	0.887514	0.0734372	0.9999	NA	NA	P16220-3;P16220	114;114	CREB1	0.955151	67.33	ORE	5452	0.0412071	20.0603	0.835203	0.957633	0.123773	0.999866	NA	NA	P16220-3;P16220	114;114	CREB1	0.955151	67.33	ORE	5452
CREBBP	CREBBP_S121	-0.116681	21.7852	0.33498	0.757298	-0.36681	0.9999	NA	NA	Q92793-2;Q92793	121;121	CREBBP	0.999744	173.19	ORE	3556	-0.0626576	21.7852	0.595037	0.941533	-0.188204	0.999866	NA	NA	Q92793-2;Q92793	121;121	CREBBP	0.999744	173.19	ORE	3556
CREBBP	CREBBP_S2313	0.362811	20.4843	0.0913541	0.59204	1.14057	0.9999	NA	NA	Q92793-2;Q92793	2313;2351	CREBBP	0.999932	124.73	ORE	5056	0.280922	20.4843	0.172749	0.823794	0.843802	0.999866	NA	NA	Q92793-2;Q92793	2313;2351	CREBBP	0.999932	124.73	ORE	5056
CREBBP	CREBBP_S2324	0.195857	19.6275	0.252548	0.713003	0.615715	0.9999	NA	NA	Q92793-2;Q92793	2324;2362	CREBBP	0.806088	124.73	ORE	5762	0.213053	19.6275	0.217317	0.854679	0.639944	0.999866	NA	NA	Q92793-2;Q92793	2324;2362	CREBBP	0.806088	124.73	ORE	5762
CRK	CRK_S41	-0.338878	27.1597	0.0672323	0.626197	-0.622912	0.999857	NA	NA	P46108-2;P46108	41;41	CRK	0.893371	151.8	QEx	1758	-0.164419	27.1597	0.321698	0.798747	-0.293389	1	NA	NA	P46108-2;P46108	41;41	CRK	0.893371	151.8	QEx	1758
CROCC	CROCC_S1451	-0.0103621	21.6355	0.939392	0.891076	-0.0325755	0.9999	NA	NA	Q5TZA2;Q5TZA2-2	1451;754	CROCC	1	76.588	ORE	3722	0.190384	21.6355	0.19243	0.838912	0.571852	0.999866	NA	NA	Q5TZA2;Q5TZA2-2	1451;754	CROCC	1	76.588	ORE	3722
CROCC	CROCC_S1460	-0.0103621	21.6355	0.939392	0.891076	-0.0325755	0.9999	NA	NA	Q5TZA2;Q5TZA2-2	1460;763	CROCC	1	76.588	ORE	3721	0.190384	21.6355	0.19243	0.838912	0.571852	0.999866	NA	NA	Q5TZA2;Q5TZA2-2	1460;763	CROCC	1	76.588	ORE	3721
CRTC1	CRTC1_S151	-0.149923	28.7028	0.482644	0.820352	-0.275583	0.999857	NA	NA	Q6UUV9-3;Q6UUV9;Q6UUV9-2	151;151;167	CRTC1	0.619495	131.32	QEx	788	0.0511004	28.7028	0.8073	0.908758	0.0911838	1	NA	NA	Q6UUV9-3;Q6UUV9;Q6UUV9-2	151;151;167	CRTC1	0.619495	131.32	QEx	788
CRTC1	CRTC1_S153	-0.519415	20.9528	0.00610594	0.433597	-1.63289	0.9999	NA	NA	Q6UUV9-3;Q6UUV9;Q6UUV9-2	153;153;169	CRTC1	0.746433	131.65	ORE	4544	-0.110706	20.9528	0.359496	0.906796	-0.332527	0.999866	NA	NA	Q6UUV9-3;Q6UUV9;Q6UUV9-2	153;153;169	CRTC1	0.746433	131.65	ORE	4544
CRTC1	CRTC1_S172	0.103546	22.9111	0.703484	0.859675	0.325516	0.9999	NA	NA	Q6UUV9-3;Q6UUV9;Q6UUV9-2	172;172;188	CRTC1	0.957964	154.77	ORE	2257	-0.0754564	22.9111	0.780918	0.954821	-0.226647	0.999866	NA	NA	Q6UUV9-3;Q6UUV9;Q6UUV9-2	172;172;188	CRTC1	0.957964	154.77	ORE	2257
CRTC1	CRTC1_T149	-0.333305	25.5938	0.450439	0.797468	-1.04781	0.9999	NA	NA	Q6UUV9-3;Q6UUV9;Q6UUV9-2	149;149;165	CRTC1	0.940415	155.1	ORE	526	-0.749985	25.5938	0.116536	0.772599	-2.25272	0.673365	NA	NA	Q6UUV9-3;Q6UUV9;Q6UUV9-2	149;149;165	CRTC1	0.940415	155.1	ORE	526
CRTC2	CRTC2_S183	NA	NA	NA	NA	NA	NA	NA	NA	NA	NA	NA	NA	NA	NA	NA	NA	NA	NA	NA	NA	NA	mock_only	-17	Q53ET0	183	CRTC2	0.996466	108.69	ORE	6357
CRTC3	CRTC3_S162	-0.0757454	25.5505	0.599345	0.839213	-0.238121	0.9999	NA	NA	Q6UUV7-3;Q6UUV7	162;162	CRTC3	0.995117	277.07	ORE	542	-0.0769205	25.5505	0.593818	0.94142	-0.231045	0.999866	NA	NA	Q6UUV7-3;Q6UUV7	162;162	CRTC3	0.995117	277.07	ORE	542
CRTC3	CRTC3_S329	-0.0416488	24.0923	0.680367	0.855595	-0.130931	0.9999	NA	NA	Q6UUV7-3;Q6UUV7	329;329	CRTC3	0.999962	196.37	ORE	1256	0.101207	24.0923	0.331963	0.89984	0.303993	0.999866	NA	NA	Q6UUV7-3;Q6UUV7	329;329	CRTC3	0.999962	196.37	ORE	1256
CRTC3	CRTC3_S370	-0.0331877	26.1489	0.815707	0.88529	-0.0610043	0.999857	NA	NA	Q6UUV7-3;Q6UUV7	370;370	CRTC3	0.999512	262.36	QEx	2617	0.113323	26.1489	0.437295	0.843629	0.202215	1	NA	NA	Q6UUV7-3;Q6UUV7	370;370	CRTC3	0.999512	262.36	QEx	2617
CRTC3	CRTC3_S391	0.00562965	22.1977	0.966851	0.893841	0.017698	0.9999	NA	NA	Q6UUV7-3;Q6UUV7	391;391	CRTC3	0.999597	119.46	ORE	3066	0.0589001	22.1977	0.666039	0.947438	0.176917	0.999866	NA	NA	Q6UUV7-3;Q6UUV7	391;391	CRTC3	0.999597	119.46	ORE	3066
CRTC3	CRTC3_S396	-0.00623932	25.585	0.971771	0.901905	-0.0114689	0.999857	NA	NA	Q6UUV7-3;Q6UUV7	396;396	CRTC3	0.999698	137.11	QEx	3189	0.821506	25.585	0.00487705	0.345731	1.4659	1	NA	NA	Q6UUV7-3;Q6UUV7	396;396	CRTC3	0.999698	137.11	QEx	3189
CRTC3	CRTC3_S62	-0.0837116	27.5084	0.615408	0.853427	-0.153875	0.999857	NA	NA	Q6UUV7-3;Q6UUV7	62;62	CRTC3	0.999997	140.35	QEx	1497	0.0579942	27.5084	0.726317	0.899606	0.103485	1	NA	NA	Q6UUV7-3;Q6UUV7	62;62	CRTC3	0.999997	140.35	QEx	1497
CRYBG3	CRYBG3_S931	0.0516374	19.2752	0.780327	0.871721	0.162333	0.9999	NA	NA	Q68DQ2	931	CRYBG3	1	125.51	ORE	5946	0.864998	19.2752	0.00525797	0.453321	2.59818	0.354897	NA	NA	Q68DQ2	931	CRYBG3	1	125.51	ORE	5946
CSDC2	CSDC2_S47	0.0664289	23.4914	0.758403	0.877683	0.122107	0.999857	NA	NA	Q9Y534	47	CSDC2	0.999506	57.348	QEx	4777	0.112882	23.4914	0.605431	0.881928	0.201428	1	NA	NA	Q9Y534	47	CSDC2	0.999506	57.348	QEx	4777
CSDE1	CSDE1_S483	-0.148195	19.9848	0.360005	0.767701	-0.465881	0.9999	NA	NA	O75534-2;O75534;O75534-3;O75534-4	483;514;529;560	CSDE1	1	120.45	ORE	5525	-0.323354	19.9848	0.0712429	0.716625	-0.971253	0.999866	NA	NA	O75534-2;O75534;O75534-3;O75534-4	483;514;529;560	CSDE1	1	120.45	ORE	5525
CSNK1D	CSNK1D_S382	-0.0667423	24.9803	0.867068	0.891347	-0.122683	0.999857	NA	NA	P48730-2;P48730	382;382	CSNK1D	0.98283	113.35	QEx	3716	-0.608839	24.9803	0.161558	0.709544	-1.08642	1	NA	NA	P48730-2;P48730	382;382	CSNK1D	0.98283	113.35	QEx	3716
CSNK1D	CSNK1D_S383	0.302255	24.5303	0.435214	0.804599	0.555594	0.999857	NA	NA	P48730-2;P48730	383;383	CSNK1D	0.840308	79.875	QEx	4111	1.5147	24.5303	0.0116811	0.452096	2.70283	0.267844	NA	NA	P48730-2;P48730	383;383	CSNK1D	0.840308	79.875	QEx	4111
CSNK1D	CSNK1D_S384	0.136149	20.5568	0.290021	0.735083	0.428013	0.9999	NA	NA	P48730-2;P48730	384;384	CSNK1D	0.800546	168.67	ORE	4990	0.0368135	20.5568	0.76544	0.95395	0.110576	0.999866	NA	NA	P48730-2;P48730	384;384	CSNK1D	0.800546	168.67	ORE	4990
CSNK1D	CSNK1D_S398	-0.0882263	22.6181	0.411188	0.785685	-0.277357	0.9999	NA	NA	P48730-2	398	CSNK1D	0.919386	119.46	ORE	2557	0.0245078	22.6181	0.814918	0.956624	0.0736138	0.999866	NA	NA	P48730-2	398	CSNK1D	0.919386	119.46	ORE	2557
CSNK1D	CSNK1D_S401	-0.0742682	22.7161	0.5286	0.821534	-0.233477	0.9999	NA	NA	P48730-2	401	CSNK1D	0.966114	119.46	ORE	2442	0.0858542	22.7161	0.468651	0.926918	0.257879	0.999866	NA	NA	P48730-2	401	CSNK1D	0.966114	119.46	ORE	2442
CSNK1D	CSNK1D_T347	0.135565	22.5295	0.434852	0.793001	0.426176	0.9999	NA	NA	P48730-2;P48730	347;347	CSNK1D	0.951777	113.6	ORE	2677	0.214553	22.5295	0.232071	0.862649	0.644448	0.999866	NA	NA	P48730-2;P48730	347;347	CSNK1D	0.951777	113.6	ORE	2677
CSNK1E	CSNK1E_S363	0.0611824	20.9146	0.570464	0.832437	0.192339	0.9999	NA	NA	P49674	363	CSNK1E	0.944858	89.266	ORE	4583	-0.00141428	20.9146	0.9894	0.963998	-0.00424804	0.999866	NA	NA	P49674	363	CSNK1E	0.944858	89.266	ORE	4583
CSNK1E	CSNK1E_S405	0.120238	22.932	0.277186	0.727792	0.377992	0.9999	NA	NA	P49674	405	CSNK1E	0.951209	92.236	ORE	2235	0.181558	22.932	0.119359	0.77519	0.545342	0.999866	NA	NA	P49674	405	CSNK1E	0.951209	92.236	ORE	2235
CSNK1E	CSNK1E_S408	0.125234	23.5434	0.264297	0.720323	0.393698	0.9999	NA	NA	P49674	408	CSNK1E	0.997587	92.236	ORE	1690	0.191212	23.5434	0.107272	0.763289	0.574341	0.999866	NA	NA	P49674	408	CSNK1E	0.997587	92.236	ORE	1690
CSPP1	CSPP1_S586	-0.835685	23.8039	0.0396334	0.603914	-1.53612	0.999857	NA	NA	Q1MSJ5-2;Q1MSJ5-1;Q1MSJ5	586;931;966	CSPP1	1	93.011	QEx	4606	-0.126407	23.8039	0.706703	0.897107	-0.225561	1	NA	NA	Q1MSJ5-2;Q1MSJ5-1;Q1MSJ5	586;931;966	CSPP1	1	93.011	QEx	4606
CTAGE4	CTAGE4_Y71	0.103922	19.9752	0.484822	0.808505	0.326699	0.9999	NA	NA	Q8IX94;Q86UF2;P0CG41;A4FU28;A4D2H0	71;71;71;71;71	CTAGE4;CTAGE6;CTAGE8;CTAGE9;CTAGE15	1	74.376	ORE	5538	0.305285	19.9752	0.068446	0.711515	0.91698	0.999866	NA	NA	Q8IX94;Q86UF2;P0CG41;A4FU28;A4D2H0	71;71;71;71;71	CTAGE4;CTAGE6;CTAGE8;CTAGE9;CTAGE15	1	74.376	ORE	5538
CTAGE5	CTAGE5_S437	0.687248	23.5555	0.00204456	0.404192	2.1605	0.696211	NA	NA	O15320-8;O15320-6;O15320-4;O15320-3;O15320-10;O15320;O15320-5;Q96PC5;O15320-9	437;442;517;488;505;517;522;1125;479	CTAGE5;MIA2	0.999932	164.64	ORE	1677	-0.0782738	23.5555	0.595178	0.941546	-0.23511	0.999866	NA	NA	O15320-8;O15320-6;O15320-4;O15320-3;O15320-10;O15320;O15320-5;Q96PC5;O15320-9	437;442;517;488;505;517;522;1125;479	CTAGE5;MIA2	0.999932	164.64	ORE	1677
CTAGE5	CTAGE5_S442	0.950439	22.3305	0.0029854	0.415065	2.9879	0.133566	NA	NA	O15320-8;O15320-6;O15320-4;O15320-3;O15320-10;O15320;O15320-5;Q96PC5;O15320-9	442;447;522;493;510;522;527;1130;484	CTAGE5;MIA2	0.996746	164.64	ORE	2910	0.0512326	22.3305	0.77238	0.954345	0.153886	0.999866	NA	NA	O15320-8;O15320-6;O15320-4;O15320-3;O15320-10;O15320;O15320-5;Q96PC5;O15320-9	442;447;522;493;510;522;527;1130;484	CTAGE5;MIA2	0.996746	164.64	ORE	2910
CTAGE5	CTAGE5_S479	0.259996	27.8667	0.189367	0.685562	0.477914	0.999857	NA	NA	O15320-9;O15320-8;O15320-6;O15320-4;O15320-3;O15320-10;O15320;O15320-5;Q96PC5	479;437;442;517;488;505;517;522;1125	CTAGE5;MIA2	1	215.49	QEx	1237	0.0950057	27.8667	0.60855	0.882462	0.169529	1	NA	NA	O15320-9;O15320-8;O15320-6;O15320-4;O15320-3;O15320-10;O15320;O15320-5;Q96PC5	479;437;442;517;488;505;517;522;1125	CTAGE5;MIA2	1	215.49	QEx	1237
CTAGE5	CTAGE5_S484	0.220281	27.8424	0.259389	0.723761	0.404911	0.999857	NA	NA	O15320-9;O15320-8;O15320-6;O15320-4;O15320-3;O15320-10;O15320;O15320-5;Q96PC5	484;442;447;522;493;510;522;527;1130	CTAGE5;MIA2	1	215.49	QEx	1251	0.0945247	27.8424	0.612544	0.883138	0.16867	1	NA	NA	O15320-9;O15320-8;O15320-6;O15320-4;O15320-3;O15320-10;O15320;O15320-5;Q96PC5	484;442;447;522;493;510;522;527;1130	CTAGE5;MIA2	1	215.49	QEx	1251
CTAGE5	CTAGE5_S510	-0.137913	22.5981	0.457357	0.799368	-0.433557	0.9999	NA	NA	O15320-8;O15320-6;O15320-4;O15320-3;O15320-10;O15320;O15320-5;Q96PC5;O15320-9;O15320-7;O15320-2	510;515;590;561;578;590;595;1198;552;518;547	CTAGE5;MIA2	0.938298	116.99	ORE	2579	0.2037	22.5981	0.284034	0.884884	0.611851	0.999866	NA	NA	O15320-8;O15320-6;O15320-4;O15320-3;O15320-10;O15320;O15320-5;Q96PC5;O15320-9;O15320-7;O15320-2	510;515;590;561;578;590;595;1198;552;518;547	CTAGE5;MIA2	0.938298	116.99	ORE	2579
CTAGE5	CTAGE5_S514	0.00542212	23.0843	0.979329	0.895052	0.0170456	0.9999	NA	NA	O15320-8;O15320-6;O15320-4;O15320-3;O15320-10;O15320;O15320-5;Q96PC5;O15320-9;O15320-7;O15320-2	514;519;594;565;582;594;599;1202;556;522;551	CTAGE5;MIA2	0.995018	116.99	ORE	2092	0.156305	23.0843	0.464774	0.926354	0.469491	0.999866	NA	NA	O15320-8;O15320-6;O15320-4;O15320-3;O15320-10;O15320;O15320-5;Q96PC5;O15320-9;O15320-7;O15320-2	514;519;594;565;582;594;599;1202;556;522;551	CTAGE5;MIA2	0.995018	116.99	ORE	2092
CTAGE5	CTAGE5_S516	0.216503	22.4061	0.307462	0.744312	0.68062	0.9999	NA	NA	O15320-8;O15320-6;O15320-4;O15320-3;O15320-10;O15320;O15320-5;Q96PC5;O15320-9;O15320-7;O15320-2	516;521;596;567;584;596;601;1204;558;524;553	CTAGE5;MIA2	0.999973	116.99	ORE	2815	-0.0486594	22.4061	0.811311	0.95644	-0.146157	0.999866	NA	NA	O15320-8;O15320-6;O15320-4;O15320-3;O15320-10;O15320;O15320-5;Q96PC5;O15320-9;O15320-7;O15320-2	516;521;596;567;584;596;601;1204;558;524;553	CTAGE5;MIA2	0.999973	116.99	ORE	2815
CTAGE5	CTAGE5_S521	-0.00598727	26.3499	0.967933	0.901554	-0.0110056	0.999857	NA	NA	O15320-9;O15320-8;O15320-6;O15320-4;O15320-3;O15320-10;O15320;O15320-5;Q96PC5;O15320-7;O15320-2	521;479;484;559;530;547;559;564;1167;487;516	CTAGE5;MIA2	1	109.83	QEx	2434	0.0265134	26.3499	0.858889	0.913766	0.0473107	1	NA	NA	O15320-9;O15320-8;O15320-6;O15320-4;O15320-3;O15320-10;O15320;O15320-5;Q96PC5;O15320-7;O15320-2	521;479;484;559;530;547;559;564;1167;487;516	CTAGE5;MIA2	1	109.83	QEx	2434
CTAGE5	CTAGE5_S552	0.0234912	28.052	0.869093	0.891572	0.0431807	0.999857	NA	NA	O15320-9;O15320-8;O15320-6;O15320-4;O15320-3;O15320-10;O15320;O15320-5;Q96PC5;O15320-7;O15320-2	552;510;515;590;561;578;590;595;1198;518;547	CTAGE5;MIA2	0.99767	98.443	QEx	1125	-0.0208025	28.052	0.883933	0.916004	-0.0371202	1	NA	NA	O15320-9;O15320-8;O15320-6;O15320-4;O15320-3;O15320-10;O15320;O15320-5;Q96PC5;O15320-7;O15320-2	552;510;515;590;561;578;590;595;1198;518;547	CTAGE5;MIA2	0.99767	98.443	QEx	1125
CTAGE5	CTAGE5_S555	-0.0140614	24.6994	0.904085	0.887301	-0.0442049	0.9999	NA	NA	O15320-8;O15320-6;O15320-4;O15320-3;O15320-10;O15320;O15320-5;Q96PC5;O15320-9;O15320-7;O15320-2	555;560;635;606;623;635;640;1243;597;563;592	CTAGE5;MIA2	0.992525	117.18	ORE	892	-0.0209297	24.6994	0.857752	0.958701	-0.0628663	0.999866	NA	NA	O15320-8;O15320-6;O15320-4;O15320-3;O15320-10;O15320;O15320-5;Q96PC5;O15320-9;O15320-7;O15320-2	555;560;635;606;623;635;640;1243;597;563;592	CTAGE5;MIA2	0.992525	117.18	ORE	892
CTAGE5	CTAGE5_S556	0.026511	28.3845	0.85949	0.890494	0.0487315	0.999857	NA	NA	O15320-9;O15320-8;O15320-6;O15320-4;O15320-3;O15320-10;O15320;O15320-5;Q96PC5;O15320-7;O15320-2	556;514;519;594;565;582;594;599;1202;522;551	CTAGE5;MIA2	0.83544	72.568	QEx	950	-0.0683901	28.3845	0.650415	0.889189	-0.122036	1	NA	NA	O15320-9;O15320-8;O15320-6;O15320-4;O15320-3;O15320-10;O15320;O15320-5;Q96PC5;O15320-7;O15320-2	556;514;519;594;565;582;594;599;1202;522;551	CTAGE5;MIA2	0.83544	72.568	QEx	950
CTAGE5	CTAGE5_S558	0.0104554	28.5202	0.936895	0.898624	0.0192186	0.999857	NA	NA	O15320-9;O15320-8;O15320-6;O15320-4;O15320-3;O15320-10;O15320;O15320-5;Q96PC5;O15320-7;O15320-2	558;516;521;596;567;584;596;601;1204;524;553	CTAGE5;MIA2	0.99632	109.89	QEx	886	0.0287911	28.5202	0.827719	0.910808	0.0513749	1	NA	NA	O15320-9;O15320-8;O15320-6;O15320-4;O15320-3;O15320-10;O15320;O15320-5;Q96PC5;O15320-7;O15320-2	558;516;521;596;567;584;596;601;1204;524;553	CTAGE5;MIA2	0.99632	109.89	QEx	886
CTAGE5	CTAGE5_S567	-0.0689074	19.4924	0.526904	0.821063	-0.216624	0.9999	NA	NA	O15320-8;O15320-6;O15320-4;O15320-3;O15320-10;O15320;O15320-5;Q96PC5;O15320-7;O15320-2;Q96RT6	567;572;647;618;635;647;652;1255;575;604;616	CTAGE5;MIA2;CTAGE1	1	105.36	ORE	5846	0.138818	19.4924	0.222791	0.857742	0.416965	0.999866	NA	NA	O15320-8;O15320-6;O15320-4;O15320-3;O15320-10;O15320;O15320-5;Q96PC5;O15320-7;O15320-2;Q96RT6	567;572;647;618;635;647;652;1255;575;604;616	CTAGE5;MIA2;CTAGE1	1	105.36	ORE	5846
CTAGE5	CTAGE5_T512	0.159823	22.4832	0.405052	0.783729	0.502436	0.9999	NA	NA	O15320-8;O15320-6;O15320-4;O15320-3;O15320-10;O15320;O15320-5;Q96PC5;O15320-9;O15320-7;O15320-2	512;517;592;563;580;592;597;1200;554;520;549	CTAGE5;MIA2	0.980475	113.73	ORE	2724	0.038162	22.4832	0.838257	0.957781	0.114627	0.999866	NA	NA	O15320-8;O15320-6;O15320-4;O15320-3;O15320-10;O15320;O15320-5;Q96PC5;O15320-9;O15320-7;O15320-2	512;517;592;563;580;592;597;1200;554;520;549	CTAGE5;MIA2	0.980475	113.73	ORE	2724
CTAGE5	CTAGE5_T545	0.038165	25.6504	0.892137	0.894076	0.0701534	0.999857	NA	NA	O15320-9;O15320-8;O15320-6;O15320-4;O15320-3;O15320-10;O15320;O15320-5;Q96PC5;O15320-7;O15320-2	545;503;508;583;554;571;583;588;1191;511;540	CTAGE5;MIA2	0.793798	83.088	QEx	3113	-0.0234274	25.6504	0.933629	0.920118	-0.0418039	1	NA	NA	O15320-9;O15320-8;O15320-6;O15320-4;O15320-3;O15320-10;O15320;O15320-5;Q96PC5;O15320-7;O15320-2	545;503;508;583;554;571;583;588;1191;511;540	CTAGE5;MIA2	0.793798	83.088	QEx	3113
CTAGE5	CTAGE5_T554	0.0406289	28.4703	0.782488	0.881	0.0746824	0.999857	NA	NA	O15320-9;O15320-8;O15320-6;O15320-4;O15320-3;O15320-10;O15320;O15320-5;Q96PC5;O15320-7;O15320-2	554;512;517;592;563;580;592;597;1200;520;549	CTAGE5;MIA2	0.984755	92.563	QEx	903	-0.042426	28.4703	0.77319	0.905115	-0.0757052	1	NA	NA	O15320-9;O15320-8;O15320-6;O15320-4;O15320-3;O15320-10;O15320;O15320-5;Q96PC5;O15320-7;O15320-2	554;512;517;592;563;580;592;597;1200;520;549	CTAGE5;MIA2	0.984755	92.563	QEx	903
CTAGE5	CTAGE5_Y439	0.55137	23.3893	0.0137176	0.462541	1.73334	0.9999	NA	NA	O15320-8;O15320-6;O15320-4;O15320-3;O15320-10;O15320;O15320-5;Q96PC5;O15320-9	439;444;519;490;507;519;524;1127;481	CTAGE5;MIA2	0.996841	156.29	ORE	1837	-0.0714418	23.3893	0.680275	0.948482	-0.214589	0.999866	NA	NA	O15320-8;O15320-6;O15320-4;O15320-3;O15320-10;O15320;O15320-5;Q96PC5;O15320-9	439;444;519;490;507;519;524;1127;481	CTAGE5;MIA2	0.996841	156.29	ORE	1837
CTDP1	CTDP1_S456	-0.436727	25.7556	0.0502858	0.615212	-0.802775	0.999857	NA	NA	Q9Y5B0;Q9Y5B0-4	456;456	CTDP1	0.821843	75.298	QEx	3015	-0.247134	25.7556	0.216997	0.744264	-0.440986	1	NA	NA	Q9Y5B0;Q9Y5B0-4	456;456	CTDP1	0.821843	75.298	QEx	3015
CTDP1	CTDP1_S831	-0.744746	16.893	0.00264915	0.412008	-2.34126	0.519399	NA	NA	Q9Y5B0-4	831	CTDP1	0.999999	130.36	ORE	6317	-0.0976902	16.893	0.560912	0.938196	-0.29343	0.999866	NA	NA	Q9Y5B0-4	831	CTDP1	0.999999	130.36	ORE	6317
CTDP1	CTDP1_S833	-0.744746	16.893	0.00264915	0.412008	-2.34126	0.519399	NA	NA	Q9Y5B0-4	833	CTDP1	0.999997	130.36	ORE	6316	-0.0976902	16.893	0.560912	0.938196	-0.29343	0.999866	NA	NA	Q9Y5B0-4	833	CTDP1	0.999997	130.36	ORE	6316
CTNNA1	CTNNA1_S271	-0.0971117	30.2323	0.485228	0.821137	-0.178507	0.999857	NA	NA	P35221-3;P35221;P35221-2	271;641;641	CTNNA1	1	375.26	QEx	303	-0.0190055	30.2323	0.889107	0.916452	-0.0339136	1	NA	NA	P35221-3;P35221;P35221-2	271;641;641	CTNNA1	1	375.26	QEx	303
CTNNA1	CTNNA1_S282	-0.410829	27.6826	0.157448	0.670871	-0.755169	0.999857	NA	NA	P35221-3;P35221;P35221-2;P26232-4;P26232-6;P26232-3;P26232-2;P26232-5;P26232	282;652;652;283;330;651;651;685;651	CTNNA1;CTNNA2	0.999998	167.63	QEx	1390	-0.2768	27.6826	0.318708	0.797242	-0.493923	1	NA	NA	P35221-3;P35221;P35221-2;P26232-4;P26232-6;P26232-3;P26232-2;P26232-5;P26232	282;652;652;283;330;651;651;685;651	CTNNA1;CTNNA2	0.999998	167.63	QEx	1390
[truncated: 6,761 more rows]

## Sheet: test result, OrbitrapElite
GeneName	Phosphosite	logFC_Phospho.10min	AveExpr_Phospho.10min	P.Value_Phospho.10min	FDR_Phospho.10min	Z.score_Phospho.10min	ON.OFF_Phospho.10min	SemiQ.Rank_Phospho.10min	logFC_Phospho.4h	AveExpr_Phospho.4h	P.Value_Phospho.4h	FDR_Phospho.4h	Z.score_Phospho.4h	ON.OFF_Phospho.4h	SemiQ.Rank_Phospho.4h	Proteins	Positions.within.proteins	Instrument
[truncated: 8,734 more rows]

[truncated: 3 more sheets: test result, Q-Exactive, phospho(STY) from OrbitrapElite, phospho(STY) from Q-Exactive]
