# Supplementary material for: Omics Analyses Uncover Host Networks Defining Virus-Permissive and -Hostile Cellular States
Source: Mol Cell Proteomics. 2025 Apr 7;24(5):100966. doi: 10.1016/j.mcpro.2025.100966 (PMC12136899; doi:10.1016/j.mcpro.2025.100966)
Supplement: Table S5 [file mmc11.xlsx]

## Sheet: kinase-substrate source
Sources for annotations used in this Kinase-Substrate Enrichment Analysis (KSEA)
Database	Type	Link
PhosphoSitePlus	Curated	https://www.phosphosite.org/staticDownloads
PhosphoEML	Curated	http://phospho.elm.eu.org/dataset.html
SIGNOR	Curated	https://signor.uniroma2.it/downloads.php
DEPOD	Curated	http://www.depod.bioss.uni-freiburg.de/download.php
iPTMnet	Text mining	https://research.bioinformatics.udel.edu/iptmnet/download
NetworKIN	Motif prediction	http://networkin.info/download.shtml
Netphorest	Motif prediction	http://www.netphorest.info/download.shtml

## Sheet: curated_kinases
Kinase	Substrates_ACC.ID	Substrate.number	KS.logFC_IFNA.10min.vs.mock	KS.Z.score_IFNA.10min.vs.mock	KS.P.Value_IFNA.10min.vs.mock	KS.FDR_IFNA.10min.vs.mock	KS.logFC_IFNA.4h.vs.mock	KS.Z.score_IFNA.4h.vs.mock	KS.P.Value_IFNA.4h.vs.mock	KS.FDR_IFNA.4h.vs.mock
ABL1	P06400_805	1	0.501016	1.52449	0.127385	0.87877	0.520312	1.17816	0.238734	0.947951
AKT	O60343_588	1	-0.0969289	-0.294936	0.768043	0.977631	-0.180119	-0.407848	0.683385	0.98118
AKT1	O43524_32;O60343_341;O60343_588;O60343_666;O60343_751;O60825_466;O60825_483;P04049_259;P08670_39;P14618_37;P19634_703;P21333_2152;P29317_897;P35222_552;P42345_2448;P42858_419;P49815_939;P53396_455;P62753_236;Q13009_231;Q14315_2233;Q14CB8_422;Q53EL6_457;Q53EL6_67;Q7Z589_209;Q8NCD3_486;Q92934_118;Q92934_99;Q96B36_246;Q9BRS8_451;Q9H6Z4_126;Q9UBP6_27;Q9UN36_332;Q9UN36_348;Q9Y2I7_307;Q9Y2V2_52;Q9Y3M2_…	37	-0.0212003	-0.0645083	0.948565	0.981811	-0.0596539	-0.135076	0.892552	0.985526
AKT2	P35222_552;Q04656_1463;Q04656_1466;Q14315_2233;Q9Y3M2_20	5	-0.0131787	-0.0401002	0.968013	0.98217	-0.0132037	-0.0298974	0.976149	0.986749
AKT3	Q7Z589_207;Q7Z589_209	2	-0.120046	-0.365277	0.714905	0.976008	0.0257622	0.058334	0.953483	0.986439
AMPK_group	O60825_466	1	-0.0724292	-0.220388	0.825569	0.979157	-0.030854	-0.0698635	0.944302	0.986309
ARAF	Q92934_118;Q92934_99	2	-0.258934	-0.787886	0.430764	0.960803	-0.327389	-0.741315	0.458503	0.972206
ATM	O60934_397;P16220_111;P27707_74;P38398_1189;P43243_208;Q12888_1219;Q12888_831;Q13098_474;Q13769_307;Q13769_312;Q13769_314;Q14683_957;Q6UWZ7_406;Q92878_635;Q92945_274	15	0.134951	0.410631	0.681343	0.974856	0.0789819	0.178841	0.858063	0.984953
ATR	P06748_125;P27707_74;P35568_270;Q12888_831;Q13098_474;Q14683_957	6	0.211905	0.644786	0.519066	0.967253	0.0229705	0.0520127	0.958519	0.986509
AURKA	O14777_69;O43379_33;O43521_94;O95239_799;P04637_315;P06748_125;P61978_379;Q14980_1991;Q9BQG0_1303;Q9BXS6_240;Q9Y657_124	11	0.0680601	0.207094	0.835937	0.979411	-0.0549555	-0.124437	0.900969	0.98566
AURKB	O00571_594;O14777_69;O15523_592;O95239_799;O95239_801;P06748_125;P08238_255;P18615_131;P38159_326;P45973_92;P46013_538;Q02241_911;Q53HL2_219;Q8NEY8_110;Q96E39_326;Q96FF9_79;Q96PK6_618;Q96PK6_649;Q9BQG0_1303;Q9BXS6_240;Q9NQS7_892;Q9NQS7_893;Q9NQS7_894;Q9NQS7_899;Q9UJ70_76	25	0.0406606	0.123722	0.901535	0.98088	-0.0589871	-0.133566	0.893746	0.985545
AURKC	Q9NQS7_892;Q9NQS7_893;Q9NQS7_894	3	0.375619	1.14294	0.253065	0.935067	0.19933	0.451348	0.651739	0.980284
Aurora A	P04637_315	1	-0.437606	-1.33155	0.183008	0.912388	-0.358583	-0.811948	0.416821	0.969511
Aurora B	Q9NQS7_899	1	0.349456	1.06333	0.287634	0.942422	0.173425	0.392692	0.694547	0.981477
BCKDK	P12694_337	1	-0.184513	-0.561437	0.5745	0.970319	-0.288032	-0.652199	0.514273	0.975145
BRAF	Q92934_118;Q92934_99	2	-0.258934	-0.787886	0.430764	0.960803	-0.327389	-0.741315	0.458503	0.972206
BRSK1	P30305_375;P30307_216	2	-0.144779	-0.440535	0.659549	0.974047	-0.0198386	-0.0449211	0.96417	0.986587
BRSK2	P30307_216;Q00536_12	2	0.0508406	0.154698	0.877059	0.980357	-0.0841804	-0.190612	0.84883	0.984792
CAMK2A	P10636_552;P10636_673;P16070_706;P16949_16;P35222_552;Q06210_261	6	0.0364931	0.111041	0.911583	0.981087	0.0292098	0.0661406	0.947266	0.986351
CAMK2B	P16949_16	1	0.0222468	0.0676926	0.94603	0.981763	-0.0161498	-0.0365685	0.970829	0.986678
CAMK2G	P42224_727	1	-0.231928	-0.705711	0.480368	0.964708	0.956191	2.16513	0.0303778	0.698566
CAMK4	P16949_16;Q16566_360	2	-0.0548952	-0.167035	0.867342	0.980141	0.0685767	0.15528	0.876601	0.985267
CAMKK2	Q96EB6_27;Q96EB6_47	2	0.0639625	0.194626	0.845686	0.979643	-0.0195654	-0.0443024	0.964663	0.986594
CDC7	P11388_1213;P19338_121;P49736_13;P49736_139;P49736_27;P49736_41;P55081_116;Q9HAW4_1147	8	-0.0553667	-0.16847	0.866213	0.980116	0.00393143	0.00890205	0.992897	0.98697
CDK_group	P06400_249;P06400_252;P06400_807;P06400_811;P10636_519;P10636_529;P10636_534;P10636_548;P10636_552;P10636_713;P10636_721;P12931_75;P16949_38;P20700_23;P20700_393;P52732_926;Q08999_1080;Q08999_413;Q08999_417;Q08999_642;Q08999_662	21	0.0705902	0.214792	0.829929	0.979265	0.159605	0.361397	0.717803	0.982066
CDK1	A6NKT7_1276;O00267_666;O00429_616;O14715_1275;O14745_280;O43683_593;O60285_445;O60566_670;O95835_613;P02545_19;P02545_22;P02545_390;P02545_392;P04183_13;P04637_315;P06400_249;P06400_252;P06400_807;P06400_811;P06493_19;P06748_70;P08670_56;P0C1Z6_180;P11388_1213;P11388_1247;P11388_1354;P13051_64;P15531_120;P16949_25;P16949_38;P17096_36;P17706_304;P18754_11;P18858_76;P19338_121;P20700_23;P20700_393;…	134	0.0481	0.146359	0.883638	0.9805	0.04494	0.101759	0.918948	0.985936
CDK12	P24928_1868;P24928_1882;P24928_1917	3	-0.195811	-0.595816	0.551298	0.969108	-0.153471	-0.347508	0.72821	0.982318
CDK14	P37802_163;P41236_87;Q8ND76_83	3	-0.0241016	-0.0733365	0.941538	0.981677	0.602764	1.36485	0.172299	0.929301
CDK16	P10644_83	1	0.277358	0.843946	0.398699	0.957784	-0.35121	-0.795255	0.426465	0.97018
CDK18	P06400_795;P06400_807;P06400_811	3	-0.0485388	-0.147694	0.882584	0.980477	0.0342667	0.0775911	0.938153	0.98622
CDK2	O00267_666;O00429_616;O14497_363;O43303_400;O60934_432;O75179_2045;O75179_2401;O75533_142;O75533_211;O75533_313;O75533_354;O95295_133;P04183_13;P04637_315;P06400_249;P06400_252;P06400_356;P06400_608;P06400_612;P06400_807;P06400_811;P06400_821;P06400_826;P06748_70;P08621_226;P10244_266;P10644_83;P13051_23;P13051_60;P13051_64;P13639_435;P16949_25;P16949_38;P17096_36;P17706_304;P18858_51;P18858_76;P…	126	0.0406051	0.123553	0.901669	0.980883	0.0353914	0.0801376	0.936128	0.986191
CDK20	Q9UPZ9_157	1	-0.0691526	-0.210418	0.833341	0.979348	-0.351211	-0.795256	0.426465	0.97018
CDK3	P05412_63;P05412_73;P06400_807;P06400_811	4	0.0647086	0.196896	0.843909	0.979601	-0.0466138	-0.105549	0.91594	0.985891
CDK4	P06400_252;P06400_356;P06400_608;P06400_612;P06400_788;P06400_795;P06400_807;P06400_811;P06400_826;P21333_2152;P26358_127;P28749_640;P49815_1452;Q08050_35;Q8IZL8_477;Q9BQA1_5	16	0.0177357	0.0539663	0.956962	0.981967	0.144472	0.327132	0.743568	0.982677
CDK5	O00429_616;O15169_481;O94811_14;O94811_18;P01106_62;P02545_392;P04637_315;P06400_795;P06400_807;P06400_811;P07814_886;P08670_56;P10636_519;P10636_529;P10636_534;P10636_548;P10636_552;P10636_713;P10636_721;P12931_75;P17706_304;P35222_191;P35611_724;P40763_727;P42858_432;P49023_85;Q14195_522;Q15717_202;Q16643_142;Q96C19_74;Q9ULW0_486;Q9UM11_40;Q9Y490_425	33	0.0428032	0.130242	0.896375	0.980772	0.103712	0.234837	0.814335	0.984158
CDK6	P06400_612;P06400_788;P06400_795;P06400_807;P06400_811;P06400_821;P06400_826;P21333_2152;P49815_1452;Q15717_202	10	0.0579013	0.176182	0.860151	0.979979	0.267606	0.605948	0.544549	0.976494
CDK7	P06493_161;P24928_1878;P49736_13;P49736_139;P49736_27;P49736_41;Q9H0D6_439;Q9UPZ9_157	8	0.0158626	0.0482669	0.961504	0.982051	0.119682	0.270999	0.786392	0.983605
CDK9	O00267_666;O00267_799;P04637_315;P06400_795;P06400_807;P06400_811;P50750_347;Q9H0D6_439	8	-0.0948653	-0.288657	0.772844	0.977767	-0.0139263	-0.0315337	0.974844	0.986732
CHEK1	O60343_588;O95785_1129;P06400_612;P12956_477;P18858_76;P30307_216;P35611_726;P35612_713;P43243_150;P43243_195;P49761_157;Q08AD1_464;Q12888_1678;Q13263_473;Q13439_71;Q13470_502;Q14004_437;Q14186_23;Q16204_240;Q16204_244;Q32P44_176;Q8WWI1_1510;Q92974_172;Q96PK6_618;Q9BQG0_1310;Q9BXB4_189;Q9H0H5_203;Q9UEY8_693;Q9UQ35_1497;Q9UQ35_1499	30	-0.0863736	-0.262818	0.792691	0.978312	-0.0485329	-0.109894	0.912493	0.985838
CHEK2	O96017_260;O96017_379;P06400_612;P16403_36;P21127_752;P30307_216;Q13263_473	7	0.210629	0.640902	0.521586	0.967406	0.255022	0.577452	0.563634	0.977272
CHK2	P30307_216	1	-0.151224	-0.460145	0.645412	0.973494	-0.0516066	-0.116854	0.906976	0.985753
CHUK	Q9BUZ4_426;Q9Y6Q9_857	2	0.237454	0.722525	0.469972	0.963955	0.224617	0.508606	0.611028	0.978998
CILK1	Q9UPZ9_159	1	-0.0691526	-0.210418	0.833341	0.979348	-0.351211	-0.795256	0.426465	0.97018
CK1_epsilon	P49674_405;P49674_408	2	0.122736	0.373461	0.708805	0.975807	0.186385	0.422037	0.672998	0.980895
CK1_group	P49674_405;P49674_408	2	0.122736	0.373461	0.708805	0.975807	0.186385	0.422037	0.672998	0.980895
CK2_alpha	P18887_475;P18887_485;P31749_129	3	0.0564967	0.171909	0.863509	0.980055	0.000735958	0.00166645	0.99867	0.987044
CK2_group	P27824_554;P27824_564;Q16625_404;Q16625_408	4	-0.0237955	-0.072405	0.94228	0.981692	-0.21651	-0.490248	0.623958	0.979424
CLK1	Q96I25_222	1	0.0254974	0.0775837	0.938159	0.981613	-0.0132603	-0.0300256	0.976047	0.986748
CSNK1A1	P07910_253;P07910_260;P07910_299;P16220_108;P16220_111;P16220_114;Q9NRF8_568	7	0.0769808	0.234238	0.8148	0.978888	-0.395899	-0.896444	0.370016	0.965786
CSNK1D	P27707_74	1	-0.0390817	-0.118918	0.90534	0.980959	-0.0059459	-0.0134635	0.989258	0.986923
CSNK1E	O60716_268;P49674_405;P49674_408	3	0.286638	0.872184	0.383108	0.956141	-0.0482214	-0.109189	0.913053	0.985847
CSNK1G2	Q9Y5P4_132	1	-0.182861	-0.556409	0.577931	0.97049	-0.0779541	-0.176514	0.859891	0.984985
CSNK2A1	O60341_131;O60341_137;O75379_30;P05455_366;P06748_125;P07900_231;P07900_263;P07910_260;P08238_226;P08238_255;P11387_10;P11388_1377;P11717_2409;P16220_108;P16220_111;P16949_16;P16949_63;P18031_352;P18858_66;P18887_475;P18887_485;P20042_2;P29590_518;P29692_162;P31749_129;P35221_641;P35568_330;P35579_1943;P35580_1956;P41236_87;P42224_727;P49736_13;P49736_139;P49736_27;P49736_41;P49959_688;P49959_689…	73	0.0294235	0.08953	0.928661	0.981428	0.0333601	0.0755381	0.939787	0.986244
CSNK2A2	P07910_260;P18031_352;P18887_485;P24534_106	4	0.66488	2.0231	0.0430628	0.710184	0.141762	0.320995	0.748214	0.982782
CSNK2B	P35568_330;Q16625_404;Q16625_408	3	-0.350623	-1.06688	0.286027	0.942117	-0.279859	-0.633692	0.526282	0.975698
CyclinA2/CDK2	P06400_821;Q9H2G4_20	2	0.151105	0.459782	0.645673	0.973504	0.134954	0.30558	0.759925	0.983043
CyclinD/CDK4	P06400_356;P06400_788	2	0.131474	0.400051	0.689119	0.975133	0.540354	1.22354	0.221127	0.944038
CyclinE/CDK2	P06400_608	1	-0.207448	-0.631225	0.527893	0.967783	0.196575	0.44511	0.65624	0.980417
DYRK1A	O75533_273;O75533_434;P10636_519;P10636_529;P10636_721;Q07955_238;Q13627_321;Q96S94_330	8	0.206954	0.629721	0.528877	0.967841	0.280516	0.635181	0.525311	0.975654
DYRK1B	O75533_434;Q9Y463_273	2	-0.082906	-0.252267	0.800835	0.978527	0.062778	0.14215	0.886962	0.985437
DYRK2	Q14195_509;Q14195_514;Q14195_518;Q14195_522;Q9Y2V2_30;Q9Y2V2_32;Q9Y2V2_41	7	0.00284403	0.00865384	0.993095	0.982612	0.0824455	0.186684	0.851909	0.984846
DYRK3	Q96B36_246	1	-0.018296	-0.0556711	0.955604	0.981942	-0.128465	-0.290887	0.771138	0.983286
EPHB2	P29323_776	1	0.037806	0.115036	0.908416	0.981022	-0.0701996	-0.158955	0.873704	0.985219
ERBB2	P06493_15	1	0.0901367	0.274269	0.783878	0.978073	-0.00359364	-0.00813717	0.993508	0.986978
ERK1/2	P01106_62;P15336_69;Q09472_2315;Q13480_454;Q15418_363;Q96RK0_1409	6	0.00718467	0.0218616	0.982558	0.982429	0.223836	0.506838	0.612269	0.97904
FER	Q14247_421	1	1.15577	3.51678	0.000436815	0.0242538	-1.2448	-2.81863	0.00482297	0.268972
FYN	Q14247_421	1	1.15577	3.51678	0.000436815	0.0242538	-1.2448	-2.81863	0.00482297	0.268972
GRK2	P05387_102;P05387_105	2	-0.0481895	-0.146631	0.883423	0.980496	-0.0327427	-0.0741402	0.940899	0.98626
GRK5	P34947_484;P34947_485	2	0.220058	0.669595	0.503116	0.96625	0.164539	0.372571	0.709468	0.981859
GRK6	P43250_484;P43250_485;P61073_324;P61073_325	4	-0.0182539	-0.0555431	0.955706	0.981944	0.0484651	0.109741	0.912615	0.98584
GSK-3_alpha	P01106_58	1	0.117323	0.35699	0.721099	0.97621	0.170086	0.38513	0.700141	0.981622
GSK-3_beta	P01106_58;P10636_548;P10636_552;P10636_713;P10636_721;P13807_641;P13807_645	7	-0.0251052	-0.0763901	0.939109	0.981631	0.180467	0.408636	0.682806	0.981164
GSK-3_group	P01106_58	1	0.117323	0.35699	0.721099	0.97621	0.170086	0.38513	0.700141	0.981622
GSK3A	P01106_58;P13051_60;P13051_64;P23246_687;P24864_395;P40763_727;P49840_279;Q9BYG3_230;Q9BYG3_234	9	0.339138	1.03193	0.302105	0.945028	0.0268067	0.060699	0.951599	0.986412
GSK3B	O15169_481;O15169_486;O60716_252;P01106_58;P01106_62;P04198_58;P10636_519;P10636_529;P10636_534;P10636_548;P10636_713;P10636_717;P10636_721;P13051_60;P13051_64;P13807_641;P13807_645;P17812_571;P19838_907;P23246_687;P24864_395;P35612_693;P40763_727;P49841_216;P50219_77;P50219_79;Q01518_308;Q01518_310;Q14195_509;Q14195_514;Q14195_518;Q14195_522;Q15910_363;Q15910_367;Q16555_509;Q6R327_1235;Q8N122_72…	45	0.0684662	0.208329	0.834972	0.979387	0.146171	0.33098	0.74066	0.98261
GTF2F1	P35269_385;P35269_389	2	-0.115985	-0.35292	0.724148	0.976307	-0.0132854	-0.0300824	0.976001	0.986748
HIPK1	P51608_80	1	0.242462	0.737763	0.460658	0.963254	-0.149949	-0.339533	0.734208	0.98246
HIPK2	P17096_36;P51608_80;P57682_101;P57682_92;Q04724_286;Q96EB6_27	6	-0.131148	-0.399058	0.68985	0.975159	0.123311	0.279216	0.780079	0.983474
HRAS	P05412_63;P05412_73	2	0.170819	0.51977	0.603224	0.971692	-0.0892033	-0.201986	0.839928	0.984634
ICK	Q9UPZ9_159	1	-0.0691526	-0.210418	0.833341	0.979348	-0.351211	-0.795256	0.426465	0.97018
IKBKB	P35568_270;P35568_527;P35568_531	3	-0.0548553	-0.166914	0.867438	0.980143	-0.054757	-0.123988	0.901325	0.985665
IKBKE	P42224_727	1	-0.231928	-0.705711	0.480368	0.964708	0.956191	2.16513	0.0303778	0.698566
IKK_group	P35568_270;P35568_527;P35568_531	3	-0.0548553	-0.166914	0.867438	0.980143	-0.054757	-0.123988	0.901325	0.985665
ILK	O14974_696;P23528_3	2	-0.0409111	-0.124485	0.900932	0.980867	0.0121918	0.0276063	0.977976	0.986774
IRAK1	P40763_727	1	0.824465	2.50869	0.0121181	0.408135	0.184328	0.417379	0.676401	0.980989
JAK2	P28482_187	1	0.230528	0.701451	0.483021	0.964895	-0.164743	-0.373032	0.709125	0.981851
JNK	P15336_71	1	0.304889	0.927717	0.353554	0.952649	0.100764	0.228164	0.819519	0.984257
LATS1	O94885_407;P04049_259;Q9GZV5_89;Q9NQS7_894	4	0.227749	0.692995	0.488313	0.965262	0.176054	0.398643	0.690156	0.981361
LATS1/2	Q9GZV5_89	1	0.0511232	0.155558	0.876381	0.980342	-0.0364473	-0.0825285	0.934226	0.986163
LATS2	Q9GZV5_89;Q9NQS7_894	2	0.167599	0.50997	0.610072	0.972001	0.0780495	0.17673	0.859721	0.984982
LIMK1	P23528_3;P60981_3;Q9Y281_3	3	0.68708	2.09065	0.0365594	0.675366	-0.559249	-1.26632	0.205397	0.94001
LIMK2	P23528_3;P60981_3	2	1.07041	3.25704	0.00112579	0.0602054	-0.980197	-2.21949	0.0264537	0.668667
LYN	P06493_15	1	0.0901367	0.274269	0.783878	0.978073	-0.00359364	-0.00813717	0.993508	0.986978
MAP2K_group	Q16539_182	1	-0.139069	-0.42316	0.672178	0.974522	0.0668726	0.151422	0.879643	0.985317
MAP2K1	P28482_187;P49841_216	2	0.131624	0.400507	0.688783	0.975121	-0.0815336	-0.184619	0.853528	0.984875
MAP2K2	P28482_187	1	0.230528	0.701451	0.483021	0.964895	-0.164743	-0.373032	0.709125	0.981851
MAP2K3	Q16539_182	1	-0.139069	-0.42316	0.672178	0.974522	0.0668726	0.151422	0.879643	0.985317
MAP2K4	P45984_185;Q16539_182	2	0.135693	0.412889	0.679688	0.974797	0.144168	0.326444	0.744089	0.982689
MAP2K6	Q16539_182	1	-0.139069	-0.42316	0.672178	0.974522	0.0668726	0.151422	0.879643	0.985317
MAP2K7	P45984_183;P45984_185	2	0.410456	1.24894	0.211688	0.923348	0.221464	0.501466	0.616043	0.979165
MAP3K5	Q16539_182	1	-0.139069	-0.42316	0.672178	0.974522	0.0668726	0.151422	0.879643	0.985317
MAP3K6	Q16539_182	1	-0.139069	-0.42316	0.672178	0.974522	0.0668726	0.151422	0.879643	0.985317
MAP3K7	P30307_216	1	-0.151224	-0.460145	0.645412	0.973494	-0.0516066	-0.116854	0.906976	0.985753
MAP3K8	P06493_161	1	0.409372	1.24564	0.212897	0.92375	0.823703	1.86513	0.0621627	0.825853
MAPK_group	P16949_25;P16949_38;Q15418_363	3	0.0526456	0.16019	0.872731	0.980261	-0.27439	-0.621309	0.534396	0.976058
MAPK1	C9JLW8_21;O00429_616;O60504_530;O94811_18;O95997_165;P01106_58;P01106_62;P05412_63;P05412_73;P10636_519;P11388_1213;P11388_1247;P11388_1354;P12270_2155;P14618_37;P15336_71;P17535_100;P23443_444;P23443_447;P24928_1878;P24928_1913;P24928_1920;P28482_187;P29590_527;P29590_530;P35611_355;P35611_358;P35612_596;P35612_600;P40763_727;P49585_315;P49790_257;P49790_334;P49790_338;P49790_516;P49790_522;P497…	74	0.047666	0.145038	0.884681	0.980523	0.125883	0.285041	0.775612	0.98338
MAPK10	P01106_58;P01106_62;P16949_38	3	0.101333	0.308337	0.757826	0.977336	-0.191207	-0.432956	0.665047	0.980671
MAPK11	P13807_645;P13807_727;P15336_69;P15336_71;P17544_51;Q8N122_863	6	0.152034	0.46261	0.643644	0.973423	0.0870557	0.197123	0.843732	0.984702
MAPK12	P10636_519;P10636_548;P15336_71;Q13424_193	4	0.0160844	0.0489418	0.960966	0.982041	0.181121	0.410117	0.68172	0.981135
MAPK13	P16949_25;P16949_38;Q13501_269;Q13501_272	4	0.0343451	0.104505	0.916768	0.981192	-0.278505	-0.630626	0.528285	0.975788
MAPK14	P06400_249;P06400_252;P15336_69;P15336_71;P30307_216;P40763_727;P42224_727;P42566_796;P42677_27;P49023_85;Q02078_108;Q02078_479;Q02078_98;Q13309_64;Q15910_367;Q96I25_222	16	0.0792176	0.241044	0.809521	0.978753	0.154447	0.349719	0.72655	0.982278
MAPK15	P05412_63;P05412_73	2	0.170819	0.51977	0.603224	0.971692	-0.0892033	-0.201986	0.839928	0.984634
MAPK3	C9JLW8_21;O00429_616;O95817_285;O95817_289;P05412_63;P05412_73;P11388_1213;P11388_1247;P11388_1354;P14618_37;P15336_69;P15336_71;P16949_25;P16949_38;P23443_441;P25098_670;P27824_583;P40763_727;P42224_727;P49790_257;P49790_334;P49790_338;P49790_516;P49790_522;P49790_529;P56192_825;P62070_186;Q02447_73;Q05209_571;Q09472_1038;Q13480_454;Q13480_551;Q13614_58;Q14247_405;Q14247_418;Q15366_189;Q15366_27…	50	0.0603737	0.183705	0.854245	0.979843	0.0720918	0.163239	0.87033	0.985162
MAPK6	Q9Y6Q9_857	1	0.545746	1.6606	0.0967939	0.846343	-0.197524	-0.447258	0.654688	0.980371
MAPK7	P01106_62;P29590_403	2	-0.20143	-0.612911	0.539935	0.968479	-0.0786511	-0.178092	0.858651	0.984964
MAPK8	P01106_62;P05412_63;P05412_73;P15336_69;P15336_71;P17535_100;P40763_727;Q00613_363;Q14934_213;Q14934_217;Q8N122_863;Q96EB6_27;Q96EB6_47;Q96I25_222;Q9H211_29	15	0.175319	0.533461	0.593714	0.971252	0.0501495	0.113555	0.909591	0.985794
MAPK9	P01106_62;P05412_63;P05412_73;P15336_69;P15336_71;P35222_191;P40763_727;Q14934_213;Q14934_217	9	0.28063	0.853901	0.39316	0.957215	0.100446	0.227444	0.820079	0.984267
MAPKAPK2	O95453_557;P08670_39;P08670_51;P08670_56;P30305_375;P30307_216;Q07352_54;Q13263_473;Q9UPN4_78;Q9Y580_136	10	0.415344	1.26381	0.206298	0.921503	0.349581	0.791566	0.428613	0.970325
MARK1	P10636_673;P27816_1073	2	0.0236777	0.0720467	0.942565	0.981697	0.0434112	0.098297	0.921696	0.985978
MARK2	Q7L804_227;Q8TEW0_144;Q8TEW0_873;Q92974_172;Q92974_960;Q9NQT8_1410	6	-0.0361346	-0.109951	0.912449	0.981104	-0.113824	-0.257735	0.796611	0.983811
MARK3	P30307_216;Q06413_222;Q92974_151	3	0.0513469	0.156239	0.875845	0.98033	0.0651439	0.147507	0.882732	0.985368
MASTL	O43768_67;P56211_62	2	-0.0231617	-0.0704765	0.943814	0.981721	-0.162774	-0.368573	0.712446	0.981934
MELK	P23588_422;Q14680_336;Q14680_356;Q14680_409;Q14680_505;Q14680_529	6	0.243873	0.742058	0.458052	0.963052	0.0034864	0.00789435	0.993701	0.986981
mTOR	P23443_447	1	0.0742706	0.225991	0.821208	0.979049	-0.0838423	-0.189846	0.849429	0.984803
MTOR	O00418_72;O00418_74;O75179_2045;O75179_2047;O95163_1174;O95817_285;O95817_289;P01106_62;P04198_62;P19484_122;P26358_714;P42345_2454;P42345_2478;P42345_2481;P55199_309;P62753_235;P62753_236;Q6PKG0_766;Q6PKG0_774;Q86TB9_179;Q86TB9_184;Q8N122_859;Q8N122_863;Q96B36_212;Q96F24_113;Q96F24_120;Q9BRS8_409;Q9H1K1_14;Q9H4A3_2032;Q9H5H4_139;Q9P2Y5_498;Q9UQ35_1318;Q9UQ35_1326;Q9UQ35_1329	34	0.116303	0.353887	0.723424	0.976284	0.0149738	0.0339055	0.972953	0.986707
mTORC1	Q9H1K1_14	1	0.0548181	0.166801	0.867527	0.980145	-0.0466674	-0.10567	0.915844	0.985889
MYT1	P06493_14	1	-0.133008	-0.404718	0.685685	0.975012	-0.331911	-0.751555	0.452319	0.971836
NEK2	P04637_315;P06748_70	2	-0.229087	-0.697066	0.485761	0.965086	-0.154619	-0.350108	0.726258	0.982271
NEK6	P40763_727	1	0.824465	2.50869	0.0121181	0.408135	0.184328	0.417379	0.676401	0.980989
NLK	Q8N122_863	1	-0.0552538	-0.168127	0.866484	0.980122	-0.0559789	-0.126755	0.899135	0.985631
NME1	P15531_120	1	-0.0520608	-0.158411	0.874133	0.980292	-0.0456675	-0.103406	0.917641	0.985917
NRK	P23528_3	1	-0.0046323	-0.0140952	0.988754	0.982537	0.0946567	0.214334	0.830287	0.984458
NUAK1	O14974_445;O95835_464	2	-0.107412	-0.326835	0.743793	0.976919	-0.0962327	-0.217902	0.827505	0.984406
NUAK2	O95835_464	1	-0.0241229	-0.0734013	0.941487	0.981677	-0.05776	-0.130788	0.895943	0.98558
p38	P30305_375	1	-0.138335	-0.420926	0.673809	0.974582	0.0119294	0.027012	0.97845	0.98678
PAK_group	P08670_26;P08670_39;P08670_51;P08670_56	4	-0.00675927	-0.0205671	0.983591	0.982447	-0.0412133	-0.0933204	0.925649	0.986037
PAK1	P08670_26;P08670_39;P08670_51;P08670_56;P15056_446;P16949_16;P16949_38;P18669_118;P21333_2152;P46108_41;P51114_420;Q14247_405;Q14247_418;Q8IYU2_385;Q92934_118;Q92934_99	16	0.0100754	0.0306575	0.975543	0.982305	-0.108365	-0.245374	0.806167	0.984
PAK2	P08670_26;P08670_39;P08670_51;P62753_235;P62753_236;P62753_240;P62753_242;Q13177_141;Q8IYU2_385	9	0.058943	0.179352	0.857661	0.979922	-0.337965	-0.765264	0.444115	0.971331
PAK6	Q9BY11_346	1	0.013268	0.040372	0.967797	0.982166	0.0347281	0.0786359	0.937322	0.986208
PBK	O75385_469;O75385_533;P05412_63;P05412_73	4	0.240034	0.730377	0.46516	0.963596	0.0154081	0.0348889	0.972168	0.986696
PDHK1	P08559_293;P08559_300	2	0.0302581	0.0920696	0.926643	0.981388	-0.251827	-0.57022	0.568529	0.977463
PDHK2	P08559_293;P08559_300	2	0.0302581	0.0920696	0.926643	0.981388	-0.251827	-0.57022	0.568529	0.977463
PDHK3	P08559_293;P08559_300	2	0.0302581	0.0920696	0.926643	0.981388	-0.251827	-0.57022	0.568529	0.977463
PDHK4	P08559_293;P08559_300	2	0.0302581	0.0920696	0.926643	0.981388	-0.251827	-0.57022	0.568529	0.977463
PDK1	P08559_293;P08559_300;P29803_291;P29803_298	4	0.0302581	0.0920696	0.926643	0.981388	-0.251827	-0.57022	0.568529	0.977463
PDK2	P08559_293;P08559_300;P29803_291;P29803_298	4	0.0302581	0.0920696	0.926643	0.981388	-0.251827	-0.57022	0.568529	0.977463
PDK3	P08559_293;P08559_300;P29803_291;P29803_298	4	0.0302581	0.0920696	0.926643	0.981388	-0.251827	-0.57022	0.568529	0.977463
PDK4	P08559_293;P08559_300;P29803_291;P29803_298	4	0.0302581	0.0920696	0.926643	0.981388	-0.251827	-0.57022	0.568529	0.977463
PDPK1	O15530_241;P08559_293;P08559_300	3	-0.0144401	-0.0439386	0.964953	0.982114	-0.336169	-0.761196	0.44654	0.971482
PHKA1	P46020_985	1	0.1375	0.418386	0.675665	0.97465	0.352248	0.797603	0.425101	0.970087
PHKG1	P10636_554	1	-0.00805366	-0.0245057	0.980449	0.982392	-0.150942	-0.341782	0.732515	0.98242
PIM1	O43524_32;P01106_293;Q13309_64;Q92934_118;Q92934_99;Q9Y4H2_1149	6	-0.0744908	-0.226661	0.820687	0.979036	-0.0441472	-0.0999637	0.920373	0.985958
PIM2	P01106_293;Q92934_118;Q92934_99	3	-0.185599	-0.564742	0.572249	0.970206	-0.243642	-0.551685	0.581164	0.977943
PIM3	P01106_293;Q92934_118;Q92934_99	3	-0.185599	-0.564742	0.572249	0.970206	-0.243642	-0.551685	0.581164	0.977943
PKA_group	P04049_259;P04049_621;P12931_17;P13796_5;P13861_99;P16949_63;P53396_455;Q00536_12;Q05209_435	9	0.128252	0.390246	0.696354	0.975385	0.0322745	0.0730801	0.941742	0.986272
PKB_group	O43524_32;O60825_466;O60825_483;P04049_259;Q53EL6_67;Q92934_99	6	0.0194103	0.0590617	0.952903	0.981892	-0.0385978	-0.0873981	0.930355	0.986106
PKC_alpha	Q05209_435;Q15139_742	2	-0.163693	-0.498086	0.618424	0.972369	-0.669002	-1.51484	0.129813	0.908284
PKC_delta	P40763_727;Q15139_742	2	0.362093	1.10178	0.270558	0.939009	-0.507768	-1.14975	0.250245	0.950226
PKC_epsilon	P17302_368	1	0.35479	1.07956	0.28034	0.941012	-0.390537	-0.884303	0.376533	0.966358
PKC_eta	Q15139_742	1	-0.100279	-0.305129	0.760268	0.977408	-1.19986	-2.71689	0.00658992	0.334547
PKC_group	P27824_583;P35612_713;Q05209_435	3	-0.0883537	-0.268843	0.78805	0.978187	-0.0637456	-0.144341	0.885231	0.985408
PKD1	Q15139_205	1	0.0965703	0.293845	0.768877	0.977655	-0.0337683	-0.0764625	0.939051	0.986233
PKM	Q96B36_202;Q96B36_203	2	-0.0952479	-0.289821	0.771953	0.977742	-0.177497	-0.401911	0.687749	0.981297
PKMYT1	P06493_14;P06493_15	2	-0.0214357	-0.0652247	0.947995	0.9818	-0.167752	-0.379846	0.70406	0.981722
PKN1	P29966_163;P29966_170;P30307_216	3	-0.0488075	-0.148512	0.881939	0.980463	-0.123287	-0.279163	0.78012	0.983475
PLK1	O60341_126;O60566_676;O75170_289;P01106_62;P08670_56;P11388_1337;P11388_1343;P30260_426;P30305_375;P49959_688;Q12888_1618;Q13188_316;Q15022_546;Q15435_44;Q15435_47;Q9BVS4_335;Q9H0H5_164;Q9H0H5_260;Q9H1A4_355;Q9H1A4_377;Q9H1A4_688;Q9UJX5_779	22	0.0266499	0.0810904	0.93537	0.981559	0.0498994	0.112988	0.91004	0.985801
PLK3	P05412_63;P05412_73;P11388_1343;P15336_69;P15336_71;P30307_216	6	0.174744	0.531712	0.594926	0.971309	0.15095	0.3418	0.732501	0.98242
PRKAA1	O60825_466;O95239_801;P04049_259;P04049_621;P06400_811;P15056_729;Q06210_261;Q07866_521;Q14247_401;Q14C86_902;Q86TI0_237;Q8IY63_793;Q8N122_722;Q8ND76_326;Q9H0B6_582;Q9P2M7_131;Q9Y478_108	17	0.0840779	0.255833	0.79808	0.978455	0.0666154	0.150839	0.880103	0.985325
PRKAA2	O60825_466	1	-0.0724292	-0.220388	0.825569	0.979157	-0.030854	-0.0698635	0.944302	0.986309
PRKACA	O60825_466;O94763_372;P04049_259;P04049_621;P08670_39;P08670_51;P10412_36;P10636_529;P10636_548;P10636_673;P11137_1782;P12931_17;P13612_1021;P13796_5;P16949_16;P16949_63;P17302_364;P17302_365;P17302_369;P21333_2152;P21731_331;P27708_1859;P35222_552;P35611_726;P35612_713;P37802_163;P50402_49;P50750_347;P53396_455;Q00536_119;Q00536_12;Q00536_153;Q01082_2159;Q05209_435;Q07352_54;Q14103_87;Q14738_573…	51	0.0544931	0.165812	0.868305	0.980163	-0.0303491	-0.0687202	0.945212	0.986322
PRKAR2A	P13861_99	1	-0.120344	-0.366183	0.714229	0.975986	-0.0172627	-0.0390883	0.96882	0.986651
PRKCA	P08670_22;P08670_26;P08670_39;P08670_42;P13796_5;P17302_368;P21731_331;P29966_101;P29966_163;P29966_167;P29966_170;P35611_726;P35612_713;Q05209_435;Q15139_742;Q9UEY8_693;Q9UKF7_299;Q9Y624_284	18	-0.0672853	-0.204736	0.837778	0.979455	-0.144061	-0.326202	0.744272	0.982693
PRKCB	P16949_25;P16949_38	2	0.0569318	0.173232	0.862469	0.980031	-0.471029	-1.06656	0.286169	0.956201
PRKCD	O00429_616;P10636_673;P13796_5;P17096_44;P23396_221;P35611_726;P35612_713;P40763_727;P42224_727;P53004_237;P61073_324;P61073_325;P62753_235;P62753_236;Q05655_304;Q13263_473;Q14247_405;Q15139_742;Q9BZK7_123;Q9Y243_472	20	0.0199195	0.0606112	0.951669	0.981869	-0.0354897	-0.0803602	0.935951	0.986188
PRKCE	O60716_268;P17302_365;P17302_368;P17302_369;P40763_727;Q15139_742;Q16625_404;Q5JXC2_303;Q92934_118;Q92934_99	10	0.139869	0.425594	0.670404	0.974457	-0.292012	-0.66121	0.508478	0.974869
PRKCG	Q14155_518	1	0.187219	0.569672	0.5689	0.970036	0.0826783	0.187211	0.851495	0.984839
PRKCH	Q15139_742	1	-0.100279	-0.305129	0.760268	0.977408	-1.19986	-2.71689	0.00658992	0.334547
PRKCI	P50613_170;Q92934_118;Q92934_99	3	0.13614	0.414249	0.678692	0.974761	0.105968	0.239947	0.810371	0.984082
PRKCQ	O15530_241;Q15052_488;Q92934_99	3	-0.031165	-0.0948291	0.924451	0.981345	-0.269299	-0.609782	0.542006	0.976387
PRKCZ	P35611_726;P35612_713;P46937_109;Q16625_404;Q9Y243_472	5	-0.0727681	-0.221419	0.824766	0.979137	-0.0589046	-0.133379	0.893893	0.985548
PRKD1	O96013_99;P05412_63;P22059_240;P23528_3;P53367_132;Q15139_205;Q15139_742;Q15276_407;Q8WUI4_486;Q92934_118;Q92934_99;Q9Y5P4_132	12	-0.0783927	-0.238534	0.811467	0.978803	-0.206032	-0.466524	0.64084	0.979955
PRKD2	O96013_99	1	-0.0781701	-0.237856	0.811992	0.978816	0.0891492	0.201863	0.840024	0.984635
PRKD3	Q15139_742	1	-0.100279	-0.305129	0.760268	0.977408	-1.19986	-2.71689	0.00658992	0.334547
PRKDC	P08670_430;P08670_56;P11387_10	3	0.0146372	0.0445381	0.964475	0.982105	-0.00576517	-0.0130542	0.989585	0.986927
PRKG1	P21731_331;Q03393_19;Q14847_146	3	-0.242813	-0.738833	0.460009	0.963204	0.0171779	0.0388964	0.968973	0.986653
PRKG2	Q03393_19;Q14847_146	2	-0.0499959	-0.152128	0.879086	0.980401	0.00310079	0.00702119	0.994398	0.98699
PTK2B	Q14247_421	1	1.15577	3.51678	0.000436815	0.0242538	-1.2448	-2.81863	0.00482297	0.268972
RAF1	O14974_696;P04049_259;P04049_621;Q92934_118;Q92934_99	5	0.0977342	0.297386	0.766172	0.977578	0.0775864	0.175681	0.860545	0.984996
RET	P28482_187;P45984_185;Q16539_182	3	0.167305	0.509076	0.610699	0.972029	0.0411978	0.0932852	0.925677	0.986037
ROCK1	O14974_696;Q14160_1378;Q14CB8_422;Q9NRY4_1174	4	0.0102907	0.0313125	0.97502	0.982296	0.134977	0.305632	0.759884	0.983042
ROCK2	O14974_696;O95644_241	2	-0.118342	-0.36009	0.71878	0.976135	0.0240484	0.0544534	0.956574	0.986482
RPS6K	Q9Y2V2_52	1	0.038135	0.116037	0.907623	0.981006	-0.0153383	-0.0347309	0.972294	0.986698
RPS6KA1	O60343_341;O60343_588;O60343_666;O60343_751;P13796_5;P19634_703;P21333_2152;P23588_422;P29317_897;P62753_235;P62753_236;P62753_244;Q53EL6_457;Q53EL6_76;Q8N122_722;Q92934_118;Q96RK0_173;Q9H6Z4_126;Q9NYB0_205;Q9UBP6_27;Q9UN36_332;Q9UN36_350;Q9Y2V2_52	23	0.0163594	0.0497786	0.960299	0.982029	-0.115503	-0.261537	0.793678	0.983753
RPS6KA2	Q92934_118	1	-0.34099	-1.03757	0.299472	0.944571	-0.269053	-0.609223	0.542377	0.976402
RPS6KA3	P10636_529;P13796_5;P16949_16;P29317_897;P40763_727;P51812_365;P51812_369;P62753_235;P62753_236;Q14934_289;Q92934_99;Q96RK0_173;Q9H6Z4_126	13	0.192223	0.584899	0.558616	0.969501	-0.0560713	-0.126964	0.898969	0.985628
RPS6KA5	P40763_727;P42224_727	2	0.296269	0.901488	0.367329	0.954343	0.57026	1.29125	0.196616	0.937498
RPS6KB1	O94763_372;P23588_422;P27708_1859;P35568_270;P35568_527;P42345_2448;P62753_235;P62753_236;P62753_240;P62753_244;P78362_494;Q06787_500;Q09161_22;Q53EL6_457;Q53EL6_67;Q9UN36_332;Q9UN36_350	17	0.0645251	0.196337	0.844346	0.979611	-0.201726	-0.456775	0.647833	0.980167
RPS6KB2	P09651_4;P09651_6	2	-0.00884627	-0.0269175	0.978526	0.982358	0.00855841	0.019379	0.984539	0.986861
RSK-1	Q92934_118	1	-0.34099	-1.03757	0.299472	0.944571	-0.269053	-0.609223	0.542377	0.976402
RSK_group	P21333_2152;Q92934_99	2	-0.0830919	-0.252832	0.800398	0.978516	-0.259203	-0.58692	0.557257	0.977018
SGK1	O60343_341;O60343_588;O60343_666;O60343_751;P42858_419;P49815_939;Q92597_328;Q92597_330;Q92597_366;Q96PU5_448;Q99759_166;Q9UN36_330;Q9UN36_332;Q9UN36_348;Q9Y2V2_52	15	-0.0446727	-0.13593	0.891876	0.980677	-0.143126	-0.324085	0.745874	0.982729
SIK1	Q6UUV7_162	1	-0.0757454	-0.230478	0.81772	0.978961	-0.0769205	-0.174173	0.861729	0.985016
SMG1	Q92900_1107	1	0.369637	1.12473	0.260702	0.936849	-0.244901	-0.554537	0.579212	0.97787
SRC	P06493_15;Q14247_421;Q9NYF8_284	3	0.415577	1.26452	0.206044	0.921413	-0.428374	-0.969978	0.332057	0.962024
SRPK1	Q07955_205	1	-0.0680825	-0.207162	0.835884	0.979409	-0.0661932	-0.149883	0.880857	0.985337
SRPK2	P78362_494	1	0.119033	0.362195	0.717206	0.976084	-0.0927683	-0.210058	0.833623	0.984519
STK11	Q6UUV9_151	1	-0.149923	-0.456187	0.648256	0.973607	0.0511004	0.115708	0.907884	0.985767
STK25	Q9BSQ5_384	1	-0.111478	-0.339205	0.734455	0.976632	0.35192	0.796862	0.425531	0.970116
STK3	P17252_226	1	0.0188149	0.0572502	0.954346	0.981919	0.102188	0.231388	0.817013	0.984209
STK38	P46937_109	1	-0.00509109	-0.0154912	0.98764	0.982518	0.108102	0.244778	0.806628	0.984009
STK39	Q9Y6R1_65	1	-0.134496	-0.409244	0.68236	0.974893	-0.0738283	-0.167171	0.867235	0.98511
SYK	Q14247_421	1	1.15577	3.51678	0.000436815	0.0242538	-1.2448	-2.81863	0.00482297	0.268972
TAF1	Q15545_264	1	-0.178686	-0.543707	0.586643	0.970915	-0.134402	-0.30433	0.760877	0.983064
TBK1	P23443_444;P23443_447	2	0.0810076	0.24649	0.805303	0.978644	-0.0730016	-0.1653	0.868708	0.985135
TESK1	P23528_3	1	-0.0046323	-0.0140952	0.988754	0.982537	0.0946567	0.214334	0.830287	0.984458
TESK2	P23528_3;P60981_3	2	1.07041	3.25704	0.00112579	0.0602054	-0.980197	-2.21949	0.0264537	0.668667
TLK1	Q99638_328	1	0.00257762	0.00784319	0.993742	0.982623	0.0872185	0.197491	0.843443	0.984697
TNIK	Q9NQB0_177	1	0.0393859	0.119844	0.904607	0.980944	0.137109	0.310459	0.756212	0.982961
TRPM7	Q96QT4_1387	1	-0.415986	-1.26577	0.205597	0.921256	-0.186435	-0.42215	0.672915	0.980893
TTBK2	Q7L0J3_80;Q7L0J3_81;Q7L0J3_84	3	-0.0133956	-0.0407601	0.967487	0.98216	-0.149597	-0.338737	0.734808	0.982474
TTK	O60566_670;P54132_144;Q9Y5T5_552	3	-0.062048	-0.1888	0.850249	0.97975	0.221643	0.501872	0.615758	0.979156
UHMK1	P16949_38;Q15637_80;Q15637_82	3	0.32458	0.987633	0.323332	0.948451	-1.21675	-2.75512	0.00586703	0.309195
ULK1	O75143_355;Q8N122_859;Q8N122_863;Q8N122_877;Q8TEV9_492	5	0.0945446	0.287681	0.773591	0.977788	0.0154544	0.0349938	0.972085	0.986695
ULK2	Q8N122_859	1	0.0394476	0.120031	0.904458	0.980941	-0.0300839	-0.0681198	0.94569	0.986329
VRK1	P05412_63;P05412_73	2	0.170819	0.51977	0.603224	0.971692	-0.0892033	-0.201986	0.839928	0.984634
WEE1	P06493_15;P24941_14;P24941_15	3	0.0157551	0.0479397	0.961764	0.982056	-0.113033	-0.255943	0.797995	0.983839

## Sheet: curated+textmining_kinases
Kinase	Substrates	Substrate.number	KS.logFC_IFNA.10min.vs.mock	KS.Z.score_IFNA.10min.vs.mock	KS.P.Value_IFNA.10min.vs.mock	KS.FDR_IFNA.10min.vs.mock	KS.logFC_IFNA.4h.vs.mock	KS.Z.score_IFNA.4h.vs.mock	KS.P.Value_IFNA.4h.vs.mock	KS.FDR_IFNA.4h.vs.mock
ABL1	P06400_805;Q14247_421	2	0.828393	2.31573	0.0205728	0.550259	-0.362242	-0.852342	0.394024	0.998963
ABL2	Q14247_421	1	1.15577	3.30148	0.000961776	0.0541038	-1.2448	-2.95874	0.003089	0.883092
ADRBK1	P05387_102;P05387_105	2	-0.18756	-0.743337	0.457278	0.964533	-0.10485	-0.238022	0.811864	0.999497
AKT	O60343_588	1	-0.0969289	-0.470444	0.638038	0.974323	-0.180119	-0.417667	0.676191	0.999396
AKT1	O43524_32;O60343_341;O60343_588;O60343_666;O60343_751;O60825_466;O60825_483;P04049_259;P08670_39;P14618_37;P17302_369;P19634_703;P21333_2152;P23588_422;P29317_897;P35222_552;P42345_2448;P42858_419;P49815_939;P53396_455;P62753_236;Q13009_231;Q14315_2233;Q14CB8_422;Q53EL6_457;Q53EL6_67;Q7Z589_209;Q8NCD3_486;Q92934_118;Q92934_99;Q96B36_246;Q9BRS8_451;Q9H6Z4_126;Q9P0V3_246;Q9UBP6_27;Q9UN36_332;Q9UN36…	40	-0.0309554	-0.271796	0.785779	0.97905	-0.0909596	-0.20487	0.837674	0.999512
AKT2	O43524_32;P35222_552;P49815_939;Q04656_1463;Q04656_1466;Q14315_2233;Q92934_118;Q92934_99;Q96B36_246;Q9Y3M2_20	10	-0.0519695	-0.33507	0.737572	0.977711	-0.041274	-0.086285	0.93124	0.999561
AKT3	O43524_32;Q7Z589_207;Q7Z589_209;Q92934_118;Q92934_99	5	-0.172442	-0.697816	0.485292	0.966512	-0.103197	-0.234077	0.814925	0.999498
AMPK	O60825_466;Q07866_521;Q07866_524;Q8N122_722	4	-0.0842353	-0.432223	0.665579	0.975359	0.0161134	0.0506819	0.959579	0.999574
AMPK_group	O60825_466	1	-0.0724292	-0.396675	0.691607	0.976265	-0.030854	-0.0614154	0.951028	0.99957
ARAF	Q92934_118;Q92934_99	2	-0.258934	-0.958247	0.337938	0.952602	-0.327389	-0.769157	0.4418	0.999075
ATM	O60934_397;P16220_111;P27707_74;P38398_1189;P43243_208;Q12888_1219;Q12888_831;Q13098_474;Q13769_307;Q13769_312;Q13769_314;Q14683_957;Q6UWZ7_406;Q92878_635;Q92945_274	15	0.188297	0.388381	0.697734	0.976468	0.0304054	0.0847927	0.932426	0.999562
ATR	P06748_125;P27707_74;P30307_216;P35568_270;Q12888_831;Q13098_474;Q14683_957;Q92878_635	8	0.111685	0.1577	0.874693	0.981139	-0.0418239	-0.0875974	0.930197	0.999561
AURKA	O14777_69;O43379_33;O43521_94;O95239_799;P04637_315;P06748_125;P61978_379;Q14980_1991;Q9BQG0_1303;Q9BXS6_240;Q9Y657_124	11	0.0648042	0.0165402	0.986803	0.983246	-0.0358714	-0.0733906	0.941495	0.999566
AURKB	O00571_594;O14777_69;O15523_592;O95239_799;O95239_801;P06748_125;P08238_255;P08670_39;P18615_131;P38159_326;P45973_92;P46013_538;Q02241_911;Q53HL2_219;Q8NEY8_110;Q96E39_326;Q96FF9_79;Q96PK6_618;Q96PK6_649;Q9BQG0_1303;Q9BXS6_240;Q9NQS7_892;Q9NQS7_893;Q9NQS7_894;Q9NQS7_899;Q9UJ70_76	26	0.0645587	0.0158011	0.987393	0.983256	-0.0130665	-0.0189618	0.984872	0.999585
AURKC	Q9NQS7_892;Q9NQS7_893;Q9NQS7_894	3	0.510631	1.35894	0.174165	0.911956	0.224049	0.546964	0.584403	0.999301
Aurora A	P04637_315	1	-0.437606	-1.49624	0.134592	0.888943	-0.358583	-0.843608	0.398889	0.998976
Aurora B	Q9NQS7_899	1	0.349456	0.873638	0.382316	0.957872	0.173425	0.42614	0.670006	0.99939
BCKDK	P12694_337	1	-0.184513	-0.734163	0.462849	0.964945	-0.288032	-0.675224	0.499533	0.999182
BCR	Q15366_189;Q15366_272	2	-0.922429	-2.95606	0.00311601	0.156342	1.73778	4.1598	3.18528e-05	0.0722632
BRAF	Q92934_118;Q92934_99	2	-0.258934	-0.958247	0.337938	0.952602	-0.327389	-0.769157	0.4418	0.999075
BRSK1	P10636_529;P30305_375;P30307_216	3	0.162931	0.312004	0.755037	0.978215	0.307984	0.74729	0.454888	0.999102
BRSK2	P10636_529;P30307_216;Q00536_12	3	0.293345	0.704684	0.481007	0.966223	0.265089	0.644914	0.518983	0.999213
CAK	P06493_161	1	0.409372	1.05405	0.291862	0.945526	0.823703	1.97816	0.0479104	0.991537
CaMK2	P08670_39	1	0.227145	0.505356	0.613309	0.973315	0.016379	0.0513159	0.959074	0.999574
CaMK2A	O43524_299	1	-0.150926	-0.633031	0.526713	0.969064	-0.35188	-0.827611	0.407891	0.998998
CAMK2A	P10636_548;P10636_552;P10636_673;P16070_706;P16949_16;P35222_552;Q06210_261	7	0.0309818	-0.0853002	0.932023	0.982279	0.0619619	0.160109	0.872795	0.999532
CAMK2B	P16949_16;P35222_552;P42224_727	3	-0.075011	-0.404449	0.685883	0.976071	0.361446	0.874889	0.381634	0.99893
CAMK2G	P40763_727;P42224_727	2	0.296269	0.713488	0.475544	0.965849	0.57026	1.37327	0.16967	0.997596
CAMK4	P16949_16;Q16566_360	2	-0.0548952	-0.343879	0.730937	0.977513	0.0685767	0.175896	0.860375	0.999525
CAMKK2	Q96EB6_27;Q96EB6_47	2	0.0639625	0.0140059	0.988825	0.98328	-0.0195654	-0.0344728	0.9725	0.99958
CDC2	P17096_36	1	0.474727	1.25083	0.210996	0.92619	0.417841	1.00949	0.312741	0.998694
CDC42BP	O14974_696	1	-0.0771899	-0.411009	0.681066	0.975906	-0.070273	-0.155497	0.876429	0.999534
CDC7	P11388_1213;P19338_121;P49736_13;P49736_139;P49736_27;P49736_41;P55081_116;Q9HAW4_1147	8	-0.0393921	-0.297199	0.766315	0.978529	-0.0277879	-0.0540975	0.956857	0.999573
CDK_group	P02545_19;P02545_22;P06400_249;P06400_252;P06400_807;P06400_811;P10636_519;P10636_529;P10636_534;P10636_548;P10636_552;P10636_713;P10636_721;P12931_75;P16949_38;P20700_23;P20700_393;P52732_926;Q08999_1080;Q08999_413;Q08999_417;Q08999_642;Q08999_662	23	0.0677377	0.025373	0.979757	0.983127	0.152161	0.375387	0.707372	0.999422
CDK1	A6NKT7_1276;O00267_666;O00429_616;O14715_1275;O14745_280;O43683_593;O60285_445;O60566_670;O95835_613;O95997_165;P02545_19;P02545_22;P02545_390;P02545_392;P04183_13;P04637_315;P05412_63;P05412_73;P06400_249;P06400_252;P06400_807;P06400_811;P06493_19;P06748_70;P08670_56;P0C1Z6_180;P11171_712;P11388_1213;P11388_1247;P11388_1354;P13051_64;P15531_120;P16949_25;P16949_38;P17096_36;P17706_304;P18754_11;…	143	0.0549589	-0.0131044	0.989545	0.983292	0.0415377	0.111362	0.911329	0.999551
CDK12	P24928_1868;P24928_1878;P24928_1882;P24928_1917;Q9NYV4_274;Q9NYV4_276;Q9NYV4_383;Q9NYV4_385	8	0.0182477	-0.123643	0.901598	0.981692	0.0239967	0.0694972	0.944594	0.999567
CDK14	P37802_163;P41236_87;Q8ND76_83	3	-0.0241016	-0.251159	0.801692	0.979457	0.602764	1.45084	0.146823	0.997223
CDK16	P10644_83;Q00536_138	2	0.355536	0.891944	0.372423	0.956801	0.154566	0.381127	0.703109	0.999419
CDK17	Q00537_146;Q00537_180	2	-0.11286	-0.518413	0.60417	0.972923	0.0488564	0.12883	0.897492	0.999545
CDK18	P06400_795;P06400_807;P06400_811	3	-0.0485388	-0.32474	0.745378	0.977939	0.0342667	0.0940087	0.925102	0.999558
CDK2	O00267_666;O00429_616;O14497_363;O43303_400;O60934_432;O75179_2045;O75179_2401;O75533_142;O75533_211;O75533_313;O75533_354;O95295_133;P01106_62;P04183_13;P04637_315;P06400_249;P06400_252;P06400_356;P06400_608;P06400_612;P06400_807;P06400_811;P06400_821;P06400_826;P06748_125;P06748_70;P08621_226;P10244_266;P10644_83;P13051_23;P13051_60;P13051_64;P13639_435;P16949_25;P16949_38;P17096_36;P17706_304;…	132	0.028247	-0.0935348	0.925479	0.982156	-0.000246032	0.0116368	0.990715	0.999587
CDK20	Q9UPZ9_157	1	-0.0691526	-0.386809	0.698898	0.976506	-0.351211	-0.826013	0.408797	0.999001
CDK3	P05412_63;P05412_73;P06400_807;P06400_811;Q00526_14;Q00526_15;Q00526_19	7	0.0157007	-0.131312	0.895528	0.98157	-0.133437	-0.306252	0.759413	0.999462
CDK4	P06400_249;P06400_252;P06400_356;P06400_608;P06400_612;P06400_788;P06400_795;P06400_807;P06400_811;P06400_826;P21333_2152;P26358_127;P28749_640;P49815_1452;Q08050_35;Q8IZL8_477;Q9BQA1_5	17	0.0307716	-0.0859333	0.931519	0.982269	0.160118	0.394379	0.693302	0.999411
CDK5	O00429_616;O15169_481;O94811_14;O94811_18;P01106_62;P02545_392;P04637_315;P06400_795;P06400_807;P06400_811;P07814_886;P08670_56;P10636_519;P10636_529;P10636_534;P10636_548;P10636_552;P10636_713;P10636_721;P12931_75;P16949_38;P17706_304;P35222_191;P35611_724;P40763_727;P42858_432;P49023_85;Q14195_509;Q14195_514;Q14195_518;Q14195_522;Q15717_202;Q16643_142;Q8IXJ6_368;Q92558_310;Q96C19_74;Q9ULW0_486;…	39	0.0374009	-0.0659722	0.9474	0.982561	0.0444852	0.118397	0.905753	0.999549
CDK6	P06400_612;P06400_788;P06400_795;P06400_807;P06400_811;P06400_821;P06400_826;P21333_2152;P49815_1452;Q01196_21;Q05682_730;Q08050_35;Q15717_202	13	0.0346718	-0.0741896	0.94086	0.982442	0.22027	0.537943	0.590616	0.999308
CDK7	P06493_161;P24928_1878;P24928_1913;P24928_1920;P49736_13;P49736_139;P49736_27;P49736_41;P50613_170;Q14847_146;Q9H0D6_439;Q9UPZ9_157	12	0.109716	0.151771	0.879367	0.981237	0.111486	0.278307	0.780776	0.999477
CDK8	P42224_727	1	-0.231928	-0.876931	0.380524	0.957682	0.956191	2.29437	0.0217692	0.981561
CDK9	O00267_666;O00267_799;P04637_315;P06400_795;P06400_807;P06400_811;P24928_1868;P24928_1878;P24928_1882;P24928_1917;P50750_347;Q9H0D6_439	12	-0.0728467	-0.397932	0.69068	0.976233	-0.0448707	-0.0948692	0.924419	0.999558
CHEK1	O60343_588;O95785_1129;P06400_612;P12956_477;P18858_76;P30307_216;P35611_726;P35612_713;P43243_150;P43243_195;P49761_157;Q08AD1_464;Q12888_1678;Q13263_473;Q13439_71;Q13470_502;Q14004_437;Q14186_23;Q16204_240;Q16204_244;Q32P44_176;Q8WWI1_1510;Q92974_172;Q96PK6_618;Q9BQG0_1310;Q9BXB4_189;Q9H0H5_203;Q9UEY8_693;Q9UQ35_1497;Q9UQ35_1499	30	-0.0784581	-0.414828	0.678268	0.975809	-0.0535269	-0.115529	0.908026	0.99955
CHEK2	O96017_260;O96017_379;P06400_612;P16403_36;P21127_752;P30307_216;Q13263_473;Q9UQ88_740	8	0.179492	0.36187	0.717449	0.9771	0.213939	0.522834	0.60109	0.99932
CHK2	P30307_216	1	-0.151224	-0.633929	0.526127	0.96903	-0.0516066	-0.110946	0.911659	0.999552
CHUK	Q9BUZ4_426;Q9Y6Q9_857	2	-0.186887	-0.741313	0.458504	0.964624	0.357276	0.864936	0.387074	0.998945
CILK1	Q9UPZ9_159	1	-0.0691526	-0.386809	0.698898	0.976506	-0.351211	-0.826013	0.408797	0.999001
CK1	P10636_519;P10636_713;P10636_721;P35221_652;P35221_655;P35221_658	6	-0.0834668	-0.429909	0.667262	0.97542	0.159065	0.391865	0.695158	0.999412
CK1_alpha	P07910_253;P07910_260;P07910_299	3	0.0997298	0.121702	0.903135	0.981722	0.17654	0.433574	0.664598	0.999385
CK1_epsilon	P49674_405;P49674_408	2	0.122736	0.190974	0.848546	0.980569	0.186385	0.457071	0.64762	0.999369
CK1_group	P49674_405;P49674_408	2	0.122736	0.190974	0.848546	0.980569	0.186385	0.457071	0.64762	0.999369
CK2	P05455_366;P29692_162;P35221_641;Q8NE71_109;Q8NE71_140	5	-0.177709	-0.713678	0.475427	0.965841	-0.201536	-0.468783	0.639225	0.999361
CK2_alpha	P05455_366;P07900_263;P08238_226;P08238_255;P11388_1377;P11717_2409;P18887_475;P18887_485;P31749_129;P55010_389;P55010_390;Q92769_394	12	0.136717	0.233072	0.815705	0.979803	-0.128597	-0.2947	0.768223	0.999468
CK2_group	O75379_30;P05455_366;P07900_231;P07900_263;P07910_260;P08238_226;P08238_255;P11388_1343;P11388_1377;P18858_66;P27824_554;P27824_564;P41236_87;Q13085_29;Q16625_404;Q16625_408;Q92769_394	17	0.115513	0.169226	0.865619	0.980945	0.0500813	0.131753	0.895179	0.999543
CLK1	Q96I25_222	1	0.0254974	-0.101814	0.918904	0.98203	-0.0132603	-0.0194243	0.984503	0.999585
CSNK1A1	P07910_253;P07910_260;P07910_299;P16220_108;P16220_111;P16220_114;Q9NRF8_568	7	0.159193	0.30075	0.763605	0.978454	-0.364704	-0.858216	0.390773	0.998955
CSNK1D	P10636_519;P10636_721;P27707_74	3	0.0107238	-0.146298	0.883686	0.981327	0.329033	0.797528	0.425144	0.999039
CSNK1E	O60716_268;P49674_405;P49674_408	3	0.286638	0.68449	0.493666	0.967061	-0.0482214	-0.102866	0.918069	0.999555
CSNK1G2	Q9Y5P4_132	1	-0.656342	-2.15486	0.031173	0.649604	-0.772705	-1.832	0.066952	0.993929
CSNK2A1	O60341_131;O60341_137;O75379_30;P05455_366;P06748_125;P07900_231;P07900_263;P07910_260;P08238_226;P08238_255;P11387_10;P11388_1343;P11388_1377;P11717_2409;P16220_108;P16220_111;P16949_16;P16949_63;P18031_352;P18858_66;P18887_461;P18887_475;P18887_485;P20042_2;P24534_106;P29590_518;P29692_162;P31749_129;P35221_641;P35568_330;P35579_1943;P35580_1956;P41236_87;P42224_727;P49736_13;P49736_139;P49736_…	76	0.083466	0.0727317	0.94202	0.982463	0.0466604	0.123589	0.901641	0.999547
CSNK2A2	P07910_260;P18031_352;P18887_485;P24534_106;P41236_87;Q13085_29;Q92769_394	7	0.533128	1.42668	0.153672	0.901372	0.17531	0.430639	0.666731	0.999387
CSNK2B	P35568_330;P55010_389;P55010_390;Q16625_404;Q16625_408	5	-0.106794	-0.500149	0.61697	0.973469	-0.179842	-0.417006	0.676674	0.999396
CyclinA2/CDK2	P06400_821;Q9H2G4_20	2	0.151105	0.276394	0.782245	0.978957	0.134954	0.334319	0.738138	0.999446
CyclinD/CDK4	P06400_356;P06400_788	2	0.131474	0.217287	0.827985	0.980096	0.540354	1.30189	0.192954	0.997885
CyclinE/CDK2	P06400_608	1	-0.207448	-0.803222	0.421846	0.961668	0.196575	0.481391	0.630239	0.999352
DAPK1	P62753_235;P62753_236	2	-0.0903731	-0.450705	0.652203	0.974867	-0.912311	-2.16519	0.0303729	0.986715
DAPK3	P40763_727	1	0.824465	2.30391	0.0212279	0.558003	0.184328	0.452161	0.651153	0.999372
DMPK	O14974_696	1	-0.0771899	-0.411009	0.681066	0.975906	-0.070273	-0.155497	0.876429	0.999534
DYRK1A	O75533_273;O75533_434;P01106_62;P10636_519;P10636_529;P10636_721;Q07955_234;Q07955_238;Q13247_303;Q13627_321;Q96S94_330	11	0.0824144	0.0695653	0.94454	0.982509	0.151032	0.372692	0.709377	0.999424
DYRK1B	O75533_434;Q9Y463_273	2	-0.082906	-0.428221	0.66849	0.975464	0.062778	0.162057	0.871261	0.999531
DYRK2	P01106_62;P10636_529;P13807_641;P40763_727;Q13144_544;Q14195_509;Q14195_514;Q14195_518;Q14195_522;Q9Y2V2_30;Q9Y2V2_32;Q9Y2V2_41	12	0.126475	0.202235	0.839733	0.980369	0.175586	0.431297	0.666252	0.999387
DYRK3	Q96B36_246	1	-0.018296	-0.233678	0.815235	0.979791	-0.128465	-0.294384	0.768464	0.999468
EIF2AK2	P42224_727	1	-0.231928	-0.876931	0.380524	0.957682	0.956191	2.29437	0.0217692	0.981561
EPHA2	P29317_897;P29317_899;P29317_901	3	0.080992	0.0652823	0.947949	0.982571	0.135159	0.334809	0.737769	0.999446
EPHB2	P29323_776	1	0.037806	-0.0647524	0.948371	0.982579	-0.0701996	-0.155322	0.876568	0.999534
ERBB2	P06493_15	1	0.0901367	0.0928174	0.926049	0.982166	-0.00359364	0.00364705	0.99709	0.99959
ERK1/2	P01106_62;P15336_69;Q09472_2315;Q13480_454;Q15418_363;Q96RK0_1409	6	-0.112234	-0.516529	0.605485	0.97298	0.144155	0.356279	0.721632	0.999434
FAM20C	O43493_298;Q5JRA6_1906;Q86UP2_75	3	0.188497	0.388983	0.697289	0.976453	0.456686	1.1022	0.270375	0.99849
FER	Q14247_421	1	1.15577	3.30148	0.000961776	0.0541038	-1.2448	-2.95874	0.003089	0.883092
FYN	Q14247_421	1	1.15577	3.30148	0.000961776	0.0541038	-1.2448	-2.95874	0.003089	0.883092
GRK-2	P05387_102;P05387_105	2	-0.18756	-0.743337	0.457278	0.964533	-0.10485	-0.238022	0.811864	0.999497
GRK-5	P34947_484;P34947_485	2	0.182827	0.371912	0.709958	0.976864	0.158541	0.390615	0.696082	0.999413
GRK2	P05387_102;P05387_105	2	-0.18756	-0.743337	0.457278	0.964533	-0.10485	-0.238022	0.811864	0.999497
GRK5	P34947_484;P34947_485	2	0.182827	0.371912	0.709958	0.976864	0.158541	0.390615	0.696082	0.999413
GRK6	P43250_484;P43250_485;P61073_324;P61073_325	4	-0.0368695	-0.289603	0.77212	0.978687	0.045466	0.120738	0.903899	0.999548
GSK-3_alpha	P01106_58;P24864_395;Q9BYG3_230;Q9BYG3_234	4	0.0554791	-0.0115379	0.990794	0.983312	0.139522	0.345223	0.729927	0.99944
GSK-3_beta	P01106_58;P10636_548;P10636_552;P10636_713;P10636_721;P13807_641;P13807_645;P19838_907;P24864_395;Q16555_509;Q9BYG3_230;Q9BYG3_234	12	-0.0133917	-0.218911	0.82672	0.980066	0.135563	0.335774	0.737042	0.999445
GSK-3_group	P01106_58	1	0.117323	0.174675	0.861335	0.980852	0.170086	0.41817	0.675823	0.999395
GSK3	P01106_58;P01106_62;P24864_395;Q14195_509;Q14195_514;Q14195_518;Q6NZY4_492	7	-0.00243158	-0.185909	0.852516	0.980658	0.0488864	0.128901	0.897436	0.999545
GSK3-alpha	Q9H5N1_200	1	-0.326522	-1.16176	0.245334	0.935858	-0.384934	-0.906502	0.36467	0.99888
GSK3-beta	P10636_548;P19838_907	2	-0.0124157	-0.215972	0.82901	0.98012	0.0236463	0.0686608	0.94526	0.999568
GSK3A	P01106_58;P10636_713;P10636_721;P13051_60;P13051_64;P13807_641;P23246_687;P24864_395;P40763_727;P49840_278;P49840_279;Q13144_544;Q9BYG3_230;Q9BYG3_234	14	0.0702029	0.032796	0.973837	0.983027	0.0396847	0.10694	0.914837	0.999553
GSK3B	O15169_481;O15169_486;O60716_252;P01106_58;P01106_62;P04198_58;P10636_519;P10636_529;P10636_534;P10636_548;P10636_713;P10636_717;P10636_721;P13051_60;P13051_64;P13807_641;P13807_645;P17812_571;P19838_907;P23246_687;P24864_395;P35612_693;P40763_727;P49841_216;P50219_77;P50219_79;Q01518_308;Q01518_310;Q13144_544;Q14195_509;Q14195_514;Q14195_518;Q14195_522;Q15910_363;Q15910_367;Q16555_509;Q6R327_123…	46	0.028639	-0.0923547	0.926416	0.982173	0.133382	0.330567	0.740972	0.999448
GTF2F1	P35269_385;P35269_389	2	-0.131618	-0.574895	0.565362	0.971118	-0.0553179	-0.119804	0.904639	0.999548
HIPK1	P51608_80	1	0.242462	0.551473	0.581309	0.971888	-0.149949	-0.34566	0.729598	0.99944
HIPK2	P17096_36;P51608_80;P57682_101;P57682_92;Q04724_286;Q96EB6_27	6	-0.105449	-0.496097	0.619826	0.973588	0.100975	0.253221	0.800097	0.999489
HRAS	P05412_63;P05412_73	2	0.170819	0.335756	0.737055	0.977695	-0.0892033	-0.200678	0.84095	0.999514
ICK	Q9UPZ9_159	1	-0.0691526	-0.386809	0.698898	0.976506	-0.351211	-0.826013	0.408797	0.999001
IKBKB	P35568_270;P35568_527;P35568_531;Q9Y6Q9_857	4	-0.116875	-0.530504	0.595762	0.972551	-0.0241195	-0.0453421	0.963835	0.999576
IKBKE	P42224_727	1	-0.231928	-0.876931	0.380524	0.957682	0.956191	2.29437	0.0217692	0.981561
IKK_group	P35568_270;P35568_527;P35568_531;Q9Y4H2_306;Q9Y4H2_388;Q9Y4H2_577	6	0.00331744	-0.168599	0.866112	0.980956	0.00804478	0.0314245	0.974931	0.999581
ILK	O14974_696;P23528_3	2	-0.0409111	-0.301773	0.762825	0.978433	0.0121918	0.0413224	0.967039	0.999577
IRAK1	P40763_727	1	0.824465	2.30391	0.0212279	0.558003	0.184328	0.452161	0.651153	0.999372
JAK2	P28482_187	1	0.297845	0.718236	0.472612	0.965644	0.0815881	0.206951	0.836048	0.999511
JNK	P15336_71	1	0.304889	0.739443	0.459638	0.964709	0.100764	0.252719	0.800485	0.999489
JNK_group	Q00613_363	1	-0.0602587	-0.360029	0.718825	0.977143	0.103809	0.259985	0.794876	0.999486
LATS1	O14974_445;O94885_407;P04049_259;P46937_109;Q9GZV5_89;Q9NQS7_894	6	0.186706	0.383591	0.701281	0.976584	0.125295	0.311266	0.755598	0.999459
LATS1/2	Q9GZV5_89	1	0.0511232	-0.0246539	0.980331	0.983137	-0.0364473	-0.0747649	0.940402	0.999565
LATS2	P46937_109;Q9GZV5_89;Q9NQS7_894	3	0.245047	0.559258	0.575986	0.971635	0.112787	0.281413	0.778394	0.999475
LIMK1	P23528_3;P60981_3;Q9Y281_3	3	0.68708	1.89024	0.0587264	0.77741	-0.559249	-1.32254	0.185988	0.997806
LIMK2	P23528_3;P60981_3	2	1.07041	3.04445	0.00233105	0.121753	-0.980197	-2.32722	0.0199537	0.979917
LYN	P06493_15;P24941_15	2	0.0901367	0.0928174	0.926049	0.982166	-0.00359364	0.00364705	0.99709	0.99959
MAP2K_group	Q16539_182	1	-0.139069	-0.59733	0.550287	0.97035	0.0668726	0.171829	0.863572	0.999527
MAP2K1	P28482_187;P49841_216	2	0.165283	0.319086	0.749662	0.978062	0.041632	0.111587	0.911151	0.999551
MAP2K2	P28482_187	1	0.297845	0.718236	0.472612	0.965644	0.0815881	0.206951	0.836048	0.999511
MAP2K3	Q16539_182	1	-0.139069	-0.59733	0.550287	0.97035	0.0668726	0.171829	0.863572	0.999527
MAP2K4	P45984_185;Q16539_182	2	0.135693	0.22999	0.818099	0.979861	0.144168	0.356311	0.721608	0.999434
MAP2K6	Q16539_182	1	-0.139069	-0.59733	0.550287	0.97035	0.0668726	0.171829	0.863572	0.999527
MAP2K7	P45984_183;P45984_185;Q16539_182	3	0.227281	0.505764	0.613023	0.973303	0.169933	0.417805	0.67609	0.999396
MAP3K1	P40763_727	1	0.824465	2.30391	0.0212279	0.558003	0.184328	0.452161	0.651153	0.999372
MAP3K5	Q16539_182	1	-0.139069	-0.59733	0.550287	0.97035	0.0668726	0.171829	0.863572	0.999527
MAP3K6	Q16539_182	1	-0.139069	-0.59733	0.550287	0.97035	0.0668726	0.171829	0.863572	0.999527
MAP3K7	P30307_216	1	-0.151224	-0.633929	0.526127	0.96903	-0.0516066	-0.110946	0.911659	0.999552
MAP3K8	P06493_161	1	0.409372	1.05405	0.291862	0.945526	0.823703	1.97816	0.0479104	0.991537
MAPK	P49116_19	1	-0.276084	-1.00989	0.312549	0.948948	-0.106194	-0.241229	0.809378	0.999495
MAPK_group	P16949_25;P16949_38;P25098_670;Q13424_193;Q15418_363	5	-0.038354	-0.294073	0.768702	0.978594	-0.261922	-0.612908	0.539937	0.999243
MAPK1	C9JLW8_21;O00267_666;O00429_616;O43294_141;O60504_530;O94811_14;O94811_18;O95997_165;P01106_58;P01106_62;P02545_22;P05412_63;P05412_73;P10636_519;P10636_721;P11388_1213;P11388_1247;P11388_1354;P12270_2155;P14618_37;P15336_69;P15336_71;P16949_25;P16949_38;P17535_100;P23396_221;P23443_444;P23443_447;P24928_1878;P24928_1913;P24928_1920;P28482_187;P29590_403;P29590_505;P29590_527;P29590_530;P30307_21…	106	0.0621931	0.00867792	0.993076	0.98335	0.137585	0.340599	0.733405	0.999443
MAPK10	P01106_58;P01106_62;P05412_63;P05412_73;P10636_519;P10636_529;P10636_534;P10636_713;P10636_721;P16949_25;P16949_38	11	0.178934	0.360189	0.718706	0.977139	0.21622	0.528279	0.597306	0.999316
MAPK11	P13807_645;P13807_727;P15336_69;P15336_71;P16949_25;P17544_51;P42224_727;Q8N122_863	8	0.0928701	0.101048	0.919513	0.982042	0.212662	0.519785	0.603214	0.999323
MAPK12	P10636_519;P10636_548;P15336_69;P15336_71;P16949_25;Q13424_193	6	0.115406	0.168904	0.865872	0.980951	0.0996285	0.250008	0.802581	0.999491
MAPK13	P16949_25;P16949_38;Q13501_269;Q13501_272;Q15139_208;Q15139_397;Q15139_742	7	0.049515	-0.0294962	0.976469	0.983072	-0.336795	-0.791607	0.42859	0.999047
MAPK14	P06400_249;P06400_252;P15336_69;P15336_71;P16949_25;P30305_375;P30307_216;P40763_727;P42224_727;P42566_796;P42677_27;P49023_85;Q02078_108;Q02078_255;Q02078_479;Q02078_98;Q13309_64;Q15910_367;Q16539_182;Q96I25_222;Q99460_273	21	0.0843763	0.0754724	0.939839	0.982423	0.130288	0.323184	0.746556	0.999453
MAPK15	P05412_63;P05412_73	2	0.170819	0.335756	0.737055	0.977695	-0.0892033	-0.200678	0.84095	0.999514
MAPK3	C9JLW8_21;O00429_616;O95817_285;O95817_289;O95997_165;P05412_63;P05412_73;P11388_1213;P11388_1247;P11388_1354;P14618_37;P15336_69;P15336_71;P16949_25;P16949_38;P17535_100;P23443_441;P24928_1878;P24928_1913;P24928_1920;P25098_670;P27824_564;P27824_583;P29590_530;P30307_216;P40763_727;P42224_727;P49585_315;P49790_257;P49790_334;P49790_338;P49790_516;P49790_522;P49790_529;P56192_825;P62070_186;Q0244…	66	0.0483721	-0.0329376	0.973724	0.983025	0.0729012	0.186218	0.852274	0.99952
MAPK6	Q9Y6Q9_857	1	-0.302936	-1.09074	0.275388	0.942455	0.0677933	0.174027	0.861845	0.999526
MAPK7	P01106_62;P29590_403	2	-0.20143	-0.7851	0.432395	0.962568	-0.0786511	-0.175493	0.860692	0.999525
MAPK8	P01106_58;P01106_62;P05412_63;P05412_73;P10636_519;P10636_529;P10636_534;P10636_713;P10636_721;P15336_69;P15336_71;P16949_25;P16949_38;P17535_100;P40763_727;P41970_396;P42224_727;P46937_138;P46937_367;Q00613_363;Q14934_213;Q14934_217;Q8N122_863;Q96EB6_27;Q96EB6_47;Q96I25_222;Q9H211_29	27	0.168728	0.329458	0.741809	0.977835	0.176496	0.433468	0.664674	0.999385
MAPK9	P01106_62;P05412_63;P05412_73;P10636_519;P10636_529;P10636_548;P10636_713;P10636_721;P15336_69;P15336_71;P16949_25;P16949_38;P35222_191;P40763_727;P41970_396;P42224_727;P46937_138;P46937_367;Q14934_213;Q14934_217	20	0.185109	0.378783	0.704849	0.9767	0.197293	0.483105	0.629021	0.99935
MAPKAPK2	O95453_557;P08670_39;P08670_51;P08670_56;P30305_375;P30307_216;Q07352_54;Q13263_473;Q9UPN4_78;Q9Y580_136	10	0.415344	1.07203	0.283707	0.944048	0.349581	0.846572	0.397234	0.998972
MARK_group	P27816_1073	1	-0.0219402	-0.244651	0.806727	0.979582	-0.0501982	-0.107584	0.914325	0.999553
MARK1	P10636_673;P27816_1073	2	0.0236777	-0.107293	0.914556	0.981946	0.0434112	0.115834	0.907784	0.99955
MARK2	Q7L804_227;Q8TEW0_144;Q8TEW0_873;Q92974_172;Q92974_960;Q9NQT8_1410	6	-0.0361346	-0.28739	0.773813	0.978732	-0.113824	-0.259441	0.795295	0.999486
MARK3	P30307_216;Q06413_222;Q92974_151	3	0.0513469	-0.0239802	0.980868	0.983146	0.0651439	0.167703	0.866817	0.999528
MASTL	O43768_67;P56211_62	2	-0.0231617	-0.248328	0.80388	0.979512	-0.162774	-0.376269	0.706717	0.999422
MELK	P23588_422;Q14680_336;Q14680_356;Q14680_409;Q14680_505;Q14680_529	6	0.243873	0.555723	0.5784	0.97175	0.0034864	0.020545	0.983609	0.999584
mTOR	P23443_447	1	0.0742706	0.0450438	0.964072	0.982858	-0.0838423	-0.187883	0.850968	0.99952
MTOR	O00418_72;O00418_74;O75179_2045;O75179_2047;O95163_1174;O95817_285;O95817_289;P01106_62;P04198_62;P19484_122;P23443_447;P26358_714;P40763_727;P42345_2454;P42345_2478;P42345_2481;P55199_309;P62753_235;P62753_236;Q13542_37;Q13542_46;Q6PKG0_766;Q6PKG0_774;Q86TB9_179;Q86TB9_184;Q8N122_859;Q8N122_863;Q96B36_212;Q96F24_113;Q96F24_120;Q9BRS8_409;Q9H1K1_14;Q9H4A3_2032;Q9H5H4_139;Q9P2Y5_498;Q9UQ35_1318;Q9…	38	0.103022	0.131615	0.895289	0.981565	0.0157918	0.0499143	0.960191	0.999574
mTORC1	Q9H1K1_14	1	0.0548181	-0.0135284	0.989206	0.983286	-0.0466674	-0.0991573	0.921013	0.999556
MYT1	P06493_14	1	-0.133008	-0.57908	0.562535	0.970977	-0.331911	-0.77995	0.43542	0.999062
NEK2	P04637_315;P06748_70	2	-0.229087	-0.868376	0.385188	0.958173	-0.154619	-0.356806	0.721237	0.999433
NEK6	P40763_727;P52948_608	2	0.442435	1.1536	0.248664	0.936663	0.101127	0.253583	0.799817	0.999489
NEK9	Q8TD19_868	1	0.253758	0.585486	0.558221	0.970759	0.0461419	0.122351	0.902621	0.999547
NLK	P40763_727;Q8N122_863	2	0.384606	0.979474	0.327346	0.951143	0.0641745	0.16539	0.868637	0.999529
NME1	P15531_120	1	-0.0520608	-0.335345	0.737365	0.977705	-0.0456675	-0.0967709	0.922908	0.999557
NRK	P23528_3	1	-0.0046323	-0.192536	0.847323	0.980542	0.0946567	0.238142	0.811771	0.999496
NUAK1	O14974_445;O95835_464	2	-0.107412	-0.50201	0.61566	0.973414	-0.0962327	-0.217455	0.827854	0.999506
NUAK2	O95835_464	1	-0.0241229	-0.251223	0.801642	0.979456	-0.05776	-0.125632	0.900023	0.999546
p38	P30305_375	1	-0.138335	-0.595119	0.551764	0.970427	0.0119294	0.0406959	0.967538	0.999578
p70S6K	P23588_422;P42345_2448;P62753_235;P62753_236	4	-0.110986	-0.512772	0.608111	0.973093	-0.506547	-1.19675	0.231402	0.998236
p70S6K_group	P62753_235;P62753_236	2	-0.0903731	-0.450705	0.652203	0.974867	-0.912311	-2.16519	0.0303729	0.986715
PAK_group	P08670_26;P08670_39;P08670_51;P08670_56	4	-0.00675927	-0.19894	0.84231	0.980428	-0.0412133	-0.0861401	0.931355	0.999561
PAK1	P08670_26;P08670_39;P08670_51;P08670_56;P15056_446;P16949_16;P16949_38;P18669_118;P21333_2152;P46108_41;P51114_420;Q14155_518;Q14247_405;Q14247_418;Q8IYU2_385;Q92934_118;Q92934_99	17	0.0310785	-0.085009	0.932254	0.982283	-0.134163	-0.307984	0.758094	0.999461
PAK2	P08670_26;P08670_39;P08670_51;P62753_235;P62753_236;P62753_240;P62753_242;P62805_48;Q13177_141;Q8IYU2_385	10	0.0582919	-0.00306855	0.997552	0.983423	-0.301558	-0.707506	0.479252	0.999147
PAK4	O96013_104;O96013_181;O96013_207;O96013_99	4	-0.0679707	-0.38325	0.701534	0.976593	0.110787	0.27664	0.782056	0.999477
PAK5	O60716_288	1	-0.0521172	-0.335515	0.737237	0.977701	-0.0531075	-0.114528	0.908819	0.99955
PAK6	Q9BY11_346	1	0.013268	-0.138637	0.889737	0.981452	0.0347281	0.0951099	0.924228	0.999558
PASK	P13807_641;P62753_235;P62753_236	3	-0.0432853	-0.308921	0.757381	0.978281	-0.557532	-1.31844	0.187356	0.997822
PBK	O75385_469;O75385_533;P05412_63;P05412_73	4	0.240034	0.544164	0.586329	0.972122	0.0154081	0.0489985	0.96092	0.999575
PDHK1	P08559_293;P08559_300	2	0.0703569	0.0332596	0.973468	0.98302	-0.296924	-0.696445	0.48615	0.99916
PDHK2	P08559_293;P08559_300	2	0.0703569	0.0332596	0.973468	0.98302	-0.296924	-0.696445	0.48615	0.99916
PDHK3	P08559_293;P08559_300	2	0.0703569	0.0332596	0.973468	0.98302	-0.296924	-0.696445	0.48615	0.99916
PDHK4	P08559_293;P08559_300	2	0.0703569	0.0332596	0.973468	0.98302	-0.296924	-0.696445	0.48615	0.99916
PDK-1	O15530_241	1	1.56301	4.52771	5.9627e-06	0.00167713	-0.251888	-0.588958	0.55589	0.999265
PDK1	P08559_293;P08559_300;P29803_291;P29803_298	4	0.0703569	0.0332596	0.973468	0.98302	-0.296924	-0.696445	0.48615	0.99916
PDK2	P08559_293;P08559_300;P29803_291;P29803_298	4	0.0703569	0.0332596	0.973468	0.98302	-0.296924	-0.696445	0.48615	0.99916
PDK3	P08559_293;P08559_300;P29803_291;P29803_298	4	0.0703569	0.0332596	0.973468	0.98302	-0.296924	-0.696445	0.48615	0.99916
PDK4	P08559_293;P08559_300;P29803_291;P29803_298	4	0.0703569	0.0332596	0.973468	0.98302	-0.296924	-0.696445	0.48615	0.99916
PDPK1	O15530_241;P08559_293;P08559_300;P10636_519;P10636_529;P10636_534;P10636_548;P10636_552;P10636_713;P10636_721	10	0.291711	0.699765	0.484074	0.96643	0.226592	0.553032	0.580241	0.999296
PHK	P10636_554	1	-0.00805366	-0.202838	0.839262	0.980358	-0.150942	-0.34803	0.727818	0.999438
PHK_group	P46020_985	1	0.1375	0.23543	0.813875	0.979758	0.352248	0.852935	0.393695	0.998962
PHKA1	P46020_985	1	0.1375	0.23543	0.813875	0.979758	0.352248	0.852935	0.393695	0.998962
PHKG1	P10636_554	1	-0.00805366	-0.202838	0.839262	0.980358	-0.150942	-0.34803	0.727818	0.999438
PIM1	O43524_32;P01106_293;Q13309_64;Q92934_118;Q92934_99;Q96B36_246;Q9Y4H2_1149	7	-0.066463	-0.37871	0.704903	0.976702	-0.0561926	-0.121891	0.902985	0.999547
PIM2	P01106_293;Q92934_118;Q92934_99	3	-0.185599	-0.737434	0.460859	0.964799	-0.243642	-0.569278	0.569167	0.999282
PIM3	P01106_293;Q92934_118;Q92934_99	3	-0.185599	-0.737434	0.460859	0.964799	-0.243642	-0.569278	0.569167	0.999282
PKA	P04049_259;P08670_39;P13861_99;P16949_63;P27708_1859;P29317_897;P35611_726;P35612_713;P50402_49;P50750_347;P53396_455;Q16637_4;Q16637_5;Q16637_8;Q96PU5_448	15	0.0432959	-0.0482221	0.961539	0.982813	-0.017141	-0.0286864	0.977115	0.999582
PKA_group	P04049_259;P04049_621;P12931_17;P13796_5;P13861_99;P16949_63;P53396_455;Q00536_119;Q00536_12;Q00536_153;Q05209_435;Q14103_87;Q14847_146;Q96PU5_448	14	0.0610245	0.00515943	0.995883	0.983396	-0.0253202	-0.0482079	0.961551	0.999575
PKB	Q14678_325;Q53EL6_457;Q53EL6_67;Q9UBP6_27	4	0.119867	0.182337	0.855318	0.98072	-0.103018	-0.233651	0.815256	0.999499
PKB_group	O43524_32;O60825_466;O60825_483;P04049_259;P42345_2448;P49815_939;Q53EL6_457;Q53EL6_67;Q92934_99;Q96B36_246;Q9Y2I7_307	11	-0.0727916	-0.397766	0.690803	0.976238	-0.0971817	-0.21972	0.826089	0.999505
PKC	P04049_259;P08670_39;P08670_42;P29966_163;P29966_167;P29966_170;P35611_726;P35612_713;P61073_324;P61073_325	10	-0.0243732	-0.251976	0.801059	0.979441	-0.0347654	-0.0707508	0.943596	0.999567
PKC_alpha	P29966_163;P35611_726;Q05209_435;Q15139_742	4	-0.115913	-0.527605	0.597774	0.972641	-0.411743	-0.970485	0.331805	0.998769
PKC_beta	P11388_1343	1	0.248271	0.568967	0.569379	0.971315	0.934185	2.24185	0.0249711	0.983887
PKC_delta	P40763_727;Q15139_742	2	0.362093	0.911688	0.361933	0.955604	-0.507768	-1.19967	0.230267	0.998227
PKC_epsilon	P17302_368	1	0.35479	0.889698	0.373628	0.956934	-0.390537	-0.919872	0.35764	0.998858
PKC_eta	Q15139_742	1	-0.100279	-0.480531	0.63085	0.974038	-1.19986	-2.8515	0.00435133	0.914094
PKC_group	P27824_583;P29966_163;P29966_167;P29966_170;P35612_713;Q05209_435;Q9UEY8_693	7	-0.0513157	-0.333101	0.739058	0.977755	-0.105507	-0.239591	0.810647	0.999496
PKD	Q9Y5P4_132	1	-0.656342	-2.15486	0.031173	0.649604	-0.772705	-1.832	0.066952	0.993929
PKD1	Q15139_205	1	0.0965703	0.112189	0.910674	0.981871	-0.0337683	-0.068371	0.94549	0.999568
PKG	Q03393_19	1	-0.0702809	-0.390206	0.696384	0.976424	0.112801	0.281447	0.778368	0.999475
PKG1/cGK-I	Q14847_146	1	-0.277754	-1.01492	0.310145	0.948573	-0.235006	-0.548667	0.583234	0.999299
PKG2/cGK-II	Q14847_146	1	-0.277754	-1.01492	0.310145	0.948573	-0.235006	-0.548667	0.583234	0.999299
PKM	Q96B36_202;Q96B36_203	2	-0.0952479	-0.465383	0.641657	0.974464	-0.177497	-0.411409	0.680773	0.9994
PKMYT1	P06493_14;P06493_15	2	-0.0214357	-0.243131	0.807904	0.979612	-0.167752	-0.388152	0.697904	0.999414
PKN1	P18669_118;P29966_163;P29966_170;P30307_216	4	0.166155	0.321711	0.747672	0.978005	-0.134538	-0.30888	0.757413	0.99946
PLK1	O60341_126;O60566_676;O75170_289;P01106_62;P08670_56;P11388_1337;P11388_1343;P30260_426;P30305_375;P49959_688;Q12888_1618;Q13188_316;Q14980_1769;Q15022_546;Q15435_44;Q15435_47;Q9BVS4_335;Q9H0H5_164;Q9H0H5_260;Q9H1A4_355;Q9H1A4_377;Q9H1A4_686;Q9H1A4_688;Q9UJX5_779	24	0.0377718	-0.0648554	0.948289	0.982577	0.0470614	0.124546	0.900883	0.999546
PLK3	P05412_63;P05412_73;P11388_1343;P15336_69;P15336_71;P30307_216	6	0.174744	0.347573	0.728161	0.977429	0.15095	0.372498	0.709522	0.999424
PPP2CA	O43524_32	1	-0.0385796	-0.294752	0.768183	0.97858	0.264467	0.643428	0.519946	0.999214
PRKAA1	O60825_466;O95239_801;P04049_259;P04049_621;P06400_811;P15056_729;Q06210_261;Q07866_521;Q14247_401;Q14C86_902;Q86TI0_237;Q8IY63_793;Q8N122_722;Q8ND76_326;Q9H0B6_581;Q9H0B6_582;Q9P2M7_131;Q9Y478_108	18	0.104669	0.136575	0.891367	0.981485	0.0700634	0.179445	0.857589	0.999523
PRKAA2	O60825_466;P35222_552;Q86TI0_237;Q8IY63_793;Q8N122_863;Q8NFG4_62;Q9Y2I7_307	7	-0.206523	-0.800437	0.423457	0.961808	-0.0489196	-0.104533	0.916747	0.999554
PRKACA	O14974_696;O60825_466;O94763_372;P04049_259;P04049_621;P08670_39;P08670_51;P10412_36;P10636_529;P10636_548;P10636_673;P11137_1782;P12931_17;P13612_1021;P13796_5;P16949_16;P16949_63;P17302_364;P17302_365;P17302_368;P17302_369;P21333_2152;P21731_331;P27708_1859;P35222_552;P35611_726;P35612_713;P37802_163;P50402_49;P50750_347;P53396_455;Q00536_119;Q00536_12;Q00536_153;Q01082_2159;Q05209_435;Q07352_5…	55	0.0281588	-0.0938004	0.925268	0.982152	-0.0258307	-0.0494263	0.96058	0.999574
PRKACB	Q92934_118;Q92934_99	2	-0.258934	-0.958247	0.337938	0.952602	-0.327389	-0.769157	0.4418	0.999075
PRKACG	Q92934_118;Q92934_99	2	-0.258934	-0.958247	0.337938	0.952602	-0.327389	-0.769157	0.4418	0.999075
PRKAR2A	P13861_99	1	0.0525061	-0.0204899	0.983653	0.983193	0.00256641	0.0183493	0.98536	0.999585
PRKAR2B	Q14847_146	1	-0.277754	-1.01492	0.310145	0.948573	-0.235006	-0.548667	0.583234	0.999299
PRKCA	P02545_19;P08670_22;P08670_26;P08670_39;P08670_42;P13796_5;P17302_368;P21731_331;P29966_101;P29966_163;P29966_167;P29966_170;P29966_27;P35611_726;P35612_713;Q05209_435;Q15139_742;Q9UEY8_693;Q9UKF7_299;Q9Y624_284	20	-0.0413247	-0.303018	0.761876	0.978406	-0.128054	-0.293404	0.769214	0.999469
PRKCB	P06400_249;P06400_252;P06400_795;P06400_821;P16949_25;P16949_38;P17302_368;P29966_163;P29966_170;Q14847_146;Q9Y4H2_306	11	0.0228054	-0.10992	0.912473	0.981906	-0.148829	-0.342988	0.731607	0.999441
PRKCD	O00429_616;P10636_673;P13796_5;P17096_44;P17302_368;P23396_221;P35611_726;P35612_713;P40763_727;P42224_727;P53004_237;P61073_324;P61073_325;P62753_235;P62753_236;Q05655_304;Q13263_473;Q14247_405;Q15139_742;Q9BZK7_123;Q9Y243_472	21	0.034023	-0.0761431	0.939305	0.982414	-0.154828	-0.357305	0.720864	0.999433
PRKCE	O60716_268;P17302_365;P17302_368;P17302_369;P40763_727;Q15139_742;Q16625_404;Q5JXC2_303;Q92934_118;Q92934_99	10	0.139869	0.242563	0.808344	0.979622	-0.292012	-0.684722	0.493519	0.999172
PRKCG	P17302_368;Q14155_518	2	0.271004	0.637417	0.523853	0.9689	-0.153929	-0.35516	0.72247	0.999434
PRKCH	Q15139_742;Q16625_404	2	-0.14977	-0.629551	0.528988	0.969193	-0.620595	-1.46895	0.141845	0.997125
PRKCI	P50613_170;Q15334_659;Q6P1M3_653;Q92934_118;Q92934_99	5	0.00820672	-0.153877	0.877707	0.981203	-0.0503346	-0.10791	0.914067	0.999553
PRKCQ	O15530_241;Q15052_488;Q92934_99	3	0.524452	1.40056	0.161347	0.905621	-0.184978	-0.429264	0.667731	0.999388
PRKCZ	P35611_726;P35612_713;P46937_109;Q15139_742;Q16625_404;Q9Y243_472	6	-0.0773532	-0.411501	0.680705	0.975894	-0.249065	-0.58222	0.560418	0.999271
PRKD1	O96013_99;P05412_63;P22059_240;P23528_3;P53367_132;Q15139_205;Q15139_742;Q15276_407;Q8WUI4_486;Q92934_118;Q92934_99;Q9Y5P4_132	12	-0.0730152	-0.398439	0.690306	0.976221	-0.34646	-0.814675	0.415259	0.999016
PRKD2	O96013_99	1	-0.0781701	-0.413961	0.678903	0.975831	0.0891492	0.224997	0.821982	0.999503
PRKD3	Q15139_742	1	-0.100279	-0.480531	0.63085	0.974038	-1.19986	-2.8515	0.00435133	0.914094
PRKDC	P08670_430;P08670_56;P11387_10	3	0.0146372	-0.134515	0.892996	0.981518	-0.00576517	-0.00153577	0.998775	0.999591
PRKG1	P21731_331;Q03393_19;Q14847_146;Q92934_118	4	-0.329368	-1.17033	0.241869	0.934999	-0.0864815	-0.194182	0.846033	0.999517
PRKG2	P30307_216;Q03393_19;Q14847_146	3	-0.16642	-0.679684	0.496705	0.967256	-0.0579373	-0.126055	0.899688	0.999546
PTK2B	Q14247_421	1	1.15577	3.30148	0.000961776	0.0541038	-1.2448	-2.95874	0.003089	0.883092
RAF1	O14974_696;P04049_259;P04049_621;Q92934_118;Q92934_99	5	0.0977342	0.115694	0.907895	0.981816	0.0775864	0.1974	0.843514	0.999515
RET	P28482_187;P45984_185;Q16539_182	3	0.189744	0.392739	0.694512	0.976362	0.123308	0.306524	0.759205	0.999462
RHEB	P15056_446	1	-0.218999	-0.838001	0.40203	0.959855	-0.121067	-0.276728	0.781989	0.999477
ROCK1	O14974_696;Q14160_1378;Q14CB8_422;Q9NRY4_1174	4	0.0102907	-0.147602	0.882657	0.981306	0.134977	0.334375	0.738097	0.999446
ROCK2	O14974_443;O14974_696;O95644_241;P08670_39	4	-0.00136088	-0.182685	0.855045	0.980714	0.0529026	0.138487	0.889855	0.999541
RPS6K	Q9Y2V2_52	1	0.038135	-0.0637619	0.94916	0.982593	-0.0153383	-0.024384	0.980546	0.999583
RPS6KA1	O60343_341;O60343_588;O60343_666;O60343_751;P13796_5;P19634_703;P21333_2152;P23588_422;P29317_897;P42345_2448;P62753_235;P62753_236;P62753_240;P62753_244;Q53EL6_457;Q53EL6_76;Q8N122_722;Q92934_118;Q92934_99;Q96RK0_173;Q9H6Z4_126;Q9NYB0_205;Q9UBP6_27;Q9UN36_332;Q9UN36_350;Q9Y2V2_52	26	0.00572293	-0.161356	0.871813	0.981078	-0.174117	-0.403343	0.686696	0.999405
RPS6KA2	Q92934_118	1	-0.34099	-1.20532	0.228079	0.931339	-0.269053	-0.629926	0.528743	0.999227
RPS6KA3	O60825_466;P10636_529;P13796_5;P16949_16;P23588_422;P29317_897;P40763_727;P51812_365;P51812_369;P62753_235;P62753_236;Q14934_289;Q8N122_722;Q92934_99;Q96RK0_173;Q9H6Z4_126;Q9UBP6_27	17	0.13159	0.217635	0.827713	0.98009	-0.0729517	-0.16189	0.871392	0.999531
RPS6KA5	P40763_727;P42224_727	2	0.296269	0.713488	0.475544	0.965849	0.57026	1.37327	0.16967	0.997596
RPS6KB1	O60825_466;O94763_372;P23588_422;P27708_1859;P35568_270;P35568_527;P42345_2448;P62753_235;P62753_236;P62753_240;P62753_244;P62753_247;P78362_494;Q06787_500;Q09161_22;Q53EL6_457;Q53EL6_67;Q92934_99;Q9UN36_332;Q9UN36_350	20	0.037005	-0.0671644	0.946451	0.982544	-0.213423	-0.497155	0.61908	0.99934
RPS6KB2	P09651_4;P09651_6;Q53EL6_67	3	0.0417117	-0.0529921	0.957738	0.982746	-0.00521127	-0.000213754	0.999829	0.999591
RSK-1	Q92934_118	1	-0.34099	-1.20532	0.228079	0.931339	-0.269053	-0.629926	0.528743	0.999227
RSK_group	P19634_703;P21333_2152;P62753_235;P62753_236;Q8N122_722;Q92934_99	6	-0.0401512	-0.299485	0.76457	0.978481	-0.337739	-0.79386	0.427277	0.999044
SGK_group	O43524_32;Q92597_328;Q92597_330;Q96PU5_448;Q99759_166;Q9UN36_330;Q9UN36_332;Q9UN36_348;Q9Y2V2_52	9	-0.105337	-0.495762	0.620062	0.973598	-0.093503	-0.21094	0.832934	0.999509
SGK1	O43524_32;O60343_341;O60343_588;O60343_666;O60343_751;P42858_419;P49815_939;Q92597_328;Q92597_330;Q92597_364;Q92597_366;Q96PU5_448;Q99759_166;Q9UN36_330;Q9UN36_332;Q9UN36_348;Q9Y2V2_52	17	-0.0852728	-0.435347	0.66331	0.975277	-0.0577788	-0.125677	0.899988	0.999546
SGK2	O43524_32	1	-0.0385796	-0.294752	0.768183	0.97858	0.264467	0.643428	0.519946	0.999214
SGK3	Q96PU5_448	1	0.0732991	0.0421187	0.966404	0.982898	-0.00988139	-0.01136	0.990936	0.999587
SIK1	P10636_529;P10636_673;Q6UUV7_162;Q6UUV7_329;Q6UUV7_370;Q6UUV7_62;Q6UUV9_151	7	0.0834297	0.0726223	0.942107	0.982465	0.210718	0.515146	0.606451	0.999326
SIK2	Q6UUV9_151	1	-0.149923	-0.630012	0.528687	0.969176	0.0511004	0.134186	0.893256	0.999542
SMG1	Q92900_1107	1	0.369637	0.934402	0.350097	0.954172	-0.244901	-0.572283	0.56713	0.999279
SRC	P06493_15;Q14247_421;Q9NYF8_284	3	0.415577	1.07273	0.283392	0.94399	-0.428374	-1.01018	0.31241	0.998693
SRPK1	Q07955_205	1	-0.0680825	-0.383587	0.701285	0.976584	-0.0661932	-0.14576	0.884111	0.999538
SRPK2	P78362_494	1	0.178304	0.358292	0.720125	0.977183	-0.124913	-0.285906	0.77495	0.999473
STK10	O94804_455	1	-0.536728	-1.7947	0.0727022	0.812162	-0.581863	-1.37651	0.168663	0.997581
STK11	Q6UUV9_151	1	-0.149923	-0.630012	0.528687	0.969176	0.0511004	0.134186	0.893256	0.999542
STK25	Q9BSQ5_384	1	-0.111478	-0.514251	0.607076	0.973049	0.35192	0.852154	0.394129	0.998964
STK3	P17252_226;P18754_11	2	-0.027445	-0.261226	0.793918	0.97926	0.0682435	0.175101	0.861	0.999525
STK38	P46937_109;Q2M2I8_637;Q9UBF8_277	3	-0.113026	-0.518912	0.603822	0.972907	-0.0133195	-0.0195656	0.98439	0.999585
STK39	Q9Y6R1_65	1	-0.134496	-0.583559	0.559517	0.970825	-0.0738283	-0.163982	0.869745	0.99953
SYK	P30307_216;Q14247_421	2	0.502272	1.33377	0.182278	0.915543	-0.648202	-1.53484	0.124822	0.996735
TAF1	Q15545_264	1	-0.178686	-0.716618	0.47361	0.965714	-0.134402	-0.308554	0.757661	0.999461
TBK1	P23443_444;P23443_447	2	0.0810076	0.0653291	0.947912	0.98257	-0.0730016	-0.162009	0.871298	0.999531
TESK1	P23528_3;Q9Y281_3	2	-0.0421046	-0.305366	0.760087	0.978357	0.188651	0.462478	0.643738	0.999365
TESK2	P23528_3;P60981_3;Q9Y281_3	3	0.68708	1.89024	0.0587264	0.77741	-0.559249	-1.32254	0.185988	0.997806
TLK1	Q99638_328	1	0.00257762	-0.170826	0.86436	0.980918	0.0872185	0.220389	0.825568	0.999505
TNIK	Q9NQB0_177;Q9UKE5_680	2	-0.0125358	-0.216333	0.828728	0.980114	0.0402801	0.108361	0.913709	0.999553
TRPM7	Q96QT4_1387	1	-0.415986	-1.43114	0.152391	0.900625	-0.186435	-0.432742	0.665202	0.999386
TTBK1	P10636_519	1	0.272034	0.640516	0.521837	0.968784	0.631246	1.51882	0.128807	0.996835
TTBK2	Q7L0J3_80;Q7L0J3_81;Q7L0J3_84	3	-0.0133956	-0.218922	0.826711	0.980066	-0.149597	-0.344821	0.730229	0.99944
TTK	O60566_670;P54132_144;Q9Y5T5_552	3	-0.062048	-0.365417	0.7148	0.977017	0.221643	0.54122	0.588356	0.999305
UHMK1	P16949_38;Q15637_80;Q15637_82	3	0.32458	0.798734	0.424445	0.961894	-1.21675	-2.8918	0.00383037	0.903537
ULK1	O75143_355;Q8N122_859;Q8N122_863;Q8N122_877;Q8TEV9_492	5	0.0945446	0.10609	0.915511	0.981965	0.0154544	0.0491091	0.960832	0.999575
ULK2	Q8N122_859	1	0.0394476	-0.0598095	0.952307	0.98265	-0.0300839	-0.0595775	0.952492	0.999571
VRK1	P05412_63;P05412_73	2	0.170819	0.335756	0.737055	0.977695	-0.0892033	-0.200678	0.84095	0.999514
WEE1	P06493_15;P24941_14;P24941_15;P30291_173	4	0.0467914	-0.037697	0.969929	0.982959	-0.0405599	-0.0845806	0.932595	0.999562
WEE2	P06493_15	1	0.0901367	0.0928174	0.926049	0.982166	-0.00359364	0.00364705	0.99709	0.99959
WNK1	Q96PU5_449	1	1.08823	3.09813	0.00194748	0.103798	0.986273	2.36617	0.0179733	0.977754
WNK4	Q96PU5_449	1	1.08823	3.09813	0.00194748	0.103798	0.986273	2.36617	0.0179733	0.977754

## Sheet: curated+textmining+predict
Kinase	Substrates	Substrate.number	KS.logFC_IFNA.10min.vs.mock	KS.Z.score_IFNA.10min.vs.mock	KS.P.Value_IFNA.10min.vs.mock	KS.FDR_IFNA.10min.vs.mock	KS.logFC_IFNA.4h.vs.mock	KS.Z.score_IFNA.4h.vs.mock	KS.P.Value_IFNA.4h.vs.mock	KS.FDR_IFNA.4h.vs.mock
Abl	P06400_805;P06493_19;P24941_19;Q00526_19;Q16539_182	5	0.00875456	-0.0304075	0.975742	1	-0.129824	-0.298065	0.765654	0.98365
ABL1	P06400_805;Q14247_421	2	0.828393	1.85455	0.063661	1	-0.362242	-0.788349	0.430493	0.971286
ABL2	Q14247_421	1	1.15577	2.60743	0.00912256	1	-1.2448	-2.65009	0.00804714	0.387368
ACTR2	Q13873_862;Q15311_29;Q15311_30;Q15311_463;Q15311_9;Q15311_92;Q15311_93;Q7Z3T8_946;Q9Y6Q9_857	9	-0.00379042	-0.0592577	0.952747	1	-0.050104	-0.129897	0.896648	0.986005
ACTR2B	O60749_119;P17302_364;P17302_365;P17302_368;P17302_369;Q13873_862;Q15311_92;Q7Z3T8_946;Q9Y6Q9_857	9	0.152229	0.299547	0.764523	1	-0.150822	-0.34236	0.73208	0.982913
ADRBK1	P05387_102;P05387_105	2	-0.0481895	-0.161364	0.871807	1	-0.0327427	-0.0932738	0.925686	0.986438
AKT	O60343_588	1	-0.0969289	-0.273452	0.784506	1	-0.180119	-0.404162	0.686094	0.981788
AKT1	O43524_32;O60343_341;O60343_588;O60343_666;O60343_751;O60825_466;O60825_483;P04049_259;P08670_39;P14618_37;P17302_369;P19634_703;P21333_2152;P23588_422;P29317_897;P35222_552;P42345_2448;P42858_419;P49815_939;P53396_455;P62753_236;Q13009_231;Q14315_2233;Q14CB8_422;Q53EL6_457;Q53EL6_67;Q7Z589_209;Q8NCD3_486;Q92934_118;Q92934_99;Q96B36_246;Q9BRS8_451;Q9H6Z4_126;Q9P0V3_246;Q9UBP6_27;Q9UN36_332;Q9UN36…	40	-0.0167683	-0.0891035	0.929	1	-0.0617797	-0.154527	0.877194	0.985699
AKT2	O43524_32;P35222_552;P49815_939;Q04656_1463;Q04656_1466;Q14315_2233;Q92934_118;Q92934_99;Q96B36_246;Q9Y3M2_20	10	-0.0542985	-0.175413	0.860755	1	-0.0690604	-0.169885	0.8651	0.985502
AKT3	O43524_32;Q7Z589_207;Q7Z589_209;Q92934_118;Q92934_99	5	-0.159308	-0.416907	0.676746	1	-0.0677573	-0.167137	0.867263	0.985538
AMPK	O60825_466;Q07866_521;Q07866_524;Q8N122_722	4	-0.0842353	-0.24426	0.80703	1	0.0161134	0.00978743	0.992191	0.987336
AMPK_group	O60825_466;O75385_467;Q8N122_722	3	-0.173211	-0.44888	0.653518	1	-0.108071	-0.252177	0.800904	0.984358
AMPKa1	O43741_108;P04049_259;P04049_621;P40763_727;P42345_2448;P49815_1097;P49815_1449;P49815_1452;P49815_939;Q8TF40_760;Q96EB6_14;Q96EB6_173;Q9Y478_108	13	0.191991	0.390989	0.695806	1	0.135129	0.26085	0.794208	0.984228
AMPKa2	O00418_72;O00418_74;O43524_32;O43741_108;O60343_341;O60343_591;O60343_666;O60343_751;O60343_754;O60825_466;O60825_483;O60825_493;P13639_435;P13807_641;P13861_99;P35222_191;P35222_552;P35568_270;P35568_330;P35568_446;P35568_527;P40763_727;P42345_2448;P42345_2478;P42345_2481;P49327_1411;P49815_1097;P49815_1449;P49815_1452;P49815_939;P62753_235;P62753_236;P62753_241;P62753_242;P62753_244;Q13029_739;…	58	-0.0273657	-0.113475	0.909654	1	-0.0615459	-0.154034	0.877583	0.985705
ARAF	P10398_250;P10398_253;P10398_257;P15056_446;P15056_447;P15056_729;P17252_226;P22314_816;P22314_820;P24723_317;Q05655_304;Q15751_2701;Q92934_118;Q92934_99;Q9Y5T5_552	15	-0.17696	-0.457502	0.64731	1	-0.577848	-1.24317	0.213806	0.94382
ATM	O14777_69;O43318_455;O60271_109;O60934_397;O75122_370;P11387_10;P16070_706;P16220_111;P27707_74;P35251_1104;P38398_1189;P43243_208;P49674_405;P51532_610;P52597_187;P57740_37;P62753_247;Q12888_1219;Q12888_1678;Q12888_831;Q13098_474;Q13263_471;Q13769_307;Q13769_312;Q13769_314;Q14566_13;Q14676_372;Q14683_358;Q14683_360;Q14683_957;Q14839_1531;Q15058_1292;Q15185_148;Q16539_2;Q6UUV9_172;Q6UWZ7_406;Q7Z4…	45	-0.0091049	-0.0714796	0.943016	1	-0.0260105	-0.0790723	0.936975	0.986599
ATR	O60934_397;P06748_125;P16220_111;P27707_74;P30307_216;P35251_1104;P35568_270;P57740_37;Q12888_831;Q13098_474;Q13573_234;Q14566_13;Q14683_957;Q14839_1531;Q92878_635;Q92900_1107	16	0.076745	0.125953	0.899769	1	-0.0575309	-0.145564	0.884265	0.985812
AURKA	O14777_69;O43379_33;O43521_94;O95239_799;P04637_315;P06748_125;P61978_379;Q14980_1991;Q9BQG0_1303;Q9BXS6_240;Q9Y657_124	11	0.0680601	0.10598	0.915598	1	-0.0549555	-0.140131	0.888556	0.985879
AURKB	O00571_594;O14777_69;O15523_592;O95239_799;O95239_801;P06748_125;P08238_255;P08670_39;P18615_131;P38159_326;P45973_92;P46013_538;Q02241_911;Q53HL2_219;Q8NEY8_110;Q96E39_326;Q96FF9_79;Q96PK6_618;Q96PK6_649;Q9BQG0_1303;Q9BXS6_240;Q9NQS7_892;Q9NQS7_893;Q9NQS7_894;Q9NQS7_899;Q9UJ70_76	26	0.0478331	0.059463	0.952583	1	-0.0560884	-0.142521	0.886668	0.98585
AURKC	Q9NQS7_892;Q9NQS7_893;Q9NQS7_894	3	0.375619	0.813286	0.416054	1	0.19933	0.39628	0.691898	0.981938
Aurora A	P04637_315	1	-0.437606	-1.05692	0.290547	1	-0.358583	-0.780629	0.435021	0.971576
Aurora B	Q9NQS7_899	1	0.349456	0.753117	0.451379	1	0.173425	0.341635	0.732625	0.982925
AuroraA	O00139_140;O14777_69;O43683_593;O43683_596;O60566_676;O75362_441;O75362_445;O75376_1367;O75376_1472;O75376_1533;O75376_2102;O75376_2151;O75376_2335;O95239_1038;O95239_1181;O95239_1186;O95239_799;O95239_801;P04637_315;P06493_14;P06493_161;P10244_266;P11388_1213;P11388_1244;P11388_1247;P11388_1327;P11388_1332;P11388_1337;P11388_1343;P11388_1351;P11388_1354;P11388_1377;P11388_1495;P11388_4;P17980_9;…	173	0.0408582	0.0434226	0.965365	1	0.00220263	-0.0195571	0.984397	0.987237
AuroraB	O14777_69;O75122_327;O75122_525;O95239_799;O95239_801;P08670_22;P08670_26;P08670_39;P08670_426;P08670_51;P11388_1244;P11388_1327;P16949_16;P16949_63;P19338_563;P30086_52;P30622_200;P46013_538;P46013_648;P46013_859;P57740_57;P57740_58;Q02241_160;Q02241_911;Q02241_912;Q02241_913;Q14008_829;Q14674_1508;Q14680_335;Q14680_336;Q15003_78;Q15021_585;Q15021_586;Q7L7X3_965;Q7Z460_568;Q7Z460_600;Q7Z460_646;…	64	0.026422	0.0102231	0.991843	1	-0.0841542	-0.201726	0.840131	0.985078
AuroraC	Q8N1F8_398;Q9NQS7_197;Q9NQS7_213;Q9NQS7_214;Q9NQS7_218;Q9NQS7_219;Q9NQS7_263;Q9NQS7_269;Q9NQS7_275;Q9NQS7_306;Q9NQS7_311;Q9NQS7_312;Q9NQS7_314;Q9NQS7_421;Q9NQS7_828;Q9NQS7_831;Q9NQS7_832;Q9NQS7_892;Q9NQS7_893;Q9NQS7_894;Q9NQS7_899	21	0.178972	0.361049	0.718063	1	0.0265021	0.0317024	0.974709	0.987111
BCKDK	P12694_337;P12694_347;Q4LE39_1153;Q4LE39_666;Q4LE39_675;Q4LE39_790;Q4LE39_793	7	0.0775905	0.127897	0.89823	1	0.00533104	-0.0129577	0.989662	0.987304
BCR	Q15366_189;Q15366_272	2	-0.922429	-2.17189	0.0298642	1	1.73778	3.64162	0.000270923	0.104332
BLK	Q16539_182	1	-0.139069	-0.370363	0.711112	1	0.0668726	0.116863	0.906968	0.986162
BRAF	Q92934_118;Q92934_99	2	-0.258934	-0.646021	0.518266	1	-0.327389	-0.714826	0.474717	0.973891
BRSK1	P10636_529;P30305_375;P30307_216	3	0.162931	0.324159	0.745818	1	0.307984	0.625484	0.531654	0.976622
BRSK2	P10636_529;P30307_216;Q00536_12	3	0.293345	0.624075	0.532578	1	0.265089	0.534998	0.592651	0.978977
CAK	P06493_161	1	0.409372	0.890908	0.372978	1	0.823703	1.71339	0.0866412	0.871923
CaMK2	P08670_39	1	0.227145	0.471835	0.637045	1	0.016379	0.0103478	0.991744	0.98733
CaMK2A	O43524_299	1	-0.150926	-0.397631	0.690902	1	-0.35188	-0.76649	0.443385	0.972097
CAMK2A	P10636_548;P10636_552;P10636_673;P16070_706;P16949_16;P35222_552;Q06210_261	7	0.0276547	0.013058	0.989582	1	0.0222671	0.0227687	0.981835	0.987204
CAMK2B	P16949_16;P35222_552;P42224_727	3	-0.0827743	-0.2409	0.809633	1	0.268825	0.542879	0.587213	0.978787
CAMK2G	P40763_727;P42224_727	2	0.296269	0.6308	0.528171	1	0.57026	1.17875	0.238497	0.949341
CAMK4	P16949_16;Q16566_360	2	-0.0548952	-0.176785	0.859677	1	0.0685767	0.120458	0.90412	0.986119
CaMKIalpha	O43432_1409;O43432_230;O43432_232;O43432_495;P13861_78;P13861_80;P13861_99;P16220_108;P16220_111;P16220_114	10	0.0528357	0.0709676	0.943424	1	-0.25055	-0.552735	0.580445	0.978545
CaMKIdelta	O95677_361	1	0.0515068	0.0679116	0.945856	1	0.0686937	0.120705	0.903925	0.986116
CaMKIIalpha	O14974_507;O43318_439;O43318_454;O43491_87;O43823_323;P10636_717;P12931_17;P13861_99;P16220_108;P16220_114;P30307_216;P35568_270;P46019_1015;P48730_383;Q03252_405;Q93100_701;Q9Y2U8_140;Q9Y3R0_43;Q9Y4H2_365;Q9Y5K6_458	20	0.0335677	0.0266562	0.978734	1	0.0636475	0.11006	0.912362	0.986243
CaMKIIbeta	O14974_445;O14974_507;O14974_696;O14974_862;O95239_1038;O95239_799;O95239_801;P08670_26;P08670_39;P08670_51;P11137_1786;P13861_99;P16220_108;P16220_111;P16220_114;P30307_216;Q2VIQ3_1038;Q9H4G0_784	18	0.0086768	-0.0305863	0.975599	1	-0.191677	-0.428545	0.668255	0.981311
CaMKIIdelta	O14974_445;O14974_507;O14974_696;O14974_862;O76094_618;P08670_26;P08670_39;P08670_51;P11137_1786;P16220_108;P16220_114;P23588_422;P23588_445;P30307_216;Q9H4G0_784	15	-0.012614	-0.0795496	0.936595	1	-0.122265	-0.282119	0.777852	0.983902
CaMKIIgamma	O14974_445;O14974_507;O14974_696;O14974_862;O76094_618;P10636_673;P10636_717;P11137_1786;P13861_99;P16220_108;P16220_114;P21333_2152;P30307_216;Q13009_231	14	0.0261888	0.00968662	0.992271	1	-0.0196341	-0.0656214	0.947679	0.986749
CaMKIV	P00519_804;P13861_78;P13861_80;P15056_446;P16220_108;P18206_288;P19174_1263;P29590_504;P29590_518;P35269_391;P35611_726;P42345_2448;Q14814_251;Q6UUV7_162;Q6UUV9_151;Q8TEU7_1094;Q8TEU7_230;Q92934_99;Q93100_700;Q96EB6_26;Q9BYW2_321;Q9Y2X7_561	22	-0.0781774	-0.230328	0.817837	1	-0.174933	-0.393223	0.694155	0.981996
CAMKK2	Q96EB6_27;Q96EB6_47	2	0.0639625	0.0965565	0.923079	1	-0.0195654	-0.0654764	0.947795	0.98675
CDC2	P17096_36	1	0.474727	1.04121	0.297779	1	0.417841	0.857226	0.39132	0.968502
CDC42BP	O14974_696	1	-0.0771899	-0.228057	0.819602	1	-0.070273	-0.172443	0.863089	0.985469
CDC7	P11388_1213;P19338_121;P49736_13;P49736_139;P49736_27;P49736_41;P55081_116;Q9HAW4_1147	8	-0.0553667	-0.17787	0.858825	1	0.00393143	-0.0159102	0.987306	0.987274
CDK_group	P02545_19;P02545_22;P06400_249;P06400_252;P06400_807;P06400_811;P10636_519;P10636_529;P10636_534;P10636_548;P10636_552;P10636_713;P10636_721;P12931_75;P16949_38;P20700_23;P20700_393;P52732_926;Q08999_1080;Q08999_413;Q08999_417;Q08999_642;Q08999_662	23	0.0721372	0.115356	0.908163	1	0.156456	0.305838	0.759728	0.983524
CDK1	A6NKT7_1276;O00139_140;O00267_1034;O00267_666;O00267_671;O00418_74;O00429_616;O14715_1275;O14733_61;O14745_280;O14974_409;O15169_481;O15344_96;O43237_194;O43237_446;O43683_593;O43683_596;O43815_376;O60285_445;O60566_670;O60934_432;O75182_1003;O75376_1367;O75376_1472;O75376_1533;O75376_2102;O75376_2151;O94811_14;O94811_18;O95155_31;O95239_1181;O95239_1186;O95295_133;O95359_2317;O95453_570;O95453_6…	475	0.0292394	0.0167024	0.986674	1	0.0552572	0.0923608	0.926411	0.986448
CDK12	P24928_1868;P24928_1878;P24928_1882;P24928_1917;Q9NYV4_274;Q9NYV4_276;Q9NYV4_383;Q9NYV4_385	8	0.0182477	-0.00857577	0.993158	1	0.0239967	0.0264173	0.978924	0.987166
CDK14	P37802_163;P41236_87;Q8ND76_83	3	-0.0241016	-0.105968	0.915608	1	0.602764	1.24732	0.212281	0.943439
CDK16	P10644_83;Q00536_138	2	0.0847484	0.144359	0.885217	1	-0.187346	-0.419407	0.674919	0.981492
CDK17	Q00537_146;Q00537_180	2	-0.0675997	-0.206002	0.836789	1	0.0257676	0.0301529	0.975945	0.987127
CDK18	P06400_795;P06400_807;P06400_811	3	-0.0485388	-0.162167	0.871174	1	0.0342667	0.0480817	0.961651	0.986939
CDK2	A6NIE6_44;O00267_666;O00429_616;O14497_363;O15169_481;O15169_486;O15169_493;O43303_400;O60885_1045;O60885_1117;O60934_432;O75179_2045;O75179_2401;O75533_142;O75533_211;O75533_313;O75533_354;O75909_329;O75909_9;O95295_133;P00519_805;P00519_809;P01106_62;P04183_13;P04637_315;P05412_63;P05412_73;P06400_249;P06400_252;P06400_356;P06400_608;P06400_612;P06400_788;P06400_795;P06400_807;P06400_811;P06400…	217	0.0229504	0.00223934	0.998213	1	0.0294618	0.0379457	0.969731	0.987046
CDK20	Q9UPZ9_157	1	-0.0691526	-0.209574	0.834	1	-0.351211	-0.765078	0.444225	0.972149
CDK3	O75909_329;P04637_315;P05412_63;P05412_73;P06400_807;P06400_811;P15880_264;P18754_11;P24864_387;P24864_395;Q00526_14;Q00526_15;Q00526_19;Q14186_23	14	-0.0274916	-0.113764	0.909425	1	-0.122056	-0.281678	0.77819	0.983909
CDK4	O43159_171;O96017_260;P05412_63;P06400_249;P06400_252;P06400_356;P06400_608;P06400_612;P06400_788;P06400_795;P06400_807;P06400_811;P06400_826;P06493_161;P10244_266;P21333_2152;P25205_713;P26358_127;P28749_1041;P28749_640;P28749_749;P28749_988;P31749_129;P33993_121;P35251_1106;P49736_13;P49815_1452;P50613_170;P62753_241;P62753_242;Q07157_280;Q08050_35;Q08999_639;Q08999_662;Q08999_982;Q14566_13;Q14…	50	0.0707913	0.112261	0.910617	1	0.0407521	0.0617626	0.950752	0.986791
CDK5	O00429_616;O15169_481;O43491_673;O43491_715;O43683_593;O43683_596;O94811_14;O94811_18;P00519_805;P00519_809;P01106_62;P02545_392;P04637_315;P06400_795;P06400_807;P06400_811;P07814_886;P08670_56;P10636_519;P10636_529;P10636_534;P10636_548;P10636_552;P10636_713;P10636_721;P11137_1347;P11137_1353;P11137_1605;P11137_1649;P11137_1653;P11137_1656;P11137_1782;P11137_1790;P12931_37;P12931_75;P16949_38;P1…	109	0.0289842	0.0161155	0.987142	1	0.0861375	0.157503	0.874849	0.985661
CDK6	P06400_356;P06400_608;P06400_612;P06400_788;P06400_795;P06400_807;P06400_811;P06400_821;P06400_826;P06748_125;P21333_2152;P28749_1041;P28749_640;P28749_749;P28749_988;P30305_375;P35222_551;P35222_552;P49736_13;P49815_1452;Q01196_14;Q01196_21;Q05682_730;Q08050_35;Q08999_417;Q08999_639;Q08999_662;Q08999_982;Q15717_202;Q7L590_85;Q9BQA1_5;Q9UK58_325;Q9UK58_335	33	-0.00915888	-0.0716037	0.942917	1	0.0300063	0.0390945	0.968815	0.987034
CDK7	O00267_1034;O00267_666;O00267_671;O00267_799;O75909_329;O75909_9;O95163_1174;P04637_315;P06493_14;P06493_161;P23193_100;P24864_387;P24864_395;P24928_1878;P24928_1913;P24928_1917;P24928_1920;P24941_14;P28715_156;P28715_157;P28715_384;P28715_562;P28715_563;P35269_217;P35269_218;P35269_221;P35269_224;P35269_385;P35269_389;P35269_391;P35269_433;P38398_1189;P49736_13;P49736_139;P49736_27;P49736_41;P50…	72	0.0196048	-0.00545476	0.995648	1	-0.0442062	-0.117456	0.906499	0.986155
CDK8	P42224_727	1	-0.231928	-0.583914	0.559278	1	0.956191	1.99287	0.0462758	0.784302
CDK9	O00267_666;O00267_799;P04637_315;P06400_795;P06400_807;P06400_811;P24928_1868;P24928_1878;P24928_1882;P24928_1917;P50750_347;Q9H0D6_439	12	-0.113195	-0.31086	0.755907	1	-0.0429634	-0.114834	0.908577	0.986186
Chak2	P18583_1950;P18583_1954;P18583_2031;Q96QT4_1387	4	-0.18925	-0.485767	0.627132	1	-0.109844	-0.255918	0.798014	0.984302
CHEK1	O60343_588;O95785_1129;P06400_612;P12956_477;P18858_76;P30307_216;P35611_726;P35612_713;P43243_150;P43243_195;P49761_157;Q08AD1_464;Q12888_1678;Q13263_473;Q13439_71;Q13470_502;Q14004_437;Q14186_23;Q16204_240;Q16204_244;Q32P44_176;Q8WWI1_1510;Q92974_172;Q96PK6_618;Q9BQG0_1310;Q9BXB4_189;Q9H0H5_203;Q9UEY8_693;Q9UQ35_1497;Q9UQ35_1499	30	-0.0863736	-0.249177	0.803223	1	-0.0485329	-0.126583	0.89927	0.986045
CHEK2	O96017_260;O96017_379;P06400_612;P16403_36;P21127_752;P30307_216;Q13263_473;Q9UQ88_740	8	0.179492	0.362245	0.717169	1	0.213939	0.427098	0.669308	0.98134
CHK2	P30307_216	1	-0.151224	-0.398316	0.690397	1	-0.0516066	-0.133067	0.89414	0.985966
CHUK	Q9BUZ4_426;Q9Y6Q9_857	2	0.237454	0.495541	0.620218	1	0.224617	0.449623	0.652982	0.980882
CILK1	Q9UPZ9_159	1	-0.0691526	-0.209574	0.834	1	-0.351211	-0.765078	0.444225	0.972149
CK1	P10636_519;P10636_713;P10636_721;P35221_652;P35221_655;P35221_658	6	-0.0834668	-0.242493	0.808399	1	0.159065	0.311342	0.755541	0.983434
CK1_alpha	P07910_253;P07910_260;P07910_299	3	-0.0920996	-0.262346	0.793055	1	-0.0315519	-0.0907617	0.927682	0.986467
CK1_epsilon	P49674_405;P49674_408	2	0.122736	0.23172	0.816756	1	0.186385	0.368973	0.712148	0.982443
CK1_group	A0FGR8_693;A0MZ66_494;A0MZ66_506;A1L390_1037;A1L390_643;B5ME19_13;B5ME19_178;B5ME19_181;B5ME19_182;B5ME19_9;O00178_47;O00192_335;O00273_315;O00418_74;O00505_60;O00566_171;O00567_468;O00571_594;O00712_328;O14497_1184;O14523_619;O14523_623;O14639_655;O14646_250;O14730_127;O14730_128;O14733_61;O14770_198;O14974_299;O14974_409;O14976_829;O15013_1283;O15013_1285;O15013_1287;O15014_804;O15027_1178;O150…	833	-0.02561	-0.109437	0.912856	1	-0.0124897	-0.0505503	0.959684	0.986912
CK1alpha	O14974_299;O14974_409;O14976_829;O43524_299;O60716_252;O60716_288;O60716_349;O60716_864;O95714_1944;P04637_315;P06400_356;P07910_260;P07910_299;P08670_39;P08670_42;P08670_51;P08670_56;P10636_519;P10636_534;P10636_720;P10644_83;P11171_712;P13807_641;P13807_727;P13807_731;P13861_80;P15336_328;P16220_111;P16220_114;P25054_1371;P25054_1863;P25054_2093;P25054_2146;P25054_2469;P31749_122;P31749_124;P31…	69	-0.0212262	-0.0993554	0.920856	1	-0.0188717	-0.064013	0.94896	0.986766
CK1alpha2	O15169_486;P35222_551;P35222_552	3	-0.0530405	-0.17252	0.863029	1	-0.0858841	-0.205375	0.837279	0.985027
CK1delta	O00139_140;O43237_446;O43815_376;O94776_435;O95295_14;O95359_2317;O95684_156;P04637_315;P06493_14;P10398_253;P10636_519;P10636_534;P10636_720;P10644_83;P11137_1605;P11137_1790;P11171_712;P12931_75;P13861_80;P16220_111;P16220_114;P17302_368;P17302_369;P24941_14;P25054_1863;P25054_2093;P25054_2146;P25054_2469;P30307_216;P30622_200;P30622_204;P31749_122;P31749_124;P31749_129;P35222_551;P35222_552;P3…	107	-0.00390426	-0.0595195	0.952538	1	0.0194655	0.0168588	0.986549	0.987264
CK1epsilon	O15169_486;O95684_152;O95684_156;O95684_202;P04637_315;P06493_14;P24941_14;P25054_1371;P25054_1863;P25054_2088;P25054_2093;P25054_2096;P25054_2146;P25054_2469;P25054_2473;P25054_2535;P25054_744;P48730_347;P48730_384;P49674_405;P49674_408;Q00526_14;Q12778_287;Q13409_94;Q13409_95;Q14008_829;Q14008_832;Q14204_4368;Q16625_404;Q7Z460_1091;Q7Z460_1099;Q7Z460_1196;Q7Z460_598;Q7Z460_600;Q8NHV4_525;Q8TAP6…	40	-0.129999	-0.349505	0.726711	1	0.00607738	-0.0113833	0.990918	0.987319
CK1gamma1	O15169_486;P04637_315;P49840_278;Q12778_287;Q92997_192;Q9BTC0_1030;Q9BTC0_1040;Q9BTC0_1456;Q9BTC0_805;Q9BTC0_809	10	0.0145274	-0.0171315	0.986332	1	-0.00855501	-0.0422502	0.966299	0.987001
CK1gamma2	O15169_486;P04637_315;P11388_1244;P11388_1247;P11388_1327;P11388_1332;P11388_1337;P11388_1343;P11388_1351;P11388_1354;P11388_1377;P11388_1495;Q12778_287	13	0.127641	0.242999	0.808006	1	0.135506	0.261646	0.793595	0.984216
CK1gamma3	P04637_315;P62753_240;P62753_241;P62753_242;P62753_244;P62753_247;Q12778_287	7	0.0609848	0.0897085	0.928519	1	-0.301727	-0.660692	0.50881	0.975598
CK2	P05455_366;P29692_162;P35221_641;Q8NE71_109;Q8NE71_140	5	-0.166163	-0.432672	0.665253	1	-0.184686	-0.413797	0.679023	0.981602
CK2_alpha	P05455_366;P07900_263;P08238_226;P08238_255;P11388_1377;P11717_2409;P18887_475;P18887_485;P31749_129;P55010_389;P55010_390;Q92769_394	12	-0.14267	-0.378645	0.704952	1	0.221397	0.442831	0.657888	0.981022
CK2_group	B5ME19_11;B5ME19_13;B5ME19_178;B5ME19_181;B5ME19_182;B5ME19_9;O00178_44;O00178_47;O00203_276;O00264_57;O00505_56;O00505_60;O00566_167;O00566_171;O00566_275;O00566_289;O00567_519;O00567_520;O14646_250;O14646_252;O14647_1373;O14730_125;O14730_127;O14730_128;O14770_198;O14974_862;O14974_871;O14976_829;O15085_1155;O15164_1025;O15164_1028;O15258_95;O15541_84;O15541_85;O43159_62;O43159_64;O43290_598;O4…	822	-0.0186668	-0.0934694	0.925531	1	-0.0170895	-0.0602535	0.951954	0.986807
CK2a2	P05412_63;P06748_125;P07910_253;P07910_260;P07910_299;P11387_10;P18031_352;P18887_199;P18887_446;P18887_453;P18887_475;P18887_485;P19338_145;P19338_153;P19338_619;P20042_105;P20042_111;P20042_2;P24534_106;P24534_90;P24534_93;P24534_95;P35222_551;P41236_87;P46821_1378;P46821_1389;P46821_1503;P46821_1772;P46821_1801;P46821_831;Q08945_437;Q08945_444;Q13428_1228;Q13428_171;Q13428_375;Q13428_582;Q1354…	43	0.0982432	0.175393	0.860771	1	0.0918439	0.16954	0.865372	0.985506
CK2alpha	B5ME19_11;B5ME19_13;B5ME19_178;B5ME19_181;B5ME19_182;B5ME19_9;O00567_520;O14646_250;O14646_252;O43493_296;O43493_298;O43524_299;O43765_84;O60341_131;O60341_137;O60341_166;O60502_364;O60716_268;O60716_920;O60832_453;O60832_494;O60841_135;O60841_137;O60841_186;O60841_190;O60841_214;O75362_441;O75362_445;O75379_30;O75822_11;O75822_13;O75822_20;O95684_202;O95714_1577;O95714_1942;O95714_1944;O95714_29…	228	0.000386768	-0.0496512	0.9604	1	0.00337256	-0.0170891	0.986366	0.987262
CLK1	O75376_1367;O75376_1472;O75376_1533;O75376_2102;O75376_2335;P08621_226;P18031_352;P18583_1555;P18583_1556;P18583_1697;P18583_1769;P18583_1780;P18583_1782;P18583_1783;P18583_1948;P18583_1950;P18583_1952;P18583_1954;P18583_2009;P18583_2011;P18583_2013;P18583_2029;P18583_2031;Q13427_254;Q13427_256;Q13427_257;Q13427_259;Q13427_356;Q13427_358;Q13427_687;Q14149_560;Q14149_765;Q14498_136;Q14498_146;Q144…	133	-0.0541958	-0.175177	0.860941	1	0.0377806	0.0554943	0.955745	0.986859
CLK2	P18031_352;P49761_157;P49761_199;P49761_224;P49761_226;P62995_201;P62995_203;P62995_212;P62995_264;P62995_266;P62995_97;P62995_99;Q13595_264;Q92547_860;Q92547_861	15	0.119894	0.225183	0.821837	1	0.0620867	0.106768	0.914973	0.986281
CLK3	P49761_157;P49761_199;P49761_224;P49761_226	4	0.151307	0.297425	0.766142	1	0.13143	0.253046	0.800232	0.984345
CLK4	P42677_11;P42677_27;Q71UM5_27;Q9HAZ1_136;Q9HAZ1_138;Q9NP61_331	6	-0.0324864	-0.125251	0.900325	1	-0.0672185	-0.166	0.868157	0.985552
CSNK1A1	P07910_253;P07910_260;P07910_299;P16220_108;P16220_111;P16220_114;Q9NRF8_568	7	0.0769808	0.126495	0.89934	1	-0.395899	-0.859346	0.390149	0.96841
CSNK1D	P10636_519;P10636_721;P27707_74	3	0.0107238	-0.0258787	0.979354	1	0.329033	0.669886	0.50293	0.975319
CSNK1E	O60716_268;P49674_405;P49674_408	3	0.286638	0.608652	0.542755	1	-0.0482214	-0.125926	0.899791	0.986053
CSNK1G2	Q9Y5P4_132	1	-0.182861	-0.471072	0.637589	1	-0.0779541	-0.188647	0.85037	0.985255
CSNK2A1	O60341_131;O60341_137;O75379_30;P05455_366;P06748_125;P07900_231;P07900_263;P07910_260;P08238_226;P08238_255;P11387_10;P11388_1343;P11388_1377;P11717_2409;P16220_108;P16220_111;P16949_16;P16949_63;P18031_352;P18858_66;P18887_461;P18887_475;P18887_485;P20042_2;P24534_106;P29590_518;P29692_162;P31749_129;P35221_641;P35568_330;P35579_1943;P35580_1956;P41236_87;P42224_727;P49736_13;P49736_139;P49736_…	76	0.0608697	0.0894437	0.928729	1	0.044468	0.0696012	0.944511	0.986705
CSNK2A2	P07910_260;P18031_352;P18887_485;P24534_106;P41236_87;Q13085_29;Q92769_394	7	0.164376	0.327481	0.743304	1	0.799808	1.66298	0.0963163	0.883287
CSNK2B	P35568_330;P55010_389;P55010_390;Q16625_404;Q16625_408	5	-0.106794	-0.29614	0.767123	1	-0.179842	-0.403578	0.686523	0.981799
CyclinA2/CDK2	P06400_821;Q9H2G4_20	2	0.151105	0.296961	0.766496	1	0.134954	0.26048	0.794493	0.984234
CyclinD/CDK4	P06400_356;P06400_788	2	0.131474	0.251816	0.801183	1	0.540354	1.11567	0.264565	0.954103
CyclinE/CDK2	P06400_608	1	-0.207448	-0.527618	0.597765	1	0.196575	0.390469	0.69619	0.982048
DAPK1	P06400_252;P06400_356;P06400_821;P06400_823;P06400_826;P26045_376;P46821_1067;P46821_1282;P46821_1503;P46821_1788;P62753_235;P62753_236	12	0.00544877	-0.0380099	0.96968	1	-0.121551	-0.280613	0.779007	0.983925
DAPK3	O14974_443;O14974_696;P40763_727;Q9NY61_310	4	0.166132	0.331519	0.740252	1	0.0188773	0.015618	0.987539	0.987277
DMPK	O14974_696	1	-0.0771899	-0.228057	0.819602	1	-0.070273	-0.172443	0.863089	0.985469
DMPK1	O14974_299;O14974_409;O14974_443;O14974_445;O14974_507;O14974_696;O14974_862;O14974_871;P04049_259;P04049_621;Q09019_545	11	0.126827	0.241127	0.809456	1	-0.114574	-0.265895	0.79032	0.984152
DNAPK	O60934_397;O96017_260;O96017_379;P00519_804;P00519_805;P04637_315;P05412_63;P05412_73;P09651_337;P09651_338;P09651_4;P09651_6;P11274_122;P11274_459;P11274_463;P11387_10;P11388_1377;P12956_477;P18887_199;P18887_226;P18887_241;P18887_259;P18887_266;P18887_268;P18887_446;P18887_447;P18887_461;P18887_475;P18887_485;P20042_105;P20042_2;P25205_713;P31749_122;P31749_124;P31749_126;P31749_129;P33991_131;…	82	-0.0572179	-0.182127	0.855483	1	-0.0102635	-0.0458543	0.963426	0.986962
DYRK1A	O75533_273;O75533_434;P01106_62;P10636_519;P10636_529;P10636_721;Q07955_234;Q07955_238;Q13247_303;Q13627_321;Q96S94_330	11	0.116585	0.217573	0.827761	1	0.179334	0.354099	0.723265	0.982708
DYRK1B	O75533_434;Q9Y463_273	2	-0.082906	-0.241203	0.809398	1	0.062778	0.108226	0.913817	0.986264
DYRK2	P01106_62;P10636_529;P13807_641;P40763_727;Q13144_544;Q14195_509;Q14195_514;Q14195_518;Q14195_522;Q9Y2V2_30;Q9Y2V2_32;Q9Y2V2_41	12	0.157716	0.312165	0.754915	1	0.168299	0.330821	0.740779	0.98311
DYRK3	Q96B36_246	1	-0.018296	-0.0926166	0.926208	1	-0.128465	-0.295199	0.767842	0.983696
EGFR	P28482_187	1	0.230528	0.479613	0.631503	1	-0.164743	-0.371727	0.710096	0.982393
EIF2AK2	O43318_439;O43318_454;P04637_315;P06748_125;P17181_495;P19838_907;P20042_105;P20042_2;P40763_727;P42224_727;P42345_2448;P42345_2478;P42345_2481;Q12906_476;Q12906_477;Q12906_482;Q12906_592;Q12906_792;Q15185_148;Q15185_151;Q15723_363;Q15723_372;Q7Z434_152;Q7Z434_222;Q96EQ0_295;Q9BQI3_258;Q9BY44_506	27	-0.162434	-0.424097	0.671495	1	-0.120525	-0.278449	0.780667	0.983959
EphA2	Q9Y2X7_598	1	-0.0673884	-0.205516	0.837169	1	0.207144	0.412763	0.67978	0.981622
EPHA2	P29317_897;P29317_899;P29317_901	3	0.335167	0.720255	0.471368	1	0.418742	0.859127	0.390271	0.96842
EPHB2	P29323_776	1	0.037806	0.0364033	0.970961	1	-0.0701996	-0.172289	0.863211	0.985471
ErbB2	P06400_805;P28482_187;Q14247_421	3	0.629104	1.39624	0.162644	1	-0.296409	-0.649475	0.516032	0.975931
ERBB2	P06493_15	1	0.0901367	0.15675	0.875442	1	-0.00359364	-0.0317842	0.974644	0.98711
ERK1/2	P01106_62;P15336_69;Q09472_2315;Q13480_454;Q15418_363;Q96RK0_1409	6	0.00718467	-0.0340178	0.972863	1	0.223836	0.447975	0.654171	0.980916
FAM20C	O43493_298;Q5JRA6_1906;Q86UP2_75	3	0.188497	0.382952	0.701755	1	0.456686	0.939169	0.347644	0.964684
FER	Q14247_421	1	1.15577	2.60743	0.00912256	1	-1.2448	-2.65009	0.00804714	0.387368
Fgr	Q16539_182	1	-0.139069	-0.370363	0.711112	1	0.0668726	0.116863	0.906968	0.986162
FRK	P06400_805	1	0.501016	1.10167	0.270607	1	0.520312	1.07339	0.283097	0.956979
Fyn	Q14247_421	1	1.15577	2.60743	0.00912256	1	-1.2448	-2.65009	0.00804714	0.387368
FYN	Q14247_421	1	1.15577	2.60743	0.00912256	1	-1.2448	-2.65009	0.00804714	0.387368
GRK-2	P05387_102;P05387_105	2	-0.0481895	-0.161364	0.871807	1	-0.0327427	-0.0932738	0.925686	0.986438
GRK-5	P34947_484;P34947_485	2	0.220058	0.455536	0.648723	1	0.164539	0.32289	0.746778	0.983243
GRK1	P13861_78;P13861_80;P13861_99;P61006_185;P61073_324;P61073_325;P61978_379;Q16539_2	8	0.00626274	-0.036138	0.971172	1	0.0575418	0.0971803	0.922583	0.986393
GRK2	O14745_269;O14974_443;O14974_445;O14974_862;O14974_871;P04049_621;P05387_102;P05387_105;P10636_717;P11717_2409;P13861_78;P13861_80;P13861_99;P17252_226;P17302_364;P17302_368;P19174_1263;P29317_901;P30086_52;P34947_484;P35568_527;P43250_484;P49023_85;P49585_321;P51636_20;P61073_324;P61073_325;Q00610_394;Q02952_388;Q02952_598;Q12959_575;Q13547_393;Q14160_1220;Q14160_1225;Q14161_394;Q14161_397;Q1505…	51	0.0385291	0.0380662	0.969635	1	0.161819	0.317152	0.751128	0.983339
GRK3	P13861_78;P13861_80;P13861_99;P61073_324;P61073_325	5	-0.168317	-0.437626	0.661658	1	-0.0203829	-0.067201	0.946422	0.986731
GRK4	P35611_726;P61073_324;P61073_325;Q9ULU4_406;Q9ULU4_425;Q9ULU4_460;Q9ULU4_462;Q9ULU4_465;Q9ULU4_486;Q9ULU4_488	10	0.0694812	0.109248	0.913006	1	-0.0766329	-0.18586	0.852555	0.985292
GRK5	P13861_78;P13861_80;P13861_99;P34947_484;P34947_485;P43250_484;P43250_485;P61073_324;P61073_325	9	0.00429434	-0.0406648	0.967563	1	0.0618048	0.106173	0.915445	0.986288
GRK6	O14745_269;P43250_484;P43250_485;P61073_324;P61073_325	5	-0.0366727	-0.134878	0.892708	1	0.0107204	-0.00158885	0.998732	0.987417
GRK7	P13861_78;P13861_80;P13861_99;P61073_324;P61073_325	5	-0.168317	-0.437626	0.661658	1	-0.0203829	-0.067201	0.946422	0.986731
GSK-3_alpha	P01106_58;P24864_395;Q9BYG3_230;Q9BYG3_234	4	0.0554791	0.0770469	0.938586	1	0.139522	0.270117	0.78707	0.984088
GSK-3_beta	P01106_58;P10636_548;P10636_552;P10636_713;P10636_721;P13807_641;P13807_645;P19838_907;P24864_395;Q16555_509;Q9BYG3_230;Q9BYG3_234	12	-0.0133917	-0.0813382	0.935173	1	0.135563	0.261765	0.793502	0.984214
GSK-3_group	P01106_58	1	0.117323	0.219271	0.826439	1	0.170086	0.334591	0.737934	0.983046
GSK3	P01106_58;P01106_62;P24864_395;Q14195_509;Q14195_514;Q14195_518;Q6NZY4_492	7	-0.00243158	-0.0561327	0.955236	1	0.0488864	0.0789217	0.937095	0.986601
GSK3-alpha	Q9H5N1_200	1	-0.326522	-0.801456	0.422867	1	-0.384934	-0.836218	0.403032	0.969389
GSK3-beta	P10636_548;P19838_907	2	-0.0124157	-0.0790937	0.936958	1	0.0236463	0.0256781	0.979514	0.987174
GSK3A	P01106_58;P10636_713;P10636_721;P13051_60;P13051_64;P13807_641;P23246_687;P24864_395;P40763_727;P49840_278;P49840_279;Q13144_544;Q9BYG3_230;Q9BYG3_234	14	0.204932	0.420749	0.673938	1	0.0738341	0.131549	0.895341	0.985985
GSK3alpha	O00571_594;O15085_1300;O15085_1458;O15085_1462;O15085_1480;O15085_251;O15085_254;O15085_255;O15085_663;O15085_668;O15085_672;O15169_481;O15169_486;O15169_493;O43524_280;O43524_284;O43524_32;O60343_591;O60343_666;O60343_754;O75122_370;O94806_391;O94979_1163;O94979_532;O94979_799;P02545_12;P02545_19;P02545_22;P02545_390;P02545_392;P02545_394;P02545_407;P02545_616;P02545_628;P04637_315;P05412_63;P05…	163	0.10902	0.200178	0.841342	1	0.125465	0.240462	0.809972	0.98453
GSK3B	O15169_481;O15169_486;O60716_252;P01106_58;P01106_62;P04198_58;P10636_519;P10636_529;P10636_534;P10636_548;P10636_713;P10636_717;P10636_721;P13051_60;P13051_64;P13807_641;P13807_645;P17812_571;P19838_907;P23246_687;P24864_395;P35612_693;P40763_727;P49841_216;P50219_77;P50219_79;Q01518_308;Q01518_310;Q13144_544;Q14195_509;Q14195_514;Q14195_518;Q14195_522;Q15910_363;Q15910_367;Q16555_509;Q6R327_123…	46	0.0691876	0.108573	0.913541	1	0.142394	0.276174	0.782414	0.983994
GSK3beta	O00571_594;O14647_1365;O14647_1369;O15085_1458;O15085_1462;O15085_1480;O15085_251;O15085_254;O15085_663;O15085_668;O15085_672;O15169_481;O15169_486;O15169_493;O15381_191;O43524_280;O43524_284;O60343_591;O60343_666;O60343_754;O60716_349;O60716_352;O60716_864;O60716_916;O75122_370;O94811_14;P04637_315;P05412_63;P10636_519;P10636_529;P10636_534;P10636_548;P10636_552;P10636_554;P10636_673;P10636_713;…	160	0.117858	0.220502	0.82548	1	0.146861	0.285598	0.775186	0.983848
GTF2F1	P35269_385;P35269_389	2	-0.115985	-0.317276	0.751034	1	-0.0132854	-0.0522288	0.958346	0.986894
Haspin	P57740_55;Q5VWG9_297;Q7KZI7_40;Q7Z460_1099;Q8WUM0_31;Q9NQS7_892	6	0.168527	0.337028	0.736095	1	0.0821564	0.149104	0.881471	0.985767
HCK	Q16539_182	1	-0.139069	-0.370363	0.711112	1	0.0668726	0.116863	0.906968	0.986162
HIPK1	P29590_403;P29590_518;P29590_530;P51608_80;Q01196_21	5	0.113863	0.211316	0.832641	1	0.253378	0.510293	0.609846	0.979558
HIPK2	O15169_486;O75376_1472;O75376_1533;O95819_639;O95819_900;P02545_12;P02545_616;P02545_628;P04626_1054;P06400_807;P06400_811;P11388_1332;P16220_108;P16220_114;P17096_36;P19338_563;P19838_907;P21359_2521;P29590_403;P29590_530;P31749_129;P33991_131;P35222_191;P35222_552;P35680_80;P45985_90;P46100_1527;P46100_677;P49757_425;P49757_438;P49792_1110;P49792_1160;P49792_1400;P49792_1456;P49792_2668;P51608_…	83	0.00432744	-0.0405887	0.967624	1	0.0396098	0.0593529	0.952671	0.986817
HRAS	P05412_63;P05412_73	2	0.170819	0.3423	0.732125	1	-0.0892033	-0.212377	0.831813	0.984931
ICK	P42345_2448;P42345_2478;P42345_2481;Q8N122_722;Q8N122_859;Q8N122_863;Q8N122_877;Q9UPZ9_157;Q9UPZ9_159	9	-0.0326046	-0.125523	0.90011	1	-0.0549458	-0.140111	0.888572	0.98588
IKBKB	P35568_270;P35568_527;P35568_531;Q9Y6Q9_857	4	0.095295	0.168613	0.866101	1	-0.0904487	-0.215004	0.829764	0.984894
IKBKE	P42224_727	1	-0.231928	-0.583914	0.559278	1	0.956191	1.99287	0.0462758	0.784302
IKK_group	P35568_270;P35568_527;P35568_531;Q9Y4H2_306;Q9Y4H2_388;Q9Y4H2_577	6	0.00331744	-0.0429115	0.965772	1	0.00804478	-0.00723314	0.994229	0.987361
IKKalpha	O43318_439;O43318_454;O43318_455;O43524_280;O43524_284;O43524_299;O75376_1472;O75376_1533;O75376_2102;O75376_2151;O75376_2335;O75925_488;O75925_503;O95163_1174;P04637_315;P05412_63;P05412_73;P12931_17;P12931_75;P17252_226;P19838_907;P21333_1084;P21333_1533;P21333_2152;P21333_2180;P30086_52;P31749_122;P31749_124;P31749_126;P31749_129;P35222_191;P35222_552;P35568_270;P35568_330;P35568_348;P35568_52…	74	-0.0440572	-0.151861	0.879297	1	-0.00645981	-0.0378304	0.969823	0.987047
IKKbeta	O00161_110;O43318_439;O43318_454;O43318_455;O43524_280;O43524_284;O43524_299;P04637_315;P05412_63;P05412_73;P12931_17;P12931_75;P17252_226;P19838_907;P21333_1084;P21333_1533;P21333_2152;P21333_2180;P31749_122;P31749_124;P31749_126;P31749_129;P35222_191;P35222_552;P35568_270;P35568_330;P35568_348;P35568_527;P35568_531;P40763_727;P49116_19;P49815_1097;P49815_1449;P49815_1452;P49815_939;P51617_371;Q…	63	0.00205015	-0.0458259	0.963449	1	0.0213265	0.0207844	0.983418	0.987224
ILK	O14974_696;P23528_3	2	-0.0409111	-0.144626	0.885007	1	0.0121918	0.00151505	0.998791	0.987418
InsR	P28482_187	1	0.230528	0.479613	0.631503	1	-0.164743	-0.371727	0.710096	0.982393
IRAK1	P40763_727	1	0.824465	1.84551	0.0649628	1	0.184328	0.364634	0.715385	0.982521
JAK2	P28482_187	1	0.230528	0.479613	0.631503	1	-0.164743	-0.371727	0.710096	0.982393
JNK	P15336_71	1	0.304889	0.650624	0.515289	1	0.100764	0.188358	0.850596	0.985258
JNK_group	O60271_292;O60343_666;O96017_260;P05412_73;P06400_356;P06400_807;P08670_42;P11137_1790;P18206_290;P19338_121;P28749_762;P29590_403;P33993_121;P35568_527;P35658_1156;P35658_1963;P46821_1785;P49116_19;P49790_334;P49790_338;P52701_830;P98172_287;Q00613_363;Q07157_280;Q13322_418;Q13601_3;Q14157_416;Q15648_664;Q16512_537;Q6VMQ6_899;Q6ZSZ5_733;Q7Z6E9_772;Q7Z6Z7_3757;Q8IXJ6_368;Q8WWK9_614;Q92793_121;Q96…	42	-0.081081	-0.237006	0.812652	1	-0.0354633	-0.0990129	0.921128	0.986372
LATS1	O14974_445;O94885_407;P04049_259;P46937_109;Q9GZV5_89;Q9NQS7_894	6	0.1192	0.223589	0.823077	1	0.112935	0.214032	0.830522	0.984907
LATS1/2	Q9GZV5_89	1	0.0511232	0.0670293	0.946558	1	-0.0364473	-0.101089	0.91948	0.986348
LATS2	P46937_109;Q9GZV5_89;Q9NQS7_894	3	0.110035	0.202512	0.839516	1	0.088067	0.161573	0.871642	0.985609
Lck	P28482_187	1	0.230528	0.479613	0.631503	1	-0.164743	-0.371727	0.710096	0.982393
LIMK1	P23528_3;P60981_3;Q9Y281_3	3	0.68708	1.52956	0.126125	1	-0.559249	-1.20393	0.228616	0.947267
LIMK2	P23528_3;P60981_3	2	1.07041	2.41112	0.0159036	1	-0.980197	-2.09192	0.0364461	0.741183
LKB1	O43765_81;P21359_862;P24864_395;P46821_1067;P52948_546;Q14247_399;Q15648_1057;Q6UUV9_149;Q7KZ85_1530;Q92614_99;Q9Y5K6_551;Q9Y618_946	12	-0.144553	-0.382974	0.701739	1	-0.209438	-0.46601	0.641208	0.980538
Lyn	P06493_15;P24941_15;Q00526_15	3	0.0901367	0.15675	0.875442	1	-0.00359364	-0.0317842	0.974644	0.98711
LYN	P06493_15;P24941_15	2	0.0901367	0.15675	0.875442	1	-0.00359364	-0.0317842	0.974644	0.98711
MAK	P08670_22;P08670_26;P08670_39;P08670_42;P08670_426;P08670_430;P08670_51;P08670_56	8	0.0378463	0.036496	0.970887	1	-0.013632	-0.0529601	0.957764	0.986886
MAP2K_group	O14974_443;P06400_823;P11388_1343;P19634_603;P28482_187;P34947_485;P35221_658;P35658_436;P43250_485;P45984_183;P45984_185;P98174_114;Q12802_1932;Q12906_469;Q14161_394;Q14204_4368;Q15464_310;Q16539_182;Q8NG27_277;Q8TAA9_82;Q96N67_909;Q9H0H5_251;Q9NQS7_213;Q9NV70_470;Q9Y2X7_385;Q9Y2X7_596	26	0.0154137	-0.0150933	0.987958	1	0.124639	0.23872	0.811323	0.984556
MAP2K1	O96013_187;P04049_259;P04049_621;P04626_1054;P05412_63;P06493_14;P06493_15;P06493_161;P06493_19;P10398_250;P10398_253;P12931_37;P13861_78;P15056_446;P15056_447;P15056_729;P15336_71;P16220_108;P16220_111;P16220_114;P24941_14;P24941_15;P24941_19;P28482_187;P30086_52;P40763_727;P42345_2448;P42345_2481;P46940_330;P49023_85;P49841_216;Q00526_14;Q00526_15;Q00526_19;Q13153_230;Q13177_141;Q13177_2;Q13233…	53	0.0480481	0.0599574	0.95219	1	-0.197511	-0.44085	0.659321	0.981063
MAP2K2	P04049_259;P04049_621;P05412_63;P10398_250;P15056_446;P15056_447;P15056_729;P26045_367;P26045_370;P28482_187;P35222_551;P35222_552;P46940_330;Q13153_230;Q13233_511;Q13233_923;Q9BYW2_1228;Q9BYW2_2080;Q9BYW2_321	19	-0.0487461	-0.162644	0.870799	1	-0.39319	-0.853634	0.393308	0.968656
MAP2K3	O43318_455;P05412_63;P15056_446;P15056_447;P15336_71;P16220_108;P16220_111;P16220_114;Q13233_511;Q13233_923;Q16512_533;Q16512_559;Q16512_562;Q16539_182;Q16539_2;Q99759_166;Q99759_340;Q99759_355;Q9BSQ5_384;Q9H2K8_331;Q9Y2U5_153;Q9Y2U5_331;Q9Y2U5_347	23	0.0210774	-0.00206813	0.99835	1	-0.0927507	-0.21986	0.82598	0.984826
MAP2K4	O14733_61;O43318_455;O60271_109;O60271_183;O60271_185;O60271_276;O60271_292;O60271_594;O75116_1137;O96013_187;P05412_63;P15336_71;P21333_1084;P21333_2152;P21333_2180;P31749_122;P31749_124;P31749_126;P31749_129;P45984_183;P45984_185;P45985_90;P46108_41;Q13153_230;Q13177_141;Q13177_2;Q13233_511;Q13233_923;Q14315_2233;Q16539_182;Q16539_2;Q9NYL2_633;Q9UER7_688;Q9UER7_702;Q9Y2U5_153;Q9Y2U5_331;Q9Y2U5_…	37	0.00971605	-0.0281963	0.977506	1	0.0491546	0.0794876	0.936645	0.986595
MAP2K5	P05412_63;Q13501_332;Q86U86_10;Q86U86_12;Q86U86_13;Q86U86_14;Q86U86_16;Q86U86_9;Q96B01_19;Q96B01_21;Q99759_166;Q99759_176;Q99759_340;Q99759_355;Q9Y2U5_153;Q9Y2U5_163;Q9Y2U5_164;Q9Y2U5_239;Q9Y2U5_331;Q9Y2U5_344;Q9Y2U5_347;Q9Y2U5_349	22	0.193342	0.394095	0.693511	1	0.00999501	-0.00311915	0.997511	0.987402
MAP2K6	O43318_439;O43318_454;O43318_455;O60271_109;O60271_183;O60271_185;O60271_226;O60271_276;O60271_292;O60271_594;P00519_804;P05412_63;P15056_446;P15056_447;P15336_71;P16220_108;P16220_111;P16220_114;P26232_654;P35221_641;P35221_652;P35221_654;P35221_655;P35221_658;P35222_551;P35222_552;Q13233_511;Q13233_923;Q15796_458;Q16512_533;Q16512_559;Q16512_562;Q16539_182;Q16539_2;Q99759_166;Q99759_340;Q99759_…	42	0.0173147	-0.0107215	0.991446	1	-0.0650286	-0.161381	0.871794	0.985612
MAP2K7	O14733_61;O43318_455;O96013_187;P05412_63;P15336_71;P45984_183;P45984_185;P45985_90;Q13153_230;Q13177_141;Q13177_2;Q13233_511;Q13233_923;Q16539_182;Q16539_2;Q92974_172;Q92974_174;Q92974_940;Q92974_945;Q92974_947;Q9NYL2_633;Q9Y2U5_153;Q9Y2U5_331;Q9Y2U5_347	24	0.0700547	0.110567	0.91196	1	0.0421829	0.0647809	0.948348	0.986758
MAP3K1	P40763_727	1	0.824465	1.84551	0.0649628	1	0.184328	0.364634	0.715385	0.982521
MAP3K5	Q16539_182	1	-0.139069	-0.370363	0.711112	1	0.0668726	0.116863	0.906968	0.986162
MAP3K6	Q16539_182	1	-0.139069	-0.370363	0.711112	1	0.0668726	0.116863	0.906968	0.986162
MAP3K7	P30307_216	1	-0.151224	-0.398316	0.690397	1	-0.0516066	-0.133067	0.89414	0.985966
MAP3K8	P06493_161	1	0.409372	0.890908	0.372978	1	0.823703	1.71339	0.0866412	0.871923
MAP4K4	O95819_915;P19634_603;Q7Z6E9_1274;Q9UN86_226;Q9UN86_227	5	0.0113136	-0.0245224	0.980436	1	0.28389	0.574658	0.565523	0.977991
MAP4K6	P46821_1067;Q8WXD9_1065	2	0.0461339	0.0555553	0.955696	1	-0.143106	-0.326084	0.744361	0.98319
MAPK	P49116_19	1	-0.276084	-0.685463	0.493052	1	-0.106194	-0.248217	0.803966	0.984417
MAPK_group	P16949_25;P16949_38;P25098_670;Q13424_193;Q15418_363	5	-0.094094	-0.266932	0.789521	1	-0.222079	-0.492677	0.622241	0.979957
MAPK1	C9JLW8_21;O00267_666;O00429_616;O15169_486;O15344_96;O43294_141;O43432_230;O43683_596;O60504_530;O75116_1137;O75376_2151;O75970_354;O94811_14;O94811_18;O95817_289;O95997_165;P01106_58;P01106_62;P02545_22;P04626_1054;P04637_315;P05412_63;P05412_73;P06400_249;P06400_252;P06400_608;P06400_612;P06400_788;P06400_795;P06400_807;P06400_811;P06400_821;P06400_826;P07947_21;P07947_40;P10398_257;P10636_519;…	271	0.00792384	-0.0323179	0.974219	1	0.0785997	0.141602	0.887395	0.985861
MAPK10	O14733_61;O60271_226;O60271_292;P01106_58;P01106_62;P04637_315;P05412_63;P05412_73;P10636_519;P10636_529;P10636_534;P10636_713;P10636_721;P15336_328;P15336_69;P15336_71;P16949_25;P16949_38;P17535_255;P19838_907;P35568_527;P35568_531;P45985_90;Q13233_511;Q13469_236;Q14934_213;Q14934_217;Q8IZQ1_2492;Q9BY77_127;Q9Y4H2_365;Q9Y4H2_520	31	0.0181893	-0.00870995	0.993051	1	0.055071	0.0919681	0.926723	0.986453
MAPK11	O00418_74;O60271_226;O60271_276;P00519_805;P00519_809;P04637_315;P05412_63;P05412_73;P07947_21;P07947_40;P11831_224;P12931_37;P12931_75;P13807_645;P13807_727;P15336_328;P15336_69;P15336_71;P16949_25;P17544_51;P19838_907;P29590_403;P29590_505;P29590_518;P29590_527;P29590_530;P35222_191;P42224_727;P49815_1097;P49815_1449;P49815_1452;Q02078_108;Q02078_255;Q02078_479;Q02078_98;Q06413_222;Q13177_143;Q…	46	0.0150735	-0.0158755	0.987334	1	0.115914	0.220315	0.825626	0.984819
MAPK12	O00418_74;O60271_226;O60271_276;P00519_805;P00519_809;P04637_315;P05412_63;P05412_73;P10636_519;P10636_529;P10636_534;P10636_548;P10636_552;P10636_713;P10636_721;P15336_328;P15336_69;P15336_71;P16949_25;P30307_214;P35222_191;P45985_90;Q02078_108;Q02078_255;Q02078_479;Q02078_98;Q06413_222;Q13233_511;Q13424_189;Q13424_193;Q13469_236;Q13884_219;Q13884_389;Q13884_87;Q14934_213;Q14934_217;Q16512_533;Q…	43	0.0158354	-0.0141235	0.988731	1	0.118046	0.224813	0.822125	0.984756
MAPK13	O00418_74;O95400_195;O95696_128;O95696_25;P04637_315;P05412_63;P05412_73;P10636_519;P10636_529;P10636_534;P10636_548;P10636_552;P10636_713;P10636_721;P13639_435;P15336_328;P15336_69;P15336_71;P16949_25;P16949_38;P23443_441;P23443_444;P23443_447;P23443_452;Q06413_222;Q13233_511;Q13469_236;Q13501_269;Q13501_272;Q14934_213;Q14934_217;Q15139_208;Q15139_397;Q15139_742	34	0.0601578	0.0878066	0.93003	1	0.00666981	-0.0101336	0.991915	0.987332
MAPK14	O60271_226;O60271_276;O60271_292;P04637_315;P05412_63;P05412_73;P06400_249;P06400_252;P15336_328;P15336_69;P15336_71;P16949_25;P19838_907;P30305_375;P30307_216;P40763_727;P42224_727;P42566_796;P42677_27;P45985_90;P49023_85;Q02078_108;Q02078_255;Q02078_479;Q02078_98;Q06413_222;Q13309_64;Q15910_367;Q16539_182;Q96I25_222;Q99460_273;Q9Y6Q9_214;Q9Y6Q9_551	33	0.0404949	0.0425869	0.966031	1	0.0751054	0.13423	0.89322	0.985952
MAPK15	P05412_63;P05412_73	2	0.170819	0.3423	0.732125	1	-0.0892033	-0.212377	0.831813	0.984931
MAPK3	C9JLW8_21;O00429_616;O14974_409;O15169_486;O15169_493;O43432_230;O43683_593;O43683_596;O43765_81;O43815_376;O60504_530;O75116_1137;O75376_1472;O75376_2151;O75970_230;O75970_354;O75970_358;O95817_285;O95817_289;O95997_165;O96013_104;P00519_809;P02545_22;P02545_390;P04626_1054;P04637_315;P05412_63;P05412_73;P06400_608;P06400_788;P06400_795;P06400_807;P06400_811;P06400_821;P06400_826;P07947_21;P0794…	285	0.0269759	0.0114968	0.990827	1	0.0423081	0.0650448	0.948138	0.986755
MAPK6	Q9Y6Q9_857	1	0.545746	1.20453	0.228384	1	-0.197524	-0.440877	0.659302	0.981062
MAPK7	O75925_488;O75925_503;P01106_62;P04049_259;P04049_621;P05412_63;P05412_73;P15336_328;P15336_69;P15336_71;P16220_108;P17252_226;P17302_365;P17302_369;P19838_907;P29590_403;P29590_504;P29590_505;P29590_518;P29590_527;P29590_530;P40189_667;P40763_727;P51812_365;P51812_369;Q02078_108;Q02078_255;Q02078_479;Q02078_98;Q05655_304;Q06413_222;Q09472_2315;Q13469_236;Q13469_243;Q13480_266;Q13480_454;Q14814_2…	65	0.159778	0.316906	0.751315	1	0.0791568	0.142777	0.886466	0.985846
MAPK8	O14733_61;O15169_481;O15169_486;O15169_493;O43379_1144;O43379_33;O43524_280;O43524_284;O60271_226;O60271_276;O60271_292;P01106_58;P01106_62;P04637_315;P05412_63;P05412_73;P06400_249;P06400_252;P06400_356;P06400_608;P06400_612;P06400_795;P06400_807;P06400_811;P06400_821;P06400_826;P10636_519;P10636_529;P10636_534;P10636_548;P10636_713;P10636_721;P11137_1347;P11137_1353;P11137_1649;P11137_1656;P111…	117	0.0618806	0.0917685	0.926882	1	0.130051	0.250137	0.802482	0.984388
MAPK9	A6NIE6_44;O43379_1144;P01106_62;P05412_63;P05412_73;P06400_249;P06400_252;P06400_356;P06400_608;P06400_612;P06400_795;P06400_807;P06400_811;P06400_821;P06400_826;P10636_519;P10636_529;P10636_548;P10636_713;P10636_721;P15336_328;P15336_69;P15336_71;P16949_25;P16949_38;P17544_51;P17544_53;P21333_1533;P21333_2180;P23443_452;P30307_214;P35222_191;P35568_527;P35568_531;P40763_727;P41970_396;P42224_727…	49	0.0412668	0.0443622	0.964616	1	0.101975	0.19091	0.848596	0.985224
MAPKAPK2	O95453_557;P08670_39;P08670_51;P08670_56;P30305_375;P30307_216;Q07352_54;Q13263_473;Q9UPN4_78;Q9Y580_136	10	0.415344	0.904642	0.365655	1	0.349581	0.713234	0.475701	0.973943
MAPKAPK5	Q16659_386	1	0.172783	0.346815	0.72873	1	0.139348	0.26975	0.787352	0.984093
MARK_group	P27816_1073	1	-0.0219402	-0.100997	0.919552	1	-0.0501982	-0.130096	0.896491	0.986003
MARK1	P10636_519;P10636_529;P10636_534;P10636_673;P10636_713;P10636_717;P10636_720;P10636_721;P11137_1347;P11137_1353;P11137_1780;P11137_1782;P11137_1786;P11137_1787;P11137_1790;P27816_1073;P27816_507;P27816_510;P27816_521;P27816_571;P27816_825;P27816_99;Q7L7X3_421;Q9P0L2_403;Q9P0L2_588;Q9Y5T5_552	26	0.0647535	0.0983755	0.921634	1	0.315064	0.64042	0.5219	0.976195
MARK2	Q7L804_227;Q8TEW0_144;Q8TEW0_873;Q92974_172;Q92974_960;Q9NQT8_1410	6	-0.0361346	-0.133641	0.893687	1	-0.113824	-0.264314	0.791538	0.984176
MARK3	O15169_493;P27448_400;P27448_419;P27816_1073;P27816_507;P27816_510;P27816_521;P27816_571;P27816_825;P27816_99;P30307_214;P30307_216;Q06413_222;Q86XN8_514;Q92974_151;Q96MT3_683;Q99959_151;Q99959_154;Q99959_155;Q9Y5T5_552	20	-0.00887535	-0.0709517	0.943436	1	0.21799	0.435644	0.663095	0.981169
MARK4	P10636_529;P10636_534;P10636_673;P10636_717;P10636_720;P10636_721;P11137_1347;P11137_1353;P11137_1780;P11137_1782;P11137_1786;P27816_1073;P27816_507;P27816_510;P27816_521;P27816_571;P27816_825;P27816_99;P51532_609;P51532_610;P51532_613;P51532_695;Q92614_101;Q92614_102;Q92614_1970;Q92614_1974;Q92614_2020;Q92614_2041;Q92614_2043;Q92614_72;Q92614_74;Q92614_83;Q92614_99;Q92974_151;Q92974_163;Q92974_1…	48	-0.00106617	-0.0529926	0.957738	1	0.100724	0.188273	0.850662	0.98526
MASTL	O43768_67;P56211_62	2	-0.0231617	-0.103807	0.917323	1	-0.162774	-0.367572	0.713192	0.982468
MELK	P23588_422;Q14680_336;Q14680_356;Q14680_409;Q14680_505;Q14680_529	6	0.243873	0.510304	0.609839	1	0.0034864	-0.016849	0.986557	0.987264
Met	P06400_805;P28482_187;Q14247_421;Q96S59_474	4	0.225921	0.46902	0.639056	1	-0.430011	-0.931306	0.351696	0.965077
MOK	O15320_517;O15320_522;O15320_583;O15320_590;O15320_594;O15320_596;O15320_635;P05412_63;P05412_73;P19838_907	10	0.208799	0.429641	0.667456	1	0.0128223	0.00284492	0.99773	0.987405
MRCKa	O95365_526;Q5VT25_1545;Q5VT25_1721;Q92614_101;Q92614_102;Q92614_140;Q92614_1970;Q92614_1974;Q92614_2006;Q92614_2007;Q92614_2020;Q92614_2041;Q92614_2043;Q92614_72;Q92614_74;Q92614_83;Q92614_99;Q9GZV5_105;Q9GZV5_89;Q9GZV5_93	20	-0.0422945	-0.147807	0.882495	1	-0.0240152	-0.0748633	0.940323	0.986646
MRCKb	Q92614_101;Q92614_102;Q92614_140;Q92614_1970;Q92614_1974;Q92614_2006;Q92614_2007;Q92614_2020;Q92614_2041;Q92614_2043;Q92614_72;Q92614_74;Q92614_83;Q92614_99	14	-0.109876	-0.303228	0.761716	1	0.0136202	0.00452815	0.996387	0.987388
MST1	Q15751_2701	1	0.396121	0.860435	0.38955	1	0.118969	0.22676	0.820611	0.984728
MST2	Q9P2B4_590	1	0.143922	0.280443	0.779138	1	0.191444	0.379646	0.704208	0.982248
MST3	Q9P2B4_590	1	0.143922	0.280443	0.779138	1	0.191444	0.379646	0.704208	0.982248
MST4	Q92597_366;Q9P2B4_590	2	0.0218734	-0.00023758	0.99981	1	0.0645773	0.112021	0.910806	0.98622
mTOR	P23443_447	1	0.0742706	0.120262	0.904275	1	-0.0838423	-0.201068	0.840646	0.985087
MTOR	O00418_72;O00418_74;O75179_2045;O75179_2047;O95163_1174;O95817_285;O95817_289;P01106_62;P04198_62;P19484_122;P23443_447;P26358_714;P40763_727;P42345_2454;P42345_2478;P42345_2481;P55199_309;P62753_235;P62753_236;Q13542_37;Q13542_46;Q6PKG0_766;Q6PKG0_774;Q86TB9_179;Q86TB9_184;Q8N122_859;Q8N122_863;Q96B36_212;Q96F24_113;Q96F24_120;Q9BRS8_409;Q9H1K1_14;Q9H4A3_2032;Q9H5H4_139;Q9P2Y5_498;Q9UQ35_1318;Q9…	38	0.119739	0.224828	0.822113	1	0.0165561	0.0107213	0.991446	0.987326
mTORC1	Q9H1K1_14	1	0.0548181	0.0755266	0.939796	1	-0.0466674	-0.122648	0.902386	0.986093
MYT1	P06493_14	1	-0.133008	-0.356425	0.721522	1	-0.331911	-0.724366	0.468841	0.973572
NEK1	O75122_327;O75122_370;O75122_525;O75569_18;P21796_104;P49815_1097;P49815_1449;P49815_1452;P49815_939;Q15751_1428;Q15751_1521;Q15751_2701;Q96N67_1383;Q96N67_1430;Q96N67_1432;Q96N67_1438;Q96N67_180;Q96N67_30;Q96N67_452;Q96N67_888;Q96N67_896;Q96N67_898;Q96N67_900;Q96N67_907;Q96N67_909;Q96N67_910;Q96N67_929;Q96N67_946;Q96PY6_1052;Q9UBT7_538	30	-0.0755567	-0.224301	0.822523	1	-0.0749919	-0.182398	0.85527	0.985338
NEK11	Q15021_1333;Q15021_1339;Q15021_585;Q15021_586	4	0.16646	0.332274	0.739682	1	-0.0527657	-0.135512	0.892207	0.985936
NEK2	O14777_69;O43683_593;O43683_596;O60566_676;O95239_1038;O95239_1181;O95239_1186;O95239_799;O95239_801;O95684_152;O95684_156;O95684_160;O95684_202;P04637_315;P06493_14;P06493_161;P06748_70;P11388_1213;P11388_1244;P11388_1247;P11388_1327;P11388_1332;P11388_1337;P11388_1343;P11388_1351;P11388_1354;P11388_1377;P11388_1495;P11388_4;P12270_2048;P12270_2155;P12270_379;P24941_14;P25054_1371;P25054_1863;P2…	191	0.0753392	0.12272	0.902329	1	0.0713418	0.126291	0.899501	0.986049
NEK3	P18754_11;Q8TD16_582	2	-0.072775	-0.217904	0.827504	1	-0.0685238	-0.168754	0.86599	0.985517
NEK4	O95429_179;Q8TD16_582;Q9UER7_495;Q9UER7_688;Q9UER7_702	5	-0.278009	-0.689888	0.490265	1	0.241054	0.484296	0.628176	0.980142
NEK6	P40763_727;P52948_608	2	0.442435	0.966945	0.333571	1	0.101127	0.189122	0.849997	0.985248
NEK9	Q8TD19_868	1	0.253758	0.533036	0.594009	1	0.0461419	0.0731322	0.941701	0.986666
NLK	O00512_687;O43318_454;P10244_266;P35222_191;P40763_727;Q13309_64;Q15047_1066;Q86UU0_1004;Q86UU0_1010;Q86UU0_21;Q86UU0_25;Q86UU0_942;Q8N122_863;Q92793_121;Q9UN86_225;Q9UN86_226;Q9UN86_227;Q9Y3Y4_34	18	-0.110822	-0.305401	0.76006	1	-0.0214034	-0.0693537	0.944708	0.986707
NME1	P15531_120	1	-0.0520608	-0.170267	0.8648	1	-0.0456675	-0.120538	0.904057	0.986118
NRK	P23528_3	1	-0.0046323	-0.0611938	0.951205	1	0.0946567	0.175474	0.860708	0.985429
NUAK1	O14974_445;O95835_464	2	-0.107412	-0.297561	0.766038	1	-0.0962327	-0.227205	0.820264	0.984722
NUAK2	O95835_464	1	-0.0241229	-0.106017	0.915569	1	-0.05776	-0.146048	0.883884	0.985806
p38	P30305_375	1	-0.138335	-0.368675	0.71237	1	0.0119294	0.000961366	0.999233	0.987424
p70S6K	O60832_451;O60832_453;P10636_529;P23443_441;P23588_422;P31749_126;P35568_270;P35568_330;P35568_527;P42345_2448;P49815_939;P62753_235;P62753_236;P62753_241;P62753_242;P62753_244;P85299_254;Q09161_22;Q4LE39_666;Q53EL6_457;Q53EL6_67;Q53EL6_71;Q53EL6_76;Q6R327_1177;Q6R327_1219;Q6R327_21;Q6UUV9_149;Q6UUV9_151;Q9Y4H2_1149;Q9Y4H2_306;Q9Y4H2_308;Q9Y4H2_365;Q9Y4H2_520;Q9Y4H2_577	34	0.039	0.0391492	0.968771	1	-0.0966558	-0.228098	0.81957	0.984709
p70S6K_group	P62753_235;P62753_236	2	-0.0903731	-0.258375	0.796117	1	-0.912311	-1.94871	0.05133	0.801321
p70S6Kb	P23588_422;P31749_126;P35568_270;P35568_330;P35568_527;P42345_2448;P62753_235;P62753_236;P62753_242	9	-0.106355	-0.29513	0.767895	1	-0.290319	-0.636627	0.524368	0.976304
PAK_group	A0FGR8_691;A0FGR8_739;A0MZ66_249;A1L390_1034;A1L390_640;O00178_8;O00559_36;O00571_594;O14497_1184;O14545_470;O14639_352;O14639_655;O14647_1369;O14777_69;O14974_443;O14974_445;O14974_507;O14974_696;O15013_1287;O15014_467;O15027_1178;O15027_1181;O15027_1184;O15027_1193;O15027_409;O15085_1295;O15320_635;O15381_185;O15400_126;O15400_129;O43294_137;O43318_439;O43318_455;O43491_87;O43524_32;O43847_94;O…	775	0.0166095	-0.0123432	0.990152	1	-0.00947198	-0.0441845	0.964757	0.98698
PAK1	O43294_137;P04049_259;P04049_621;P04626_1054;P08670_26;P08670_39;P08670_51;P08670_56;P13861_99;P15056_446;P16949_16;P16949_38;P16949_63;P18669_118;P19174_1263;P21333_2152;P31749_126;P35568_270;P35568_527;P42858_419;P46108_41;P51114_420;Q00587_190;Q00587_192;Q00587_350;Q05655_304;Q13009_231;Q13322_418;Q14155_518;Q14161_394;Q14247_399;Q14247_405;Q14247_417;Q14247_418;Q15052_488;Q8IYU2_385;Q92934_11…	57	-0.0246766	-0.10729	0.914559	1	-0.00323071	-0.0310186	0.975255	0.987118
PAK2	P00519_808;P04049_259;P04049_621;P08670_22;P08670_26;P08670_39;P08670_51;P12931_17;P15056_446;P15056_447;P15056_729;P23588_422;P62753_235;P62753_236;P62753_240;P62753_241;P62753_242;P62753_244;P62805_48;Q12923_1082;Q12923_936;Q12923_969;Q13177_141;Q13177_143;Q13177_2;Q14247_399;Q15052_488;Q16513_583;Q5TCZ1_593;Q6VY07_528;Q8IYU2_385;Q8TBZ3_432;Q8TBZ3_434;Q8TEJ3_797;Q92614_101;Q92614_102;Q92614_140…	52	-0.0423175	-0.14786	0.882453	1	-0.123725	-0.2852	0.775491	0.983854
PAK3	P04049_259;P04049_621;Q14161_394;Q15052_488;Q9NRA0_399;Q9Y2X7_385;Q9Y2X7_561;Q9Y2X7_592	8	-0.0142459	-0.0833027	0.933611	1	0.318861	0.64843	0.516707	0.975962
PAK4	O15085_1295;O15085_245;O15085_255;O15085_271;O15085_663;O60343_341;O60343_588;O60343_751;O96013_104;O96013_181;O96013_187;O96013_207;O96013_99;P04049_259;P04049_621;P12931_17;P15056_446;P15056_447;P15056_729;Q15052_488;Q15678_577;Q15678_578;Q5THJ4_1042;Q5THJ4_1724;Q6PKG0_624;Q6PKG0_766;Q6PKG0_824;Q92974_151;Q92974_172;Q92974_174;Q92974_956;Q9BPZ7_510;Q9BYG5_11;Q9NZN5_1288	34	0.00603176	-0.0366692	0.970749	1	-0.0191971	-0.0646996	0.948413	0.986759
PAK5	O60716_288;P04049_259;P04049_621;Q15052_488;Q92934_118;Q92934_99	6	0.116827	0.218131	0.827327	1	0.081296	0.147289	0.882904	0.98579
PAK6	P04049_259;P04049_621;P31749_126;Q15052_488;Q9BY11_346	5	0.265454	0.559934	0.575524	1	0.273288	0.552293	0.580747	0.978556
PASK	P13807_641;P62753_235;P62753_236	3	-0.0432853	-0.150086	0.880697	1	-0.557532	-1.20031	0.230019	0.947572
PBK	O75385_469;O75385_533;P05412_63;P05412_73	4	0.240034	0.501475	0.616037	1	0.0154081	0.00829962	0.993378	0.98735
PDHK1	O43524_284;O43524_299;O43524_32;O60343_591;O60343_751;O60343_754;P08559_293;P08559_300;P12931_17;P12931_37;P12931_75;P17252_226;P23443_441;P23443_444;P23443_447;P23443_452;P29803_293;P31749_122;P31749_124;P31749_126;P31749_129;P35568_270;P35568_330;P35568_348;P35568_446;P35568_527;P35568_531;P42345_2448;P42345_2478;P42345_2481;P49840_278;P62753_240;Q12778_287;Q13464_1105;Q14161_397;Q15418_363;Q16…	60	-0.0397461	-0.141946	0.887122	1	-0.00745493	-0.0399296	0.968149	0.987025
PDHK2	P08559_293;P08559_295;P08559_300;P17252_226;P29803_293;P31749_122;P31749_124;P31749_126;P31749_129;P42345_2481;Q12778_287;Q16513_110;Q16513_360;Q16513_583	14	-0.0185528	-0.0932072	0.925739	1	-0.0970584	-0.228947	0.81891	0.984697
PDHK3	P08559_293;P08559_295;P08559_300;P29803_293	4	0.0726555	0.116548	0.907218	1	-0.148215	-0.336862	0.736221	0.983007
PDHK4	P08559_293;P08559_295;P08559_300;P29803_293;Q12778_287;Q96EB6_14;Q96EB6_172;Q96EB6_173;Q96EB6_26;Q96EB6_27;Q96EB6_47	11	-0.0716376	-0.215289	0.829542	1	-0.146434	-0.333104	0.739055	0.983071
PDK-1	O15530_241	1	-0.103837	-0.289338	0.772323	1	-0.504852	-1.08918	0.276074	0.955932
PDK1	P08559_293;P08559_300;P29803_291;P29803_298	4	0.0302581	0.0190451	0.984805	1	-0.251827	-0.55543	0.5786	0.978478
PDK2	P08559_293;P08559_300;P29803_291;P29803_298	4	0.0302581	0.0190451	0.984805	1	-0.251827	-0.55543	0.5786	0.978478
PDK3	P08559_293;P08559_300;P29803_291;P29803_298	4	0.0302581	0.0190451	0.984805	1	-0.251827	-0.55543	0.5786	0.978478
PDK4	P08559_293;P08559_300;P29803_291;P29803_298	4	0.0302581	0.0190451	0.984805	1	-0.251827	-0.55543	0.5786	0.978478
PDPK1	O15530_241;P08559_293;P08559_300;P10636_519;P10636_529;P10636_534;P10636_548;P10636_552;P10636_713;P10636_721	10	0.117006	0.218542	0.827006	1	0.210315	0.419452	0.674885	0.981491
PHK	P10636_554	1	-0.00805366	-0.069062	0.94494	1	-0.150942	-0.342613	0.731889	0.982908
PHK_group	P46020_985	1	0.1375	0.265674	0.79049	1	0.352248	0.718858	0.472228	0.973757
PHKA1	P46020_985	1	0.1375	0.265674	0.79049	1	0.352248	0.718858	0.472228	0.973757
PHKG1	P10636_554	1	-0.00805366	-0.069062	0.94494	1	-0.150942	-0.342613	0.731889	0.982908
Pim1	P30307_216;Q7KZF4_426;Q92934_118;Q92934_99	4	-0.167923	-0.436719	0.662315	1	-0.180239	-0.404416	0.685907	0.981783
PIM1	O43524_32;P01106_293;Q13309_64;Q92934_118;Q92934_99;Q96B36_246;Q9Y4H2_1149	7	-0.066463	-0.203388	0.838832	1	-0.0561926	-0.142741	0.886495	0.985847
Pim2	O43524_32;O95544_48;P04049_259;P23588_422;P31749_126;P35568_270;P35568_330;P35568_527;P42345_2448;Q05655_304;Q6VN20_361;Q8NHH9_24;Q92934_99;Q9P107_914;Q9Y4H2_1149;Q9Y4H2_306;Q9Y4H2_308;Q9Y4H2_365;Q9Y4H2_577	19	-0.0437204	-0.151086	0.879908	1	-0.0347269	-0.0974594	0.922362	0.98639
PIM2	P01106_293;Q92934_118;Q92934_99	3	-0.185599	-0.477371	0.633098	1	-0.243642	-0.538163	0.590464	0.978901
Pim3	O43524_32;Q92934_118;Q92934_99	3	-0.185482	-0.477102	0.633289	1	-0.130104	-0.298655	0.765203	0.98364
PIM3	P01106_293;Q92934_118;Q92934_99	3	-0.185599	-0.477371	0.633098	1	-0.243642	-0.538163	0.590464	0.978901
PKA	P04049_259;P08670_39;P13861_99;P16949_63;P27708_1859;P29317_897;P35611_726;P35612_713;P50402_49;P50750_347;P53396_455;Q16637_4;Q16637_5;Q16637_8;Q96PU5_448	15	0.0656625	0.100466	0.919974	1	0.0382537	0.0564921	0.95495	0.986848
PKA_group	A0MZ66_249;A1L390_640;O00559_36;O14639_352;O14777_69;O14974_507;O14974_696;O15320_635;O43294_137;O43318_439;O43491_614;O43491_673;O43491_87;O43847_94;O60271_594;O60293_352;O60343_341;O60343_751;O60658_457;O60716_252;O60716_320;O60716_346;O60825_466;O60832_451;O75152_758;O75376_2335;O94806_213;O94885_90;O95071_1549;O95239_799;O95239_801;O95490_1334;O95817_284;O95819_639;O95819_900;O96013_104;P0404…	305	0.0294982	0.0172975	0.986199	1	-0.0254356	-0.0778596	0.93794	0.986613
PKAalpha	O60658_457;O60825_466;P04049_259;P04049_621;P11137_1787;P12931_17;P13612_1021;P13796_5;P13861_99;P15056_446;P16949_16;P16949_63;P27708_1859;P35222_552;Q07157_617;Q12923_1082;Q12923_936;Q14573_934;Q8TEU7_1094;Q92934_118;Q9Y3R0_43	21	0.0817789	0.137529	0.890612	1	0.0673109	0.117788	0.906236	0.986151
PKAbeta	P13861_78;P13861_99;P16949_16;P16949_63;P17302_364;P17302_365;P17302_368;P17302_369;P30307_216;P35222_551;P35222_552;P49768_365;Q07157_617;Q14573_2670;Q14573_934;Q92934_118;Q92934_99	17	0.029672	0.0176971	0.98588	1	-0.104722	-0.245114	0.806369	0.984462
PKAgamma	P13861_78;P13861_99;P17302_364;P17302_365;P17302_368;P17302_369;P30307_216;P35222_551;P35222_552;P49768_365;Q07157_617;Q14573_2670;Q14573_934;Q92934_118;Q92934_99	15	0.0339775	0.0275988	0.977982	1	-0.118523	-0.274226	0.783911	0.984024
PKB	Q14678_325;Q53EL6_457;Q53EL6_67;Q9UBP6_27	4	0.119867	0.225123	0.821884	1	-0.103018	-0.24152	0.809152	0.984515
PKB_group	O00178_8;O14974_507;O15014_467;O15400_126;O43524_32;O60343_341;O60343_588;O60343_751;O60716_269;O60716_320;O60716_349;O60716_920;O60825_466;O60825_483;O60841_182;O75052_195;O75362_441;O75592_2833;O75592_3467;O75962_2455;O94806_213;O94876_382;O94885_90;O95239_801;O95453_557;O95685_74;O95817_285;O95819_631;O95819_915;P02545_12;P02545_458;P04049_259;P04049_621;P08559_293;P12956_306;P12956_477;P13807…	247	0.0126077	-0.0215463	0.98281	1	-0.0144972	-0.0547852	0.95631	0.986867
PKBalpha	O14639_352;O14639_640;O43524_280;O43524_32;O60343_341;O60343_588;O60343_751;O60716_269;O60716_320;O60716_349;O60716_920;O60825_466;O60825_483;O95685_74;O95685_78;P04049_259;P04049_621;P08238_226;P10636_552;P10636_554;P13807_641;P15056_447;P15056_729;P17302_365;P17302_369;P18206_288;P18206_290;P19634_605;P19634_703;P21333_2152;P21359_2597;P23443_441;P26045_376;P28066_56;P31749_124;P31749_126;P3174…	123	0.00477622	-0.0395566	0.968447	1	-0.0375811	-0.10348	0.917582	0.98632
PKBbeta	O43524_32;O60343_341;O60343_588;O60343_751;O95685_74;O95685_78;P23443_441;P31749_124;P31749_126;P35568_270;P35568_330;P35568_446;P35568_527;P42345_2448;P49815_939;P49840_278;Q2PPJ7_375;Q2PPJ7_376;Q2PPJ7_821;Q6ZWJ1_460;Q92574_505;Q92934_99;Q9Y4H2_1149;Q9Y4H2_306;Q9Y4H2_308;Q9Y4H2_365;Q9Y4H2_520;Q9Y4H2_577	28	-0.0692165	-0.209721	0.833886	1	-0.0469407	-0.123224	0.90193	0.986086
PKBgamma	O43524_32;O95685_74;O95685_78;P23443_441;P42345_2448;P49815_939;P49840_278;Q05655_304;Q6ZWJ1_460;Q92934_99;Q9Y243_472;Q9Y4H2_1149;Q9Y4H2_306;Q9Y4H2_308;Q9Y4H2_365;Q9Y4H2_520;Q9Y4H2_577	17	-0.003537	-0.0586749	0.953211	1	-0.0367369	-0.1017	0.918995	0.986341
PKC	P04049_259;P08670_39;P08670_42;P29966_163;P29966_167;P29966_170;P35611_726;P35612_713;P61073_324;P61073_325	10	-0.0243732	-0.106593	0.915112	1	-0.0347654	-0.0975407	0.922297	0.986389
PKC_alpha	P29966_163;P35611_726;Q05209_435;Q15139_742	4	-0.115913	-0.317109	0.751161	1	-0.411743	-0.892769	0.371981	0.966918
PKC_beta	P11388_1343	1	0.248271	0.520419	0.602772	1	0.934185	1.94645	0.051601	0.802158
PKC_delta	P40763_727;Q15139_742	2	0.362093	0.782179	0.43411	1	-0.507768	-1.09533	0.27337	0.955516
PKC_epsilon	P17302_368	1	0.35479	0.765383	0.444043	1	-0.390537	-0.848035	0.396418	0.968894
PKC_eta	Q15139_742	1	-0.100279	-0.281156	0.778591	1	-1.19986	-2.5553	0.0106095	0.454637
PKC_group	A0FGR8_739;A0MZ66_249;A1L390_1034;A1L390_643;A1L390_647;O00192_335;O00566_289;O00571_594;O14497_1182;O14497_1184;O14497_772;O14545_470;O14639_655;O14647_1364;O14770_198;O14777_69;O14974_443;O15027_1178;O15027_1184;O15027_1193;O15027_1220;O15320_647;O15381_191;O43164_323;O43166_1650;O43294_137;O43318_454;O43318_455;O43491_57;O43491_58;O43491_614;O43491_87;O43491_89;O43719_721;O43741_108;O43847_94;…	554	0.0269736	0.0114915	0.990831	1	-0.000950287	-0.0262081	0.979091	0.987168
PKCalpha	O43491_58;O43491_614;O60716_352;O96013_99;O96017_260;P02545_395;P02545_628;P02545_636;P05783_42;P06400_252;P11388_1495;P13861_99;P17252_226;P17302_364;P17302_368;P17844_480;P18583_1954;P27707_74;P29966_163;P29966_167;P29966_170;P30622_204;P35611_726;P42345_2481;P42695_1357;P46013_1329;P46013_1815;P46013_1937;P46013_2299;P49756_683;P49792_1456;P51991_14;P57740_58;P61073_325;P62750_45;P62753_236;P6…	79	0.0465781	0.0565769	0.954882	1	0.00325173	-0.017344	0.986162	0.987259
PKCbeta	A1L390_1034;O00192_335;O43318_454;O43491_57;O43491_58;O43491_614;O60343_591;O60716_352;O60716_916;O60762_9;O75052_188;O94804_450;O94913_494;O95155_99;O95772_193;O96013_99;O96017_260;P02545_395;P05783_42;P06400_252;P08559_300;P08670_26;P08670_42;P11171_709;P15924_2209;P17252_226;P17302_364;P17302_368;P17844_480;P18583_154;P18583_1948;P18583_1954;P27707_74;P27816_1073;P29966_163;P29966_170;P30622_2…	164	0.0216759	-0.000691848	0.999448	1	-0.00196359	-0.0283457	0.977386	0.987146
PKCdelta	P00519_804;P04049_259;P04049_621;P10398_253;P10636_554;P10636_673;P10636_720;P15056_729;P17252_226;P29966_163;P29966_167;P29966_170;P35611_353;P35611_726;P42345_2478;P42345_2481;Q03252_405;Q07157_280;Q07157_284;Q07157_300;Q07157_617;Q5JVS0_97;Q92934_99;Q9Y2U5_153;Q9Y2U5_239;Q9Y2U5_331;Q9Y2U5_347;Q9Y4H2_577;Q9Y624_284;Q9Y624_287	30	0.0174244	-0.010469	0.991647	1	0.0169177	0.0114843	0.990837	0.987318
PKCepsilon	O43294_137;O43318_454;O96013_207;O96013_99;P05783_42;P06400_252;P08670_26;P08670_42;P15924_2209;P17252_226;P17302_364;P17302_368;P29966_163;P29966_167;P29966_170;P35221_652;P35221_655;P42345_2481;P43243_188;P46821_1772;P61073_324;P61073_325;Q02952_505;Q05209_435;Q07157_284;Q07157_300;Q13177_141;Q14247_426;Q15139_208;Q16539_2;Q5JVS0_97;Q8TEJ3_797;Q8TEW0_852;Q9NYB0_205;Q9NYB0_206;Q9UDY2_702;Q9UDY2_…	38	-0.015459	-0.0860924	0.931393	1	-0.0162858	-0.0585582	0.953304	0.986826
PKCeta	O15013_1283;O15013_1284;O15013_1285;O15013_1287;P04049_259;P04049_621;P10398_250;P10398_253;P12931_17;P12931_75;P15056_446;P15056_447;P15056_729;P46108_41;P60709_239;P63261_239;Q05655_304;Q07157_280;Q07157_284;Q07157_297;Q07157_300;Q07157_617;Q15139_205;Q15139_208;Q9BYX7_239;Q9Y624_284;Q9Y624_287	27	-0.0720731	-0.21629	0.828762	1	-0.27235	-0.598722	0.549358	0.977358
PKCgamma	P04049_259;P04049_621;P10398_250;P10398_253;P11388_1213;P11388_1327;P11388_1337;P11388_1351;P11388_1354;P11388_1377;P11388_1495;P12931_17;P15056_446;P15056_447;P15056_729;P17252_226;P17302_364;P17302_365;P17302_368;P17302_369;P19174_1263;P29966_163;P29966_167;P29966_170;P30086_52;P35568_270;P35568_527;P46108_41;P49840_278;P60709_239;P63261_239;Q05655_304;Q07157_280;Q07157_284;Q07157_297;Q07157_30…	56	0.0123998	-0.0220245	0.982428	1	-0.148197	-0.336823	0.73625	0.983008
PKCiota	P12931_17;P12931_75;P13861_78;P13861_80;P13861_99;P26232_654;P35221_652;P35221_654;P35221_655;P35221_658;P35222_551;P35222_552;P49757_438;Q07157_300;Q13501_332;Q15642_296;Q15642_299;Q7KZI7_40;Q7KZI7_621;Q8IUD2_21;Q8TEW0_143;Q8TEW0_144;Q8TEW0_174;Q8TEW0_715;Q8TEW0_728;Q8TEW0_852;Q8TEW0_873;Q92934_118;Q92934_99;Q9BYG5_11;Q9Y5T5_552;Q9Y624_284;Q9Y624_287	33	-0.0480439	-0.161029	0.87207	1	-0.021028	-0.0685617	0.945338	0.986716
PKCtheta	O43318_439;O43318_454;O43318_455;P04049_259;P04049_621;P10398_250;P10398_253;P12931_17;P15056_446;P15056_447;P15056_729;P19174_1263;P21333_1084;P21333_1533;P21333_2152;P27448_400;P27448_419;P29966_170;P30086_52;P31749_122;P31749_126;P31749_129;P35568_270;P35568_527;P40763_727;P46108_41;P60709_239;P63261_239;Q05655_304;Q07157_280;Q07157_284;Q07157_297;Q07157_300;Q07157_617;Q5JVS0_97;Q92738_391;Q92…	40	-0.0288425	-0.116871	0.906962	1	-0.185906	-0.416369	0.67714	0.981552
PKCzeta	O60343_591;O96013_99;P17252_226;P29966_163;P29966_167;P29966_170;P35221_652;P35221_655;P42345_2481;P61073_324;P61073_325;Q01082_2172;Q07157_284;Q07157_300;Q5SW79_356;Q5SW79_497;Q7KZI7_621;Q8TEW0_852;Q9H3Q1_295;Q9UDY2_702;Q9UDY2_961;Q9Y624_284	22	-0.0351725	-0.131428	0.895437	1	-0.00688645	-0.0387304	0.969105	0.987038
PKD	Q9Y5P4_132	1	-0.182861	-0.471072	0.637589	1	-0.0779541	-0.188647	0.85037	0.985255
PKD1	O96013_99;P05412_73;P12931_17;P16220_114;P19634_605;P22059_238;P22059_240;P22059_377;P29966_163;P29966_167;P42345_2478;P45984_183;P49815_939;P61073_325;Q02078_255;Q13439_71;Q15139_205;Q15139_208;Q7KZI7_621;Q8WXD9_1065	20	0.0217875	-0.000435143	0.999653	1	-0.0329363	-0.0936821	0.925362	0.986433
PKD2	Q9BZL6_197;Q9BZL6_200;Q9BZL6_203	3	-0.0720475	-0.216231	0.828807	1	-0.0853638	-0.204277	0.838137	0.985043
PKD3	O94806_213;O94806_216;O94806_735	3	0.143136	0.278634	0.780526	1	-0.555285	-1.19557	0.231864	0.947967
PKG	Q03393_19	1	0.177763	0.358267	0.720143	1	0.241208	0.484621	0.627945	0.980135
PKG1/cGK-I	Q14847_146	1	-0.277754	-0.689304	0.490632	1	-0.235006	-0.519946	0.603101	0.979334
PKG1cGKI	O14974_299;O14974_409;O14974_443;O14974_445;O14974_507;O14974_696;O14974_862;O14974_871;O43318_439;O60237_447;P04049_259;P04049_621;P04637_315;P16220_108;P16220_111;P16220_114;P17252_226;P17302_364;P17302_365;P17302_368;P17302_369;P40925_241;P46019_1015;P60174_58;P62140_316;P78347_210;Q01970_926;Q13884_389;Q14573_2670;Q14573_934;Q15637_80;Q15637_82;Q16539_2;Q5VSY0_23;Q5VSY0_25;Q5VSY0_27;Q9UP95_96…	38	0.0596868	0.0867233	0.930891	1	-0.184863	-0.41417	0.67875	0.981595
PKG2/cGK-II	Q14847_146	1	-0.277754	-0.689304	0.490632	1	-0.235006	-0.519946	0.603101	0.979334
PKG2cGKII	O14745_269;O14745_280;P16402_2;P17302_364;P17302_365;P17302_368;P17302_369;P18206_288;P50402_171;P50402_49;Q01970_926;Q03393_19;Q14103_190;Q14103_87;Q14573_2670;Q14573_934;Q14847_104;Q14847_146	18	0.164389	0.327511	0.743282	1	-0.0102504	-0.0458265	0.963449	0.986963
PKM	Q96B36_202;Q96B36_203	2	-0.0952479	-0.269586	0.787479	1	-0.177497	-0.398631	0.690165	0.981894
PKMYT1	P06493_14;P06493_15	2	-0.0214357	-0.0998373	0.920474	1	-0.167752	-0.378075	0.705375	0.982277
PKN1	P18669_118;P29966_163;P29966_170;P30307_216	4	0.166155	0.331572	0.740212	1	-0.134538	-0.30801	0.758074	0.983489
PLK1	O00139_140;O14777_69;O14974_299;O14974_443;O14974_445;O14974_507;O14974_862;O14974_871;O43524_280;O43524_284;O43524_299;O60341_126;O60566_676;O75122_327;O75122_370;O75170_289;O95684_152;O95684_202;O96017_379;P01106_62;P06493_14;P06748_125;P08670_426;P08670_51;P08670_56;P11388_1337;P11388_1343;P12270_2048;P24941_14;P25054_1863;P25054_2093;P25054_2096;P25205_713;P30260_426;P30305_375;P30307_214;P30…	125	0.0183229	-0.00840286	0.993296	1	-0.020382	-0.0671991	0.946423	0.986731
PLK2	P06748_125;Q969V6_447	2	-0.0151156	-0.0853026	0.932021	1	-0.17621	-0.395917	0.692166	0.981945
PLK3	P05412_63;P05412_73;P11388_1343;P15336_69;P15336_71;P30307_216	6	0.174744	0.351325	0.725345	1	0.15095	0.294224	0.768587	0.983711
PLK4	O60566_676;O95684_152;O95684_202;P06493_14;P11388_1244;P11388_1247;P11388_1327;P11388_1332;P11388_1337;P11388_1343;P11388_1377;P11388_1495;P24941_14;P30307_214;P30307_216;P48730_382;P48730_383;P49674_408;Q00526_14;Q13409_94;Q14008_829;Q14008_832;Q14204_4368;Q14680_336;Q14680_356;Q14680_505;Q15003_78;Q15003_81;Q15398_777;Q66GS9_439;Q7Z460_1196;Q7Z460_598;Q8WUY9_160;Q96B01_120;Q96B01_19;Q96B01_21;Q…	38	0.114846	0.213574	0.830879	1	0.101307	0.189503	0.849698	0.985243
PPP2CA	O43524_32	1	-0.0385796	-0.139264	0.889242	1	0.264467	0.533685	0.593559	0.979009
PRKAA1	O60825_466;O95239_801;P04049_259;P04049_621;P06400_811;P15056_729;Q06210_261;Q07866_521;Q14247_401;Q14C86_902;Q86TI0_237;Q8IY63_793;Q8N122_722;Q8ND76_326;Q9H0B6_581;Q9H0B6_582;Q9P2M7_131;Q9Y478_108	18	0.073442	0.118357	0.905785	1	0.0543517	0.0904507	0.927929	0.98647
PRKAA2	O60825_466;P35222_552;Q86TI0_237;Q8IY63_793;Q8N122_863;Q8NFG4_62;Q9Y2I7_307	7	-0.257218	-0.642075	0.520825	1	-0.140812	-0.321246	0.748024	0.983271
PRKACA	O14974_696;O60825_466;O94763_372;P04049_259;P04049_621;P08670_39;P08670_51;P10412_36;P10636_529;P10636_548;P10636_673;P11137_1782;P12931_17;P13612_1021;P13796_5;P16949_16;P16949_63;P17302_364;P17302_365;P17302_368;P17302_369;P21333_2152;P21731_331;P27708_1859;P35222_552;P35611_726;P35612_713;P37802_163;P50402_49;P50750_347;P53396_455;Q00536_119;Q00536_12;Q00536_153;Q01082_2159;Q05209_435;Q07352_5…	55	0.0608763	0.089459	0.928717	1	-0.0412821	-0.111288	0.911388	0.986228
PRKACB	Q92934_118;Q92934_99	2	-0.258934	-0.646021	0.518266	1	-0.327389	-0.714826	0.474717	0.973891
PRKACG	Q92934_118;Q92934_99	2	-0.258934	-0.646021	0.518266	1	-0.327389	-0.714826	0.474717	0.973891
PRKAR2A	P13861_99	1	-0.120344	-0.3273	0.743441	1	-0.0172627	-0.0606188	0.951663	0.986803
PRKAR2B	Q14847_146	1	-0.277754	-0.689304	0.490632	1	-0.235006	-0.519946	0.603101	0.979334
PRKCA	P02545_19;P08670_22;P08670_26;P08670_39;P08670_42;P13796_5;P17302_368;P21731_331;P29966_101;P29966_163;P29966_167;P29966_170;P29966_27;P35611_726;P35612_713;Q05209_435;Q15139_742;Q9UEY8_693;Q9UKF7_299;Q9Y624_284	20	-0.0624128	-0.194074	0.846118	1	-0.130357	-0.299189	0.764796	0.983632
PRKCB	P06400_249;P06400_252;P06400_795;P06400_821;P16949_25;P16949_38;P17302_368;P29966_163;P29966_170;Q14847_146;Q9Y4H2_306	11	0.0199732	-0.0046075	0.996324	1	-0.158126	-0.357768	0.720517	0.982643
PRKCD	O00429_616;P10636_673;P13796_5;P17096_44;P17302_368;P23396_221;P35611_726;P35612_713;P40763_727;P42224_727;P53004_237;P61073_324;P61073_325;P62753_235;P62753_236;Q05655_304;Q13263_473;Q14247_405;Q15139_742;Q9BZK7_123;Q9Y243_472	21	0.0358657	0.0319411	0.974519	1	-0.0523967	-0.134734	0.892823	0.985946
PRKCE	O60716_268;P17302_365;P17302_368;P17302_369;P40763_727;Q15139_742;Q16625_404;Q5JXC2_303;Q92934_118;Q92934_99	10	0.139869	0.271122	0.786298	1	-0.292012	-0.640198	0.522044	0.976201
PRKCG	P17302_368;Q14155_518	2	0.271004	0.572699	0.566849	1	-0.153929	-0.348915	0.727153	0.982799
PRKCH	Q15139_742;Q16625_404	2	-0.14977	-0.394973	0.692863	1	-0.620595	-1.33334	0.18242	0.934784
PRKCI	P50613_170;Q15334_659;Q6P1M3_653;Q92934_118;Q92934_99	5	0.00820672	-0.0316674	0.974737	1	-0.0503346	-0.130384	0.896263	0.985999
PRKCQ	O15530_241;Q15052_488;Q92934_99	3	-0.031165	-0.122212	0.902731	1	-0.269299	-0.592287	0.553658	0.97753
PRKCZ	P35611_726;P35612_713;P46937_109;Q15139_742;Q16625_404;Q9Y243_472	6	-0.0773532	-0.228433	0.81931	1	-0.249065	-0.549602	0.582592	0.978622
PRKD1	O96013_99;P05412_63;P22059_240;P23528_3;P53367_132;Q15139_205;Q15139_742;Q15276_407;Q8WUI4_486;Q92934_118;Q92934_99;Q9Y5P4_132	12	-0.0783927	-0.230824	0.817452	1	-0.206032	-0.458826	0.646359	0.98069
PRKD2	O96013_99	1	-0.0781701	-0.230312	0.81785	1	0.0891492	0.163856	0.869845	0.98558
PRKD3	Q15139_742	1	-0.100279	-0.281156	0.778591	1	-1.19986	-2.5553	0.0106095	0.454637
PRKDC	P08670_430;P08670_56;P11387_10	3	0.0146372	-0.016879	0.986533	1	-0.00576517	-0.0363651	0.970991	0.987063
PRKG1	P21731_331;Q03393_19;Q14847_146;Q92934_118	4	-0.267357	-0.665393	0.505799	1	-0.0543797	-0.138917	0.889516	0.985894
PRKG2	P30307_216;Q03393_19;Q14847_146	3	-0.0837386	-0.243118	0.807914	1	-0.015135	-0.0561306	0.955238	0.986852
PTK2B	Q14247_421	1	1.15577	2.60743	0.00912256	1	-1.2448	-2.65009	0.00804714	0.387368
RAF1	O14974_696;O95817_173;O95817_284;O95817_285;O95817_291;O96013_104;O96013_187;O96013_99;P04049_259;P04049_621;P04637_315;P05412_63;P05412_73;P06400_249;P06400_252;P06400_356;P06400_608;P06400_612;P06400_788;P06400_795;P06400_807;P06400_821;P06400_826;P08238_226;P08670_22;P08670_26;P08670_39;P08670_42;P08670_426;P08670_430;P08670_51;P08670_56;P11274_459;P11274_463;P12931_17;P12931_37;P12931_75;P138…	110	-0.0287934	-0.116758	0.907052	1	-0.0410061	-0.110705	0.91185	0.986235
RET	P28482_187;P45984_185;Q16539_182	3	0.167305	0.334217	0.738216	1	0.0411978	0.0627027	0.950003	0.986781
RHEB	P15056_446	1	-0.294964	-0.728882	0.466074	1	-0.17429	-0.391866	0.695157	0.982021
ROCK1	O14974_299;O14974_409;O14974_443;O14974_445;O14974_507;O14974_696;O14974_862;O14974_871;O15085_1295;O15085_254;P08670_22;P08670_26;P08670_39;P08670_42;P08670_426;P08670_430;P08670_51;P08670_56;P11831_224;P19634_603;P19634_605;P19634_703;P23528_3;P35568_270;P35568_330;P35568_348;P35568_446;P35568_527;P35568_531;P35611_12;P35611_353;P35611_355;P35611_358;P35611_366;P35611_431;P35611_600;P35611_613;…	58	-0.0106648	-0.075067	0.940161	1	-0.0116442	-0.0487667	0.961105	0.986931
ROCK2	O14974_299;O14974_409;O14974_443;O14974_445;O14974_507;O14974_696;O14974_862;O14974_871;O60237_447;O75116_1137;O95644_241;P08670_39;P16070_706;P19634_603;P35611_353;P35611_600;P35611_613;P35611_614;P35611_726;P62140_316;Q16555_509;Q9BST9_520;Q9NQC3_181;Q9Y2I7_307;Q9Y2I7_477	25	-0.0876401	-0.25209	0.800971	1	-0.0828581	-0.198992	0.842269	0.985115
RPS6K	Q9Y2V2_52	1	0.038135	0.0371598	0.970358	1	-0.0153383	-0.0565594	0.954896	0.986847
RPS6KA1	O60343_341;O60343_588;O60343_666;O60343_751;P13796_5;P19634_703;P21333_2152;P23588_422;P29317_897;P42345_2448;P62753_235;P62753_236;P62753_240;P62753_244;Q53EL6_457;Q53EL6_76;Q8N122_722;Q92934_118;Q92934_99;Q96RK0_173;Q9H6Z4_126;Q9NYB0_205;Q9UBP6_27;Q9UN36_332;Q9UN36_350;Q9Y2V2_52	26	0.0252748	0.00758483	0.993948	1	-0.141396	-0.322477	0.747091	0.98325
RPS6KA2	Q92934_118	1	-0.34099	-0.834729	0.40387	1	-0.269053	-0.591766	0.554007	0.977544
RPS6KA3	O60825_466;P10636_529;P13796_5;P16949_16;P23588_422;P29317_897;P40763_727;P51812_365;P51812_369;P62753_235;P62753_236;Q14934_289;Q8N122_722;Q92934_99;Q96RK0_173;Q9H6Z4_126;Q9UBP6_27	17	0.127427	0.242509	0.808386	1	-0.0466399	-0.12259	0.902432	0.986093
RPS6KA5	P40763_727;P42224_727	2	0.296269	0.6308	0.528171	1	0.57026	1.17875	0.238497	0.949341
RPS6KB1	O60825_466;O94763_372;P23588_422;P27708_1859;P35568_270;P35568_527;P42345_2448;P62753_235;P62753_236;P62753_240;P62753_244;P62753_247;P78362_494;Q06787_500;Q09161_22;Q53EL6_457;Q53EL6_67;Q92934_99;Q9UN36_332;Q9UN36_350	20	0.0340414	0.0277457	0.977865	1	-0.211816	-0.471027	0.637622	0.980431
RPS6KB2	P09651_4;P09651_6;Q53EL6_67	3	0.105244	0.191492	0.84814	1	0.00846043	-0.00635632	0.994928	0.98737
RSK-1	Q92934_118	1	-0.34099	-0.834729	0.40387	1	-0.269053	-0.591766	0.554007	0.977544
RSK_group	O60343_588;P19634_703;P21333_2152;P62753_235;P62753_236;Q8N122_722;Q92934_99	7	-0.0482623	-0.161531	0.871675	1	-0.315222	-0.68916	0.490723	0.974721
RSK2	P13807_641;P13861_99;P19634_703;P62753_235;P62753_236;Q15052_488;Q92934_118;Q92934_99	8	-0.0253213	-0.108773	0.913382	1	-0.268779	-0.591188	0.554394	0.977559
RSK3	O00418_72;O00418_74;O43683_593;O43683_596;P11831_224;P13861_78;P13861_80;P13861_99;P16220_108;P16220_111;P16220_114;P23588_422;P23588_445;P23588_459;P42345_2448;P42345_2478;P42345_2481;P49815_1097;P49815_1449;P49815_1452;P49815_939;P51812_365;P51812_369;P62753_235;P62753_236;P62753_240;P62753_241;P62753_242;P62753_244;P62753_247;P67809_165;Q15418_363;Q6ZW31_683;Q92574_505;Q92793_121;Q92934_118;Q9…	57	-0.0336245	-0.127868	0.898253	1	-0.151341	-0.343455	0.731256	0.982894
SGK_group	O43524_32;Q92597_328;Q92597_330;Q92597_364;Q92597_366;Q96PU5_448;Q99759_166;Q9UN36_330;Q9UN36_332;Q9UN36_348;Q9UN36_350;Q9Y2V2_52	12	-0.0227292	-0.102812	0.918112	1	-0.00731136	-0.0396267	0.968391	0.987028
SGK1	O43524_280;O43524_284;O43524_299;O43524_32;O60343_341;O60343_588;O60343_666;O60343_751;P15056_446;P35222_552;P42345_2448;P42345_2478;P42345_2481;P42858_419;P49815_939;Q6R327_1174;Q6R327_1177;Q6R327_1219;Q6R327_1385;Q6R327_1388;Q6R327_1396;Q6R327_21;Q92597_328;Q92597_330;Q92597_364;Q92597_366;Q96PU5_448;Q96PU5_449;Q96PU5_479;Q96PU5_483;Q96PU5_487;Q99759_166;Q9UN36_330;Q9UN36_332;Q9UN36_348;Q9UN36_…	37	0.0377621	0.0363022	0.971041	1	-0.0432677	-0.115476	0.908068	0.986179
SGK2	O43524_32	1	-0.0385796	-0.139264	0.889242	1	0.264467	0.533685	0.593559	0.979009
SGK3	Q96PU5_448	1	0.0732991	0.118028	0.906045	1	-0.00988139	-0.0450482	0.964069	0.986971
SIK1	P10636_529;P10636_673;Q6UUV7_162;Q6UUV7_329;Q6UUV7_370;Q6UUV7_62;Q6UUV9_151	7	0.0662045	0.101712	0.918985	1	0.192479	0.381828	0.702589	0.982208
SIK2	Q6UUV9_151	1	-0.149923	-0.395325	0.692603	1	0.0511004	0.0835921	0.933381	0.986548
SMG1	Q92900_1107	1	0.369637	0.799527	0.423985	1	-0.244901	-0.54082	0.588632	0.978837
Src	Q14247_421	1	1.15577	2.60743	0.00912256	1	-1.2448	-2.65009	0.00804714	0.387368
SRC	P06493_15;Q14247_421;Q9NYF8_284	3	0.415577	0.905178	0.365371	1	-0.428374	-0.927852	0.353484	0.965248
Srm	Q14247_421	1	1.15577	2.60743	0.00912256	1	-1.2448	-2.65009	0.00804714	0.387368
SRPK1	Q07955_205	1	-0.0680825	-0.207113	0.835922	1	-0.0661932	-0.163837	0.869859	0.98558
SRPK2	P78362_494	1	0.119033	0.223205	0.823376	1	-0.0927683	-0.219897	0.825951	0.984825
STK10	O94804_455	1	-0.536728	-1.28488	0.198836	1	-0.581863	-1.25164	0.210702	0.943039
STK11	Q6UUV9_151	1	-0.149923	-0.395325	0.692603	1	0.0511004	0.0835921	0.933381	0.986548
STK25	Q9BSQ5_384	1	-0.111478	-0.30691	0.758912	1	0.35192	0.718167	0.472654	0.97378
STK3	P17252_226;P18754_11	2	-0.027445	-0.113657	0.90951	1	0.0682435	0.119755	0.904677	0.986127
STK38	P46937_109;Q2M2I8_637;Q9UBF8_277	3	-0.113026	-0.31047	0.756203	1	-0.0133195	-0.0523007	0.958289	0.986893
STK39	Q9Y6R1_65	1	-0.134496	-0.359846	0.718963	1	-0.0738283	-0.179943	0.857197	0.98537
SYK	P30307_216;Q14247_421	2	0.502272	1.10456	0.269352	1	-0.648202	-1.39158	0.164051	0.928007
TAF1	Q15545_264	1	-0.178686	-0.461472	0.64446	1	-0.134402	-0.307722	0.758294	0.983494
TBK1	P23443_444;P23443_447	2	0.0810076	0.135756	0.892014	1	-0.0730016	-0.178199	0.858566	0.985393
TESK1	P23528_3;Q9Y281_3	2	-0.0421046	-0.14737	0.88284	1	0.188651	0.373753	0.708588	0.982356
TESK2	P23528_3;P60981_3;Q9Y281_3	3	0.68708	1.52956	0.126125	1	-0.559249	-1.20393	0.228616	0.947267
TGFbR2	O43294_137;O43318_439;O43318_454;O43318_455;P04626_1054;P11717_2401;P11717_2409;P16070_706;P29590_504;P35222_551;P35222_552;P39880_1216;P46937_109;P52701_252;P52701_254;P52701_256;P52701_261;Q01082_2159;Q01082_2160;Q01082_2161;Q01082_2164;Q01082_2172;Q01082_2316;Q01082_2328;Q01082_2340;Q7Z3T8_946;Q96PU5_448	27	0.118235	0.221368	0.824806	1	0.142892	0.277224	0.781608	0.983978
TLK1	O00161_110;Q99638_328;Q9NQS7_218;Q9NQS7_831;Q9Y294_166	5	0.243237	0.508841	0.610864	1	0.286391	0.579934	0.561959	0.977854
TLK2	B5ME19_11;B5ME19_13;B5ME19_178;B5ME19_181;B5ME19_182;B5ME19_9;Q6VN20_361;Q86UE8_117;Q92692_524;Q92945_274;Q99613_11;Q99613_13;Q99613_178;Q99613_181;Q99613_182;Q99613_9;Q9NQS7_218;Q9NQS7_831;Q9NQS7_832;Q9Y294_166	20	0.0912828	0.159386	0.873365	1	0.194496	0.386083	0.699435	0.982129
TNIK	P19634_603;P35222_551;Q9NQB0_177;Q9UKE5_680	4	-0.0248726	-0.107741	0.914201	1	0.0977119	0.181919	0.855647	0.985344
TRKA	Q96S59_474	1	-0.983627	-2.31263	0.0207431	1	-0.830815	-1.7768	0.0756015	0.855915
TRPM7	Q96QT4_1387	1	-0.415986	-1.0072	0.313838	1	-0.186435	-0.417486	0.676323	0.98153
TTBK1	P10636_519	1	0.272034	0.575066	0.565247	1	0.631246	1.3074	0.191077	0.937554
TTBK2	Q7L0J3_80;Q7L0J3_81;Q7L0J3_84	3	-0.0133956	-0.081347	0.935166	1	-0.149597	-0.339777	0.734025	0.982957
TTK	O14777_69;O43524_32;O60566_670;O75376_1367;O95239_1181;O95239_799;P06400_823;P06493_14;P06493_161;P08670_426;P0C1Z6_207;P0DJD0_779;P10244_266;P10398_253;P10636_720;P11137_1780;P11388_1244;P11388_1327;P11388_1343;P20340_3;P20700_19;P20700_20;P21359_862;P24941_14;P26045_376;P26232_654;P27816_521;P35221_654;P35221_658;P45984_183;P46013_2212;P46013_2231;P46013_347;P46013_543;P49792_1399;P50613_170;P5…	89	0.0212933	-0.00157167	0.998746	1	-0.0274975	-0.082209	0.93448	0.986564
UHMK1	P16949_38;Q15637_80;Q15637_82	3	0.32458	0.695908	0.486486	1	-1.21675	-2.59092	0.00957186	0.429258
ULK1	O75143_355;Q8N122_859;Q8N122_863;Q8N122_877;Q8TEV9_492	5	0.0945446	0.166887	0.867459	1	0.0154544	0.00839734	0.9933	0.987349
ULK2	Q8N122_859	1	0.0394476	0.0401785	0.967951	1	-0.0300839	-0.0876651	0.930143	0.986502
VRK1	P05412_63;P05412_73	2	0.170819	0.3423	0.732125	1	-0.0892033	-0.212377	0.831813	0.984931
WEE1	P06493_15;P24941_14;P24941_15;P30291_173	4	0.0467914	0.0570674	0.954492	1	-0.0405599	-0.109764	0.912596	0.986246
WEE2	P06493_15	1	0.0901367	0.15675	0.875442	1	-0.00359364	-0.0317842	0.974644	0.98711
WNK1	Q96PU5_449	1	1.08823	2.45211	0.0142019	1	0.986273	2.05633	0.0397511	0.757484
WNK4	Q96PU5_449	1	1.08823	2.45211	0.0142019	1	0.986273	2.05633	0.0397511	0.757484
Yes	P28482_187;Q14161_392;Q16539_182	3	-0.388712	-0.944478	0.344925	1	0.0434062	0.0673613	0.946294	0.986729
YSK1	Q9P2B4_590	1	0.143922	0.280443	0.779138	1	0.191444	0.379646	0.704208	0.982248
