# Supplementary material for: Omics Analyses Uncover Host Networks Defining Virus-Permissive and -Hostile Cellular States
Source: Mol Cell Proteomics. 2025 Apr 7;24(5):100966. doi: 10.1016/j.mcpro.2025.100966 (PMC12136899; doi:10.1016/j.mcpro.2025.100966)
Supplement: Table S6 [file mmc12.xlsx]

## Sheet: table legends 
Table legends
Candidate scoring flow overview:
#VALUE!
Scoring table:
* genes scores are weighed sum of evidences generated or analysed in this study. Weighing factors are subjectively determined base on our research interest.
Gene.names & MPID.lite:	Gene identifiers in Uniprot database
Score.HEK293T.data	Score based on significant changes in HEK293T-vs-HEK293 dataset. Score 2 if FDR<0.01, 0.5 if FDR<0.05
Score.IFN.data	Score based on all IFN-α related dataset generated in this study. Genes are:
	i), positively scored for IFN-α induced protein changes using both Z-score & T-test generated FDR
	ii), positively scored for IFN-α induced phosphosite changes using both Z-score & ON-OFF changes
	iii), negatively scored for IFN-α induced RNA changes using both Z-score & T-test generated FDR to avoid well-studied ISGs and highlight mRNA-protein discordance
Score.GO.hclust	Score based on GO analysis and clustering analysis with GO-annotated ISGs. Scored -4 if is well annotated ISG, 1 if cluster with well annotated ISG in proteome data.
Score.labs.data	Score based on overlap with research project/dataset in Castello lab
Score.xref	Score based on interactions with viral RNA/protein as described in result section.
Score.txt.mining	Score based on text mining of research articles in PubMed database. Keywords related to "innate immun" or "IFN-α/type-I interferon" were used in search:
	positively scored if described in limited number of articles (<5; <20) without clear mechanism study;
	negatively scored if described in surplus amount of articles (>20; >50) with clearly characterised mechanism.
Notes	Manual inspection on high score or high fold change proteins. Include brief functional description if available in Uniprot.org:
	green: display ON-OFF expression pattern, could be high priority target;
	pink: questionable quantification result due to 2 missing values, could bear moderate risk of having logFC distorted by imputation;
	red: unreliable quantification due to 1 missing value, bear high risk of having logFC distorted by imputation;
Marked_interested	Marked "1" for interested candidate. Determined by score, fold change in proteomics data, and research interest:
	proteins with higher fold change are potentially more feasible to validate, therefore set higher priorities;
	membrane proteins, ribosomal complex proteins, and board-function proteins are less preferred due to difficulty in downstream validation.
Sequences:
sequences cloned from cDNA or generated from de novo synthesis. All genes were cloned to cDNA5 plasmid with customised addition of linker-eGFP at C-terminal.

## Sheet: scoring table
Gene.names	MPID.lite	Score.HEK293T.data	Score.IFN.data	Score.GO.hclust	Score.labs.data	Score.xref	Score.txt.mining	Score.exclude.HEK293T	Score.all.data	Notes_pink: questionable logFC due to 2 NA; red: unreliable logFC due to 1 NA; light green: ON-OFF	Marked_interested_base_on_Score_and_logFC_and_research_interest	Notes_for_interested_candidates
HNRNPD	Q14103-3	2	3	0	3	3	0	9	11	RBP that binds to AU-rich elements, involve in various processes	1	tested
SP110	Q9HB58-5	2	6	1	0	0	0	7	9	transcription factor, no much description	1	gene length too long
HERC6	Q8IVU3-2	2	5.97882	1	0	0	0	6.97882	8.97882	probable E3 (by similarity)	1	tested
UBE2J2	Q8N2K1-2	2	3.14456	1	0	0	1.5	5.64456	7.64456	might function in ERAD	1	tested
CMPK2	Q5EBM0	2	4.35168	1	0	0	0	5.35168	7.35168	involve in dUTP & dCTP synthesis	1	tested
TFB1M	Q8WVM0	2	2.3281	0	0	3	0	5.3281	7.3281	catalyze maturation of mitochondrial rRNA	1	not selected due to workload limit, but potentially interesting
DIMT1	Q9UNQ2	0.5	2.78631	0	1	3	0	6.78631	7.28631	Rate limiting factor in tryptophan metabolic, involve in immune regulation	1	phenotype not tested
USP41	Q3LFD5	2	5.47514	1	0	-3	1.5	4.97514	6.97514	probable ubiquitin C-term hydrolyse (by similarity)	1	tested
HELZ2	Q9BYK8	0	6.45509	1	1	-3	1.5	6.95509	6.95509	RBP, transcription coactivator	1	gene length too long
SPOP	O43791	2	1.86779	1	0	2	0	4.86779	6.86779	component of E3 complex, in complex with CUL3	1	fail to generate stable line
APOL2	Q9BQE5	2	2.83308	1	0	0	1	4.83308	6.83308	facilitate lipid movement & binding	0
PARP12	Q9H0J9	2	2.68716	1	1	0	0	4.68716	6.68716	catalyze mono-ADP-ribosylation	1	gene length too long
KATNBL1	Q9H079	2	3.57069	1	0	0	0	4.57069	6.57069	microtube-regulatory role in vitro	1	fail to generate stable line
PCBP2	Q15366-5	2	2.45331	-4	3	3	0	4.45331	6.45331	regulate MAVS signalling, initiate viral RNA replication	0
SUSD6	Q92537	2	1.42192	1	0	0	2	4.42192	6.42192	function inferred from mouse study, may involve in cell growth-suppress & death	0
POLDIP3	Q9BY77-2	2	2.35228	0	2	0	0	4.35228	6.35228	enhance translation of spliced mRNA, recruit RPs to newly synthesized mRNA	1	tested
FOXP2	O15409	2	3.34648	1	0	0	0	4.34648	6.34648	multifunctional transcription repressor	1	not selected due to workload limit, but potentially interesting
AGA	P20933	2	3.31624	1	0	0	0	4.31624	6.31624	cleave GlucNac-Asn bond in lysosome	0
C10orf35	Q96D05	2	3.31235	1	0	0	0	4.31235	6.31235	may involve in lysosome homeostasis	0
CLDND1	Q9NY35-2	2	1.27254	1	0	0	2	4.27254	6.27254	no description	0
MTRF1	O75570	2	1.24713	1	0	0	2	4.24713	6.24713	mitochondrial termination codon cofactor	1	tested
BRD1	O95696	2	3.2312	1	0	0	0	4.2312	6.2312	key scaffold protein in histone acetylation	0
C9orf123	Q96GE9-2	2	3.20444	1	0	0	0	4.20444	6.20444	involved in mitochondria electro chain complex I assembly	0
CAPN15	O75808	2	4.16676	0	0	0	0	4.16676	6.16676	no description	1	gene length too long
MACROD1	Q9BQ69	0	3.65693	1	0	0	1.5	6.15693	6.15693	remove mono-ADP, involved in estrogen signalling	1	fail to generate stable line
FRMD5	Q7Z6J6-2	2	2.10011	1	0	0	1	4.10011	6.10011	may involve in cell movement & adhesion	1	tested
ENTPD5	O75356	2	3.02788	1	0	0	0	4.02788	6.02788	UDPase that affects cell energy balance ((ADP+AMP)/ATP)%	1	fail to generate stable line
BMS1	Q14692	0	0.0193659	0	3	3	0	6.01937	6.01937	may regulate in RPS maturation (by similarity)	0
GPATCH4	Q5T3I0	2	0.018328	0	1	3	0	4.01833	6.01833	no description	0
DDX60L	Q5H9U9	2	6	1	0	-3	0	4	6	no description	1	gene length too long
PARP10	Q53GL7	2	6	1	0	-3	0	4	6	catalyze mono-ADP-ribosylation in respond to DNA damage	1	gene length too long
EPSTI1	Q96J88-2	2	5.87624	1	0	-3	0	3.87624	5.87624	may involve in macrophage differentiation & STAT1 signalling (by similarity)	1	tested
CGNL1	Q0VF96	2	2.80359	1	0	0	0	3.80359	5.80359		0
CAPN5	O15484	2	1.72862	1	0	0	1	3.72862	5.72862	calcium-regulated protease, no further description	0
BTF3	P20290	0	3.7261	1	1	0	0	5.7261	5.7261	RBP, transcription factor & SRP-mediated nacent peptide transportation blocker	1	phenotype not tested
MTA1	Q13330-3	2	3.4658	0	0	0	0	3.4658	5.4658	multifunctional transcription regulator, enhance WNT1 signalling, associate with IFI16 in breast cancer	0
MTSS1L	Q765P7	2	2.36328	1	0	0	0	3.36328	5.36328	plasma membrane & ruffle organisation	0
TDRD7	Q8NHU6	2	1.35863	1	0	0	1	3.35863	5.35863	component of specific cytoplasmic RNA granule, involved in morphogenesis	1	not selected due to workload limit, but potentially interesting
EGFLAM	Q63HQ2-2	2	2.25563	1	0	0	0	3.25563	5.25563	might promote cell adhesion (by similarity)	0
METTL9	Q9H1A3-2	2	1.21387	0	0	0	2	3.21387	5.21387	no description	0
BTBD2	Q9BX70	2	1.21245	1	0	0	1	3.21245	5.21245	no description	1	tested
NYNRIN	Q9P2P1	2	0.0217697	0	0	3	0	3.02177	5.02177	may involve in retroviral sequence fusion	0
RAD54L	Q92698	2	2.01282	1	0	0	0	3.01282	5.01282	essential DSB damage repairer	1	gene length too long
LGALS3BP	Q08380	2	1.00813	1	0	2	-1	3.00813	5.00813	promote integrin-mediated cell adhesion, may involve in anti-viral response	1	tested
ETF1	P62495-2	2	3	0	0	0	0	3	5	involve in traslation termination	1	not selected due to workload limit, but potentially interesting
EIF2S3L	Q2VIR3-2	2	0	0	0	3	0	3	5	involve in traslation initiation	0
HNRNPA1L2	Q32P51	2	0	0	0	3	0	3	5	involve in packaging & transport of mRNA	0
NOP14	P78316-2	2	0	0	3	0	0	3	5	may involve in processing & export of RPS (by similarity)	0
SCAMP3	O14828-2	2	0	0	0	3	0	3	5	Golgi recycling factor	0
CNTLN	Q9NXG0-2	2	1.9991	1	0	0	0	2.9991	4.9991	play role in centrosome formation	0
LDHA	P00338	2	-0.0424425	0	0	3	0	2.95756	4.95756	lactase dehydrogenase	0
ZKSCAN3	Q9BRR0-2	2	1.87239	1	0	0	0	2.87239	4.87239		0
REEP6	Q96HR9	2	0.842725	0	0	2	0	2.84272	4.84272		0
ZZEF1	O43149-3	2	2.80784	0	0	0	0	2.80784	4.80784	may be transcription factor	0
SLC35B1	P78383	2	1.75352	1	0	0	0	2.75352	4.75352	might be suger transporter (by similarity)	0
TBRG1	Q3YBR2	2	1.7053	1	0	0	0	2.7053	4.7053	growth inhibitor that arrest cells in G1 via p53	0
DDX6	P26196	0	0.0189808	0	0.666667	4	0	4.68565	4.68565	essential in P-body formation	0
HIST1H2AJ	Q99878	2	0	0	0.666667	2	0	2.66667	4.66667		0
UBXN8	O00124-3	2	1.6566	1	0	0	0	2.6566	4.6566	involve in ERAD	0
TAPBP	O15533-2	2	1.50972	1	0	0	0	2.50972	4.50972	involve in MHC I peptide loading	1	tested
IFI44L	Q53G44	2	6	1	0	-3	-1.5	2.5	4.5		0
THAP10	Q9P2Z0	2	1.45283	1	0	0	0	2.45283	4.45283	no description	1	tested
PLEKHH2	Q8IVE3	2	1.41343	1	0	0	0	2.41343	4.41343		0
PRDM8	Q9NQV8	2	1.41007	1	0	0	0	2.41007	4.41007	probable histon methytransferase (by similarity)	0
PLAT	P00750-4	2	1.37013	1	0	0	0	2.37013	4.37013	important in tissue remodelling & neuron migration via plasmin-mediated proteolysis	0
TEC	P42680	2	1.35971	1	0	0	0	2.35971	4.35971	tyrosine protein kinase involved in multiple pathways	0
LAGE3	Q14657	0	3.34731	1	0	0	0	4.34731	4.34731	involved in threonyl-tRNA synthesis	1	not generated stable line due to high volume of work, but potentially interesting
C12orf65	Q9H3J6	2	1.31233	1	0	-2	2	2.31233	4.31233	might involve in mitochondria translation termination (inferred via sequence similarity), KD inrease ROS and lead to apoptosis	0
PPAP2A	O14494	2	1.29536	1	0	0	0	2.29536	4.29536		0
CYP27C1	Q4G0S4	2	1.28719	1	0	0	0	2.28719	4.28719	oxygenase that desatuate retinal in skin	0
DTWD1	Q8N5C7-2	2	1.27615	1	0	-1	1	2.27615	4.27615	play role in tRNA synthesis	1	fail to generate stable line
VAMP4	O75379-2	2	1.27173	1	0	0	0	2.27173	4.27173		0
HACD3	Q9P035-2	2	1.25282	0	1	0	0	2.25282	4.25282	involve in long-chain lipid metabolic	0
ZSCAN26	Q16670	2	1.23923	1	0	0	0	2.23923	4.23923	probable transcription factor, no much description	0
SUGT1	Q9Y2Z0-2	2	1.23063	1	0	0	0	2.23063	4.23063		0
UBE2E1	P51965-2	0.5	2.72331	1	0	0	0	3.72331	4.22331	catalyze ISG15-lysation	0
LDHC	P07864	0	3.1874	1	0	0	0	4.1874	4.1874		0
EIF4G1	Q04637-4	2	1.82744	1	1.33333	-2	0	2.16078	4.16078		0
ZNF280D	Q6N043-2	2	1.15874	1	0	0	0	2.15874	4.15874	probable transcription factor, no much description	0
USP43	Q70EL4-4	2	1.15818	1	0	0	0	2.15818	4.15818	might recognize & hydrolise GGK tail in ubi-site (by similarity)	1	not generated stable line due to high volume of work, but potentially interesting
PALM	O75781-2	2	1.15733	1	0	0	0	2.15733	4.15733		0
PSEN2	P49810-3	2	2.1279	0	0	0	0	2.1279	4.1279		0
RBM48	Q5RL73	2	1.09763	1	0	0	0	2.09763	4.09763		0
PPAN	Q9NQ55-2	2	0.0802829	0	0	2	0	2.08028	4.08028		0
DAPK2	Q9UIK4	2	1.06564	1	0	0	0	2.06564	4.06564	Calcium-dependent kinase regulates multiple survival/apoptosis related pathways	0
THRB	P10828	2	1.05459	1	0	0	0	2.05459	4.05459		0
PPP2R5B	Q15173-2	2	1.00945	1	0	0	0	2.00945	4.00945		0
ASB3	Q9Y575-2	2	0.99471	1	0	0	0	1.99471	3.99471	probable component of E3 complex	0
EEF1D	P29692-3	0	2.98691	1	0	0	0	3.98691	3.98691		0
EEF1D	P29692-3	0	2.98691	1	0	0	0	3.98691	3.98691		0
REXO1	Q8N1G1	2	0.978783	1	0	0	0	1.97878	3.97878		0
SRSF8	Q9BRL6-2	2	0.928632	1	0	0	0	1.92863	3.92863		0
NXPE3	Q969Y0	2	0.927116	1	0	0	0	1.92712	3.92712	transcription repressor in circadian rhythm	0
BHLHE40	O14503	2	0.913948	1	0	0	0	1.91395	3.91395		0
GDE1	Q9NZC3	0	3.90708	0	0	-3	3	3.90708	3.90708	hydrolyze glycero-phospho-inositol into inositol and glycero-phosphate	1	tested
TCTEX1D2	Q8WW35	2	0.857003	1	0	0	0	1.857	3.857		0
HN1L	Q9H910-2	2	0.856805	1	0	0	0	1.8568	3.8568		0
TECPR2	O15040	2	0.848725	0	0	0	1	1.84872	3.84872	might induce autophagy	0
TUBGCP6	Q96RT7-2	2	0.837196	0	0	0	1	1.8372	3.8372	essential for microtube nucleation at centrosome	0
PAPD7	Q5XG87	2	0.820436	1	0	0	0	1.82044	3.82044		0
ADAM22	Q9P0K1-4	2	0.807438	1	0	0	0	1.80744	3.80744	integrin binding, involve in cell adhesion	0
CSRP2BP	Q9H8E8	2	0.801909	1	0	0	0	1.80191	3.80191		0
BMPR1A	P36894	2	0.792975	1	0	0	0	1.79298	3.79298	ligand-dependent surface receptor in BMP pathway	0
ULK2	Q8IYT8	2	0.787071	1	0	0	0	1.78707	3.78707		0
RNF126	Q9BV68-2	2	0.781037	1	0	0	0	1.78104	3.78104		0
HPDL	Q96IR7	2	0.769488	1	0	0	0	1.76949	3.76949		0
SDHAF3	Q9NRP4	2	1.74469	0	0	0	0	1.74469	3.74469		0
MAPRE3	Q9UPY8-2	2	3.73589	1	0	-3	0	1.73589	3.73589		0
SYN2	Q92777-2	2	0.726108	1	0	0	0	1.72611	3.72611		0
SWI5	Q1ZZU3	2	0.709133	1	0	0	0	1.70913	3.70913		0
ZNF316	A6NFI3	2	0.697556	1	0	0	0	1.69756	3.69756		0
RWDD3	Q9Y3V2	2	0.668405	1	0	0	0	1.6684	3.6684		0
CARD8	Q9Y2G2-5	2	0.650904	1	0	0	0	1.6509	3.6509		0
CASZ1	Q86V15	2	0.646589	1	0	0	0	1.64659	3.64659		0
C2orf68	Q2NKX9	2	0.641422	1	0	0	0	1.64142	3.64142		0
TFAP2C	Q92754	2	0.637001	1	0	0	0	1.637	3.637		0
DUSP23	Q9BVJ7	2	0.629984	1	0	0	0	1.62998	3.62998		0
BTBD11	A6QL63-2	2	0.627426	1	0	0	0	1.62743	3.62743		0
PLEKHJ1	Q9NW61	2	0.622751	1	0	0	0	1.62275	3.62275		0
KCTD13	Q8WZ19	2	0.617267	1	0	0	0	1.61727	3.61727		0
REV3L	O60673-2	2	0.609061	1	0	0	0	1.60906	3.60906		0
SNRK	Q9NRH2	2	0.606235	1	0	0	0	1.60624	3.60624		0
POC1A	Q8NBT0-2	2	0.584914	1	0	0	0	1.58491	3.58491		0
WSB1	Q9Y6I7	2	0.548588	1	0	0	0	1.54859	3.54859		0
UFL1	O94874	0.5	0.0401711	0	0	3	0	3.04017	3.54017	E3 that mediates ufmylation involved in various pathways	0
CENPJ	Q9HC77	2	0.526872	1	0	0	0	1.52687	3.52687		0
THUMPD2	Q9BTF0	2	0.525004	1	0	0	0	1.525	3.525		0
AHDC1	Q5TGY3	2	0.516861	1	0	0	0	1.51686	3.51686		0
CARKD	Q8IW45	2	3.50292	1	0	-3	0	1.50292	3.50292		0
GCNT1	Q02742	2	0.502571	1	0	0	0	1.50257	3.50257		0
PPM1D	O15297	2	0.502439	1	0	0	0	1.50244	3.50244		0
SSH1	Q8WYL5	2	0.502189	1	0	0	0	1.50219	3.50219		0
GALNT14	Q96FL9-2	2	0.499509	1	0	0	0	1.49951	3.49951		0
ZCCHC9	Q8N567	2	0.498724	1	0	0	0	1.49872	3.49872		0
TBX18	O95935	2	0.496962	1	0	0	0	1.49696	3.49696		0
VGLL4	Q14135-2	2	0.493716	1	0	0	0	1.49372	3.49372		0
GBP1	P32455	2	3.49054	1	0	-3	0	1.49054	3.49054		0
AXIN1	O15169-2	2	0.480362	1	0	0	0	1.48036	3.48036		0
ZC3H12A	Q5D1E8	2	0.470797	1	0	0	0	1.4708	3.4708		0
RBMS1	P29558-2	2	0.468542	1	0	0	0	1.46854	3.46854		0
KAZN	Q674X7-2	2	0.463779	1	0	0	0	1.46378	3.46378		0
DUSP19	Q8WTR2-2	2	0.453172	1	0	0	0	1.45317	3.45317		0
TMEM132E	Q6IEE7	2	0.45192	1	0	0	0	1.45192	3.45192		0
B9D2	Q9BPU9	2	0.44226	1	0	0	0	1.44226	3.44226		0
C16orf72	Q14CZ0	2	0.437978	1	0	0	0	1.43798	3.43798		0
CREM	Q03060-32	2	0.43461	1	0	0	0	1.43461	3.43461		0
PIGX	Q8TBF5	0	3.43429	0	0	0	0	3.43429	3.43429	establish glyco-lipid anchor	0
ISL2	Q96A47	2	0.430381	1	0	0	0	1.43038	3.43038		0
ENDOV	Q8N8Q3	2	0.429926	1	0	0	0	1.42993	3.42993		0
TXNL4B	Q9NX01	2	0.429534	1	0	0	0	1.42953	3.42953		0
ZNF814	B7Z6K7	2	3.42883	1	0	-3	0	1.42883	3.42883		0
ELL2	O00472	2	0.423637	1	0	0	0	1.42364	3.42364		0
TFE3	P19532	0.5	1.90615	1	0	0	0	2.90615	3.40615		0
UHMK1	Q8TAS1	2	0.405868	1	0	0	0	1.40587	3.40587		0
CERK	Q8TCT0	2	3.40392	1	0	-3	0	1.40392	3.40392		0
MRPL52	Q86TS9-3	2	0.403294	1	0	0	0	1.40329	3.40329		0
CHN2	P52757	2	0.39847	1	0	0	0	1.39847	3.39847		0
PROSER1	Q86XN7-2	2	0.394811	1	0	0	0	1.39481	3.39481		0
MESDC1	Q9H1K6	2	0.387206	1	0	0	0	1.38721	3.38721		0
RBM41	Q96IZ5-2	2	0.386756	1	0	0	0	1.38676	3.38676		0
GNAS	Q5JWF2-2	2	0.383513	1	0	0	0	1.38351	3.38351		0
KIT	P10721-2	2	0.374781	1	0	0	0	1.37478	3.37478		0
ENTPD6	O75354-2	2	0.37326	1	0	0	0	1.37326	3.37326		0
RPL18	Q07020	0	0.0373539	0	1.33333	2	0	3.37069	3.37069		0
FIZ1	Q96SL8	2	0.370482	1	0	0	0	1.37048	3.37048		0
UBE2L6	O14933	2	5.36998	-4	0	0	0	1.36998	3.36998	catalyze ISG15-lysation	1	tested
ZNF14	P17017	2	0.367655	1	0	0	0	1.36765	3.36765		0
ZNF195	O14628-4	2	0.366729	1	0	0	0	1.36673	3.36673		0
COL4A1	P02462-2	2	0.366672	1	0	0	0	1.36667	3.36667		0
RBCK1	Q9BYM8	2	0.361022	1	0	0	0	1.36102	3.36102		0
MAU2	Q9Y6X3-2	2	0.356512	1	0	0	0	1.35651	3.35651		0
FAM171B	Q6P995	2	0.355015	1	0	0	0	1.35501	3.35501		0
RPS3A	P61247	0	0.0200686	0	1.33333	2	0	3.3534	3.3534		0
DCLK2	Q8N568-2	2	0.351891	1	0	0	0	1.35189	3.35189		0
RTEL1	Q9NZ71-6	2	0.347498	1	0	0	0	1.3475	3.3475		0
LYRM5	Q6IPR1	2	0.343722	1	0	0	0	1.34372	3.34372		0
CTDNEP1	O95476	2	0.342325	1	0	0	0	1.34233	3.34233		0
DGAT1	O75907	2	0.341411	1	0	0	0	1.34141	3.34141		0
WARS	P23381-2	2	1.34116	0	0	0	0	1.34116	3.34116		0
EIF2D	P41214-2	2	0	0	1.33333	0	0	1.33333	3.33333		0
PCGF3	Q3KNV8	2	0.332898	1	0	0	0	1.3329	3.3329		0
TMEM66	Q96BY9	2	0.331203	1	0	0	0	1.3312	3.3312		0
GON4L	Q3T8J9-3	2	0.33096	1	0	0	0	1.33096	3.33096		0
SHARPIN	Q9H0F6-2	2	0.33085	1	0	0	0	1.33085	3.33085		0
TLE3	Q04726-3	2	0.325085	1	0	0	0	1.32509	3.32509		0
SMOC1	Q9H4F8	2	0.3195	1	0	0	0	1.3195	3.3195		0
IFIH1	Q9BYX4	2	5.31886	-4	0	3	-3	1.31886	3.31886		0
EDARADD	Q8WWZ3-2	2	0.318135	1	0	0	0	1.31814	3.31814		0
FBXO45	P0C2W1	2	0.318082	1	0	0	0	1.31808	3.31808		0
STK17A	Q9UEE5	2	0.317066	1	0	0	0	1.31707	3.31707		0
ANKS6	Q68DC2	2	0.315229	1	0	0	0	1.31523	3.31523		0
C5orf34	Q96MH7	2	0.312292	1	0	0	0	1.31229	3.31229		0
EPB41L5	Q9HCM4-4	2	3.30249	1	0	-3	0	1.30249	3.30249		0
ELK1	P19419	2	0.293448	1	0	0	0	1.29345	3.29345		0
LIMCH1	Q9UPQ0-10	2	0.287216	1	0	0	0	1.28722	3.28722		0
ATF6B	Q99941-2	2	0.781452	1	0	-1	0.5	1.28145	3.28145		0
GTPBP4	Q9BZE4-2	2	-0.051993	0	1.33333	0	0	1.28134	3.28134	involve in 60S biogenesis	0
SLFN5	Q08AF3	2	1.2718	1	0	-1	0	1.2718	3.2718		0
SHROOM3	Q8TF72	2	0.269008	1	0	0	0	1.26901	3.26901		0
DPYD	Q12882	2	0.266549	1	0	0	0	1.26655	3.26655		0
TM7SF3	Q9NS93	2	0.764532	0	0	0	0.5	1.26453	3.26453		0
LRFN3	Q9BTN0	2	0.26277	1	0	0	0	1.26277	3.26277		0
TTC7A	Q9ULT0	2	0.260326	1	0	0	0	1.26033	3.26033		0
PAX9	P55771	2	0.256759	1	0	0	0	1.25676	3.25676		0
NMRK1	Q9NWW6	2	0.256249	1	0	0	0	1.25625	3.25625		0
KIAA0895	Q8NCT3-3	2	0.254731	1	0	0	0	1.25473	3.25473		0
C14orf159	Q7Z3D6-3	2	0.253756	1	0	0	0	1.25376	3.25376		0
IL6ST	P40189	2	0.247581	1	0	0	0	1.24758	3.24758		0
KIAA1958	Q8N8K9-2	2	0.242482	1	0	0	0	1.24248	3.24248		0
SLCO4C1	Q6ZQN7	2	0.24092	1	0	0	0	1.24092	3.24092		0
SETD1B	Q9UPS6-2	2	0.235094	1	0	0	0	1.23509	3.23509		0
HPGD	P15428	2	0.232882	1	0	0	0	1.23288	3.23288		0
MDM2	Q00987	2	3.23285	1	0	-3	0	1.23285	3.23285		0
ZFHX3	Q15911	2	0.232134	1	0	0	0	1.23213	3.23213		0
MGAT4A	Q9UM21	2	0.231173	1	0	0	0	1.23117	3.23117		0
GINM1	Q9NU53	2	0.230397	1	0	0	0	1.2304	3.2304		0
DNAJC30	Q96LL9	2	0.224369	1	0	0	0	1.22437	3.22437		0
TSC22D3	Q99576	2	0.218043	1	0	0	0	1.21804	3.21804		0
SCHIP1	Q9P0W5-2	2	0.217406	1	0	0	0	1.21741	3.21741		0
RLTPR	Q6F5E8-2	2	0.211654	1	0	0	0	1.21165	3.21165		0
ARHGAP11A	Q6P4F7	2	0.209369	1	0	0	0	1.20937	3.20937		0
USP53	Q70EK8	2	0.208213	1	0	0	0	1.20821	3.20821		0
RIMBP3	Q9UFD9	2	0.205903	1	0	0	0	1.2059	3.2059		0
IFT43	Q96FT9	2	1.20496	1	0	-1	0	1.20496	3.20496		0
CEP95	Q96GE4	2	0.198956	1	0	0	0	1.19896	3.19896		0
SKAP2	O75563	2	0.191143	1	0	0	0	1.19114	3.19114		0
ASL	P04424-2	2	2.19023	0	0	0	-1	1.19023	3.19023		0
HEG1	Q9ULI3	2	0.190147	1	0	0	0	1.19015	3.19015		0
TMEM101	Q96IK0	2	0.189535	1	0	0	0	1.18954	3.18954		0
ST3GAL2	Q16842	2	0.188902	1	0	0	0	1.1889	3.1889		0
SRRM2	Q9UQ35	0.5	0.0221749	0	0.666667	2	0	2.68884	3.18884	splicing factor	0
GMEB1	Q9Y692-2	2	0.186822	1	0	0	0	1.18682	3.18682		0
FNDC3B	Q53EP0	2	0.186533	1	0	0	0	1.18653	3.18653		0
SLC25A46	Q96AG3	2	0.182691	1	0	0	0	1.18269	3.18269		0
TMEM63A	O94886	2	0.180558	1	0	0	0	1.18056	3.18056		0
GRB14	Q14449-2	2	0.175234	1	0	0	0	1.17523	3.17523		0
OSBP2	Q969R2-3	2	0.1742	1	0	0	0	1.1742	3.1742		0
ACVR1B	P36896-5	2	0.173439	1	0	0	0	1.17344	3.17344		0
GATA4	P43694	2	0.170265	1	0	0	0	1.17027	3.17027		0
SOX4	Q06945	2	0.169718	1	0	0	0	1.16972	3.16972		0
SLC46A1	Q96NT5-2	2	0.169048	1	0	0	0	1.16905	3.16905		0
COL2A1	P02458-1	2	0.16777	1	0	0	0	1.16777	3.16777		0
PRKAG2	Q9UGJ0-2	2	0.16733	1	0	0	0	1.16733	3.16733		0
MIER2	Q8N344	2	0.16626	1	0	0	0	1.16626	3.16626		0
C19orf12	Q9NSK7-3	2	0.165291	1	0	0	0	1.16529	3.16529		0
CCDC77	Q9BR77-2	2	0.160782	1	0	0	0	1.16078	3.16078		0
GATAD1	Q8WUU5	2	0.159177	1	0	0	0	1.15918	3.15918		0
GRHL1	Q9NZI5	2	0.153481	1	0	0	0	1.15348	3.15348		0
LYPD1	Q8N2G4-4	2	0.153443	1	0	0	0	1.15344	3.15344		0
BAZ2B	Q9UIF8-2	2	0.152664	1	0	0	0	1.15266	3.15266		0
ICA1L	Q8NDH6	2	0.152418	1	0	0	0	1.15242	3.15242		0
TENM3	Q9P273	0.5	1.15236	1	0	0	0.5	2.65236	3.15236	play role in cell adhesion, involve in eye development	0
PLEKHB2	Q96CS7-5	2	0.150629	1	0	0	0	1.15063	3.15063		0
LRIG1	Q96JA1-2	2	0.149357	1	0	0	0	1.14936	3.14936		0
PRSS23	O95084	2	0.149279	1	0	0	0	1.14928	3.14928		0
ZNF536	O15090	2	0.146714	1	0	0	0	1.14671	3.14671		0
FOXD1	Q16676	2	0.144645	1	0	0	0	1.14465	3.14465		0
KITLG	P21583-3	2	1.14166	1	0	-1	0	1.14166	3.14166		0
PLK1S1	Q2M2Z5	2	0.140585	1	0	0	0	1.14059	3.14059		0
STMN3	Q9NZ72-2	2	0.140173	1	0	0	0	1.14017	3.14017		0
TOPORS	Q9NS56	2	0.139843	1	0	0	0	1.13984	3.13984		0
FBXO33	Q7Z6M2	2	0.138878	1	0	0	0	1.13888	3.13888		0
GUCY1A2	P33402	2	0.137045	1	0	0	0	1.13705	3.13705		0
TFDP2	Q14188-7	2	0.136403	1	0	0	0	1.1364	3.1364		0
FAM63B	Q8NBR6-2	2	0.135316	1	0	0	0	1.13532	3.13532		0
DHDDS	Q86SQ9-3	2	0.133822	1	0	0	0	1.13382	3.13382		0
TUBAL3	A6NHL2-2	2	0.131751	1	0	0	0	1.13175	3.13175		0
NRXN3	Q9HDB5-2	2	0.131585	1	0	0	0	1.13159	3.13159		0
ZNF211	Q13398-5	2	0.13036	1	0	0	0	1.13036	3.13036		0
ZNF503	Q96F45	2	0.128956	1	0	0	0	1.12896	3.12896		0
CCDC18	Q5T9S5-2	2	0.128374	1	0	0	0	1.12837	3.12837		0
CNTN1	Q12860-2	2	0.12782	1	0	0	0	1.12782	3.12782		0
SOX5	P35711-2	2	0.127676	1	0	0	0	1.12768	3.12768		0
REST	Q13127-4	2	0.127116	1	0	0	0	1.12712	3.12712		0
HIC2	Q96JB3-2	2	0.125737	1	0	0	0	1.12574	3.12574		0
CACNA2D2	Q9NY47-4	2	0.125285	1	0	0	0	1.12529	3.12529		0
TMEM55A	Q8N4L2	2	0.123631	1	0	0	0	1.12363	3.12363		0
PNISR	Q8TF01	2	0.123096	1	0	0	0	1.1231	3.1231		0
ZNF143	P52747-2	2	0.121027	1	0	0	0	1.12103	3.12103		0
ZBTB14	O43829	2	0.119599	1	0	0	0	1.1196	3.1196		0
C1orf174	Q8IYL3	2	0.118605	1	0	0	0	1.11861	3.11861		0
MPHOSPH9	Q99550-2	2	0.116049	1	0	0	0	1.11605	3.11605		0
SOCS6	O14544	2	0.115959	1	0	0	0	1.11596	3.11596		0
CRTAC1	Q9NQ79-3	2	0.115342	1	0	0	0	1.11534	3.11534		0
PMEPA1	Q969W9-3	2	0.113729	1	0	0	0	1.11373	3.11373		0
PLEKHG4	Q58EX7-2	2	0.112552	1	0	0	0	1.11255	3.11255		0
ANP32E	Q9BTT0-3	2	0.110889	1	0	0	0	1.11089	3.11089		0
PHF1	O43189	2	0.109567	1	0	0	0	1.10957	3.10957		0
MPDU1	O75352-2	2	0.106607	1	0	0	0	1.10661	3.10661		0
FOXO4	P98177	2	0.105876	1	0	0	0	1.10588	3.10588		0
TPGS2	Q68CL5-3	2	0.105317	1	0	0	0	1.10532	3.10532		0
PALM2	Q8IXS6	2	0.102936	1	0	0	0	1.10294	3.10294		0
RAB39B	Q96DA2	2	0.102885	1	0	0	0	1.10289	3.10289		0
AKAP5	P24588	2	0.102084	1	0	0	0	1.10208	3.10208		0
C9orf156	Q9BU70	2	0.101513	1	0	0	0	1.10151	3.10151		0
PVRL2	Q92692-2	2	0.100552	1	0	0	0	1.10055	3.10055		0
ZBTB18	Q99592	2	0.0998037	1	0	0	0	1.0998	3.0998		0
CYHR1	Q6ZMK1-2	2	0.095499	1	0	0	0	1.0955	3.0955		0
DYNC1I1	O14576-3	2	0.0946574	1	0	0	0	1.09466	3.09466		0
GALNT16	Q8N428-2	2	0.0942057	1	0	0	0	1.09421	3.09421		0
NAV2	Q8IVL1-4	2	0.0941659	1	0	0	0	1.09417	3.09417		0
ZBTB7B	O15156	2	0.0937921	1	0	0	0	1.09379	3.09379		0
ZKSCAN4	Q969J2	2	0.0934956	1	0	0	0	1.0935	3.0935		0
FAM133B	Q5BKY9	2	0.0932676	1	0	0	0	1.09327	3.09327		0
TBC1D9	Q6ZT07	2	0.092377	1	0	0	0	1.09238	3.09238		0
ZNF185	O15231-5	2	0.0892505	1	0	0	0	1.08925	3.08925		0
CCNE2	O96020	2	0.0890885	1	0	0	0	1.08909	3.08909		0
TMEM62	Q0P6H9	2	0.0877626	1	0	0	0	1.08776	3.08776		0
TCF7	P36402-9	2	0.0860017	1	0	0	0	1.086	3.086		0
SECISBP2L	Q93073	2	0.0856528	1	0	0	0	1.08565	3.08565		0
CRYL1	Q9Y2S2-2	2	0.0843115	1	0	0	0	1.08431	3.08431		0
RTN4R	Q9BZR6	2	0.08158	1	0	0	0	1.08158	3.08158		0
FBXW4	P57775	2	0.0806808	1	0	0	0	1.08068	3.08068		0
RPGRIP1L	Q68CZ1-2	2	0.0806187	1	0	0	0	1.08062	3.08062		0
AIM1	Q9Y4K1	2	0.0788666	1	0	0	0	1.07887	3.07887		0
APBA2	Q99767-2	2	0.078718	1	0	0	0	1.07872	3.07872		0
STK19	P49842-4	2	0.077929	1	0	0	0	1.07793	3.07793		0
DENND4C	Q5VZ89-2	2	0.0778265	1	0	0	0	1.07783	3.07783		0
LRRC49	Q8IUZ0-3	2	0.0777377	1	0	0	0	1.07774	3.07774		0
NGEF	Q8N5V2-3	2	0.0758128	1	0	0	0	1.07581	3.07581		0
FAM171A1	Q5VUB5	2	0.0756425	1	0	0	0	1.07564	3.07564		0
ATXN7	O15265-3	2	0.0746242	1	0	0	0	1.07462	3.07462		0
ATXN7	O15265-3	2	0.0746242	1	0	0	0	1.07462	3.07462		0
ATXN7	O15265-3	2	0.0746242	1	0	0	0	1.07462	3.07462		0
ATXN7	O15265-3	2	0.0746242	1	0	0	0	1.07462	3.07462		0
ZBTB40	Q9NUA8	2	0.0745542	1	0	0	0	1.07455	3.07455		0
ARID4A	P29374	2	0.0733876	1	0	0	0	1.07339	3.07339		0
MYSM1	Q5VVJ2	2	0.0717536	1	0	0	0	1.07175	3.07175		0
TPPP	O94811	2	0.0697483	1	0	0	0	1.06975	3.06975		0
ZSCAN21	Q9Y5A6	2	0.0696166	1	0	0	0	1.06962	3.06962		0
ASH1L	Q9NR48-2	2	0.0679884	1	0	0	0	1.06799	3.06799		0
DGKE	P52429	2	0.0679098	1	0	0	0	1.06791	3.06791		0
ANKRD13C	Q8N6S4	2	0.0674585	1	0	0	0	1.06746	3.06746		0
UBXN2A	P68543-2	2	0.0669175	1	0	0	0	1.06692	3.06692		0
PEX11B	O96011-2	2	0.0666978	1	0	0	0	1.0667	3.0667		0
CLK3	P49761-1	2	0.0659565	1	0	0	0	1.06596	3.06596		0
BDP1	A6H8Y1-2	2	0.0624079	1	0	0	0	1.06241	3.06241		0
CEP68	Q76N32	2	0.0621645	1	0	0	0	1.06216	3.06216		0
CLUAP1	Q96AJ1	2	0.0607941	1	0	0	0	1.06079	3.06079		0
ARHGAP28	Q9P2N2-2	2	0.0584949	1	0	0	0	1.05849	3.05849		0
MAP3K6	O95382-3	2	0.0581651	1	0	0	0	1.05817	3.05817		0
PIK3R3	Q92569	2	0.0578914	1	0	0	0	1.05789	3.05789		0
DSE	Q9UL01	2	0.0577336	1	0	0	0	1.05773	3.05773		0
TRIB3	Q96RU7	2	0.0568857	1	0	0	0	1.05689	3.05689		0
ZFAND1	Q8TCF1-2	2	0.0552927	1	0	0	0	1.05529	3.05529		0
TCTN3	Q6NUS6-2	2	0.0549538	1	0	0	0	1.05495	3.05495		0
KIAA0586	Q9BVV6-2	2	0.0539891	1	0	0	0	1.05399	3.05399		0
SH3PXD2A	Q5TCZ1-3	2	0.0529316	1	0	0	0	1.05293	3.05293		0
TBC1D7	Q9P0N9-4	2	0.0518228	1	0	0	0	1.05182	3.05182		0
MNX1	P50219	2	0.051523	1	0	0	0	1.05152	3.05152		0
C5orf42	Q9H799	2	0.0496658	1	0	0	0	1.04967	3.04967		0
PAX3	P23760-4	2	0.0488101	1	0	0	0	1.04881	3.04881		0
CORO7	P57737-4	2	0.0487708	1	0	0	0	1.04877	3.04877		0
IFRD1	O00458-2	2	0.0484672	1	0	0	0	1.04847	3.04847		0
SEPSECS	Q9HD40-3	2	0.0484345	1	0	0	0	1.04843	3.04843		0
FREM2	Q5SZK8	2	0.0483369	1	0	0	0	1.04834	3.04834		0
PRIMPOL	Q96LW4-2	2	0.0478791	1	0	0	0	1.04788	3.04788		0
PURB	Q96QR8	2	0.0474626	0	1	0	0	1.04746	3.04746	in our labs candidate list	0
PLD6	Q8N2A8	2	0.0468649	1	0	0	0	1.04686	3.04686		0
CEBPB	P17676-2	2	0.0461337	1	0	0	0	1.04613	3.04613		0
COX18	Q8N8Q8	2	0.0460779	1	0	0	0	1.04608	3.04608		0
UNC5C	O95185	2	0.0459612	1	0	0	0	1.04596	3.04596		0
ZNF331	Q9NQX6	2	0.0452881	1	0	0	0	1.04529	3.04529		0
ATP11A	P98196	2	0.0437202	1	0	0	0	1.04372	3.04372		0
SMIM1	B2RUZ4	2	0.0433808	1	0	0	0	1.04338	3.04338		0
AGRN	O00468-6	2	0.0431738	1	0	0	0	1.04317	3.04317		0
UBASH3B	Q8TF42	2	0.0425367	1	0	0	0	1.04254	3.04254		0
PLIN2	Q99541	2	0.0422031	1	0	0	0	1.0422	3.0422		0
BAHCC1	Q9P281	2	0.0419944	1	0	0	0	1.04199	3.04199		0
ANKS3	Q6ZW76-2	2	0.0410914	1	0	0	0	1.04109	3.04109		0
SEMA3C	Q99985	2	0.0410759	1	0	0	0	1.04108	3.04108		0
MIIP	Q5JXC2	2	0.0396461	1	0	0	0	1.03965	3.03965		0
PXDC1	Q5TGL8	2	0.0390713	1	0	0	0	1.03907	3.03907		0
CYR61	O00622	2	0.0387925	1	0	0	0	1.03879	3.03879		0
ABCC10	Q5T3U5-2	2	0.0386469	1	0	0	0	1.03865	3.03865		0
CD99	P14209-2	2	0.0379934	1	0	0	0	1.03799	3.03799		0
ZNF746	Q6NUN9	2	0.037903	1	0	0	0	1.0379	3.0379		0
TM2D3	Q9BRN9	2	0.0378809	1	0	0	0	1.03788	3.03788		0
GPR64	Q8IZP9-9	2	0.037821	1	0	0	0	1.03782	3.03782		0
ZBTB39	O15060	2	0.0373661	1	0	0	0	1.03737	3.03737		0
PES1	O00541-2	2	0.0363993	1	0	0	0	1.0364	3.0364		0
CCNE1	P24864-3	2	0.0355168	1	0	0	0	1.03552	3.03552		0
MUTYH	Q9UIF7-6	2	0.0355019	1	0	0	0	1.0355	3.0355		0
CSDE1	O75534-2	2	0.0352959	1	0	0	0	1.0353	3.0353		0
CNTNAP1	P78357	2	0.0351599	1	0	0	0	1.03516	3.03516		0
SLC6A15	Q9H2J7	2	0.0351343	1	0	0	0	1.03513	3.03513		0
CPSF7	Q8N684-2	2	0.0336548	0	1	0	0	1.03365	3.03365		0
ASXL1	Q8IXJ9	2	0.0333175	1	0	0	0	1.03332	3.03332		0
RBM26	Q5T8P6-3	2	0.0332731	1	0	0	0	1.03327	3.03327		0
PEX2	P28328	2	0.0330227	1	0	0	0	1.03302	3.03302		0
NRSN2	Q9GZP1	2	0.0324777	1	0	0	0	1.03248	3.03248		0
WDR19	Q8NEZ3	2	0.0321563	1	0	0	0	1.03216	3.03216		0
LRP6	O75581	2	0.0319406	1	0	0	0	1.03194	3.03194		0
E2F7	Q96AV8-3	2	0.0313652	1	0	0	0	1.03137	3.03137		0
C19orf68	Q86XI8	2	0.0302574	1	0	0	0	1.03026	3.03026		0
QSOX1	O00391-2	2	0.0290532	1	0	0	0	1.02905	3.02905		0
CDK14	O94921-3	2	0.0290467	1	0	0	0	1.02905	3.02905		0
CENPI	Q92674	2	0.0283285	1	0	0	0	1.02833	3.02833		0
FAM222B	Q8WU58	2	0.0277842	1	0	0	0	1.02778	3.02778		0
TNFAIP1	Q13829	2	0.0263913	1	0	0	0	1.02639	3.02639		0
TUBD1	Q9UJT1-2	2	0.0261798	1	0	0	0	1.02618	3.02618		0
SRCIN1	Q9C0H9-2	2	0.026064	1	0	0	0	1.02606	3.02606		0
CCPG1	Q9ULG6-2	2	0.0257496	1	0	0	0	1.02575	3.02575		0
CTDSP1	Q9GZU7-3	2	0.0250194	1	0	0	0	1.02502	3.02502		0
PPP1R14C	Q8TAE6	2	0.0240152	1	0	0	0	1.02402	3.02402		0
C1orf52	Q8N6N3-2	2	0.0239473	1	0	0	0	1.02395	3.02395		0
RPS6KA4	O75676-2	2	0.0239316	1	0	0	0	1.02393	3.02393		0
RAB3A	P20336	2	0.0237181	1	0	0	0	1.02372	3.02372		0
ZFHX4	Q86UP3-2	2	0.0235813	1	0	0	0	1.02358	3.02358		0
METTL4	Q8N3J2	2	0.0231629	1	0	0	0	1.02316	3.02316		0
TINF2	Q9BSI4-2	2	0.0228099	1	0	0	0	1.02281	3.02281		0
BAG4	O95429	2	0.0226804	1	0	0	0	1.02268	3.02268		0
PPP2R3C	Q969Q6	2	0.0225818	1	0	0	0	1.02258	3.02258		0
PBX3	P40426-2	2	0.0222417	1	0	0	0	1.02224	3.02224		0
SAT2	Q96F10	2	0.0222182	1	0	0	0	1.02222	3.02222		0
RAI2	Q9Y5P3	2	0.0220504	1	0	0	0	1.02205	3.02205		0
TBCCD1	Q9NVR7-2	2	0.0220466	1	0	0	0	1.02205	3.02205		0
EPDR1	Q9UM22	2	0.022023	1	0	0	0	1.02202	3.02202		0
CMTM8	Q8IZV2-2	2	0.0219665	1	0	0	0	1.02197	3.02197		0
BCL2L11	O43521-6	2	0.021649	1	0	0	0	1.02165	3.02165		0
ZBTB5	O15062	2	0.0212383	1	0	0	0	1.02124	3.02124		0
NUDT21	O43809	0	0.0210992	0	0	3	0	3.0211	3.0211	involve in pre-Mrna 3'end maturation	0
LDLRAP1	Q5SW96	2	0.0208362	1	0	0	0	1.02084	3.02084		0
USP31	Q70CQ4	2	0.0208255	1	0	0	0	1.02083	3.02083		0
CERS1	P27544-2	2	0.0207018	1	0	0	0	1.0207	3.0207		0
SPATA24	Q86W54-2	2	0.0205791	1	0	0	0	1.02058	3.02058		0
VASN	Q6EMK4	2	0.0204954	1	0	0	0	1.0205	3.0205		0
DHRSX	Q8N5I4	2	0.0203783	1	0	0	0	1.02038	3.02038		0
CTDSP2	O14595	2	0.0202834	1	0	0	0	1.02028	3.02028		0
MEF2D	Q14814-4	2	0.0201146	1	0	0	0	1.02011	3.02011		0
CNN1	P51911-2	2	0.0198859	1	0	0	0	1.01989	3.01989		0
FAM69B	Q5VUD6	2	0.0195471	1	0	0	0	1.01955	3.01955		0
ZNF280B	Q86YH2	2	0.0195306	1	0	0	0	1.01953	3.01953		0
TESK2	Q96S53-3	2	0.0187743	1	0	0	0	1.01877	3.01877		0
ITPKA	P23677	2	0.018456	1	0	0	0	1.01846	3.01846		0
LNX2	Q8N448	2	0.0184194	1	0	0	0	1.01842	3.01842		0
ZDHHC9	Q9Y397	2	0.0183877	1	0	0	0	1.01839	3.01839		0
SPRY4	Q9C004-2	2	0.018243	1	0	0	0	1.01824	3.01824		0
WIPF3	A6NGB9	2	0.0181424	1	0	0	0	1.01814	3.01814		0
CLN3	Q13286-6	2	0.0180424	1	0	0	0	1.01804	3.01804		0
FAM193A	P78312-2	2	0.017998	1	0	0	0	1.018	3.018		0
SAYSD1	Q9NPB0	2	0.0179023	1	0	0	0	1.0179	3.0179		0
GP1BB	P13224	2	0.017829	1	0	0	0	1.01783	3.01783		0
DNAJC12	Q9UKB3	2	0.0177883	1	0	0	0	1.01779	3.01779		0
TLK1	Q9UKI8-5	2	0.017717	1	0	0	0	1.01772	3.01772		0
FAM204A	Q9H8W3	2	0.0176915	1	0	0	0	1.01769	3.01769		0
NMT1	P30419-2	2	0.0176651	0	1	0	0	1.01767	3.01767	myristoylation of N-terminal glycine	0
SLC6A6	P31641	2	0.0176278	1	0	0	0	1.01763	3.01763		0
PAK6	Q9NQU5-2	2	0.0176087	1	0	0	0	1.01761	3.01761		0
KIAA0753	Q2KHM9	2	0.0174849	1	0	0	0	1.01748	3.01748		0
SCAMP4	Q969E2-2	2	0.0173147	1	0	0	0	1.01731	3.01731		0
ZNF518A	Q6AHZ1	2	0.0172839	1	0	0	0	1.01728	3.01728		0
MIEF2	Q96C03	2	0.0171928	1	0	0	0	1.01719	3.01719		0
SFRP1	Q8N474	2	0.0170123	1	0	0	0	1.01701	3.01701		0
PAPD4	Q6PIY7-2	2	0.0169248	1	0	0	0	1.01692	3.01692		0
TRMT44	Q8IYL2-3	2	1.01573	0	0	0	0	1.01573	3.01573		0
DDX31	Q9H8H2-4	2	0	0	1	0	0	1	3	may involve in ribosome biogenesis & p53 regulation	0
TPI1	P60174-4	2	0	0	0	1	0	1	3		0
IFI44	Q8TCB0	2	6	1	0	-3	-3	1	3		0
CDC5L	Q99459	0	1.96185	0	1	0	0	2.96185	2.96185	may be transcription activator & splicing factor in cell cycle control	1
ZFP64	Q9NTW7-3	2	2.95009	1	0	-3	0	0.95009	2.95009		0
SSBP4	Q9BWG4-2	2	-0.0728948	1	0	0	0	0.927105	2.92711		0
NEDD9	Q14511-3	2	1.89729	1	0	-2	0	0.897293	2.89729		0
ZEB1	P37275-3	2	0.875524	0	0	0	0	0.875524	2.87552		0
CCDC85B	Q15834	2	-0.145135	1	0	0	0	0.854865	2.85487		0
RBAK	Q9NYW8	2	0.845103	0	0	0	0	0.845103	2.8451		0
DUS3L	Q96G46-2	2	0.82864	0	0	0	0	0.82864	2.82864		0
FAM185A	Q8N0U4	2	0.821616	0	0	0	0	0.821616	2.82162		0
NCOA4	Q13772	0	1.81934	1	0	0	0	2.81934	2.81934	enhance androgen receptor signalling	1	tested
ANAPC16	Q96DE5	0	1.80467	1	0	0	0	2.80467	2.80467		0
TNFRSF10A	O00220	2	-0.219419	1	0	0	0	0.780581	2.78058		0
MMTAG2	Q9BU76-3	2	0.76369	0	0	0	0	0.76369	2.76369		0
RWDD2A	Q9UIY3	2	2.72739	1	0	-3	0	0.727386	2.72739		0
LPL	P06858	2	0.724682	0	0	0	0	0.724682	2.72468		0
DAP3	P51398-2	2	0.0499847	0	0.666667	0	0	0.716651	2.71665		0
MAP3K1	Q13233	2	-0.288548	1	0	0	0	0.711452	2.71145		0
B9D1	Q9UPM9	2	0.691907	0	0	0	0	0.691907	2.69191		0
HSPBAP1	Q96EW2-3	2	1.68109	1	0	-2	0	0.681087	2.68109		0
G6PC3	Q9BUM1	2	0.666779	0	0	0	0	0.666779	2.66678		0
EDF1	O60869-2	2	0	0	0.666667	0	0	0.666667	2.66667		0
TAP1	Q03518	2	2.65016	1	0	0	-3	0.650163	2.65016		0
ZNF217	O75362	2	0.647731	0	0	0	0	0.647731	2.64773		0
ZNF770	Q6IQ21	2	-0.361563	1	0	0	0	0.638437	2.63844		0
SDC3	O75056	2	1.62306	1	0	-2	0	0.623056	2.62306		0
DSP	P15924-2	2	-2.39332	0	0	3	0	0.606679	2.60668		0
NUDT9	Q9BW91-2	2	0.604294	0	0	0	0	0.604294	2.60429		0
POMGNT1	Q8WZA1	0.5	1.10337	1	0	0	0	2.10337	2.60337	catalyze O-mannosylation	0
MAN2A2	P49641-1	2	0.581987	0	0	0	0	0.581987	2.58199		0
REEP1	Q9H902-2	2	1.57312	1	0	-2	0	0.573121	2.57312		0
VWA5A	O00534	2	-0.428019	1	0	0	0	0.571981	2.57198		0
FGD3	Q5JSP0-2	2	0.55174	0	0	0	0	0.55174	2.55174		0
SAMD9	Q5K651	0	3.55155	1	1	-3	0	2.55155	2.55155	involve in TNF-alpha signalling in inflammatory response	1	not generated stable line due to high volume of work, but potentially interesting
PITX2	Q99697-2	0	1.53536	1	0	0	0	2.53536	2.53536	control cell proliferation in morphogenesis	0
RAB38	P57729	2	0.53467	0	0	0	0	0.53467	2.53467		0
HMBOX1	Q6NT76-2	2	0.533324	0	0	0	0	0.533324	2.53332		0
ZMYND8	Q9ULU4-12	2	0.532708	0	0	0	0	0.532708	2.53271		0
TAP2	Q03519	0.5	4.01907	1	0	0	-3	2.01907	2.51907		0
TSPAN10	Q9H1Z9	2	0.51498	0	0	0	0	0.51498	2.51498		0
PREX1	Q8TCU6-3	2	0.50562	0	0	0	0	0.50562	2.50562		0
SAMD4A	Q9UPU9-3	2	0.501428	0	0	0	0	0.501428	2.50143		0
CABLES2	Q9BTV7	2	0.489297	0	0	0	0	0.489297	2.4893		0
PRKACB	P22694-10	2	2.48323	1	0	-3	0	0.483233	2.48323		0
CYBRD1	Q53TN4-3	2	-0.522673	1	0	0	0	0.477327	2.47733		0
HES4	Q9HCC6	2	1.47717	1	0	-2	0	0.47717	2.47717		0
ZNF346	Q9UL40	2	0.469415	0	0	0	0	0.469415	2.46942		0
MOCS1	Q9NZB8-7	2	0.46643	0	0	0	0	0.46643	2.46643		0
RUNX3	Q13761	2	0.460289	0	0	0	0	0.460289	2.46029		0
KIAA0226	Q92622-3	2	0.451192	0	0	0	0	0.451192	2.45119		0
PCNX	Q96RV3-4	2	0.449037	0	0	0	0	0.449037	2.44904		0
OGFR	Q9NZT2-2	2	0.944659	0	0	-1	0.5	0.444659	2.44466		0
CBX6	O95503	0	1.42326	1	0	0	0	2.42326	2.42326		0
PDPN	Q86YL7-4	2	1.42228	1	0	-2	0	0.422281	2.42228		0
MARVELD2	Q8N4S9	2	0.403551	0	0	0	0	0.403551	2.40355		0
KIF20B	Q96Q89-3	2	0.400349	0	0	0	0	0.400349	2.40035		0
RABGAP1L	Q5R372-4	2	0.399893	0	0	0	0	0.399893	2.39989		0
TCF4	P15884-15	2	0.394576	0	0	0	0	0.394576	2.39458		0
ZMAT5	Q9UDW3	2	0.392849	0	0	0	0	0.392849	2.39285		0
FBXW9	Q5XUX1-3	2	0.391113	0	0	0	0	0.391113	2.39111		0
STK16	O75716	2	0.390221	0	0	0	0	0.390221	2.39022		0
FZR1	Q9UM11-3	2	0.386274	0	0	0	0	0.386274	2.38627		0
NDFIP1	Q9BT67	2	0.38464	0	0	0	0	0.38464	2.38464		0
POP1	Q99575	2	0.0507441	0	0.333333	0	0	0.384077	2.38408		0
ZNF607	Q96SK3-2	2	0.381364	0	0	0	0	0.381364	2.38136		0
C16orf59	Q7L2K0	2	2.37459	1	0	-3	0	0.374594	2.37459		0
TBC1D24	Q9ULP9-2	2	0.373901	0	0	0	0	0.373901	2.3739		0
GMPR	P36959	2	0.373684	0	0	0	0	0.373684	2.37368		0
MTHFR	P42898	2	0.372799	0	0	0	0	0.372799	2.3728		0
KANK1	Q14678-2	2	0.37108	0	0	0	0	0.37108	2.37108		0
MDK	P21741	2	0.369571	0	0	0	0	0.369571	2.36957		0
GFM2	Q969S9-3	2	0.368513	0	0	0	0	0.368513	2.36851		0
UIMC1	Q96RL1	2	0.363139	0	0	0	0	0.363139	2.36314		0
TRIO	O75962-4	2	0.362933	0	0	0	0	0.362933	2.36293		0
ORF1	Q9UN81	2	0.0248242	0	0.333333	0	0	0.358157	2.35816		0
PTPRU	Q92729-3	2	0.356084	0	0	0	0	0.356084	2.35608		0
ERAP2	Q6P179	2	0.354331	0	0	0	0	0.354331	2.35433		0
KIAA1161	Q6NSJ0	0	1.35314	1	0	0	0	2.35314	2.35314	probable glycosidase in AKT signalling	0
LUC7L	Q9NQ29-2	2	0.017968	0	0.333333	0	0	0.351301	2.3513		0
NUDT16	Q96DE0	2	0.347792	0	0	0	0	0.347792	2.34779		0
KIF16B	Q96L93-4	2	0.346132	0	0	0	0	0.346132	2.34613		0
ULBP1	Q9BZM6	2	0.344504	0	0	0	0	0.344504	2.3445		0
PHF20L1	A8MW92	2	0.341801	0	0	0	0	0.341801	2.3418		0
USP42	Q9H9J4-2	2	0.337538	0	0	0	0	0.337538	2.33754		0
IP6K1	Q92551	2	0.335901	0	0	0	0	0.335901	2.3359		0
EFTUD2	Q15029-2	2	0	0	0.333333	0	0	0.333333	2.33333		0
TPM1	P09493-4	2	0.33236	0	0	0	0	0.33236	2.33236		0
ASAP1	Q9ULH1-2	2	0.327731	0	0	0	0	0.327731	2.32773		0
SLAIN1	Q8ND83-4	2	0.325957	0	0	0	0	0.325957	2.32596		0
NAT9	Q9BTE0-2	2	1.32595	1	0	-2	0	0.325952	2.32595		0
TTC3	P53804-3	2	0.324053	0	0	0	0	0.324053	2.32405		0
MTBP	Q96DY7	2	0.323343	0	0	0	0	0.323343	2.32334		0
ZNF48	Q96MX3	2	0.322808	0	0	0	0	0.322808	2.32281		0
ZCCHC24	Q8N2G6	2	0.319947	0	0	0	0	0.319947	2.31995		0
RGP1	Q92546	2	0.319746	0	0	0	0	0.319746	2.31975		0
TMCC3	Q9ULS5	2	0.31924	0	0	0	0	0.31924	2.31924		0
TRIOBP	Q9H2D6-5	2	0.318737	0	0	0	0	0.318737	2.31874		0
KANSL1	Q7Z3B3	2	0.317247	0	0	0	0	0.317247	2.31725		0
NEK8	Q86SG6	2	0.316861	0	0	0	0	0.316861	2.31686		0
GOLM1	Q8NBJ4-2	2	0.316707	0	0	0	0	0.316707	2.31671		0
ARNTL	O00327-4	2	0.314322	0	0	0	0	0.314322	2.31432		0
NAV1	Q8NEY1-2	2	0.304411	0	0	0	0	0.304411	2.30441		0
FAT1	Q14517	2	0.300212	0	0	0	0	0.300212	2.30021		0
NXT2	Q9NPJ8	2	0.300015	0	0	0	0	0.300015	2.30002		0
DIS3	Q9Y2L1	2	0.29705	0	0	0	0	0.29705	2.29705		0
KCTD3	Q9Y597-2	2	0.296523	0	0	0	0	0.296523	2.29652		0
N4BP2	Q86UW6-2	2	0.289159	0	0	0	0	0.289159	2.28916		0
UNKL	Q9H9P5	2	-0.711114	1	0	0	0	0.288886	2.28889		0
NCDN	Q9UBB6	2	0.287467	0	0	0	0	0.287467	2.28747		0
FAM21C	Q9Y4E1-6	2	0.286599	0	0	0	0	0.286599	2.2866		0
CDH3	P22223-2	2	0.285731	0	0	0	0	0.285731	2.28573		0
HOOK2	Q96ED9-2	2	0.284967	0	0	0	0	0.284967	2.28497		0
TNKS2	Q9H2K2	2	0.283791	0	0	0	0	0.283791	2.28379		0
DCAF4	Q8WV16-4	2	0.283699	0	0	0	0	0.283699	2.2837		0
ZNF131	P52739-2	2	0.283607	0	0	0	0	0.283607	2.28361		0
KSR1	Q8IVT5	2	0.282165	0	0	0	0	0.282165	2.28217		0
TMEM175	Q9BSA9-2	2	0.274734	0	0	0	0	0.274734	2.27473		0
ZC2HC1A	Q96GY0	2	0.26895	0	0	0	0	0.26895	2.26895		0
BROX	Q5VW32-2	2	0.267871	0	0	0	0	0.267871	2.26787		0
RCAN1	P53805	0	1.26606	1	0	0	0	2.26606	2.26606	inhibit calcium-dependent transcription response	0
WASF3	Q9UPY6	2	0.265641	0	0	0	0	0.265641	2.26564		0
XPNPEP3	Q9NQH7-4	2	0.264565	0	0	0	0	0.264565	2.26456		0
MT-CO1	P00395	2	0.263624	0	0	0	0	0.263624	2.26362		0
NFATC4	Q14934-18	2	0.263029	0	0	0	0	0.263029	2.26303		0
ATXN3	P54252-3	2	0.262361	0	0	0	0	0.262361	2.26236		0
PHF12	Q96QT6	2	0.260656	0	0	0	0	0.260656	2.26066		0
CLN5	O75503	2	0.258658	0	0	0	0	0.258658	2.25866		0
TBL1X	O60907-2	2	0.258554	0	0	0	0	0.258554	2.25855		0
DSC2	Q02487-2	2	0.258248	0	0	0	0	0.258248	2.25825		0
PTPDC1	A2A3K4	2	0.256781	0	0	0	0	0.256781	2.25678		0
SESN3	P58005	2	0.254787	0	0	0	0	0.254787	2.25479		0
METTL10	Q5JPI9	2	0.252933	0	0	0	0	0.252933	2.25293		0
CCSER2	Q9H7U1-3	2	0.251196	0	0	0	0	0.251196	2.2512		0
POLH	Q9Y253	2	0.251083	0	0	0	0	0.251083	2.25108		0
ZNF668	Q96K58	2	0.250639	0	0	0	0	0.250639	2.25064		0
RNF170	Q96K19	2	0.248992	0	0	0	0	0.248992	2.24899		0
RSBN1	Q5VWQ0	2	0.247608	0	0	0	0	0.247608	2.24761		0
AP1AR	Q63HQ0	2	0.247351	0	0	0	0	0.247351	2.24735		0
SGK3	Q96BR1-2	2	0.246268	0	0	0	0	0.246268	2.24627		0
ALG3	Q92685-2	2	0.246182	0	0	0	0	0.246182	2.24618		0
CDC25C	P30307-2	2	0.245061	0	0	0	0	0.245061	2.24506		0
CCDC23	Q8N300	2	0.243997	0	0	0	0	0.243997	2.244		0
KCTD18	Q6PI47	2	0.242318	0	0	0	0	0.242318	2.24232		0
TXNDC11	Q6PKC3-2	2	0.241888	0	0	0	0	0.241888	2.24189		0
ELOVL7	A1L3X0	2	0.241322	0	0	0	0	0.241322	2.24132		0
ERBB2	P04626-5	2	0.239663	0	0	0	0	0.239663	2.23966		0
ZFX	P17010-2	2	0.238224	0	0	0	0	0.238224	2.23822		0
EFNA5	P52803	2	0.238207	0	0	0	0	0.238207	2.23821		0
TOX4	O94842-3	2	0.237625	0	0	0	0	0.237625	2.23762		0
SLC22A23	A1A5C7	2	0.237354	0	0	0	0	0.237354	2.23735		0
RASSF8	Q8NHQ8	2	0.235985	0	0	0	0	0.235985	2.23599		0
QPCT	Q16769	2	0.234725	0	0	0	0	0.234725	2.23473		0
ARHGAP27	Q6ZUM4-2	2	0.73457	0	0	-1	0.5	0.23457	2.23457		0
SH3D19	Q5HYK7-3	2	0.233982	0	0	0	0	0.233982	2.23398		0
YEATS2	Q9ULM3	2	0.233497	0	0	0	0	0.233497	2.2335		0
EFCAB14	O75071	2	0.233378	0	0	0	0	0.233378	2.23338		0
GSK3B	P49841	2	0.2323	0	0	0	0	0.2323	2.2323		0
SKA2	Q8WVK7	2	0.23212	0	0	0	0	0.23212	2.23212		0
CREB5	Q02930-3	2	0.232053	0	0	0	0	0.232053	2.23205		0
HDAC5	Q9UQL6	2	0.231401	0	0	0	0	0.231401	2.2314		0
SNX7	Q9UNH6	2	0.230947	0	0	0	0	0.230947	2.23095		0
RNF8	O76064	2	0.230022	0	0	0	0	0.230022	2.23002		0
ZFP64	Q9NPA5-2	2	0.229396	0	0	0	0	0.229396	2.2294		0
MEX3B	Q6ZN04	2	0.229239	0	0	0	0	0.229239	2.22924		0
IAH1	Q2TAA2	2	0.228935	0	0	0	0	0.228935	2.22894		0
SLC26A6	Q9BXS9-2	2	0.228921	0	0	0	0	0.228921	2.22892		0
SULF2	Q8IWU5-2	2	0.228768	0	0	0	0	0.228768	2.22877		0
DCAF6	Q58WW2	2	0.227916	0	0	0	0	0.227916	2.22792		0
DEPDC5	O75140-9	2	0.227421	0	0	0	0	0.227421	2.22742		0
ZFYVE1	Q9HBF4-3	2	0.227021	0	0	0	0	0.227021	2.22702		0
PAX6	P26367	2	0.22696	0	0	0	0	0.22696	2.22696		0
LAPTM4B	Q86VI4-2	2	0.226635	0	0	0	0	0.226635	2.22664		0
RNFT1	Q5M7Z0	2	0.226206	0	0	0	0	0.226206	2.22621		0
SGSH	P51688	2	0.225892	0	0	0	0	0.225892	2.22589		0
CYTH1	Q15438-2	2	0.225383	0	0	0	0	0.225383	2.22538		0
TMEM39B	Q9GZU3	2	0.223179	0	0	0	0	0.223179	2.22318		0
MOB4	Q9Y3A3-3	2	0.222707	0	0	0	0	0.222707	2.22271		0
PLCH1	Q4KWH8-2	2	0.22263	0	0	0	0	0.22263	2.22263		0
WWP1	Q9H0M0-6	2	0.220904	0	0	0	0	0.220904	2.2209		0
KDM4C	Q9H3R0-2	2	0.220466	0	0	0	0	0.220466	2.22047		0
NEIL2	Q969S2-2	2	0.220388	0	0	0	0	0.220388	2.22039		0
OTUD3	Q5T2D3	2	0.219347	0	0	0	0	0.219347	2.21935		0
SDC4	P31431	2	0.216822	0	0	0	0	0.216822	2.21682		0
NT5DC3	Q86UY8-2	2	0.216119	0	0	0	0	0.216119	2.21612		0
ARID5B	Q14865-2	2	0.215621	0	0	0	0	0.215621	2.21562		0
PIP5K1A	Q99755-3	2	0.213844	0	0	0	0	0.213844	2.21384		0
CC2D1B	Q5T0F9-2	2	0.212475	0	0	0	0	0.212475	2.21247		0
TAF7L	Q5H9L4-2	2	0.211535	0	0	0	0	0.211535	2.21153		0
PDCD4	Q53EL6-2	2	0.21123	0	0	0	0	0.21123	2.21123		0
MTF2	Q9Y483-4	2	0.211215	0	0	0	0	0.211215	2.21122		0
TMEM161A	Q9NX61-2	2	0.210903	0	0	0	0	0.210903	2.2109		0
TMCO3	Q6UWJ1-3	2	0.210375	0	0	0	0	0.210375	2.21037		0
VKORC1	Q9BQB6-3	2	0.209932	0	0	0	0	0.209932	2.20993		0
B3GALNT2	Q8NCR0	2	0.209817	0	0	0	0	0.209817	2.20982		0
NFAT5	O94916-4	2	0.20857	0	0	0	0	0.20857	2.20857		0
NKX2-4	Q9H2Z4	2	0.20587	0	0	0	0	0.20587	2.20587		0
SRCAP	Q6ZRS2-2	2	0.205266	0	0	0	0	0.205266	2.20527		0
FAM168A	Q92567-2	2	0.204692	0	0	0	0	0.204692	2.20469		0
SIVA1	O15304-2	2	0.204574	0	0	0	0	0.204574	2.20457		0
PITX1	P78337	2	0.204485	0	0	0	0	0.204485	2.20448		0
REPS2	Q8NFH8-4	2	0.204477	0	0	0	0	0.204477	2.20448		0
ZCCHC17	Q9NP64-2	2	0.203856	0	0	0	0	0.203856	2.20386		0
PRPF6	O94906-2	2	0.203758	0	0	0	0	0.203758	2.20376		0
BRMS1L	Q5PSV4-2	2	0.203657	0	0	0	0	0.203657	2.20366		0
SKI	P12755	2	0.203607	0	0	0	0	0.203607	2.20361		0
GTPBP3	Q969Y2-3	2	0.202581	0	0	0	0	0.202581	2.20258		0
ANKRD13D	Q6ZTN6	2	0.202527	0	0	0	0	0.202527	2.20253		0
FHL2	Q14192	2	0.20203	0	0	0	0	0.20203	2.20203		0
HAAO	P46952	2	0.201632	0	0	0	0	0.201632	2.20163		0
GGA1	Q9UJY5-4	2	0.201456	0	0	0	0	0.201456	2.20146		0
CAPRIN2	Q6IMN6-10	2	0.199329	0	0	0	0	0.199329	2.19933		0
SLC2A6	Q9UGQ3-2	2	0.19931	0	0	0	0	0.19931	2.19931		0
OSBPL2	Q9H1P3-2	2	0.199184	0	0	0	0	0.199184	2.19918		0
HEXIM2	Q96MH2	2	0.199135	0	0	0	0	0.199135	2.19914		0
LTBP1	Q14766	2	0.199093	0	0	0	0	0.199093	2.19909		0
PPP2R1B	P30154-4	2	0.196962	0	0	0	0	0.196962	2.19696		0
CRTC1	Q6UUV9-3	2	0.193341	0	0	0	0	0.193341	2.19334		0
CEP164	Q9UPV0-2	2	0.19254	0	0	0	0	0.19254	2.19254		0
SMEK2	Q5MIZ7-3	2	0.191916	0	0	0	0	0.191916	2.19192		0
PPP3CC	P48454-2	2	0.190125	0	0	0	0	0.190125	2.19012		0
PPP2R5C	Q13362-4	2	0.189548	0	0	0	0	0.189548	2.18955		0
FBXO3	Q9UK99-3	2	0.189526	0	0	0	0	0.189526	2.18953		0
AGPAT3	Q9NRZ7-2	2	0.188343	0	0	0	0	0.188343	2.18834		0
SMTN	P53814-5	2	0.187493	0	0	0	0	0.187493	2.18749		0
KAT6B	Q8WYB5-2	2	0.18744	0	0	0	0	0.18744	2.18744		0
UCKL1	Q9NWZ5-4	2	0.187137	0	0	0	0	0.187137	2.18714		0
AP4E1	Q9UPM8	2	0.185232	0	0	0	0	0.185232	2.18523		0
HOXA11	P31270	2	0.184569	0	0	0	0	0.184569	2.18457		0
SLC27A1	Q6PCB7-2	2	0.183874	0	0	0	0	0.183874	2.18387		0
HIVEP2	P31629	2	0.183787	0	0	0	0	0.183787	2.18379		0
C6orf132	Q5T0Z8	2	0.18313	0	0	0	0	0.18313	2.18313		0
CEP72	Q9P209	2	0.182121	0	0	0	0	0.182121	2.18212		0
BLZF1	Q9H2G9	2	0.181124	0	0	0	0	0.181124	2.18112		0
PRKAB2	O43741	2	0.180548	0	0	0	0	0.180548	2.18055		0
ESRP2	Q9H6T0-2	2	0.179132	0	0	0	0	0.179132	2.17913		0
SS18	Q15532-2	2	0.178919	0	0	0	0	0.178919	2.17892		0
GPR126	Q86SQ4-2	2	0.178365	0	0	0	0	0.178365	2.17836		0
CLASRP	Q8N2M8-3	2	0.175263	0	0	0	0	0.175263	2.17526		0
TMEM243	Q9BU79	2	0.174058	0	0	0	0	0.174058	2.17406		0
GIGYF2	Q6Y7W6-4	2	0.173497	0	0	0	0	0.173497	2.1735		0
JMJD4	Q9H9V9-2	2	0.173252	0	0	0	0	0.173252	2.17325		0
HACD2	Q6Y1H2	2	0.173107	0	0	0	0	0.173107	2.17311		0
LPHN2	O95490-2	2	0.172142	0	0	0	0	0.172142	2.17214		0
MID1	O15344	2	0.172049	0	0	0	0	0.172049	2.17205		0
SERPINB8	P50452	2	0.171128	0	0	0	0	0.171128	2.17113		0
SDK1	Q7Z5N4-3	2	0.170269	0	0	0	0	0.170269	2.17027		0
FLRT2	O43155	2	0.168436	0	0	0	0	0.168436	2.16844		0
TMBIM1	Q969X1	2	0.167937	0	0	0	0	0.167937	2.16794		0
DNM3	Q9UQ16-2	2	0.167039	0	0	0	0	0.167039	2.16704		0
BSCL2	Q96G97-4	2	0.16655	0	0	0	0	0.16655	2.16655		0
SDR39U1	Q9NRG7-2	2	0.166368	0	0	0	0	0.166368	2.16637		0
WIPI1	Q5MNZ9-2	2	0.166275	0	0	0	0	0.166275	2.16627		0
ACVR1	Q04771	2	0.165074	0	0	0	0	0.165074	2.16507		0
IDS	P22304-3	2	0.165073	0	0	0	0	0.165073	2.16507		0
YIPF2	Q9BWQ6	2	0.164612	0	0	0	0	0.164612	2.16461		0
MARK2	Q7KZI7-14	2	0.162925	0	0	0	0	0.162925	2.16292		0
KIAA1143	Q96AT1	2	0.162416	0	0	0	0	0.162416	2.16242		0
FMN2	Q9NZ56	2	0.162014	0	0	0	0	0.162014	2.16201		0
RUSC1	Q9BVN2-2	2	0.161955	0	0	0	0	0.161955	2.16195		0
PDXDC1	Q6P996-4	2	0.161827	0	0	0	0	0.161827	2.16183		0
PRTFDC1	Q9NRG1-2	2	0.161675	0	0	0	0	0.161675	2.16168		0
FLII	Q13045-2	2	0.161321	0	0	0	0	0.161321	2.16132		0
KDELC1	Q6UW63	2	0.161238	0	0	0	0	0.161238	2.16124		0
ABI1	Q8IZP0-3	2	0.160722	0	0	0	0	0.160722	2.16072		0
RAB12	Q6IQ22	2	0.160429	0	0	0	0	0.160429	2.16043		0
MANEA	Q5SRI9	2	0.160295	0	0	0	0	0.160295	2.16029		0
KIAA0319L	Q8IZA0-2	2	0.160294	0	0	0	0	0.160294	2.16029		0
DDX11	Q96FC9-3	2	0.159978	0	0	0	0	0.159978	2.15998		0
CCDC92	Q53HC0-2	2	0.159949	0	0	0	0	0.159949	2.15995		0
LEPR	P48357-3	2	0.159846	0	0	0	0	0.159846	2.15985		0
DERL2	Q9GZP9	2	0.159843	0	0	0	0	0.159843	2.15984		0
SOX2	P48431	2	0.15935	0	0	0	0	0.15935	2.15935		0
NELFCD	Q8IXH7-4	2	0.159214	0	0	0	0	0.159214	2.15921		0
ENO3	P13929-3	2	0.158541	0	0	0	0	0.158541	2.15854		0
ANK3	Q12955	2	0.158358	0	0	0	0	0.158358	2.15836		0
LRRC8D	Q7L1W4	2	0.158291	0	0	0	0	0.158291	2.15829		0
MEN1	O00255-3	2	0.158285	0	0	0	0	0.158285	2.15829		0
VTI1A	Q96AJ9-1	2	0.157914	0	0	0	0	0.157914	2.15791		0
ARHGAP19	Q14CB8-7	2	0.157894	0	0	0	0	0.157894	2.15789		0
KDM6A	O15550	2	0.157825	0	0	0	0	0.157825	2.15783		0
IGSF3	O75054	2	0.157739	0	0	0	0	0.157739	2.15774		0
KRI1	Q8N9T8	2	0.157296	0	0	0	0	0.157296	2.1573		0
URI1	O94763-3	2	0.157269	0	0	0	0	0.157269	2.15727		0
PHACTR2	O75167-5	2	0.156839	0	0	0	0	0.156839	2.15684		0
HEY1	Q9Y5J3	2	0.155911	0	0	0	0	0.155911	2.15591		0
NEBL	O76041-2	2	0.155869	0	0	0	0	0.155869	2.15587		0
INO80E	Q8NBZ0	2	0.155711	0	0	0	0	0.155711	2.15571		0
CCDC88A	Q3V6T2-4	2	0.154799	0	0	0	0	0.154799	2.1548		0
DIP2A	Q14689-6	2	0.154717	0	0	0	0	0.154717	2.15472		0
PCBP4	P57723-2	2	0.154441	0	0	0	0	0.154441	2.15444		0
CAMSAP1	Q5T5Y3	2	0.154107	0	0	0	0	0.154107	2.15411		0
GPR137B	O60478	2	0.153901	0	0	0	0	0.153901	2.1539		0
HJURP	Q8NCD3	2	0.15367	0	0	0	0	0.15367	2.15367		0
GPRIN3	Q6ZVF9	2	0.153501	0	0	0	0	0.153501	2.1535		0
CHCHD7	Q9BUK0	2	0.153247	0	0	0	0	0.153247	2.15325		0
MXRA7	P84157-3	2	0.153172	0	0	0	0	0.153172	2.15317		0
C8orf33	Q9H7E9-2	2	0.152868	0	0	0	0	0.152868	2.15287		0
SEMA4C	Q9C0C4	2	0.152812	0	0	0	0	0.152812	2.15281		0
C1orf85	Q8WWB7-2	2	0.152735	0	0	0	0	0.152735	2.15274		0
RFX3	P48380-2	2	0.152408	0	0	0	0	0.152408	2.15241		0
BACH2	Q9BYV9	2	0.152144	0	0	0	0	0.152144	2.15214		0
HOXD4	P09016	2	0.151671	0	0	0	0	0.151671	2.15167		0
TFB2M	Q9H5Q4	2	0.150643	0	0	0	0	0.150643	2.15064		0
GTF3C6	Q969F1	2	0.150578	0	0	0	0	0.150578	2.15058		0
PRKCQ	Q04759-2	2	0.150537	0	0	0	0	0.150537	2.15054		0
ABLIM1	O14639-3	2	0.150466	0	0	0	0	0.150466	2.15047		0
SLC39A14	Q15043-2	2	0.150263	0	0	0	0	0.150263	2.15026		0
MAP3K4	Q9Y6R4-2	2	0.150182	0	0	0	0	0.150182	2.15018		0
CRMP1	Q14194	2	0.150117	0	0	0	0	0.150117	2.15012		0
B4GALT7	Q9UBV7	2	0.149851	0	0	0	0	0.149851	2.14985		0
NR1D1	P20393	2	0.149539	0	0	0	0	0.149539	2.14954		0
DOCK8	Q8NF50-4	2	0.148614	0	0	0	0	0.148614	2.14861		0
MED30	Q96HR3-2	2	0.148023	0	0	0	0	0.148023	2.14802		0
IRF7	Q92985-2	2	1.14757	-4	0	3	0	0.14757	2.14757		0
MORC4	Q8TE76-3	2	0.146589	0	0	0	0	0.146589	2.14659		0
TMEM9	Q9P0T7	2	0.146575	0	0	0	0	0.146575	2.14657		0
PSMG2	Q969U7-2	2	0.146431	0	0	0	0	0.146431	2.14643		0
ECE1	P42892-3	2	0.146368	0	0	0	0	0.146368	2.14637		0
EPB41L5	Q9HCM4-2	2	0.145116	0	0	0	0	0.145116	2.14512		0
PRMT7	Q9NVM4-3	2	0.143802	0	0	0	0	0.143802	2.1438		0
EDEM2	Q9BV94-2	2	0.143578	0	0	0	0	0.143578	2.14358		0
STK10	O94804	2	0.143552	0	0	0	0	0.143552	2.14355		0
SPAG1	Q07617	2	0.143404	0	0	0	0	0.143404	2.1434		0
SLC35A3	Q9Y2D2-3	2	0.143189	0	0	0	0	0.143189	2.14319		0
ENPEP	Q07075	2	0.142952	0	0	0	0	0.142952	2.14295		0
AHI1	Q8N157-2	2	0.141553	0	0	0	0	0.141553	2.14155		0
TSPAN3	O60637-3	2	0.141515	0	0	0	0	0.141515	2.14151		0
SFI1	A8K8P3-4	2	0.141437	0	0	0	0	0.141437	2.14144		0
PUS3	Q9BZE2	2	0.141054	0	0	0	0	0.141054	2.14105		0
ERC2	O15083	2	0.139833	0	0	0	0	0.139833	2.13983		0
HSD17B7	P56937-3	2	0.139711	0	0	0	0	0.139711	2.13971		0
PHF10	Q8WUB8-3	2	0.139302	0	0	0	0	0.139302	2.1393		0
SLC35F5	Q8WV83-2	2	0.139199	0	0	0	0	0.139199	2.1392		0
ANTXR1	Q9H6X2	2	0.139157	0	0	0	0	0.139157	2.13916		0
ATP5J2	P56134-3	2	0.139006	0	0	0	0	0.139006	2.13901		0
NDOR1	Q9UHB4-3	2	0.13864	0	0	0	0	0.13864	2.13864		0
DCP1A	Q9NPI6	2	0.13861	0	0	0	0	0.13861	2.13861		0
PNPLA6	Q8IY17-3	2	0.138463	0	0	0	0	0.138463	2.13846		0
ARNT	P27540-2	2	0.137804	0	0	0	0	0.137804	2.1378		0
THAP7	Q9BT49	2	0.137566	0	0	0	0	0.137566	2.13757		0
CUL9	Q8IWT3-3	2	0.137117	0	0	0	0	0.137117	2.13712		0
ARHGEF11	O15085-2	2	0.13621	0	0	0	0	0.13621	2.13621		0
TDRP	Q86YL5	2	0.13609	0	0	0	0	0.13609	2.13609		0
NID2	Q14112-2	2	0.135804	0	0	0	0	0.135804	2.1358		0
SLC16A7	O60669	2	0.135358	0	0	0	0	0.135358	2.13536		0
TSPAN9	O75954	2	0.13453	0	0	0	0	0.13453	2.13453		0
CEP162	Q5TB80-2	2	0.133784	0	0	0	0	0.133784	2.13378		0
ORMDL2	Q53FV1	2	0.133616	0	0	0	0	0.133616	2.13362		0
OPHN1	O60890	2	0.132946	0	0	0	0	0.132946	2.13295		0
TSR2	Q969E8	2	0.132307	0	0	0	0	0.132307	2.13231		0
WNK3	Q9BYP7-3	2	0.132083	0	0	0	0	0.132083	2.13208		0
CDCA7L	Q96GN5-4	2	0.131705	0	0	0	0	0.131705	2.13171		0
FAM195A	Q9BUT9	2	0.13079	0	0	0	0	0.13079	2.13079		0
EFTUD1	Q7Z2Z2	2	0.130346	0	0	0	0	0.130346	2.13035		0
TUBGCP5	Q96RT8-2	2	0.130169	0	0	0	0	0.130169	2.13017		0
FOXO1	Q12778	2	0.129773	0	0	0	0	0.129773	2.12977		0
PABPN1	Q86U42-2	2	0.129403	0	0	0	0	0.129403	2.1294		0
CENPL	Q8N0S6-3	2	0.128958	0	0	0	0	0.128958	2.12896		0
PGAP1	Q75T13-2	2	0.128812	0	0	0	0	0.128812	2.12881		0
TPST2	O60704	2	0.128713	0	0	0	0	0.128713	2.12871		0
CD58	P19256-2	2	0.128667	0	0	0	0	0.128667	2.12867		0
DENND1A	Q8TEH3	2	0.128343	0	0	0	0	0.128343	2.12834		0
CLSTN1	O94985-2	2	0.128195	0	0	0	0	0.128195	2.1282		0
MLLT10	P55197-1	2	0.128123	0	0	0	0	0.128123	2.12812		0
MCM10	Q7L590-2	2	0.127962	0	0	0	0	0.127962	2.12796		0
SON	P18583-6	2	0.127718	0	0	0	0	0.127718	2.12772		0
SMURF2	Q9HAU4	2	0.126723	0	0	0	0	0.126723	2.12672		0
DGUOK	Q16854	2	0.125936	0	0	0	0	0.125936	2.12594		0
ADCK1	Q86TW2-2	2	0.12584	0	0	0	0	0.12584	2.12584		0
TMEM55B	Q86T03	2	0.125282	0	0	0	0	0.125282	2.12528		0
MCU	Q8NE86-3	2	0.124765	0	0	0	0	0.124765	2.12477		0
SNF8	Q96H20-2	2	0.123883	0	0	0	0	0.123883	2.12388		0
VANGL1	Q8TAA9-2	2	0.123286	0	0	0	0	0.123286	2.12329		0
INTS9	Q9NV88-2	2	0.12328	0	0	0	0	0.12328	2.12328		0
ARHGAP44	Q17R89-2	2	0.123101	0	0	0	0	0.123101	2.1231		0
ZBTB34	Q8NCN2	2	0.122988	0	0	0	0	0.122988	2.12299		0
NPNT	Q6UXI9-2	2	0.122614	0	0	0	0	0.122614	2.12261		0
TBX3	O15119-2	2	0.121417	0	0	0	0	0.121417	2.12142		0
DGKZ	Q13574-6	2	0.121043	0	0	0	0	0.121043	2.12104		0
SPNS1	Q9H2V7-3	2	0.120828	0	0	0	0	0.120828	2.12083		0
NUBP1	P53384-2	2	0.120715	0	0	0	0	0.120715	2.12071		0
LRIG2	O94898	2	0.120151	0	0	0	0	0.120151	2.12015		0
SIPA1L1	O43166-3	2	0.119871	0	0	0	0	0.119871	2.11987		0
ACSS1	Q9NUB1-2	2	0.119405	0	0	0	0	0.119405	2.1194		0
PELI2	Q9HAT8	2	0.119353	0	0	0	0	0.119353	2.11935		0
PITPNM1	O00562-2	2	0.118843	0	0	0	0	0.118843	2.11884		0
MTMR7	Q9Y216	2	0.118778	0	0	0	0	0.118778	2.11878		0
GK5	Q6ZS86-3	2	0.118634	0	0	0	0	0.118634	2.11863		0
ZNF609	O15014	2	0.118612	0	0	0	0	0.118612	2.11861		0
WDR20	Q8TBZ3-4	2	0.118541	0	0	0	0	0.118541	2.11854		0
FOXM1	Q08050-2	2	0.117791	0	0	0	0	0.117791	2.11779		0
ZNF587	Q96SQ5-2	2	0.117563	0	0	0	0	0.117563	2.11756		0
DNAJB2	P25686-2	2	0.117464	0	0	0	0	0.117464	2.11746		0
NPDC1	Q9NQX5	2	0.116831	0	0	0	0	0.116831	2.11683		0
FAM102B	Q5T8I3	2	0.116577	0	0	0	0	0.116577	2.11658		0
MAPK15	Q8TD08	2	0.116528	0	0	0	0	0.116528	2.11653		0
MIB2	Q96AX9-2	2	0.116459	0	0	0	0	0.116459	2.11646		0
STK25	O00506-3	2	0.11535	0	0	0	0	0.11535	2.11535		0
EPCAM	P16422	2	0.11526	0	0	0	0	0.11526	2.11526		0
RCN1	Q15293	2	0.115229	0	0	0	0	0.115229	2.11523		0
ZNF850	A8MQ14	2	0.115149	0	0	0	0	0.115149	2.11515		0
RHBDD3	Q9Y3P4	2	0.115078	0	0	0	0	0.115078	2.11508		0
PLXDC2	Q6UX71-2	2	0.115047	0	0	0	0	0.115047	2.11505		0
SLC38A9	Q8NBW4-2	2	0.114759	0	0	0	0	0.114759	2.11476		0
RBBP5	Q15291-2	2	0.114424	0	0	0	0	0.114424	2.11442		0
DCBLD2	Q96PD2	2	0.114297	0	0	0	0	0.114297	2.1143		0
MSL3	Q8N5Y2-4	2	0.113947	0	0	0	0	0.113947	2.11395		0
CMSS1	Q9BQ75-2	2	0.113789	0	0	0	0	0.113789	2.11379		0
RASA2	Q15283-2	2	0.113438	0	0	0	0	0.113438	2.11344		0
MCM9	Q9NXL9	2	0.113326	0	0	0	0	0.113326	2.11333		0
ZNF649	Q9BS31	2	0.113027	0	0	0	0	0.113027	2.11303		0
DMD	P11532-4	2	0.112813	0	0	0	0	0.112813	2.11281		0
MTMR14	Q8NCE2-2	2	0.112509	0	0	0	0	0.112509	2.11251		0
TRAPPC2L	Q9UL33-2	2	0.112461	0	0	0	0	0.112461	2.11246		0
NUMB	P49757-3	2	0.111777	0	0	0	0	0.111777	2.11178		0
AFF1	P51825	2	0.111702	0	0	0	0	0.111702	2.1117		0
SNX25	Q9H3E2	2	0.111619	0	0	0	0	0.111619	2.11162		0
NQO2	P16083	2	0.110996	0	0	0	0	0.110996	2.111		0
RWDD2B	P57060	2	0.110511	0	0	0	0	0.110511	2.11051		0
CNRIP1	Q96F85	2	0.11046	0	0	0	0	0.11046	2.11046		0
TMEM50A	O95807	2	0.110376	0	0	0	0	0.110376	2.11038		0
B3GNT2	Q9NY97-2	2	0.10897	0	0	0	0	0.10897	2.10897		0
TICRR	Q7Z2Z1	2	0.108827	0	0	0	0	0.108827	2.10883		0
KIF13A	Q9H1H9-3	2	0.108691	0	0	0	0	0.108691	2.10869		0
EFNB2	P52799	2	0.108622	0	0	0	0	0.108622	2.10862		0
ACADS	P16219	2	0.108549	0	0	0	0	0.108549	2.10855		0
CRBN	Q96SW2-2	2	0.10851	0	0	0	0	0.10851	2.10851		0
ADAP1	O75689	2	0.108465	0	0	0	0	0.108465	2.10846		0
CDYL	Q9Y232-4	2	0.108395	0	0	0	0	0.108395	2.10839		0
SOGA1	O94964-2	2	0.108364	0	0	0	0	0.108364	2.10836		0
PPIE	Q9UNP9-2	2	0.108081	0	0	0	0	0.108081	2.10808		0
EVL	Q9UI08	2	0.108058	0	0	0	0	0.108058	2.10806		0
ORC1	Q13415	2	0.108001	0	0	0	0	0.108001	2.108		0
SUPT7L	O94864-2	2	0.107852	0	0	0	0	0.107852	2.10785		0
ZNHIT1	O43257	2	0.107775	0	0	0	0	0.107775	2.10778		0
ZFYVE27	Q5T4F4-8	2	0.107332	0	0	0	0	0.107332	2.10733		0
COMMD7	Q86VX2-2	2	0.106958	0	0	0	0	0.106958	2.10696		0
ALCAM	Q13740-2	2	0.106899	0	0	0	0	0.106899	2.1069		0
FLOT2	Q14254	2	0.106711	0	0	0	0	0.106711	2.10671		0
THRA	P10827-2	2	0.105953	0	0	0	0	0.105953	2.10595		0
GRB7	Q14451	2	0.105902	0	0	0	0	0.105902	2.1059		0
STAU2	Q9NUL3-2	2	0.105637	0	0	0	0	0.105637	2.10564		0
TAF1	P21675-8	2	0.105476	0	0	0	0	0.105476	2.10548		0
UBAP1	Q9NZ09-2	2	0.105333	0	0	0	0	0.105333	2.10533		0
SLC37A3	Q8NCC5-2	2	0.105303	0	0	0	0	0.105303	2.1053		0
HVCN1	Q96D96-4	2	0.104833	0	0	0	0	0.104833	2.10483		0
TMEM14C	Q9P0S9	2	0.104758	0	0	0	0	0.104758	2.10476		0
SDK2	Q58EX2-3	2	0.104732	0	0	0	0	0.104732	2.10473		0
PCM1	Q15154	2	0.104484	0	0	0	0	0.104484	2.10448		0
MSL2	Q9HCI7-2	2	0.104258	0	0	0	0	0.104258	2.10426		0
CALCOCO1	Q9P1Z2-2	2	0.104249	0	0	0	0	0.104249	2.10425		0
PNMAL1	Q86V59	2	0.103978	0	0	0	0	0.103978	2.10398		0
TSC1	Q92574	2	0.103871	0	0	0	0	0.103871	2.10387		0
ARHGAP26	Q9UNA1-2	2	0.103778	0	0	0	0	0.103778	2.10378		0
RAB34	Q9BZG1	2	0.103713	0	0	0	0	0.103713	2.10371		0
NUDT14	O95848	2	0.103574	0	0	0	0	0.103574	2.10357		0
ANO6	Q4KMQ2-3	2	0.103268	0	0	0	0	0.103268	2.10327		0
PRDM2	Q13029-2	2	0.103185	0	0	0	0	0.103185	2.10319		0
C1GALT1	Q9NS00	2	0.103126	0	0	0	0	0.103126	2.10313		0
IRGQ	Q8WZA9	2	0.102597	0	0	0	0	0.102597	2.1026		0
TMEM120A	Q9BXJ8-2	2	0.10253	0	0	0	0	0.10253	2.10253		0
SLIT2	O94813-3	2	0.102453	0	0	0	0	0.102453	2.10245		0
UCK2	Q9BZX2	2	0.102339	0	0	0	0	0.102339	2.10234		0
RGS10	O43665-2	2	0.101742	0	0	0	0	0.101742	2.10174		0
TRAF3IP2	O43734-5	2	0.101644	0	0	0	0	0.101644	2.10164		0
FAM127B	Q9BWD3	2	0.101552	0	0	0	0	0.101552	2.10155		0
CES3	Q6UWW8	2	0.101516	0	0	0	0	0.101516	2.10152		0
RAB34	P0DI83	2	0.101496	0	0	0	0	0.101496	2.1015		0
ATP9B	O43861-2	2	0.101213	0	0	0	0	0.101213	2.10121		0
PARN	O95453-2	2	0.101054	0	0	0	0	0.101054	2.10105		0
FURIN	P09958	2	0.100676	0	0	0	0	0.100676	2.10068		0
KEAP1	Q14145	2	0.100608	0	0	0	0	0.100608	2.10061		0
MYO1C	O00159-2	2	0.100284	0	0	0	0	0.100284	2.10028		0
ZFPM1	Q8IX07	2	0.100102	0	0	0	0	0.100102	2.1001		0
GLI3	P10071	2	0.100073	0	0	0	0	0.100073	2.10007		0
PRKACA	P17612-2	2	0.0999269	0	0	0	0	0.0999269	2.09993		0
KIAA1731	Q9C0D2	2	0.099801	0	0	0	0	0.099801	2.0998		0
CAMKMT	Q7Z624	2	0.0995123	0	0	0	0	0.0995123	2.09951		0
ZFYVE28	Q9HCC9-5	2	0.0993859	0	0	0	0	0.0993859	2.09939		0
POLR2M	P0CAP2-3	2	0.0991981	0	0	0	0	0.0991981	2.0992		0
ZNF385A	Q96PM9	2	0.0991874	0	0	0	0	0.0991874	2.09919		0
ADAL	Q6DHV7	2	0.0989741	0	0	0	0	0.0989741	2.09897		0
MDP1	Q86V88-3	2	0.0985873	0	0	0	0	0.0985873	2.09859		0
VCAN	P13611	2	0.0982193	0	0	0	0	0.0982193	2.09822		0
GRAMD3	Q96HH9-5	2	0.0977873	0	0	0	0	0.0977873	2.09779		0
HSPG2	P98160	2	0.0977307	0	0	0	0	0.0977307	2.09773		0
MARK2	Q7KZI7-8	2	0.0975468	0	0	0	0	0.0975468	2.09755		0
GLS	O94925	2	0.0974797	0	0	0	0	0.0974797	2.09748		0
NOL8	Q76FK4-4	2	0.0973853	0	0	0	0	0.0973853	2.09739		0
PAG1	Q9NWQ8	2	0.0968501	0	0	0	0	0.0968501	2.09685		0
FANCA	O15360-3	2	0.0967641	0	0	0	0	0.0967641	2.09676		0
EYA3	Q99504-4	2	0.0965766	0	0	0	0	0.0965766	2.09658		0
LGALS1	P09382	2	0.0958634	0	0	0	0	0.0958634	2.09586		0
PAN2	Q504Q3-2	2	0.0958443	0	0	0	0	0.0958443	2.09584		0
PLEKHM1	Q9Y4G2	2	0.0957051	0	0	0	0	0.0957051	2.09571		0
RALGPS2	Q86X27-3	2	0.0955596	0	0	0	0	0.0955596	2.09556		0
RRP36	Q96EU6-2	2	0.0953966	0	0	0	0	0.0953966	2.0954		0
PSEN1	P49768	2	0.0953389	0	0	0	0	0.0953389	2.09534		0
ZFP62	Q8NB50-3	2	0.0948588	0	0	0	0	0.0948588	2.09486		0
GIGYF1	O75420	2	0.0948032	0	0	0	0	0.0948032	2.0948		0
EFNA3	P52797	2	0.0947783	0	0	0	0	0.0947783	2.09478		0
ULBP2	Q9BZM5	2	0.0944765	0	0	0	0	0.0944765	2.09448		0
KIAA1551	Q9HCM1	2	0.0942597	0	0	0	0	0.0942597	2.09426		0
ANKH	Q9HCJ1	2	0.0937823	0	0	0	0	0.0937823	2.09378		0
ZC3H3	Q8IXZ2	2	0.0937334	0	0	0	0	0.0937334	2.09373		0
ASB13	Q8WXK3	2	0.0936798	0	0	0	0	0.0936798	2.09368		0
FAM111A	Q96PZ2	2	0.0936446	0	0	0	0	0.0936446	2.09364		0
ZBTB17	Q13105	2	0.0935932	0	0	0	0	0.0935932	2.09359		0
COL12A1	Q99715-4	2	0.0932174	0	0	0	0	0.0932174	2.09322		0
PFN2	P35080-2	2	0.0931796	0	0	0	0	0.0931796	2.09318		0
CDC42BPA	Q5VT25-4	2	0.0929868	0	0	0	0	0.0929868	2.09299		0
PSMG1	O95456-2	2	0.0929089	0	0	0	0	0.0929089	2.09291		0
UTP23	Q9BRU9	2	0.0928618	0	0	0	0	0.0928618	2.09286		0
CLK4	Q9HAZ1	2	0.0927415	0	0	0	0	0.0927415	2.09274		0
FAM193B	Q96PV7-3	2	0.0918902	0	0	0	0	0.0918902	2.09189		0
RPS24	P62847-2	2	0.0916926	0	0	0	0	0.0916926	2.09169		0
RBBP4	Q09028-3	2	0.0916503	0	0	0	0	0.0916503	2.09165		0
ARHGEF28	Q8N1W1	2	0.0915796	0	0	0	0	0.0915796	2.09158		0
MTERF2	Q49AM1	2	0.0914806	0	0	0	0	0.0914806	2.09148		0
ABCC4	O15439-2	2	0.0914559	0	0	0	0	0.0914559	2.09146		0
SENP6	Q9GZR1-2	2	0.0913537	0	0	0	0	0.0913537	2.09135		0
PVRL3	Q9NQS3	2	0.0913412	0	0	0	0	0.0913412	2.09134		0
NET1	Q7Z628-2	2	0.091169	0	0	0	0	0.091169	2.09117		0
PVR	P15151-3	2	0.0909185	0	0	0	0	0.0909185	2.09092		0
SCD5	Q86SK9-2	2	0.0907213	0	0	0	0	0.0907213	2.09072		0
ATG14	Q6ZNE5	2	0.0906439	0	0	0	0	0.0906439	2.09064		0
CDK19	Q9BWU1	2	0.0905468	0	0	0	0	0.0905468	2.09055		0
NFATC2	Q13469-3	2	0.0904271	0	0	0	0	0.0904271	2.09043		0
TGFB1	P01137	2	0.0903985	0	0	0	0	0.0903985	2.0904		0
MTHFSD	Q2M296-2	2	0.0903058	0	0	0	0	0.0903058	2.09031		0
PHACTR4	Q8IZ21-3	2	0.0896689	0	0	0	0	0.0896689	2.08967		0
MAP1S	Q66K74-2	2	0.0894434	0	0	0	0	0.0894434	2.08944		0
HERPUD1	Q15011-3	2	0.0893401	0	0	0	0	0.0893401	2.08934		0
TGOLN2	O43493-6	2	0.0890754	0	0	0	0	0.0890754	2.08908		0
SNX29	Q8TEQ0-2	2	0.0890701	0	0	0	0	0.0890701	2.08907		0
SLC4A2	P04920-2	2	0.088997	0	0	0	0	0.088997	2.089		0
SSBP2	P81877-4	2	0.0889357	0	0	0	0	0.0889357	2.08894		0
ARHGAP8	P85298-4	2	0.0886303	0	0	0	0	0.0886303	2.08863		0
VPS54	Q9P1Q0-4	2	0.0885261	0	0	0	0	0.0885261	2.08853		0
PPT2	Q9UMR5-2	2	0.088462	0	0	0	0	0.088462	2.08846		0
FAM213B	Q8TBF2	2	0.088178	0	0	0	0	0.088178	2.08818		0
LASP1	Q14847	2	0.0881138	0	0	0	0	0.0881138	2.08811		0
AKAP10	O43572	2	0.0879517	0	0	0	0	0.0879517	2.08795		0
MMTAG2	Q9BU76-4	2	0.0879321	0	0	0	0	0.0879321	2.08793		0
RAB7L1	O14966	2	0.0877222	0	0	0	0	0.0877222	2.08772		0
METTL17	Q9H7H0-2	2	0.087618	0	0	0	0	0.087618	2.08762		0
NDEL1	Q9GZM8-3	2	0.0872981	0	0	0	0	0.0872981	2.0873		0
SNX9	Q9Y5X1	2	0.0872601	0	0	0	0	0.0872601	2.08726		0
FRAS1	Q86XX4-2	2	0.0868859	0	0	0	0	0.0868859	2.08689		0
NFAT5	O94916-2	2	0.0868836	0	0	0	0	0.0868836	2.08688		0
ITGA6	P23229-4	2	0.0853719	0	0	0	0	0.0853719	2.08537		0
PTBP2	Q9UKA9	2	0.0853604	0	0	0	0	0.0853604	2.08536		0
DSN1	Q9H410-4	2	0.0853032	0	0	0	0	0.0853032	2.0853		0
CENPQ	Q7L2Z9	2	0.0851936	0	0	0	0	0.0851936	2.08519		0
PUS1	Q9Y606-2	2	0.0849442	0	0	0	0	0.0849442	2.08494		0
IMPACT	Q9P2X3	2	0.0848504	0	0	0	0	0.0848504	2.08485		0
TMEM9B	Q9NQ34-2	2	0.0848308	0	0	0	0	0.0848308	2.08483		0
PLEKHG1	Q9ULL1	2	0.0847011	0	0	0	0	0.0847011	2.0847		0
AGO2	Q9UKV8-2	2	0.0845943	0	0	0	0	0.0845943	2.08459		0
KIAA1324L	A8MWY0	2	0.0845888	0	0	0	0	0.0845888	2.08459		0
DOLPP1	Q86YN1-2	2	0.0842011	0	0	0	0	0.0842011	2.0842		0
WAC	Q9BTA9-2	2	0.0837428	0	0	0	0	0.0837428	2.08374		0
MERTK	Q12866	2	0.083532	0	0	0	0	0.083532	2.08353		0
FNIP1	Q8TF40-3	2	0.0834644	0	0	0	0	0.0834644	2.08346		0
IL1RL1	Q01638	2	0.0833377	0	0	0	0	0.0833377	2.08334		0
AMOT	Q4VCS5	2	0.0830652	0	0	0	0	0.0830652	2.08307		0
LIPE	Q05469-2	2	0.0829278	0	0	0	0	0.0829278	2.08293		0
NRP1	O14786	2	0.0828287	0	0	0	0	0.0828287	2.08283		0
MAL2	Q969L2	2	0.0828258	0	0	0	0	0.0828258	2.08283		0
TMCO1	Q9UM00-2	2	0.0823374	0	0	0	0	0.0823374	2.08234		0
MLLT3	P42568-2	2	0.0822105	0	0	0	0	0.0822105	2.08221		0
RAB27A	P51159	2	0.082106	0	0	0	0	0.082106	2.08211		0
MECP2	P51608	2	0.0816723	0	0	0	0	0.0816723	2.08167		0
AGFG1	P52594-2	2	0.0815801	0	0	0	0	0.0815801	2.08158		0
DDR1	Q08345-2	2	0.0813384	0	0	0	0	0.0813384	2.08134		0
CDK11B	P21127-8	2	0.081201	0	0	0	0	0.081201	2.0812		0
TEAD4	Q15561-3	2	0.0811651	0	0	0	0	0.0811651	2.08117		0
WDR7	Q9Y4E6-2	2	0.0808449	0	0	0	0	0.0808449	2.08084		0
POLE2	P56282-3	2	0.080825	0	0	0	0	0.080825	2.08083		0
BAIAP2	Q9UQB8-2	2	0.0807225	0	0	0	0	0.0807225	2.08072		0
CST3	P01034	2	0.0805846	0	0	0	0	0.0805846	2.08058		0
RUNDC1	Q96C34-2	2	0.080562	0	0	0	0	0.080562	2.08056		0
NID1	P14543-2	2	0.0805273	0	0	0	0	0.0805273	2.08053		0
DCLK1	O15075-2	2	0.080318	0	0	0	0	0.080318	2.08032		0
RUNX2	Q13950-3	2	0.0802618	0	0	0	0	0.0802618	2.08026		0
ATP2C1	P98194	2	0.0802435	0	0	0	0	0.0802435	2.08024		0
SEMA4B	Q9NPR2	2	0.0802129	0	0	0	0	0.0802129	2.08021		0
SCAMP2	O15127	2	0.0800369	0	0	0	0	0.0800369	2.08004		0
ADAT1	Q9BUB4	2	0.0799607	0	0	0	0	0.0799607	2.07996		0
PPIP5K2	O43314-2	2	0.0797851	0	0	0	0	0.0797851	2.07979		0
CEP89	Q96ST8	2	0.0797164	0	0	0	0	0.0797164	2.07972		0
ERO1LB	Q86YB8	2	0.0796801	0	0	0	0	0.0796801	2.07968		0
TERF1	P54274-2	2	0.0793846	0	0	0	0	0.0793846	2.07938		0
NSUN5	Q96P11-5	2	0.0793386	0	0	0	0	0.0793386	2.07934		0
CSRP1	P21291	2	0.0791474	0	0	0	0	0.0791474	2.07915		0
PDE10A	Q9Y233	2	0.0790604	0	0	0	0	0.0790604	2.07906		0
PXK	Q7Z7A4-2	2	0.0789958	0	0	0	0	0.0789958	2.079		0
SLC9A7	Q96T83	2	0.0787153	0	0	0	0	0.0787153	2.07872		0
TAF1B	Q53T94-2	2	0.0785094	0	0	0	0	0.0785094	2.07851		0
SPATA20	Q8TB22-3	2	0.0783526	0	0	0	0	0.0783526	2.07835		0
DDX26B	Q5JSJ4	2	0.0781784	0	0	0	0	0.0781784	2.07818		0
CYB561D2	O14569	2	0.0781108	0	0	0	0	0.0781108	2.07811		0
MYO9A	B2RTY4-2	2	0.0780118	0	0	0	0	0.0780118	2.07801		0
BBC3	Q9BXH1	2	0.0776777	0	0	0	0	0.0776777	2.07768		0
RPUSD4	Q96CM3-2	2	0.0775835	0	0	0	0	0.0775835	2.07758		0
AK6	Q9Y3D8-2	2	0.0775606	0	0	0	0	0.0775606	2.07756		0
MKI67	P46013	2	0.0774179	0	0	0	0	0.0774179	2.07742		0
SMARCB1	Q12824-2	2	0.0771459	0	0	0	0	0.0771459	2.07715		0
CORO2B	Q9UQ03-2	2	0.0770843	0	0	0	0	0.0770843	2.07708		0
DCPS	Q96C86	2	0.0770726	0	0	0	0	0.0770726	2.07707		0
TANGO2	Q6ICL3	2	0.0765374	0	0	0	0	0.0765374	2.07654		0
WHSC1L1	Q9BZ95-5	2	0.0763534	0	0	0	0	0.0763534	2.07635		0
TJAP1	Q5JTD0-4	2	0.0763037	0	0	0	0	0.0763037	2.0763		0
DMTN	Q08495-3	2	0.076109	0	0	0	0	0.076109	2.07611		0
LAMC1	P11047	2	0.0760822	0	0	0	0	0.0760822	2.07608		0
TRDMT1	O14717-3	2	0.0758117	0	0	0	0	0.0758117	2.07581		0
PPFIA3	O75145-2	2	0.075526	0	0	0	0	0.075526	2.07553		0
SH3GL3	Q99963-4	2	0.0754262	0	0	0	0	0.0754262	2.07543		0
TNFAIP8	O95379-3	2	0.0746179	0	0	0	0	0.0746179	2.07462		0
LRCH1	Q9Y2L9-2	2	0.0745935	0	0	0	0	0.0745935	2.07459		0
PCDH7	O60245	2	0.0745821	0	0	0	0	0.0745821	2.07458		0
FOXJ3	Q9UPW0-2	2	0.0745498	0	0	0	0	0.0745498	2.07455		0
ING1	Q9UK53-3	2	0.0744482	0	0	0	0	0.0744482	2.07445		0
MRRF	Q96E11-3	2	0.074167	0	0	0	0	0.074167	2.07417		0
FGD6	Q6ZV73-2	2	0.0739962	0	0	0	0	0.0739962	2.074		0
GRAMD1B	Q3KR37-2	2	0.0739447	0	0	0	0	0.0739447	2.07394		0
CD97	P48960-2	2	0.0739326	0	0	0	0	0.0739326	2.07393		0
TRMT1	Q9NXH9-2	2	0.0736953	0	0	0	0	0.0736953	2.0737		0
PARP16	Q8N5Y8	2	0.0734862	0	0	0	0	0.0734862	2.07349		0
CAMK2D	Q13557-8	2	0.0731709	0	0	0	0	0.0731709	2.07317		0
CCDC61	Q9Y6R9	2	0.0729508	0	0	0	0	0.0729508	2.07295		0
CUL7	Q14999-2	2	0.0728471	0	0	0	0	0.0728471	2.07285		0
MAGI3	Q5TCQ9-4	2	0.0727645	0	0	0	0	0.0727645	2.07276		0
ELOVL1	Q9BW60	2	0.072624	0	0	0	0	0.072624	2.07262		0
WDR53	Q7Z5U6	2	0.0724252	0	0	0	0	0.0724252	2.07243		0
RHBDD2	Q6NTF9-3	2	0.072172	0	0	0	0	0.072172	2.07217		0
ITFG1	Q8TB96	2	0.072083	0	0	0	0	0.072083	2.07208		0
SCML1	Q9UN30	2	0.0719354	0	0	0	0	0.0719354	2.07194		0
PDLIM2	Q96JY6	2	0.0718471	0	0	0	0	0.0718471	2.07185		0
PPP4R1	Q8TF05-2	2	0.0717536	0	0	0	0	0.0717536	2.07175		0
PLD1	Q13393-2	2	0.0716389	0	0	0	0	0.0716389	2.07164		0
HAPLN3	Q96S86	2	0.0715183	0	0	0	0	0.0715183	2.07152		0
SMARCD2	Q92925-3	2	0.0713352	0	0	0	0	0.0713352	2.07134		0
NAT6	Q93015-2	2	0.0711709	0	0	0	0	0.0711709	2.07117		0
TTC27	Q6P3X3	2	0.0709707	0	0	0	0	0.0709707	2.07097		0
COL1A1	P02452	2	0.0709588	0	0	0	0	0.0709588	2.07096		0
HELB	Q8NG08	2	0.0704756	0	0	0	0	0.0704756	2.07048		0
FZD6	O60353-2	2	0.0703839	0	0	0	0	0.0703839	2.07038		0
SHANK2	Q9UPX8-3	2	0.0703631	0	0	0	0	0.0703631	2.07036		0
ARID4B	Q4LE39-2	2	0.0703443	0	0	0	0	0.0703443	2.07034		0
PEX6	Q13608	2	0.0702283	0	0	0	0	0.0702283	2.07023		0
PIGG	Q5H8A4-2	2	0.0699442	0	0	0	0	0.0699442	2.06994		0
ALG2	Q9H553	2	0.0697757	0	0	0	0	0.0697757	2.06978		0
TBP	P20226-2	2	0.0697638	0	0	0	0	0.0697638	2.06976		0
BASP1	P80723	2	0.0697095	0	0	0	0	0.0697095	2.06971		0
TANK	Q92844	2	0.0697037	0	0	0	0	0.0697037	2.0697		0
TMEM186	Q96B77	2	0.0696687	0	0	0	0	0.0696687	2.06967		0
CACYBP	Q9HB71-3	2	0.0695197	0	0	0	0	0.0695197	2.06952		0
TRAPPC9	Q96Q05-3	2	0.0693937	0	0	0	0	0.0693937	2.06939		0
CDS1	Q92903	2	0.0690641	0	0	0	0	0.0690641	2.06906		0
SGPL1	O95470	2	0.0690401	0	0	0	0	0.0690401	2.06904		0
BICD1	Q96G01-4	2	0.0689632	0	0	0	0	0.0689632	2.06896		0
CLOCK	O15516	2	0.0684371	0	0	0	0	0.0684371	2.06844		0
SPINT1	O43278	2	0.0680975	0	0	0	0	0.0680975	2.0681		0
TENM1	Q9UKZ4	2	0.0678015	0	0	0	0	0.0678015	2.0678		0
DTWD2	Q8NBA8	2	0.0677376	0	0	0	0	0.0677376	2.06774		0
IGFBP7	Q16270-2	2	0.0677152	0	0	0	0	0.0677152	2.06772		0
SZRD1	Q7Z422-2	2	0.0676876	0	0	0	0	0.0676876	2.06769		0
ARSA	P15289-2	2	0.067526	0	0	0	0	0.067526	2.06753		0
MBLAC1	A4D2B0	2	0.0674979	0	0	0	0	0.0674979	2.0675		0
USP4	Q13107-2	2	0.0674757	0	0	0	0	0.0674757	2.06748		0
NME2P1	O60361	2	0.067448	0	0	0	0	0.067448	2.06745		0
STARD3NL	O95772-2	2	0.0673701	0	0	0	0	0.0673701	2.06737		0
CDK6	Q00534	2	0.0673092	0	0	0	0	0.0673092	2.06731		0
EMC1	Q8N766-3	2	0.067285	0	0	0	0	0.067285	2.06728		0
MINA	Q8IUF8-4	2	0.0671279	0	0	0	0	0.0671279	2.06713		0
R3HCC1L	Q7Z5L2-2	2	0.0665317	0	0	0	0	0.0665317	2.06653		0
TMEM56	Q96MV1	2	0.0664859	0	0	0	0	0.0664859	2.06649		0
EPHA2	P29317	2	0.0663491	0	0	0	0	0.0663491	2.06635		0
HM13	Q8TCT9-5	2	0.0662644	0	0	0	0	0.0662644	2.06626		0
OSBPL6	Q9BZF3	2	0.065964	0	0	0	0	0.065964	2.06596		0
KDF1	Q8NAX2	2	0.0659576	0	0	0	0	0.0659576	2.06596		0
PDLIM4	P50479	2	0.0659017	0	0	0	0	0.0659017	2.0659		0
TMEM2	Q9UHN6	2	0.0657434	0	0	0	0	0.0657434	2.06574		0
BCL9L	Q86UU0-4	2	0.065674	0	0	0	0	0.065674	2.06567		0
CADPS2	Q86UW7-3	2	0.0654326	0	0	0	0	0.0654326	2.06543		0
GPRC5C	Q9NQ84	2	0.0653662	0	0	0	0	0.0653662	2.06537		0
GREB1L	Q9C091	2	0.0651719	0	0	0	0	0.0651719	2.06517		0
CCDC110	Q8TBZ0-2	2	0.0651199	0	0	0	0	0.0651199	2.06512		0
VPS37A	Q8NEZ2-2	2	0.0651013	0	0	0	0	0.0651013	2.0651		0
RPRD2	Q5VT52-3	2	0.0650808	0	0	0	0	0.0650808	2.06508		0
GRAMD4	Q6IC98	2	0.0650755	0	0	0	0	0.0650755	2.06508		0
VLDLR	P98155-2	2	0.0650238	0	0	0	0	0.0650238	2.06502		0
MAPK14	Q16539-2	2	0.0649082	0	0	0	0	0.0649082	2.06491		0
NIN	Q8N4C6-9	2	0.0647713	0	0	0	0	0.0647713	2.06477		0
MARK3	P27448-3	2	0.0646102	0	0	0	0	0.0646102	2.06461		0
RNF220	Q5VTB9-3	2	0.0645258	0	0	0	0	0.0645258	2.06453		0
INO80B	Q9C086	2	0.0644191	0	0	0	0	0.0644191	2.06442		0
CARS2	Q9HA77	2	0.0643684	0	0	0	0	0.0643684	2.06437		0
YOD1	Q5VVQ6	2	0.0643414	0	0	0	0	0.0643414	2.06434		0
INTS8	Q75QN2-2	2	0.0643266	0	0	0	0	0.0643266	2.06433		0
ZNF302	Q9NR11-2	2	0.0642883	0	0	0	0	0.0642883	2.06429		0
CDAN1	Q8IWY9-1	2	0.0641155	0	0	0	0	0.0641155	2.06412		0
TMUB2	Q71RG4-2	2	0.0641131	0	0	0	0	0.0641131	2.06411		0
SCRN3	Q0VDG4-2	2	0.0640667	0	0	0	0	0.0640667	2.06407		0
ARHGEF37	A1IGU5	2	0.0640188	0	0	0	0	0.0640188	2.06402		0
PDCD2	Q16342-3	2	0.0639744	0	0	0	0	0.0639744	2.06397		0
PLEKHA8	Q96JA3	2	0.0639422	0	0	0	0	0.0639422	2.06394		0
SLC25A14	O95258-2	2	0.0638546	0	0	0	0	0.0638546	2.06385		0
SEPN1	Q9NZV5-2	2	0.0638534	0	0	0	0	0.0638534	2.06385		0
MBD4	O95243-5	2	0.0636388	0	0	0	0	0.0636388	2.06364		0
STX3	Q13277-2	2	0.063582	0	0	0	0	0.063582	2.06358		0
F2R	P25116	2	0.0634734	0	0	0	0	0.0634734	2.06347		0
C11orf57	Q6ZUT1-3	2	0.0634431	0	0	0	0	0.0634431	2.06344		0
BARD1	Q99728-2	2	0.0634357	0	0	0	0	0.0634357	2.06344		0
NACAP1	Q9BZK3	2	0.0633094	0	0	0	0	0.0633094	2.06331		0
MAST4	O15021	2	0.0632743	0	0	0	0	0.0632743	2.06327		0
COG2	Q14746-2	2	0.0629584	0	0	0	0	0.0629584	2.06296		0
BCDIN3D	Q7Z5W3	2	0.0628938	0	0	0	0	0.0628938	2.06289		0
MTR	Q99707	2	0.0628178	0	0	0	0	0.0628178	2.06282		0
WDR6	Q9NNW5	2	0.0628124	0	0	0	0	0.0628124	2.06281		0
TTYH3	Q9C0H2-2	2	0.0627899	0	0	0	0	0.0627899	2.06279		0
TTC13	Q8NBP0	2	0.0627583	0	0	0	0	0.0627583	2.06276		0
EXTL3	O43909	2	0.0626813	0	0	0	0	0.0626813	2.06268		0
FUT11	Q495W5-2	2	0.0625528	0	0	0	0	0.0625528	2.06255		0
ALG8	Q9BVK2-2	2	0.0625491	0	0	0	0	0.0625491	2.06255		0
HDHD2	Q9H0R4	2	0.0625373	0	0	0	0	0.0625373	2.06254		0
ARMC10	Q8N2F6-3	2	0.0625309	0	0	0	0	0.0625309	2.06253		0
CEBPE	Q15744	2	0.062472	0	0	0	0	0.062472	2.06247		0
RPN2	P04844-2	2	0.0623904	0	0	0	0	0.0623904	2.06239		0
JUNB	P17275	2	0.0622653	0	0	0	0	0.0622653	2.06227		0
HLA-DRB1	Q5Y7A7	2	0.0619792	0	0	0	0	0.0619792	2.06198		0
SGMS2	Q8NHU3	2	0.0619315	0	0	0	0	0.0619315	2.06193		0
FLOT1	O75955	2	0.0619078	0	0	0	0	0.0619078	2.06191		0
ESRRA	P11474-2	2	0.0619027	0	0	0	0	0.0619027	2.0619		0
STAM	Q92783-2	2	0.061901	0	0	0	0	0.061901	2.0619		0
CNKSR2	Q8WXI2-5	2	0.0618709	0	0	0	0	0.0618709	2.06187		0
ADNP2	Q6IQ32	2	0.0618078	0	0	0	0	0.0618078	2.06181		0
RAB8B	Q92930	2	0.0616901	0	0	0	0	0.0616901	2.06169		0
GPM6B	Q13491-2	2	0.0616784	0	0	0	0	0.0616784	2.06168		0
C17orf53	Q8N3J3-4	2	0.0616466	0	0	0	0	0.0616466	2.06165		0
CHD1	O14646-2	2	0.0616305	0	0	0	0	0.0616305	2.06163		0
UBE2Q2	Q8WVN8-4	2	0.0614693	0	0	0	0	0.0614693	2.06147		0
ATPAF1	Q5TC12	2	0.061442	0	0	0	0	0.061442	2.06144		0
PBLD	P30039-2	2	0.0614172	0	0	0	0	0.0614172	2.06142		0
PHLDB3	Q6NSJ2	2	0.0612989	0	0	0	0	0.0612989	2.0613		0
EPM2A	O95278	2	0.061294	0	0	0	0	0.061294	2.06129		0
EIF2AK1	Q9BQI3-2	2	0.0612454	0	0	0	0	0.0612454	2.06125		0
MYO5B	Q9ULV0-2	2	0.0612053	0	0	0	0	0.0612053	2.06121		0
UBXN2B	Q14CS0	2	0.0611168	0	0	0	0	0.0611168	2.06112		0
TPP2	P29144	2	0.0610492	0	0	0	0	0.0610492	2.06105		0
PYGL	P06737-2	2	0.0609067	0	0	0	0	0.0609067	2.06091		0
ARHGAP12	Q8IWW6-4	2	0.0609034	0	0	0	0	0.0609034	2.0609		0
RASSF5	Q8WWW0-2	2	0.0606601	0	0	0	0	0.0606601	2.06066		0
U2AF2	P26368-2	2	0.0605439	0	0	0	0	0.0605439	2.06054		0
SRSF7	Q16629-3	2	0.0604209	0	0	0	0	0.0604209	2.06042		0
ZNF761	Q86XN6-2	2	0.0602588	0	0	0	0	0.0602588	2.06026		0
NEU1	Q99519	2	0.0601656	0	0	0	0	0.0601656	2.06017		0
DENND4B	O75064	2	0.0600604	0	0	0	0	0.0600604	2.06006		0
RCOR2	Q8IZ40	2	0.0600152	0	0	0	0	0.0600152	2.06002		0
PKD2	Q13563-3	2	0.0599482	0	0	0	0	0.0599482	2.05995		0
SURF4	O15260-2	2	0.059938	0	0	0	0	0.059938	2.05994		0
TCHP	Q9BT92	2	0.0597696	0	0	0	0	0.0597696	2.05977		0
KANK2	Q63ZY3-3	2	0.0597646	0	0	0	0	0.0597646	2.05976		0
NF2	P35240-8	2	0.0596684	0	0	0	0	0.0596684	2.05967		0
INPP5A	Q14642	2	0.0595994	0	0	0	0	0.0595994	2.0596		0
DOK1	Q99704	2	0.0595709	0	0	0	0	0.0595709	2.05957		0
TRIOBP	Q9H2D6-3	2	0.059548	0	0	0	0	0.059548	2.05955		0
DFNA5	O60443	2	0.0595208	0	0	0	0	0.0595208	2.05952		0
CTSB	P07858	2	0.0595048	0	0	0	0	0.0595048	2.0595		0
BCAR3	O75815-3	2	0.0592741	0	0	0	0	0.0592741	2.05927		0
UBE2E2	Q96LR5	2	0.0592538	0	0	0	0	0.0592538	2.05925		0
RABL2B	Q9UNT1-2	2	0.0592296	0	0	0	0	0.0592296	2.05923		0
KHK	P50053-2	2	0.059205	0	0	0	0	0.059205	2.0592		0
SNX24	Q9Y343-2	2	0.0592007	0	0	0	0	0.0592007	2.0592		0
MCAM	P43121	2	0.0591528	0	0	0	0	0.0591528	2.05915		0
FMNL1	O95466	2	0.0591093	0	0	0	0	0.0591093	2.05911		0
CCDC90B	Q9GZT6-2	2	0.0590128	0	0	0	0	0.0590128	2.05901		0
SVIL	O95425-2	2	0.0588725	0	0	0	0	0.0588725	2.05887		0
TFAP2A	P05549-5	2	0.0588391	0	0	0	0	0.0588391	2.05884		0
TOM1L2	Q6ZVM7	2	0.0587405	0	0	0	0	0.0587405	2.05874		0
ZNF358	Q9NW07	2	0.0586704	0	0	0	0	0.0586704	2.05867		0
MED15	Q96RN5-3	2	0.058629	0	0	0	0	0.058629	2.05863		0
KBTBD7	Q8WVZ9	2	0.058595	0	0	0	0	0.058595	2.05859		0
MYO5A	Q9Y4I1-2	2	0.0583886	0	0	0	0	0.0583886	2.05839		0
TSPAN7	P41732	2	0.0583837	0	0	0	0	0.0583837	2.05838		0
ROR1	Q01973	2	0.0583767	0	0	0	0	0.0583767	2.05838		0
ITM2C	Q9NQX7-2	2	0.0583253	0	0	0	0	0.0583253	2.05833		0
SCAI	Q8N9R8	2	0.0581265	0	0	0	0	0.0581265	2.05813		0
GEMIN2	O14893-3	2	0.058059	0	0	0	0	0.058059	2.05806		0
NPM3	O75607	2	0.0580288	0	0	0	0	0.0580288	2.05803		0
RPGR	Q92834-2	2	0.0579598	0	0	0	0	0.0579598	2.05796		0
DPY19L3	Q6ZPD9	2	0.057943	0	0	0	0	0.057943	2.05794		0
GYG1	P46976-2	2	0.057835	0	0	0	0	0.057835	2.05783		0
ESPN	B1AK53	2	0.0578085	0	0	0	0	0.0578085	2.05781		0
TP53I11	O14683	2	0.0577376	0	0	0	0	0.0577376	2.05774		0
RGL2	O15211	2	0.0576114	0	0	0	0	0.0576114	2.05761		0
MKNK1	Q9BUB5-2	2	0.0575588	0	0	0	0	0.0575588	2.05756		0
LIN7B	Q9HAP6	2	0.0574193	0	0	0	0	0.0574193	2.05742		0
UMPS	P11172	2	0.0571926	0	0	0	0	0.0571926	2.05719		0
HOXB9	P17482	2	0.0571916	0	0	0	0	0.0571916	2.05719		0
TMTC3	Q6ZXV5-2	2	0.0570684	0	0	0	0	0.0570684	2.05707		0
HOMER2	Q9NSB8-2	2	0.056908	0	0	0	0	0.056908	2.05691		0
TBX1	O43435-3	2	0.0568758	0	0	0	0	0.0568758	2.05688		0
ARSK	Q6UWY0	2	0.056829	0	0	0	0	0.056829	2.05683		0
TMEM237	Q96Q45-2	2	0.0568097	0	0	0	0	0.0568097	2.05681		0
SLC44A1	Q8WWI5-3	2	0.0567845	0	0	0	0	0.0567845	2.05678		0
CPSF4	O95639	2	0.0567458	0	0	0	0	0.0567458	2.05675		0
RNPC3	Q96LT9-2	2	0.0567457	0	0	0	0	0.0567457	2.05675		0
CPNE2	Q96FN4	2	0.0564647	0	0	0	0	0.0564647	2.05646		0
DNM1	Q05193-5	2	0.0564166	0	0	0	0	0.0564166	2.05642		0
HMGA1	P17096-2	2	0.0564151	0	0	0	0	0.0564151	2.05642		0
ANKRD46	Q86W74-2	2	0.0563634	0	0	0	0	0.0563634	2.05636		0
C17orf96	A6NHQ4	2	0.0562638	0	0	0	0	0.0562638	2.05626		0
VEZF1	Q14119	2	0.0562362	0	0	0	0	0.0562362	2.05624		0
CAV1	Q03135	2	0.0562272	0	0	0	0	0.0562272	2.05623		0
SMDT1	Q9H4I9	2	0.0562241	0	0	0	0	0.0562241	2.05622		0
SHROOM1	Q2M3G4	2	0.056167	0	0	0	0	0.056167	2.05617		0
MGRN1	O60291	2	0.0561636	0	0	0	0	0.0561636	2.05616		0
ABCB6	Q9NP58-4	2	0.056119	0	0	0	0	0.056119	2.05612		0
HYPK	Q9NX55	2	0.0559661	0	0	0	0	0.0559661	2.05597		0
CHEK2	O96017	2	0.0559138	0	0	0	0	0.0559138	2.05591		0
CTGF	P29279	2	0.0559084	0	0	0	0	0.0559084	2.05591		0
CAP2	P40123	2	0.0558619	0	0	0	0	0.0558619	2.05586		0
PIGU	Q9H490-2	2	0.055703	0	0	0	0	0.055703	2.0557		0
BEND7	Q8N7W2-2	2	0.0555376	0	0	0	0	0.0555376	2.05554		0
ADPGK	Q9BRR6-2	2	0.0554817	0	0	0	0	0.0554817	2.05548		0
PCYOX1	Q9UHG3-2	2	0.0553538	0	0	0	0	0.0553538	2.05535		0
SNX21	Q969T3	2	0.0553002	0	0	0	0	0.0553002	2.0553		0
SLC39A8	Q9C0K1-2	2	0.0552982	0	0	0	0	0.0552982	2.0553		0
NHLRC3	Q5JS37	2	0.0551904	0	0	0	0	0.0551904	2.05519		0
TMEM5	Q9Y2B1	2	0.0551788	0	0	0	0	0.0551788	2.05518		0
ASNS	P08243-2	2	0.0549527	0	0	0	0	0.0549527	2.05495		0
GPR101	Q96P66	2	0.0548263	0	0	0	0	0.0548263	2.05483		0
EPC1	Q9H2F5-2	2	0.0548232	0	0	0	0	0.0548232	2.05482		0
LMF2	Q9BU23-2	2	0.0547783	0	0	0	0	0.0547783	2.05478		0
CACNB3	P54284-5	2	0.0546287	0	0	0	0	0.0546287	2.05463		0
TCEAL6	Q6IPX3-2	2	0.0545753	0	0	0	0	0.0545753	2.05458		0
TXNDC15	Q96J42-2	2	0.054513	0	0	0	0	0.054513	2.05451		0
AHNAK2	Q8IVF2-3	2	0.0544353	0	0	0	0	0.0544353	2.05444		0
APTX	Q7Z2E3-7	2	0.0544344	0	0	0	0	0.0544344	2.05443		0
PLA2G4A	P47712	2	0.0544026	0	0	0	0	0.0544026	2.0544		0
HNRNPLL	Q8WVV9-4	2	0.054359	0	0	0	0	0.054359	2.05436		0
LPHN1	O94910-2	2	0.054268	0	0	0	0	0.054268	2.05427		0
FTSJ1	Q9UET6-2	2	0.0541908	0	0	0	0	0.0541908	2.05419		0
ZZEF1	O43149	2	0.0541317	0	0	0	0	0.0541317	2.05413	no description	0
CNEP1R1	Q8N9A8	2	0.0541219	0	0	0	0	0.0541219	2.05412		0
ADCK4	Q96D53	2	0.0540374	0	0	0	0	0.0540374	2.05404		0
CAMK2G	Q13555-2	2	0.0538721	0	0	0	0	0.0538721	2.05387		0
MAPK8	P45983-3	2	0.05386	0	0	0	0	0.05386	2.05386		0
IFI30	P13284	2	0.0537608	0	0	0	0	0.0537608	2.05376		0
C18orf21	Q32NC0	2	0.0537386	0	0	0	0	0.0537386	2.05374		0
FAM129B	Q96TA1-2	2	0.0537378	0	0	0	0	0.0537378	2.05374		0
RPRD1A	Q96P16	2	0.0537005	0	0	0	0	0.0537005	2.0537		0
SERBP1	Q8NC51-3	2	0.0536903	0	0	0	0	0.0536903	2.05369		0
SERBP1	Q8NC51-3	2	0.0536903	0	0	0	0	0.0536903	2.05369		0
TIMP1	P01033	2	0.0536839	0	0	0	0	0.0536839	2.05368		0
FOXK1	P85037	2	0.0536154	0	0	0	0	0.0536154	2.05362		0
UBA5	Q9GZZ9	2	0.0535871	0	0	0	0	0.0535871	2.05359		0
ALDH6A1	Q02252-2	2	0.053566	0	0	0	0	0.053566	2.05357		0
EIF2AK4	Q9P2K8-2	2	0.0535038	0	0	0	0	0.0535038	2.0535		0
JAM3	Q9BX67-2	2	0.0534978	0	0	0	0	0.0534978	2.0535		0
GNL3	Q9BVP2-2	2	0.053465	0	0	0	0	0.053465	2.05347		0
PAM	P19021-4	2	0.0534648	0	0	0	0	0.0534648	2.05346		0
MAPRE2	Q15555	2	0.0534156	0	0	0	0	0.0534156	2.05342		0
PRKCSH	P14314-2	2	0.0533507	0	0	0	0	0.0533507	2.05335		0
VPS39	Q96JC1-2	2	0.053199	0	0	0	0	0.053199	2.0532		0
INTS3	Q68E01-2	2	0.0531885	0	0	0	0	0.0531885	2.05319		0
RRNAD1	Q96FB5	2	0.0531635	0	0	0	0	0.0531635	2.05316		0
SURF1	Q15526-2	2	0.0530004	0	0	0	0	0.0530004	2.053		0
ZFP36L1	Q07352	2	0.0529226	0	0	0	0	0.0529226	2.05292		0
HPS1	Q92902-2	2	0.052837	0	0	0	0	0.052837	2.05284		0
LMBR1L	Q6UX01-3	2	0.0528106	0	0	0	0	0.0528106	2.05281		0
SV2A	Q7L0J3-2	2	0.0527189	0	0	0	0	0.0527189	2.05272		0
JUN	P05412	2	0.0526775	0	0	0	0	0.0526775	2.05268		0
PPP1R13L	Q8WUF5	2	0.0526697	0	0	0	0	0.0526697	2.05267		0
DPM3	Q9P2X0	2	0.0525715	0	0	0	0	0.0525715	2.05257		0
HAUS8	Q9BT25-2	2	0.0525111	0	0	0	0	0.0525111	2.05251		0
GUSB	P08236-3	2	0.052309	0	0	0	0	0.052309	2.05231		0
N6AMT2	Q8WVE0	2	0.0522256	0	0	0	0	0.0522256	2.05223		0
NEXN	Q0ZGT2-4	2	0.052135	0	0	0	0	0.052135	2.05213		0
MAN2B1	O00754-2	2	0.052068	0	0	0	0	0.052068	2.05207		0
SLC16A3	O15427	2	0.0520407	0	0	0	0	0.0520407	2.05204		0
RFX7	Q2KHR2-2	2	0.0520223	0	0	0	0	0.0520223	2.05202		0
SCMH1	Q96GD3-6	2	0.0519967	0	0	0	0	0.0519967	2.052		0
TRIM2	Q9C040	2	0.0519564	0	0	0	0	0.0519564	2.05196		0
SLC25A30	Q5SVS4	2	0.0519366	0	0	0	0	0.0519366	2.05194		0
PARD3	Q8TEW0-11	2	0.0517345	0	0	0	0	0.0517345	2.05173		0
LRRC4B	Q9NT99	2	0.0517114	0	0	0	0	0.0517114	2.05171		0
AEBP2	Q6ZN18-2	2	0.0515752	0	0	0	0	0.0515752	2.05158		0
FSTL1	Q12841-2	2	0.0514891	0	0	0	0	0.0514891	2.05149		0
FAM221A	A4D161	2	0.0513862	0	0	0	0	0.0513862	2.05139		0
CADM4	Q8NFZ8	2	0.0513297	0	0	0	0	0.0513297	2.05133		0
PPP1R12C	Q9BZL4-4	2	0.0512893	0	0	0	0	0.0512893	2.05129		0
METTL6	Q8TCB7	2	0.0512787	0	0	0	0	0.0512787	2.05128		0
RAB9B	Q9NP90	2	0.0512395	0	0	0	0	0.0512395	2.05124		0
ZNF655	Q8N720	2	0.0510483	0	0	0	0	0.0510483	2.05105		0
C1orf131	Q8NDD1-3	2	0.0510312	0	0	0	0	0.0510312	2.05103		0
RHBDF2	Q6PJF5-2	2	0.0510033	0	0	0	0	0.0510033	2.051		0
C3orf37	Q96FZ2	2	0.0509567	0	0	0	0	0.0509567	2.05096		0
CCDC117	Q8IWD4-2	2	0.0508603	0	0	0	0	0.0508603	2.05086		0
SPECC1L	Q69YQ0-2	2	0.0508494	0	0	0	0	0.0508494	2.05085		0
LAMP2	P13473-2	2	0.0506396	0	0	0	0	0.0506396	2.05064		0
SH3GL2	Q99962	2	0.0505769	0	0	0	0	0.0505769	2.05058		0
P0DMN0	P0DMN0	2	0.0505711	0	0	0	0	0.0505711	2.05057		0
IQSEC1	Q6DN90	2	0.0505079	0	0	0	0	0.0505079	2.05051		0
TRIM37	O94972-2	2	0.0504959	0	0	0	0	0.0504959	2.0505		0
TOP2A	P11388	2	0.0504638	0	0	0	0	0.0504638	2.05046		0
NEDD1	Q8NHV4	2	0.050454	0	0	0	0	0.050454	2.05045		0
UBR2	Q8IWV8-4	2	0.0502566	0	0	0	0	0.0502566	2.05026		0
TDP2	O95551	2	0.0501865	0	0	0	0	0.0501865	2.05019		0
MSTO1	Q9BUK6-2	2	0.0501007	0	0	0	0	0.0501007	2.0501		0
TBC1D4	O60343-2	2	0.0500888	0	0	0	0	0.0500888	2.05009		0
BRSK2	Q8IWQ3-3	2	0.0500347	0	0	0	0	0.0500347	2.05003		0
LETMD1	Q6P1Q0-2	2	0.0499558	0	0	0	0	0.0499558	2.04996		0
FBXO4	Q9UKT5-2	2	0.0498764	0	0	0	0	0.0498764	2.04988		0
CACHD1	Q5VU97	2	0.0497519	0	0	0	0	0.0497519	2.04975		0
ACOT7	O00154-4	2	0.0497508	0	0	0	0	0.0497508	2.04975		0
MKRN2	Q9H000-2	2	0.0497295	0	0	0	0	0.0497295	2.04973		0
RNF2	Q99496	2	0.0496684	0	0	0	0	0.0496684	2.04967		0
NCOA1	Q15788-2	2	0.0496521	0	0	0	0	0.0496521	2.04965		0
TOMM70A	O94826	2	0.0496353	0	0	0	0	0.0496353	2.04964		0
TMEM209	Q96SK2-2	2	0.0496165	0	0	0	0	0.0496165	2.04962		0
FAM208A	Q9UK61-3	2	0.0494286	0	0	0	0	0.0494286	2.04943		0
LRRC1	Q9BTT6	2	0.0493886	0	0	0	0	0.0493886	2.04939		0
GPR89A	B7ZAQ6-2	2	0.049239	0	0	0	0	0.049239	2.04924		0
SMURF1	Q9HCE7-2	2	0.0492109	0	0	0	0	0.0492109	2.04921		0
NAPRT1	Q6XQN6	2	0.0491083	0	0	0	0	0.0491083	2.04911		0
TRPC4AP	Q8TEL6-3	2	0.0490622	0	0	0	0	0.0490622	2.04906		0
GAS2L3	Q86XJ1	2	0.0489973	0	0	0	0	0.0489973	2.049		0
SNAPC1	Q16533	2	0.0489584	0	0	0	0	0.0489584	2.04896		0
DCUN1D3	Q8IWE4	2	3.04887	0	0	-3	0	0.0488691	2.04887		0
MYO5C	Q9NQX4	2	0.0488681	0	0	0	0	0.0488681	2.04887		0
PEX13	Q92968	2	0.0488663	0	0	0	0	0.0488663	2.04887		0
DARS2	Q6PI48	2	0.0487918	0	0	0	0	0.0487918	2.04879		0
ATP2B1	P20020-6	2	0.0486967	0	0	0	0	0.0486967	2.0487		0
LEMD2	Q8NC56	2	0.048673	0	0	0	0	0.048673	2.04867		0
RIC8A	Q9NPQ8-4	2	0.048491	0	0	0	0	0.048491	2.04849		0
CHTOP	Q9Y3Y2-4	2	0.0484643	0	0	0	0	0.0484643	2.04846		0
DNAJA3	Q96EY1-2	2	0.0484629	0	0	0	0	0.0484629	2.04846		0
CCNC	P24863-2	2	0.0484071	0	0	0	0	0.0484071	2.04841		0
POGZ	Q7Z3K3-5	2	0.0483892	0	0	0	0	0.0483892	2.04839		0
VWA8	A3KMH1-3	2	0.0482257	0	0	0	0	0.0482257	2.04823		0
GABARAPL1	Q9H0R8	2	0.0482083	0	0	0	0	0.0482083	2.04821		0
CDKL5	O76039-2	2	0.0480279	0	0	0	0	0.0480279	2.04803		0
TTC39A	Q5SRH9-5	2	0.0479926	0	0	0	0	0.0479926	2.04799		0
ACAA2	P42765	2	0.0479644	0	0	0	0	0.0479644	2.04796		0
CPOX	P36551	2	0.0478504	0	0	0	0	0.0478504	2.04785		0
RAB9A	P51151	2	0.0477854	0	0	0	0	0.0477854	2.04779		0
FOXC1	Q12948	2	0.0477608	0	0	0	0	0.0477608	2.04776		0
HIRA	P54198	2	0.0477409	0	0	0	0	0.0477409	2.04774		0
PMS2	P54278	2	0.0477058	0	0	0	0	0.0477058	2.04771		0
ITGB1	P05556	2	0.0476728	0	0	0	0	0.0476728	2.04767		0
CRABP2	P29373	2	0.0475857	0	0	0	0	0.0475857	2.04759		0
RBM15	Q96T37-4	2	0.0475552	0	0	0	0	0.0475552	2.04756		0
CPNE1	Q99829	2	0.0474769	0	0	0	0	0.0474769	2.04748		0
DNASE1L2	Q92874	2	0.0473857	0	0	0	0	0.0473857	2.04739		0
HEATR2	Q86Y56	2	0.0473119	0	0	0	0	0.0473119	2.04731		0
KLF4	O43474-1	2	0.0473064	0	0	0	0	0.0473064	2.04731		0
PCBD1	P61457	2	0.0472515	0	0	0	0	0.0472515	2.04725		0
TRIM24	O15164	2	0.0472274	0	0	0	0	0.0472274	2.04723		0
PHKA1	P46020-2	2	0.04716	0	0	0	0	0.04716	2.04716		0
RPP25L	Q8N5L8	2	0.0471578	0	0	0	0	0.0471578	2.04716		0
P4HA2	O15460-2	2	0.0470761	0	0	0	0	0.0470761	2.04708		0
BSG	P35613-3	2	0.04704	0	0	0	0	0.04704	2.04704		0
ZFC3H1	O60293-2	2	0.0470153	0	0	0	0	0.0470153	2.04702		0
BCL11A	Q9H165	2	0.0470009	0	0	0	0	0.0470009	2.047		0
VPS13B	Q7Z7G8-2	2	0.0469915	0	0	0	0	0.0469915	2.04699		0
APEX1	P27695	2	0.0468973	0	0	0	0	0.0468973	2.0469		0
MED24	O75448-2	2	0.0468516	0	0	0	0	0.0468516	2.04685		0
RAP1GAP	P47736	2	0.0468101	0	0	0	0	0.0468101	2.04681		0
SQRDL	Q9Y6N5	2	0.0467696	0	0	0	0	0.0467696	2.04677		0
GPR107	Q5VW38	2	0.0467278	0	0	0	0	0.0467278	2.04673		0
TMEM259	Q4ZIN3-2	2	0.0466397	0	0	0	0	0.0466397	2.04664		0
LRRC8B	Q6P9F7	2	0.0465982	0	0	0	0	0.0465982	2.0466		0
ECI1	P42126-2	2	0.0465325	0	0	0	0	0.0465325	2.04653		0
HIRIP3	Q9BW71-2	2	0.0465259	0	0	0	0	0.0465259	2.04653		0
CELSR1	Q9NYQ6	2	0.0464984	0	0	0	0	0.0464984	2.0465		0
CNNM4	Q6P4Q7	2	0.0464884	0	0	0	0	0.0464884	2.04649		0
ELP3	Q9H9T3-2	2	0.0464189	0	0	0	0	0.0464189	2.04642		0
FNBP1	Q96RU3-5	2	0.0464111	0	0	0	0	0.0464111	2.04641		0
TASP1	Q9H6P5	2	0.0464016	0	0	0	0	0.0464016	2.0464		0
ABCA3	Q99758	2	0.046331	0	0	0	0	0.046331	2.04633		0
SNX14	Q9Y5W7-3	2	0.0462526	0	0	0	0	0.0462526	2.04625		0
MAFG	O15525	2	0.0462514	0	0	0	0	0.0462514	2.04625		0
MADD	Q8WXG6-6	2	0.0462451	0	0	0	0	0.0462451	2.04625		0
SPECC1	Q5M775	2	0.0462288	0	0	0	0	0.0462288	2.04623		0
NAB2	Q15742	2	0.0462049	0	0	0	0	0.0462049	2.0462		0
GSTA4	O15217	2	0.0460196	0	0	0	0	0.0460196	2.04602		0
UBE2F	Q969M7-6	2	0.0460167	0	0	0	0	0.0460167	2.04602		0
KCTD17	Q8N5Z5-2	2	0.0460135	0	0	0	0	0.0460135	2.04601		0
NPTN	Q9Y639-3	2	0.045938	0	0	0	0	0.045938	2.04594		0
FAM105A	Q9NUU6	2	0.0459174	0	0	0	0	0.0459174	2.04592		0
TRIM47	Q96LD4	2	0.0458802	0	0	0	0	0.0458802	2.04588		0
EIF4G3	O43432-3	2	0.045806	0	0	0	0	0.045806	2.04581		0
ANKRD10	Q9NXR5	2	0.0457821	0	0	0	0	0.0457821	2.04578		0
PABPC4	Q13310	2	0.0456411	0	0	0	0	0.0456411	2.04564		0
KDELR3	O43731	2	0.0455825	0	0	0	0	0.0455825	2.04558		0
TSR1	Q2NL82	0	0.0454904	0	0	2	0	2.04549	2.04549		0
URGCP	Q8TCY9-2	2	0.0454179	0	0	0	0	0.0454179	2.04542		0
STRADA	Q7RTN6	2	0.0453963	0	0	0	0	0.0453963	2.0454		0
LAMA4	Q16363-2	2	0.0452842	0	0	0	0	0.0452842	2.04528		0
RIC8B	Q9NVN3-3	2	0.0452609	0	0	0	0	0.0452609	2.04526		0
PDCL	Q13371-2	2	0.0452079	0	0	0	0	0.0452079	2.04521		0
GRID2	O43424-2	2	0.0451191	0	0	0	0	0.0451191	2.04512		0
VAT1L	Q9HCJ6	2	0.0450018	0	0	0	0	0.0450018	2.045		0
FAM207A	Q9NSI2-2	2	0.0449944	0	0	0	0	0.0449944	2.04499		0
FRA10AC1	Q70Z53-2	2	0.0449768	0	0	0	0	0.0449768	2.04498		0
ACTR8	Q9H981	2	0.0449694	0	0	0	0	0.0449694	2.04497		0
AURKB	Q96GD4-5	2	0.0449571	0	0	0	0	0.0449571	2.04496		0
BTBD7	Q9P203-5	2	0.0449524	0	0	0	0	0.0449524	2.04495		0
CACNA2D1	P54289-4	2	0.0449212	0	0	0	0	0.0449212	2.04492		0
APLP2	Q06481-4	2	0.0449128	0	0	0	0	0.0449128	2.04491		0
KMT2A	Q03164-2	2	0.0448843	0	0	0	0	0.0448843	2.04488		0
PLEKHM3	Q6ZWE6-3	2	0.04487	0	0	0	0	0.04487	2.04487		0
SP3	Q02447-3	2	0.0448293	0	0	0	0	0.0448293	2.04483		0
DPF3	Q92784-2	2	0.0448242	0	0	0	0	0.0448242	2.04482		0
CDC16	Q13042-3	2	0.0448226	0	0	0	0	0.0448226	2.04482		0
ZFYVE9	O95405-2	2	0.0448123	0	0	0	0	0.0448123	2.04481		0
GNL1	P36915	2	0.0448031	0	0	0	0	0.0448031	2.0448		0
ABHD12	Q8N2K0	2	0.0447779	0	0	0	0	0.0447779	2.04478		0
DPF1	Q92782-2	2	0.044759	0	0	0	0	0.044759	2.04476		0
ADCY6	O43306-2	2	0.0447447	0	0	0	0	0.0447447	2.04474		0
C4orf3	Q8WVX3	2	0.0447235	0	0	0	0	0.0447235	2.04472		0
AAMP	Q13685	2	0.0447174	0	0	0	0	0.0447174	2.04472		0
CDH1	P12830	2	0.0446759	0	0	0	0	0.0446759	2.04468		0
MTA3	Q9BTC8-2	2	0.0445258	0	0	0	0	0.0445258	2.04453		0
NDUFB4	O95168-2	2	0.044523	0	0	0	0	0.044523	2.04452		0
ZMYM3	Q14202-2	2	0.0445216	0	0	0	0	0.0445216	2.04452		0
EMILIN2	Q9BXX0	2	0.0442828	0	0	0	0	0.0442828	2.04428		0
SGPP2	Q8IWX5	2	0.0442721	0	0	0	0	0.0442721	2.04427		0
MAP2K4	P45985	2	0.0442205	0	0	0	0	0.0442205	2.04422		0
MTMR3	Q13615-3	2	0.0441788	0	0	0	0	0.0441788	2.04418		0
ACADL	P28330	2	0.0441569	0	0	0	0	0.0441569	2.04416		0
SLC39A11	Q8N1S5-2	2	0.0441466	0	0	0	0	0.0441466	2.04415		0
ATP7A	Q04656-5	2	0.0441282	0	0	0	0	0.0441282	2.04413		0
DCAF11	Q8TEB1-2	2	0.044104	0	0	0	0	0.044104	2.0441		0
RBM22	Q9NW64-2	2	0.0441017	0	0	0	0	0.0441017	2.0441		0
AIG1	Q9NVV5-6	2	0.0439942	0	0	0	0	0.0439942	2.04399		0
TCF20	Q9UGU0-2	2	0.0439641	0	0	0	0	0.0439641	2.04396		0
RP2	O75695	2	0.0437968	0	0	0	0	0.0437968	2.0438		0
ITGA1	P56199	2	0.0437915	0	0	0	0	0.0437915	2.04379		0
CXorf23	A2AJT9-2	2	0.0437116	0	0	0	0	0.0437116	2.04371		0
RABGAP1L	Q5R372-7	2	0.0436999	0	0	0	0	0.0436999	2.0437		0
IDUA	P35475	2	0.0436504	0	0	0	0	0.0436504	2.04365		0
BTG3	Q14201	2	0.0435811	0	0	0	0	0.0435811	2.04358		0
ACAP3	Q96P50-1	2	0.0435704	0	0	0	0	0.0435704	2.04357		0
CASP2	P42575	2	0.0435572	0	0	0	0	0.0435572	2.04356		0
LARS2	Q15031	2	0.0435216	0	0	0	0	0.0435216	2.04352		0
ZNF711	Q9Y462-3	2	0.0435016	0	0	0	0	0.0435016	2.0435		0
KLC3	Q6P597-2	2	0.0434688	0	0	0	0	0.0434688	2.04347		0
ATP1A3	P13637	2	0.0434211	0	0	0	0	0.0434211	2.04342		0
PPP6R1	Q9UPN7	2	0.0432817	0	0	0	0	0.0432817	2.04328		0
NOS1AP	O75052-3	2	0.0432225	0	0	0	0	0.0432225	2.04322		0
SGOL1	Q5FBB7-6	2	0.0432027	0	0	0	0	0.0432027	2.0432		0
L3MBTL4	Q8NA19	2	0.0430997	0	0	0	0	0.0430997	2.0431		0
HARS2	P49590-2	2	0.0430653	0	0	0	0	0.0430653	2.04307		0
LDLR	P01130-2	2	0.0429729	0	0	0	0	0.0429729	2.04297		0
TEX10	Q9NXF1-2	2	0.0429423	0	0	0	0	0.0429423	2.04294		0
GJC1	P36383	2	0.0429211	0	0	0	0	0.0429211	2.04292		0
NOL4L	Q96MY1	2	0.0428727	0	0	0	0	0.0428727	2.04287		0
NUP155	O75694-2	2	0.0428716	0	0	0	0	0.0428716	2.04287		0
HLA-DQB1	P01920	2	0.0426734	0	0	0	0	0.0426734	2.04267		0
ITGA7	Q13683-9	2	0.0426161	0	0	0	0	0.0426161	2.04262		0
RAB36	O95755-2	2	0.0426089	0	0	0	0	0.0426089	2.04261		0
RAB11A	P62491	2	0.0425621	0	0	0	0	0.0425621	2.04256		0
MPV17L2	Q567V2-2	2	0.0424989	0	0	0	0	0.0424989	2.0425		0
PKP2	Q99959-2	2	0.0424915	0	0	0	0	0.0424915	2.04249		0
UBAP2L	Q14157-4	2	0.0424349	0	0	0	0	0.0424349	2.04243		0
VAV2	P52735-3	2	0.0423481	0	0	0	0	0.0423481	2.04235		0
TOR1A	O14656	2	0.0422357	0	0	0	0	0.0422357	2.04224		0
GPRIN1	Q7Z2K8	2	0.0422217	0	0	0	0	0.0422217	2.04222		0
TUB	P50607	2	0.0422204	0	0	0	0	0.0422204	2.04222		0
PPM1L	Q5SGD2	2	0.0422059	0	0	0	0	0.0422059	2.04221		0
MED25	Q71SY5-5	2	0.0421411	0	0	0	0	0.0421411	2.04214		0
PLOD2	O00469-2	2	0.042081	0	0	0	0	0.042081	2.04208		0
TRMT61B	Q9BVS5	2	0.0420413	0	0	0	0	0.0420413	2.04204		0
PCNT	O95613	2	0.041974	0	0	0	0	0.041974	2.04197		0
DST	Q03001	2	0.0419625	0	0	0	0	0.0419625	2.04196		0
MAP7	Q14244-6	2	0.0419569	0	0	0	0	0.0419569	2.04196		0
CHFR	Q96EP1-3	2	0.0417735	0	0	0	0	0.0417735	2.04177		0
NPC1	O15118	2	0.0417278	0	0	0	0	0.0417278	2.04173		0
CENPN	Q96H22-4	2	0.0416595	0	0	0	0	0.0416595	2.04166		0
CDK12	Q9NYV4-2	2	0.0415623	0	0	0	0	0.0415623	2.04156		0
PUM2	Q8TB72-3	2	0.0415229	0	0	0	0	0.0415229	2.04152		0
SH3BP5L	Q7L8J4	2	0.0414691	0	0	0	0	0.0414691	2.04147		0
NRCAM	Q92823-3	2	0.0414476	0	0	0	0	0.0414476	2.04145		0
EPB41L4B	Q9H329-2	2	0.0413617	0	0	0	0	0.0413617	2.04136		0
C8orf82	Q6P1X6	2	0.0412955	0	0	0	0	0.0412955	2.0413		0
PKP4	Q99569-2	2	0.041208	0	0	0	0	0.041208	2.04121		0
RNF121	Q9H920	2	0.0411934	0	0	0	0	0.0411934	2.04119		0
RTKN	Q9BST9	2	0.0411822	0	0	0	0	0.0411822	2.04118		0
CSDE1	O75534	2	0.0411744	0	0	0	0	0.0411744	2.04117		0
SHKBP1	Q8TBC3	2	0.0411706	0	0	0	0	0.0411706	2.04117		0
SETD9	Q8NE22-2	2	0.0411537	0	0	0	0	0.0411537	2.04115		0
SNCA	P37840-2	2	0.0411456	0	0	0	0	0.0411456	2.04115		0
TRO	Q12816-2	2	0.0411329	0	0	0	0	0.0411329	2.04113		0
AKT1S1	Q96B36-3	2	0.0411289	0	0	0	0	0.0411289	2.04113		0
NEO1	Q92859-4	2	0.0410833	0	0	0	0	0.0410833	2.04108		0
CASC4	Q6P4E1-4	2	0.0410364	0	0	0	0	0.0410364	2.04104		0
RINL	Q6ZS11	2	0.0409627	0	0	0	0	0.0409627	2.04096		0
C14orf80	Q86SX3-2	2	0.0409538	0	0	0	0	0.0409538	2.04095		0
CLCN3	P51790-4	2	0.0409249	0	0	0	0	0.0409249	2.04092		0
MSRA	Q9UJ68-4	2	0.0409221	0	0	0	0	0.0409221	2.04092		0
SUMF2	Q8NBJ7	2	0.0408984	0	0	0	0	0.0408984	2.0409		0
FBXL19	Q6PCT2-2	2	0.0408096	0	0	0	0	0.0408096	2.04081		0
NEDD4	P46934-4	2	0.0407261	0	0	0	0	0.0407261	2.04073		0
BMP7	P18075	2	0.04068	0	0	0	0	0.04068	2.04068		0
TRMT112	Q9UI30-2	2	0.0405732	0	0	0	0	0.0405732	2.04057		0
SRI	P30626-3	2	0.0405697	0	0	0	0	0.0405697	2.04057		0
SUV420H2	Q86Y97	2	0.0405666	0	0	0	0	0.0405666	2.04057		0
ARID2	Q68CP9-3	2	0.0405386	0	0	0	0	0.0405386	2.04054		0
WBP4	O75554-2	2	0.0404526	0	0	0	0	0.0404526	2.04045		0
KDELR1	P24390-2	2	0.0404458	0	0	0	0	0.0404458	2.04045		0
PPAT	Q06203	2	0.040392	0	0	0	0	0.040392	2.04039		0
MBTD1	Q05BQ5-3	2	0.0403856	0	0	0	0	0.0403856	2.04039		0
GPD1	P21695-2	2	0.0403184	0	0	0	0	0.0403184	2.04032		0
STRADB	Q9C0K7-2	2	0.0402403	0	0	0	0	0.0402403	2.04024		0
HERC3	Q15034	2	0.040219	0	0	0	0	0.040219	2.04022		0
MYL6	P60660-2	2	0.040213	0	0	0	0	0.040213	2.04021		0
INSR	P06213-2	2	0.0401728	0	0	0	0	0.0401728	2.04017		0
RB1CC1	Q8TDY2-2	2	0.0401558	0	0	0	0	0.0401558	2.04016		0
PTPN21	Q16825	2	0.0401538	0	0	0	0	0.0401538	2.04015		0
GPC1	P35052	2	0.0400611	0	0	0	0	0.0400611	2.04006		0
BIN3	Q9NQY0-2	2	0.0400238	0	0	0	0	0.0400238	2.04002		0
CPM	P14384	2	0.0399384	0	0	0	0	0.0399384	2.03994		0
TBC1D17	Q9HA65-3	2	0.0399222	0	0	0	0	0.0399222	2.03992		0
FBLIM1	Q8WUP2	2	0.0399127	0	0	0	0	0.0399127	2.03991		0
TPPP3	Q9BW30	2	0.0398389	0	0	0	0	0.0398389	2.03984		0
DCBLD1	Q8N8Z6	2	0.0397874	0	0	0	0	0.0397874	2.03979		0
FCHSD2	O94868	2	0.039785	0	0	0	0	0.039785	2.03979		0
TMEM132A	Q24JP5	2	0.0397765	0	0	0	0	0.0397765	2.03978		0
LNP	Q9C0E8-2	2	0.0397024	0	0	0	0	0.0397024	2.0397		0
BUB1	O43683-2	2	0.0395891	0	0	0	0	0.0395891	2.03959		0
PIP5K1C	O60331-4	2	0.0395874	0	0	0	0	0.0395874	2.03959		0
KIAA0430	Q9Y4F3-3	2	0.0395764	0	0	0	0	0.0395764	2.03958		0
Q16587-5	Q16587-5	2	0.0395432	0	0	0	0	0.0395432	2.03954		0
HPSE	Q9Y251-2	2	0.0394948	0	0	0	0	0.0394948	2.03949		0
LIMK2	P53671	2	0.0394857	0	0	0	0	0.0394857	2.03949		0
CSNK1A1	P48729-3	2	0.0394765	0	0	0	0	0.0394765	2.03948		0
CTNS	O60931-2	2	0.0394514	0	0	0	0	0.0394514	2.03945		0
ENY2	Q9NPA8-2	2	0.0394434	0	0	0	0	0.0394434	2.03944		0
TCEB2	Q15370-2	2	0.0394327	0	0	0	0	0.0394327	2.03943		0
UBA2	Q9UBT2	2	0.0393185	0	0	0	0	0.0393185	2.03932		0
SMARCE1	Q969G3-2	2	0.039293	0	0	0	0	0.039293	2.03929		0
FECH	P22830	2	0.0392836	0	0	0	0	0.0392836	2.03928		0
FLYWCH1	Q4VC44-2	2	0.0392578	0	0	0	0	0.0392578	2.03926		0
PALD1	Q9ULE6	2	0.0392089	0	0	0	0	0.0392089	2.03921		0
NHS	Q6T4R5-4	2	0.0392076	0	0	0	0	0.0392076	2.03921		0
FRMD4A	Q9P2Q2	2	0.0391259	0	0	0	0	0.0391259	2.03913		0
STAT3	P40763-2	2	0.0389411	0	0	0	0	0.0389411	2.03894		0
ARL6IP1	Q15041-2	2	0.0389128	0	0	0	0	0.0389128	2.03891		0
SMPD1	P17405-4	2	0.0389024	0	0	0	0	0.0389024	2.0389		0
ZNF106	Q9H2Y7	2	0.0388973	0	0	0	0	0.0388973	2.0389		0
PCCA	P05165-3	2	0.0388864	0	0	0	0	0.0388864	2.03889		0
SRGAP1	Q7Z6B7	2	0.0388577	0	0	0	0	0.0388577	2.03886		0
MED26	O95402	2	0.0387947	0	0	0	0	0.0387947	2.03879		0
DIXDC1	Q155Q3	2	0.0387684	0	0	0	0	0.0387684	2.03877		0
ZNF618	Q5T7W0-2	2	0.038749	0	0	0	0	0.038749	2.03875		0
PRC1	O43663	2	0.0387008	0	0	0	0	0.0387008	2.0387		0
TES	Q9UGI8	2	0.0387005	0	0	0	0	0.0387005	2.0387		0
MYL1	P05976-2	2	0.0386676	0	0	0	0	0.0386676	2.03867		0
AUP1	Q9Y679-2	2	0.0386307	0	0	0	0	0.0386307	2.03863		0
HEATR1	Q9H583	2	0.0385821	0	0	0	0	0.0385821	2.03858		0
C7orf43	Q8WVR3	2	0.0385217	0	0	0	0	0.0385217	2.03852		0
ITGA3	P26006	2	0.0384883	0	0	0	0	0.0384883	2.03849		0
ABCC5	O15440-5	2	0.0384835	0	0	0	0	0.0384835	2.03848		0
KIFAP3	Q92845-2	2	0.0384624	0	0	0	0	0.0384624	2.03846		0
PANK2	Q9BZ23-3	2	0.0384128	0	0	0	0	0.0384128	2.03841		0
YIF1B	Q5BJH7-3	2	0.0384075	0	0	0	0	0.0384075	2.03841		0
SRRM1	Q8IYB3-2	2	0.0383726	0	0	0	0	0.0383726	2.03837		0
SLC27A2	O14975-2	2	0.0383336	0	0	0	0	0.0383336	2.03833		0
DHX32	Q7L7V1-2	2	0.0382917	0	0	0	0	0.0382917	2.03829		0
RAP1GAP2	Q684P5-3	2	0.0382314	0	0	0	0	0.0382314	2.03823		0
USP6NL	Q92738	2	0.0382205	0	0	0	0	0.0382205	2.03822		0
DNMT3B	Q9UBC3-3	2	0.0382059	0	0	0	0	0.0382059	2.03821		0
GMDS	O60547-2	2	0.0381728	0	0	0	0	0.0381728	2.03817		0
THOC3	Q96J01	2	0.0381588	0	0	0	0	0.0381588	2.03816		0
DAAM1	Q9Y4D1-2	2	0.0381579	0	0	0	0	0.0381579	2.03816		0
TPI1	P60174-1	2	0.0381488	0	0	0	0	0.0381488	2.03815		0
DGCR2	P98153-2	2	0.0381239	0	0	0	0	0.0381239	2.03812		0
SYVN1	Q86TM6-2	2	0.0380886	0	0	0	0	0.0380886	2.03809		0
MITF	O75030-2	2	0.0380688	0	0	0	0	0.0380688	2.03807		0
RNGTT	O60942	2	0.0380685	0	0	0	0	0.0380685	2.03807		0
GABARAPL2	P60520	2	0.0380135	0	0	0	0	0.0380135	2.03801		0
USF1	P22415-2	2	0.0380125	0	0	0	0	0.0380125	2.03801		0
CCBL2	Q6YP21-3	2	0.0379265	0	0	0	0	0.0379265	2.03793		0
PSD3	Q9NYI0-2	2	0.037879	0	0	0	0	0.037879	2.03788		0
WNT5B	Q9H1J7	2	0.0378759	0	0	0	0	0.0378759	2.03788		0
SUMO2	P61956-2	2	0.0378594	0	0	0	0	0.0378594	2.03786		0
APBB2	Q92870-2	2	0.0378253	0	0	0	0	0.0378253	2.03783		0
XPO6	Q96QU8-2	2	0.0378217	0	0	0	0	0.0378217	2.03782		0
MCM8	Q9UJA3-3	2	0.0378154	0	0	0	0	0.0378154	2.03782		0
CNOT10	Q9H9A5	2	0.0377723	0	0	0	0	0.0377723	2.03777		0
ACSL1	P33121-3	2	0.0377475	0	0	0	0	0.0377475	2.03775		0
WIPI2	Q9Y4P8-2	2	0.0377379	0	0	0	0	0.0377379	2.03774		0
CAPRIN1	Q14444-2	2	0.0376833	0	0	0	0	0.0376833	2.03768		0
PDHB	P11177-2	2	0.0376318	0	0	0	0	0.0376318	2.03763		0
ECE2	O60344-4	2	0.0376063	0	0	0	0	0.0376063	2.03761		0
OFD1	O75665	2	0.037584	0	0	0	0	0.037584	2.03758		0
CIB1	Q99828	2	0.0374791	0	0	0	0	0.0374791	2.03748		0
EML3	Q32P44	2	0.0374604	0	0	0	0	0.0374604	2.03746		0
ANKMY2	Q8IV38	2	0.0373979	0	0	0	0	0.0373979	2.0374		0
GLTSCR1	Q9NZM4-2	2	0.0373654	0	0	0	0	0.0373654	2.03737		0
TGIF1	Q15583-4	2	0.0373566	0	0	0	0	0.0373566	2.03736		0
CCNL1	Q9UK58-6	2	0.0373349	0	0	0	0	0.0373349	2.03733		0
ATL1	Q8WXF7-2	2	0.0373317	0	0	0	0	0.0373317	2.03733		0
SUPT3H	O75486-2	2	0.0373187	0	0	0	0	0.0373187	2.03732		0
FZD7	O75084	2	0.0373101	0	0	0	0	0.0373101	2.03731		0
SNX13	Q9Y5W8-2	2	0.0372741	0	0	0	0	0.0372741	2.03727		0
PPP2R3A	Q06190	2	0.0372669	0	0	0	0	0.0372669	2.03727		0
FMNL3	Q8IVF7-3	2	0.0372621	0	0	0	0	0.0372621	2.03726		0
PI4KB	Q9UBF8-2	2	0.0372218	0	0	0	0	0.0372218	2.03722		0
IRS4	O14654	2	0.0372022	0	0	0	0	0.0372022	2.0372		0
GPHN	Q9NQX3-2	2	0.0371787	0	0	0	0	0.0371787	2.03718		0
DPP9	Q86TI2-2	2	0.0371752	0	0	0	0	0.0371752	2.03718		0
TRAF2	Q12933-4	2	0.0371347	0	0	0	0	0.0371347	2.03713		0
WRB	O00258-2	2	0.0371264	0	0	0	0	0.0371264	2.03713		0
DTX3	Q8N9I9	2	0.0371176	0	0	0	0	0.0371176	2.03712		0
PARVB	Q9HBI1-3	2	0.0371009	0	0	0	0	0.0371009	2.0371		0
C3orf17	Q6NW34-2	2	0.0370509	0	0	0	0	0.0370509	2.03705		0
ZFP91	Q96JP5-2	2	0.0370308	0	0	0	0	0.0370308	2.03703		0
NUDT19	A8MXV4	2	0.0369971	0	0	0	0	0.0369971	2.037		0
ARHGEF7	Q14155-1	2	0.036994	0	0	0	0	0.036994	2.03699		0
FOXP4	Q8IVH2-2	2	0.0369878	0	0	0	0	0.0369878	2.03699		0
ITGAV	P06756-3	2	0.0369863	0	0	0	0	0.0369863	2.03699		0
TNFRSF10B	O14763-2	2	0.0369825	0	0	0	0	0.0369825	2.03698		0
C10orf12	Q8N655	2	0.0369778	0	0	0	0	0.0369778	2.03698		0
LIG4	P49917	2	0.0369725	0	0	0	0	0.0369725	2.03697		0
CSNK1D	P48730-2	2	0.0369365	0	0	0	0	0.0369365	2.03694		0
ANKIB1	Q9P2G1	2	0.0368577	0	0	0	0	0.0368577	2.03686		0
STARD3	Q14849-2	2	0.0368396	0	0	0	0	0.0368396	2.03684		0
FBXW11	Q9UKB1-3	2	0.0368361	0	0	0	0	0.0368361	2.03684		0
FKBP11	Q9NYL4-2	2	0.0367861	0	0	0	0	0.0367861	2.03679		0
SRSF2	Q01130-2	2	0.0366239	0	0	0	0	0.0366239	2.03662		0
KCTD12	Q96CX2	2	0.03658	0	0	0	0	0.03658	2.03658		0
SLC16A13	Q7RTY0	2	0.0365468	0	0	0	0	0.0365468	2.03655		0
RPIA	P49247	2	0.0365266	0	0	0	0	0.0365266	2.03653		0
AMMECR1	Q9Y4X0	2	0.0364739	0	0	0	0	0.0364739	2.03647		0
COPB2	P35606-2	2	0.0364132	0	0	0	0	0.0364132	2.03641		0
RADIL	Q96JH8-1	2	0.0364025	0	0	0	0	0.0364025	2.0364		0
SH3KBP1	Q96B97	2	0.036364	0	0	0	0	0.036364	2.03636		0
STAU1	O95793-2	2	0.0363396	0	0	0	0	0.0363396	2.03634		0
COMT	P21964-2	2	0.0362322	0	0	0	0	0.0362322	2.03623		0
ORMDL3	Q8N138-4	2	0.0362019	0	0	0	0	0.0362019	2.0362		0
ERCC5	P28715	2	0.0361738	0	0	0	0	0.0361738	2.03617		0
SH3PXD2B	A1X283	2	0.036164	0	0	0	0	0.036164	2.03616		0
ZMYND11	Q15326-4	2	0.0361185	0	0	0	0	0.0361185	2.03612		0
SCYL1	Q96KG9-2	2	0.0360866	0	0	0	0	0.0360866	2.03609		0
ACSL4	O60488-2	2	0.0360559	0	0	0	0	0.0360559	2.03606		0
TFPI2	P48307-2	2	0.0359289	0	0	0	0	0.0359289	2.03593		0
SERPINB6	P35237	2	0.0359247	0	0	0	0	0.0359247	2.03592		0
SNTB1	Q13884	2	0.0358811	0	0	0	0	0.0358811	2.03588		0
OSBPL1A	Q9BXW6	2	0.0358189	0	0	0	0	0.0358189	2.03582		0
TRIP10	Q15642-2	2	0.0357863	0	0	0	0	0.0357863	2.03579		0
SCARB1	Q8WTV0-4	2	0.035785	0	0	0	0	0.035785	2.03579		0
PICALM	Q13492-3	2	0.0356944	0	0	0	0	0.0356944	2.03569		0
TRMT11	Q7Z4G4-2	2	0.0356563	0	0	0	0	0.0356563	2.03566		0
SNX5	Q9Y5X3	2	0.0356249	0	0	0	0	0.0356249	2.03562		0
ABCF2	Q9UG63	2	0.0354426	0	0	0	0	0.0354426	2.03544		0
CDKN2AIPNL	Q96HQ2	2	0.0353315	0	0	0	0	0.0353315	2.03533		0
ITFG3	Q9H0X4-2	2	0.0353273	0	0	0	0	0.0353273	2.03533		0
HLTF	Q14527	2	0.0353199	0	0	0	0	0.0353199	2.03532		0
FAT3	Q8TDW7-3	2	0.0352714	0	0	0	0	0.0352714	2.03527		0
MTFR1L	Q9H019-3	2	0.0352001	0	0	0	0	0.0352001	2.0352		0
EIF4G1	Q04637	2	0.0351902	0	0	0	0	0.0351902	2.03519		0
MPZL1	O95297-2	2	0.0351854	0	0	0	0	0.0351854	2.03519		0
USP40	Q9NVE5	2	0.035154	0	0	0	0	0.035154	2.03515		0
MMAA	Q8IVH4	2	0.0351471	0	0	0	0	0.0351471	2.03515		0
UPF1	Q92900-2	2	0.0351438	0	0	0	0	0.0351438	2.03514		0
GTF2IRD1	Q9UHL9-3	2	0.0350958	0	0	0	0	0.0350958	2.0351		0
FAM65A	Q6ZS17-2	2	0.0350768	0	0	0	0	0.0350768	2.03508		0
KANSL3	Q9P2N6-3	2	0.0350657	0	0	0	0	0.0350657	2.03507		0
M6PR	P20645	2	0.0350603	0	0	0	0	0.0350603	2.03506		0
RIPK4	P57078-2	2	0.0350579	0	0	0	0	0.0350579	2.03506		0
CSDC2	Q9Y534	2	0.0350061	0	0	0	0	0.0350061	2.03501		0
CHPF2	Q9P2E5-2	2	0.0349904	0	0	0	0	0.0349904	2.03499		0
PARP2	Q9UGN5-2	2	0.03489	0	0	0	0	0.03489	2.03489		0
NGFR	P08138-2	2	0.034869	0	0	0	0	0.034869	2.03487		0
PNKD	Q8N490	2	0.0348574	0	0	0	0	0.0348574	2.03486		0
NOA1	Q8NC60	2	0.0348457	0	0	0	0	0.0348457	2.03485		0
SFT2D1	Q8WV19	2	0.0347705	0	0	0	0	0.0347705	2.03477		0
UPF3B	Q9BZI7-2	2	0.0347499	0	0	0	0	0.0347499	2.03475		0
Q96FF7	Q96FF7	2	0.0346968	0	0	0	0	0.0346968	2.0347		0
AHR	P35869	2	0.0346928	0	0	0	0	0.0346928	2.03469		0
PPM1F	P49593-2	2	0.034646	0	0	0	0	0.034646	2.03465		0
ZNHIT6	Q9NWK9	2	0.0346336	0	0	0	0	0.0346336	2.03463		0
NO66	Q9H6W3	2	0.0346138	0	0	0	0	0.0346138	2.03461		0
SEZ6L2	Q6UXD5-3	2	0.0345898	0	0	0	0	0.0345898	2.03459		0
ARHGAP5	Q13017-2	2	0.0345894	0	0	0	0	0.0345894	2.03459		0
EPS15L1	Q9UBC2-2	2	0.0345561	0	0	0	0	0.0345561	2.03456		0
MBD1	Q9UIS9-7	2	0.0345477	0	0	0	0	0.0345477	2.03455		0
YBX2	Q9Y2T7	2	0.0345311	0	0	0	0	0.0345311	2.03453		0
METTL21D	Q9H867	2	0.0344875	0	0	0	0	0.0344875	2.03449		0
WWC3	Q9ULE0	2	0.0344023	0	0	0	0	0.0344023	2.0344		0
MNT	Q99583	2	0.034395	0	0	0	0	0.034395	2.0344		0
SRSF3	P84103-2	2	0.0343821	0	0	0	0	0.0343821	2.03438		0
E2F5	Q15329-2	2	0.0343788	0	0	0	0	0.0343788	2.03438		0
DGCR8	Q8WYQ5-3	2	0.0343686	0	0	0	0	0.0343686	2.03437		0
RWDD1	Q9H446-2	2	0.0343018	0	0	0	0	0.0343018	2.0343		0
WDR47	O94967-2	2	0.0342589	0	0	0	0	0.0342589	2.03426		0
ATAD2B	Q9ULI0-2	2	0.0341155	0	0	0	0	0.0341155	2.03412		0
MAPT	P10636-2	2	0.0340975	0	0	0	0	0.0340975	2.0341		0
DECR1	Q16698-2	2	0.0340441	0	0	0	0	0.0340441	2.03404		0
SDHD	O14521-2	2	0.0340218	0	0	0	0	0.0340218	2.03402		0
BCAS3	Q9H6U6-3	2	0.0339773	0	0	0	0	0.0339773	2.03398		0
MYO1D	O94832	2	0.0339303	0	0	0	0	0.0339303	2.03393		0
STON2	Q8WXE9	2	0.0339207	0	0	0	0	0.0339207	2.03392		0
BCORL1	Q5H9F3-3	2	0.0339133	0	0	0	0	0.0339133	2.03391		0
ENOX2	Q16206-2	2	0.0338938	0	0	0	0	0.0338938	2.03389		0
PON2	Q15165-3	2	0.0338668	0	0	0	0	0.0338668	2.03387		0
PJA1	Q8NG27-3	2	0.0338114	0	0	0	0	0.0338114	2.03381		0
GK	P32189-1	2	0.0337859	0	0	0	0	0.0337859	2.03379		0
SS18L1	O75177-2	2	0.033704	0	0	0	0	0.033704	2.0337		0
DBNL	Q9UJU6-3	2	0.0336843	0	0	0	0	0.0336843	2.03368		0
GDAP2	Q9NXN4-2	2	0.0336836	0	0	0	0	0.0336836	2.03368		0
CHORDC1	Q9UHD1-2	2	0.0336783	0	0	0	0	0.0336783	2.03368		0
CDK8	P49336-2	2	0.0336538	0	0	0	0	0.0336538	2.03365		0
ELP2	Q6IA86-2	2	0.0335224	0	0	0	0	0.0335224	2.03352		0
NKRF	O15226-2	2	0.0334316	0	0	0	0	0.0334316	2.03343		0
UBE4B	O95155-2	2	0.0334283	0	0	0	0	0.0334283	2.03343		0
ZNF580	Q9UK33	2	0.0334093	0	0	0	0	0.0334093	2.03341		0
RSRC1	Q96IZ7-2	2	0.0333577	0	0	0	0	0.0333577	2.03336		0
RAD51B	O15315-2	2	0.0333485	0	0	0	0	0.0333485	2.03335		0
PRPF4	O43172-2	2	0.0333319	0	0	0	0	0.0333319	2.03333		0
AKAP12	Q02952	2	0.0333214	0	0	0	0	0.0333214	2.03332		0
OGFRL1	Q5TC84	2	0.0333116	0	0	0	0	0.0333116	2.03331		0
ANKRD44	Q8N8A2	2	0.0333061	0	0	0	0	0.0333061	2.03331		0
DOPEY2	Q9Y3R5-2	2	0.0332998	0	0	0	0	0.0332998	2.0333		0
TRIM3	O75382-4	2	0.0332834	0	0	0	0	0.0332834	2.03328		0
STX2	P32856-3	2	0.033262	0	0	0	0	0.033262	2.03326		0
GAREM	Q9H706-2	2	0.0332524	0	0	0	0	0.0332524	2.03325		0
SH3GLB2	Q9NR46	2	0.0332255	0	0	0	0	0.0332255	2.03323		0
GLS2	Q9UI32	2	0.0332092	0	0	0	0	0.0332092	2.03321		0
IST1	P53990-2	2	0.033203	0	0	0	0	0.033203	2.0332		0
WDTC1	Q8N5D0-4	2	0.0331905	0	0	0	0	0.0331905	2.03319		0
ICA1	Q05084-3	2	0.0331418	0	0	0	0	0.0331418	2.03314		0
ZDHHC18	Q9NUE0	2	0.033133	0	0	0	0	0.033133	2.03313		0
RAD23A	P54725-2	2	0.0331052	0	0	0	0	0.0331052	2.03311		0
GNG12	Q9UBI6	2	0.0330957	0	0	0	0	0.0330957	2.0331		0
ALKBH2	Q6NS38	2	0.033094	0	0	0	0	0.033094	2.03309		0
GATM	P50440-2	2	0.033083	0	0	0	0	0.033083	2.03308		0
DTNB	O60941-7	2	0.0330549	0	0	0	0	0.0330549	2.03305		0
PPP2R5E	Q16537-2	2	0.0330117	0	0	0	0	0.0330117	2.03301		0
CDC25B	P30305-3	2	0.0330098	0	0	0	0	0.0330098	2.03301		0
COMMD9	Q9P000-2	2	0.0329004	0	0	0	0	0.0329004	2.0329		0
DPH5	Q9H2P9	2	0.0328972	0	0	0	0	0.0328972	2.0329		0
PHLDB2	Q86SQ0	2	0.0328843	0	0	0	0	0.0328843	2.03288		0
LSG1	Q9H089	2	0.0328782	0	0	0	0	0.0328782	2.03288		0
STK35	Q8TDR2	2	0.0328278	0	0	0	0	0.0328278	2.03283		0
NCKAP5L	Q9HCH0-2	2	0.0328068	0	0	0	0	0.0328068	2.03281		0
ABR	Q12979	2	0.0327838	0	0	0	0	0.0327838	2.03278		0
SDC1	P18827	2	0.0327729	0	0	0	0	0.0327729	2.03277		0
ZNF367	Q7RTV3-2	2	0.0327663	0	0	0	0	0.0327663	2.03277		0
INPP5K	Q9BT40-2	2	0.0327532	0	0	0	0	0.0327532	2.03275		0
CABIN1	Q9Y6J0-2	2	0.0327269	0	0	0	0	0.0327269	2.03273		0
NFKBIB	Q15653-2	2	0.0327249	0	0	0	0	0.0327249	2.03272		0
EXOC3	O60645-3	2	0.0327068	0	0	0	0	0.0327068	2.03271		0
BBS7	Q8IWZ6-2	2	0.0326995	0	0	0	0	0.0326995	2.0327		0
DCDC2	Q9UHG0	2	0.0326804	0	0	0	0	0.0326804	2.03268		0
INPP4A	Q96PE3-2	2	0.032679	0	0	0	0	0.032679	2.03268		0
TSC22D2	O75157-2	2	0.0325961	0	0	0	0	0.0325961	2.0326		0
ATP1B1	P05026-2	2	0.0325961	0	0	0	0	0.0325961	2.0326		0
PPP1R12B	O60237	2	0.0325828	0	0	0	0	0.0325828	2.03258		0
SIPA1L2	Q9P2F8	2	0.0325552	0	0	0	0	0.0325552	2.03256		0
ZNF446	Q9NWS9	2	0.0325194	0	0	0	0	0.0325194	2.03252		0
C20orf24	Q9BUV8-4	2	0.0325096	0	0	0	0	0.0325096	2.03251		0
OSBPL6	Q9BZF3-4	2	0.0324475	0	0	0	0	0.0324475	2.03245		0
PRDX3	P30048-2	2	0.0324398	0	0	0	0	0.0324398	2.03244		0
LIN37	Q96GY3	2	0.0323962	0	0	0	0	0.0323962	2.0324		0
PTER	Q96BW5-2	2	0.0323961	0	0	0	0	0.0323961	2.0324		0
AMACR	Q9UHK6	2	0.0323672	0	0	0	0	0.0323672	2.03237		0
MKNK2	Q9HBH9	2	0.0323372	0	0	0	0	0.0323372	2.03234		0
HOXC4	P09017	2	0.0323308	0	0	0	0	0.0323308	2.03233		0
SPATA2L	Q8IUW3	2	0.0322311	0	0	0	0	0.0322311	2.03223		0
DDAH1	O94760	2	0.0322228	0	0	0	0	0.0322228	2.03222		0
ACADVL	P49748-2	2	0.032195	0	0	0	0	0.032195	2.0322		0
CSE1L	P55060-3	2	0.0321785	0	0	0	0	0.0321785	2.03218		0
EPHB2	P29323-2	2	0.0321236	0	0	0	0	0.0321236	2.03212		0
ACOT9	Q9Y305	2	0.0321148	0	0	0	0	0.0321148	2.03211		0
MYCBP2	O75592-2	2	0.0320994	0	0	0	0	0.0320994	2.0321		0
H2AFY	O75367-2	2	0.0320367	0	0	0	0	0.0320367	2.03204		0
SHOC2	Q9UQ13-2	2	0.0319902	0	0	0	0	0.0319902	2.03199		0
CLTC	Q00610-2	2	0.0319876	0	0	0	0	0.0319876	2.03199		0
DHRS7	Q9Y394-2	2	0.0318809	0	0	0	0	0.0318809	2.03188		0
MAGED2	Q9UNF1-2	2	0.0318693	0	0	0	0	0.0318693	2.03187		0
PTGES3	Q15185-3	2	0.0318655	0	0	0	0	0.0318655	2.03187		0
DLG3	Q92796-2	2	0.0318363	0	0	0	0	0.0318363	2.03184		0
NDC1	Q9BTX1-6	2	0.0318035	0	0	0	0	0.0318035	2.0318		0
CC2D1A	Q6P1N0-2	2	0.0317713	0	0	0	0	0.0317713	2.03177		0
NKIRAS2	Q9NYR9-2	2	0.0317663	0	0	0	0	0.0317663	2.03177		0
CSTF2	P33240-2	2	0.0317437	0	0	0	0	0.0317437	2.03174		0
PFKFB3	Q16875-3	2	0.031741	0	0	0	0	0.031741	2.03174		0
TMEM184C	Q9NVA4	2	0.0317055	0	0	0	0	0.0317055	2.03171		0
NCAM1	P13591-1	2	0.0316975	0	0	0	0	0.0316975	2.0317		0
ATXN2	Q99700-4	2	0.0316569	0	0	0	0	0.0316569	2.03166		0
LIG1	P18858	2	0.0316556	0	0	0	0	0.0316556	2.03166		0
MUM1	Q2TAK8-2	2	0.03163	0	0	0	0	0.03163	2.03163		0
TNIK	Q9UKE5-2	2	0.0316049	0	0	0	0	0.0316049	2.0316		0
TARS2	Q9BW92	2	0.0315883	0	0	0	0	0.0315883	2.03159		0
PARD6G	Q9BYG4	2	0.0315874	0	0	0	0	0.0315874	2.03159		0
IFT122	Q9HBG6-3	2	0.031531	0	0	0	0	0.031531	2.03153		0
CORO1C	Q9ULV4	2	0.031527	0	0	0	0	0.031527	2.03153		0
ABCD1	P33897	2	0.0314801	0	0	0	0	0.0314801	2.03148		0
FAM184A	Q8NB25-2	2	0.0314601	0	0	0	0	0.0314601	2.03146		0
MEGF8	Q7Z7M0-2	2	0.0314549	0	0	0	0	0.0314549	2.03145		0
CTSA	P10619-2	2	0.0314208	0	0	0	0	0.0314208	2.03142		0
BCOR	Q6W2J9-4	2	0.0314151	0	0	0	0	0.0314151	2.03142		0
GLB1	P16278-3	2	0.0314065	0	0	0	0	0.0314065	2.03141		0
SRRT	Q9BXP5-4	2	0.0313958	0	0	0	0	0.0313958	2.0314		0
DEF8	Q6ZN54-4	2	0.0313708	0	0	0	0	0.0313708	2.03137		0
RAB3IP	Q96QF0-2	2	0.0313597	0	0	0	0	0.0313597	2.03136		0
CLK1	P49759	2	0.0313438	0	0	0	0	0.0313438	2.03134		0
XPOT	O43592	2	0.0313289	0	0	0	0	0.0313289	2.03133		0
LAMA3	Q16787-3	2	0.0313121	0	0	0	0	0.0313121	2.03131		0
PLIN3	O60664-4	2	0.031304	0	0	0	0	0.031304	2.0313		0
RANGRF	Q9HD47-2	2	0.0313009	0	0	0	0	0.0313009	2.0313		0
PKMYT1	Q99640-3	2	0.0312271	0	0	0	0	0.0312271	2.03123		0
CHPT1	Q8WUD6	2	0.0312233	0	0	0	0	0.0312233	2.03122		0
DSTN	P60981	2	0.0312148	0	0	0	0	0.0312148	2.03121		0
CA5B	Q9Y2D0	2	0.0312141	0	0	0	0	0.0312141	2.03121		0
ABHD10	Q9NUJ1	2	0.0311741	0	0	0	0	0.0311741	2.03117		0
CDC42	P60953-1	2	0.0311282	0	0	0	0	0.0311282	2.03113		0
LCLAT1	Q6UWP7-3	2	0.031122	0	0	0	0	0.031122	2.03112		0
FBXW5	Q969U6	2	0.0310651	0	0	0	0	0.0310651	2.03107		0
NACA	Q13765	2	0.0309813	0	0	0	0	0.0309813	2.03098		0
SPAST	Q9UBP0-3	2	0.0309388	0	0	0	0	0.0309388	2.03094		0
ARHGEF26	Q96DR7-4	2	0.0309195	0	0	0	0	0.0309195	2.03092		0
PAIP1	Q9H074-3	2	0.03091	0	0	0	0	0.03091	2.03091		0
SLC25A40	Q8TBP6	2	0.0308986	0	0	0	0	0.0308986	2.0309		0
C2orf72	A6NCS6	2	0.0308801	0	0	0	0	0.0308801	2.03088		0
ENTHD2	Q96N21-2	2	0.0308627	0	0	0	0	0.0308627	2.03086		0
IQSEC2	Q5JU85	2	0.0308618	0	0	0	0	0.0308618	2.03086		0
PRMT1	Q99873-3	2	0.0308413	0	0	0	0	0.0308413	2.03084		0
ALG5	Q9Y673	2	0.0308366	0	0	0	0	0.0308366	2.03084		0
ARHGEF18	Q6ZSZ5-2	2	0.0308323	0	0	0	0	0.0308323	2.03083		0
ZNF516	Q92618	2	0.030811	0	0	0	0	0.030811	2.03081		0
SUN1	O94901-8	2	0.0307436	0	0	0	0	0.0307436	2.03074		0
CLCN5	P51795-2	2	0.0307184	0	0	0	0	0.0307184	2.03072		0
CECR5	Q9BXW7-2	2	0.030714	0	0	0	0	0.030714	2.03071		0
SOX11	P35716	2	0.0307108	0	0	0	0	0.0307108	2.03071		0
RANBP1	P43487-2	2	0.0307002	0	0	0	0	0.0307002	2.0307		0
CRNKL1	Q9BZJ0-2	2	0.0306562	0	0	0	0	0.0306562	2.03066		0
ARHGEF1	Q92888-3	2	0.0306541	0	0	0	0	0.0306541	2.03065		0
GALNT11	Q8NCW6	2	0.0306378	0	0	0	0	0.0306378	2.03064		0
INF2	Q27J81-2	2	0.0306134	0	0	0	0	0.0306134	2.03061		0
GRB10	Q13322-2	2	0.0306126	0	0	0	0	0.0306126	2.03061		0
KIDINS220	Q9ULH0-4	2	0.0305965	0	0	0	0	0.0305965	2.0306		0
ATF7	P17544-4	2	0.0305859	0	0	0	0	0.0305859	2.03059		0
NPEPL1	Q8NDH3-2	2	0.030583	0	0	0	0	0.030583	2.03058		0
FAM169A	Q9Y6X4	2	0.0305102	0	0	0	0	0.0305102	2.03051		0
CIAPIN1	Q6FI81-3	2	0.0304983	0	0	0	0	0.0304983	2.0305		0
HDAC7	Q8WUI4-3	2	0.0304871	0	0	0	0	0.0304871	2.03049		0
MFSD1	Q9H3U5-2	2	0.0304636	0	0	0	0	0.0304636	2.03046		0
TXNRD2	Q9NNW7-2	2	0.0304595	0	0	0	0	0.0304595	2.03046		0
C2CD2	Q9Y426-2	2	0.0304525	0	0	0	0	0.0304525	2.03045		0
KIAA1522	Q9P206-2	2	0.0304435	0	0	0	0	0.0304435	2.03044		0
RBM8A	Q9Y5S9-2	2	0.0304037	0	0	0	0	0.0304037	2.0304		0
MOXD1	Q6UVY6	2	0.0304032	0	0	0	0	0.0304032	2.0304		0
FKBP7	Q9Y680-3	2	0.0303958	0	0	0	0	0.0303958	2.0304		0
ARL1	P40616-2	2	0.0303336	0	0	0	0	0.0303336	2.03033		0
MRPL47	Q9HD33-2	2	0.0303019	0	0	0	0	0.0303019	2.0303		0
RUFY2	Q8WXA3-2	2	0.0302949	0	0	0	0	0.0302949	2.03029		0
FNBP1L	Q5T0N5-3	2	0.0302903	0	0	0	0	0.0302903	2.03029		0
FAM129A	Q9BZQ8	2	0.0302599	0	0	0	0	0.0302599	2.03026		0
ARHGAP32	A7KAX9	2	0.0302451	0	0	0	0	0.0302451	2.03025		0
SEC61A2	Q9H9S3-2	2	0.0302407	0	0	0	0	0.0302407	2.03024		0
BCLAF1	Q9NYF8-2	2	0.0302313	0	0	0	0	0.0302313	2.03023		0
RBM39	Q14498-2	2	0.0302232	0	0	0	0	0.0302232	2.03022		0
PTPRG	P23470-2	2	0.0301845	0	0	0	0	0.0301845	2.03018		0
STEAP3	Q658P3-3	2	0.030184	0	0	0	0	0.030184	2.03018		0
UBR4	Q5T4S7-3	2	0.0301251	0	0	0	0	0.0301251	2.03013		0
NDRG1	Q92597	2	0.030121	0	0	0	0	0.030121	2.03012		0
PARD3B	Q8TEW8-6	2	0.0301056	0	0	0	0	0.0301056	2.03011		0
CTNND1	O60716-5	2	0.0301022	0	0	0	0	0.0301022	2.0301		0
BBX	Q8WY36-2	2	0.0300819	0	0	0	0	0.0300819	2.03008		0
INPP1	P49441	2	0.0300628	0	0	0	0	0.0300628	2.03006		0
NUP98	P52948-5	2	0.0300155	0	0	0	0	0.0300155	2.03002		0
BOD1	Q96IK1	2	0.0299995	0	0	0	0	0.0299995	2.03		0
HID1	Q8IV36-2	2	0.0299676	0	0	0	0	0.0299676	2.02997		0
UBIAD1	Q9Y5Z9-2	2	0.0298997	0	0	0	0	0.0298997	2.0299		0
CNNM2	Q9H8M5-2	2	0.0298532	0	0	0	0	0.0298532	2.02985		0
TMEM135	Q86UB9-2	2	0.0298257	0	0	0	0	0.0298257	2.02983		0
PMS1	P54277-3	2	0.0297628	0	0	0	0	0.0297628	2.02976		0
MAP3K7	O43318-2	2	0.0297574	0	0	0	0	0.0297574	2.02976		0
ARHGEF6	Q15052-2	2	0.0297445	0	0	0	0	0.0297445	2.02974		0
TLN2	Q9Y4G6	2	0.0297384	0	0	0	0	0.0297384	2.02974		0
GHDC	Q8N2G8-3	2	0.0297342	0	0	0	0	0.0297342	2.02973		0
ZDHHC5	Q9C0B5-2	2	0.029717	0	0	0	0	0.029717	2.02972		0
NEDD4L	Q96PU5	2	0.0295884	0	0	0	0	0.0295884	2.02959		0
MTHFS	P49914-2	2	0.0295856	0	0	0	0	0.0295856	2.02959		0
MTX1	Q13505-3	2	0.0295645	0	0	0	0	0.0295645	2.02956		0
KLC1	Q07866-7	2	0.0295468	0	0	0	0	0.0295468	2.02955		0
EMB	Q6PCB8-2	2	0.02953	0	0	0	0	0.02953	2.02953		0
PTPN13	Q12923-3	2	0.0295256	0	0	0	0	0.0295256	2.02953		0
TRMT2B	Q96GJ1-2	2	0.0295124	0	0	0	0	0.0295124	2.02951		0
MAP1LC3A	Q9H492	2	0.0294978	0	0	0	0	0.0294978	2.0295		0
MAP1B	P46821	2	0.0294814	0	0	0	0	0.0294814	2.02948		0
EMD	P50402	2	0.0294756	0	0	0	0	0.0294756	2.02948		0
POMT1	Q9Y6A1-3	2	0.0294627	0	0	0	0	0.0294627	2.02946		0
CDH11	P55287	2	0.029453	0	0	0	0	0.029453	2.02945		0
LRIG3	Q6UXM1-2	2	0.0294412	0	0	0	0	0.0294412	2.02944		0
SYNE2	Q8WXH0	2	0.0294128	0	0	0	0	0.0294128	2.02941		0
KIF21A	Q7Z4S6-6	2	0.029382	0	0	0	0	0.029382	2.02938		0
RAB5A	P20339-2	2	0.0293812	0	0	0	0	0.0293812	2.02938		0
CCDC91	Q7Z6B0-2	2	0.0293538	0	0	0	0	0.0293538	2.02935		0
EID2	Q8N6I1	2	0.029273	0	0	0	0	0.029273	2.02927		0
ACD	Q96AP0-2	2	0.0292708	0	0	0	0	0.0292708	2.02927		0
ZC3H7B	Q9UGR2-2	2	0.0292663	0	0	0	0	0.0292663	2.02927		0
SLC44A2	Q8IWA5-3	2	0.029262	0	0	0	0	0.029262	2.02926		0
DYRK1B	Q9Y463-2	2	0.0292537	0	0	0	0	0.0292537	2.02925		0
BAZ2A	Q9UIF9-2	2	0.0292437	0	0	0	0	0.0292437	2.02924		0
ARIH2	O95376	2	0.0292063	0	0	0	0	0.0292063	2.02921		0
SPIDR	Q14159-2	2	0.0291973	0	0	0	0	0.0291973	2.0292		0
CASK	O14936-3	2	0.0291914	0	0	0	0	0.0291914	2.02919		0
GPC3	P51654-2	2	0.0291639	0	0	0	0	0.0291639	2.02916		0
ATF1	P18846-2	2	0.0291352	0	0	0	0	0.0291352	2.02914		0
FAM84B	Q96KN1	2	0.0291154	0	0	0	0	0.0291154	2.02912		0
GMIP	Q9P107-2	2	0.0291026	0	0	0	0	0.0291026	2.0291		0
ZC3H14	Q6PJT7-5	2	0.0290724	0	0	0	0	0.0290724	2.02907		0
TMEM161B	Q8NDZ6-2	2	0.0290658	0	0	0	0	0.0290658	2.02907		0
PCBD2	Q9H0N5	2	0.0290481	0	0	0	0	0.0290481	2.02905		0
SMARCA2	P51531-2	2	0.0290202	0	0	0	0	0.0290202	2.02902		0
PCYT1A	P49585	2	0.0290066	0	0	0	0	0.0290066	2.02901		0
MAP4K4	O95819-5	2	0.0289614	0	0	0	0	0.0289614	2.02896		0
SDHAF1	A6NFY7	2	0.0289572	0	0	0	0	0.0289572	2.02896		0
NFKBIL1	Q9UBC1-2	2	0.0289539	0	0	0	0	0.0289539	2.02895		0
ATP9A	O75110	2	0.0289392	0	0	0	0	0.0289392	2.02894		0
EGFL7	Q9UHF1	2	0.028938	0	0	0	0	0.028938	2.02894		0
GSE1	Q14687-3	2	0.0289055	0	0	0	0	0.0289055	2.02891		0
BCL7B	Q9BQE9	2	0.0288927	0	0	0	0	0.0288927	2.02889		0
DLD	P09622-3	2	0.0288788	0	0	0	0	0.0288788	2.02888		0
UBE3A	Q05086-2	2	0.0288669	0	0	0	0	0.0288669	2.02887		0
RAD17	O75943-2	2	0.0288631	0	0	0	0	0.0288631	2.02886		0
FAM162A	Q96A26	2	0.0288622	0	0	0	0	0.0288622	2.02886		0
JMY	Q8N9B5-2	2	0.0288542	0	0	0	0	0.0288542	2.02885		0
NFIC	P08651-2	2	0.0288447	0	0	0	0	0.0288447	2.02884		0
YME1L1	Q96TA2-2	2	0.0288341	0	0	0	0	0.0288341	2.02883		0
FTSJ2	Q9UI43	2	0.0288091	0	0	0	0	0.0288091	2.02881		0
AKR1C1	Q04828	2	0.0287933	0	0	0	0	0.0287933	2.02879		0
C9orf72	Q96LT7	2	0.028791	0	0	0	0	0.028791	2.02879		0
[truncated: 9,154 more rows]

## Sheet: sequences
Candidate gene	eGFP tag N/C terminal	5' restriction site	3' restriction site	Sequence for synthesis
BTBD2	C-term	HindIII	KpnI	GCCACCatggcggcgggtgggagcggcgggcgtgcgtcgtgcccgccgggggtcggggtcggcccgggcacggggggcagtcccgggcccagcgccaacgccgccgccaccccggcccccggcaacgcggccgccgccgccgccgccgccgccgccgccgccgccgcccctgggccgacgccgcccgccccgccgggccccgggacagacgcgcaggccgcgggcgcggagcgggcggaggaggcggcgggcccgggggcggcggcgctgcagcgcgaggccgcgtacaactggcaggccagcaagcccaccgtgcaggagcgcttcgccttcctcttcaacaacgaggtgctgtgcgacgtgcacttcctggtgggcaaggggctcagctcgcagcgc…
CMPK2	C-term	BamHI	NotI	GCCACCatggccttcgcccgccggctcctgcgcgggccactgtcggggccgctgctcgggcggcgcggggtctgcgctggggccatggctccgccgcgccgcttcgtcctggagcttcccgactgcaccctggctcacttcgccctaggcgccgacgcccccggcgacgcagacgcccccgacccccgcctggcggcgctgctggggcccccggagcgcagctactcgctgtgcgtgcccgtgaccccggacgccggctgcggggcccgggtccgggcggcgcggctgcaccagcgcctgctgcaccagctgcgccgcggccccttccagcggtgccagctgctcaggctgctctgctactgcccgggcggccaggccggcggcgcacagcaaggcttc…
FRMD5	C-term	KpnI	NotI	GCCACCatgctgagcaggttgatgagcggcagcagcaggagcctggagcgcgagtacagctgcaccgtgcggctgctggacgacagcgagtacacctgcaccatccagagagatgccaaaggccagtacctgtttgaccttctttgccaccatctgaacctacttgagaaagactattttggtatccgctttgtagacccagataagcagcggcattggctggaatttacaaagtctgtggtgaaacaattgagatcccagcctccattcaccatgtgcttccgtgtgaagttttatcctgcagaccctgctgctctgaaagaagaaataaccaggtatttagtcttcctgcagatcaaaagggatctctaccatggccgactcctctgtaaaacatcg…
GDE1	C-term	BamHI	NotI	GCCACCatgtggctgtgggaggaccagggcggcctcctgggccctttctccttcctgctgctagtgctgctgctggtgacgcggagcccggtcaatgcctgcctcctcaccggcagcctcttcgttctactgcgcgtcttcagctttgagccggtgccctcttgcagggccctgcaggtgctcaagccccgggaccgcatttctgccatcgcccaccgtggcggcagccacgacgcgcccgagaacacgctggcggccattcggcaggcagctaagaatggagcaacaggcgtggagttggacattgagtttacttctgacgggattcctgtcttaatgcacgataacacagtagataggacgactgatgggactgggcgattgtgtgatttgacattt…
HERC6	C-term	KpnI	NotI	GCCACCatgtacttctgttggggcgccgactccagggagctgcagcgccggaggacggcgggcagccccggggctgagctactgcaggcggccagcggggagcgccactctctgctgctgctgaccaaccacagggtcctctcgtgcggagacaacagcaggggtcagctgggccgcaggggcgcgcagcgcggggagctgccagaaccaattcaggcattggaaaccctaattgttgatctcgtgagctgcgggaaggagcactccctggctgtgtgccacaaaggaagggtcttcgcatggggagctggttctgaagggcagctggggattggagaattcaaggaaataagtttcacacctaagaaaataatgactctgaatgatataaaaataata…
HNRNPD	C-term	BamHI	NotI	GCCACCatgtcggaggagcagttcggcggggacggggcggcggcagcggcaacggcggcggtaggcggctcggcgggcgagcaggagggagccatggtggcggcgacacagggggcagcggcggcggcgggaagcggagccgggaccgggggcggaaccgcgtctggaggcaccgaagggggcagcgccgagtcggagggggcgaagattgacgccagtaagaacgaggaggatgaaggccattcaaactcctccccacgacactctgaagcagcgacggcacagcgggaagaatggaaaatgtttataggaggccttagctgggacactacaaagaaagatctgaaggactacttttccaaatttggtgaagttgtagactgcactctgaagttagat…
LGALS3BP	C-term	BamHI	NotI	GCCACCatgacccctccgaggctcttctgggtgtggctgctggttgcaggaacccaaggcgtgaacgatggtgacatgcggctggccgatgggggcgccaccaaccagggccgcgtggagatcttctacagaggccagtggggcactgtgtgtgacaacctgtgggacctgactgatgccagcgtcgtctgccgggccctgggcttcgagaacgccacccaggctctgggcagagctgccttcgggcaaggatcaggccccatcatgctggatgaggtccagtgcacgggaaccgaggcctcactggccgactgcaagtccctgggctggctgaagagcaactgcaggcacgagagagacgctggtgtggtctgcaccaatgaaaccaggagcacccac…
MTRF1	C-term	BamHI	NotI	GCCACCatgaatcgtcacctgtgtgtttggctttttagacatccatctcttaatggttacctccagtgtcacatccagctccattctcatcaatttagacagatacatcttgatacaaggctgcaagtttttagacaaaacaggaattgcattcttcatctgttaagtaagaattggtccaggagatattgccatcaagacaccaagatgctctggaagcataaagcactacagaaatatatggagaacctgagtaaggagtaccaaacacttgagcaatgtctgcagcatatccctgtgaatgaggaaaaccgaaggtccttgaacagaaggcatgctgagttggcacctcttgcagccatttaccaagaaattcaggagactgaacaagcaattgaa…
NCOA4	C-term	BamHI	NotI	GCCACCatgaataccttccaagaccagagtggcagctccagtaatagagaaccccttttgaggtgtagtgatgcacggagggacttggagcttgctattggtggagttctccgggctgaacagcaaattaaagataacttgcgagaggtcaaagctcagattcacagttgcataagccgtcacctggaatgtcttagaagccgtgaggtatggctgtatgaacaggtggaccttatttatcagcttaaagaggagacacttcaacagcaggctcagcagctctactcgttattgggccagttcaattgtcttactcatcaactggagtgtacccaaaacaaagatctagccaatcaagtctctgtgtgcctggagagactgggcagtttgacccttaag…
POLDIP3	C-term	KpnI	NotI	GCCACCatggcggacatctccctggacgaactcatcaggaagcgcggggcggcggcgaaaggacggcttaatgccagaccgggagttggaggtgtccgatctcgagttgggatccagcaaggccttctcagccagtcaacacgcacagccaccttccagcagagatttgatgcccggcagaagattggcctctcagatgcccggctcaaactgggagtcaaggatgcccgggagaagcttttgcagaaagatgcccgatttcgaatcaaagggaaagtgcaggatgccagagagatgttgaactctcgcaagcagcagaccacggtgccccagaagccccgccaggttgctgatgcccgggagaagatcagcttgaagaggagttcccctgctgccttc…
THAP10	C-term	BamHI	NotI	GCCACCatgccggcccgttgtgtggccgcccactgcggcaacaccaccaagtctgggaagtcgctgttccgctttcccaaggaccgggccgtgcggctgctctgggaccgcttcgtgcggggttgccgcgccgactggtacggaggcaatgaccgctcggtcatctgctctgaccactttgccccagcctgttttgacgtctcttcggttatccagaagaacctgcgcttctcccagcgcctgaggctggtggcaggcgccgtgcccaccctgcaccgggtgcccgccccggcacctaagaggggagaggagggagaccaagcaggccgcctggacacgcgaggagagctccaggcagccaggcattctgaggctgccccaggtccagtctcctgtaca…
UBE2J2	C-term	BamHI	NotI	GCCACCatgagcagcaccagcagtaagagggctccgaccacggcaacccagaggctgaagcaggactaccttcgcattaagaaagacccggtgccttacatctgtgccgagcccctcccttcgaatattctcgagtggcactatgtcgtccgaggcccagagatgaccccttatgaaggtggctattatcatggaaaactaatttttcccagagaatttcctttcaaacctcccagtatctatatgatcactcccaacgggaggtttaagtgcaacaccaggctgtgtctttctatcacggatttccacccggacacgtggaacccggcctggtctgtctccaccatcctgactgggctcctgagcttcatggtggagaagggccccaccctgggcagt…
USP41	C-term	KpnI	NotI	GCCACCatggacggcgtcttgttcagggctcatcagtgtcagtacgtgcatccttgtgtacatgtgtatgtcactgtgggcctcatggatcccctgtgcctggttggtttacacaacattggacagacctgctgccttaactccttgattcaggtgtttgtaatgaatgtggacttcgccaggatattgaagaggatcacggtgcccaggggagctgacgagcagaggagaagcgtccctttccagatgcttctgctgctggagaagatgcaggacagccggcagaaagcagtgtggcccctggagctggcctactgcctgcagaagtacaacgtgcccctgtttgtccaacatgatgctgcccaactgtacctcaaactctggaacctgattaaggac…

## Sheet: primers
Candidate gene	eGFP tag N/C terminal	Restriction site	Primer sequence
DTX3L_F	N-term	BamHI	CTCGGATCCATGGCCTCCCACCTGCG
DTX3L_R	N-term	NotI	TTTGCGGCCGCCATCTTCCAGCAGTTGTCTTACTCAATTCC
UBE2L6_fw_R2	C-term	HindIII	CCCAAGCTTACACTCGGTCCCGACATGATGG
UBE2L6_rv_R2	C-term	NotI	TTTGCGGCCGCAGAGGGTCAGAACATGAGTTAGGAGG
